# Supplementary material for: RNAseq analysis of oocyte maturation from the germinal vesicle stage to metaphase II in pig and human
Source: PLoS One. 2024 Aug 9;19(8):e0305893. doi: 10.1371/journal.pone.0305893 (PMC11315340; doi:10.1371/journal.pone.0305893)
Supplement: S1 Table — (XLSX) [file pone.0305893.s001.xlsx]

## Sheet: Table S1
S1 Table. Total list of differentially expressed genes in pig MII oocytes + 'Damaged' oocytes (MIX) versus GV oocytes.
GeneID	Gene Symbol	Full Name	logFC	FDR	Mean_GV	SEM_GV	Mean_Mix	SEM_Mix
Upregulated DEGs
ENSSSCG00000034846			8.45	6.32168e-10	0	0	8.9	0.86
ENSSSCG00000032599			7.91	4.11632e-09	0.06	0.06	10.92	1.03
ENSSSCG00000057567			7.38	6.24261e-08	0.51	0.41	21.21	1.41
ENSSSCG00000061874			6.63	2.08326e-08	0.05	0.02	6.8	0.6
ENSSSCG00000058083			6.41	5.50767e-06	0.02	0.02	3.43	0.65
ENSSSCG00000059243			4.73	1.96657e-06	0.01	0.01	0.93	0.13
ENSSSCG00000006877	SNX7	sorting nexin 7	4.23	1.61486e-13	197.59	40.83	3515.45	209.34
ENSSSCG00000020970	IL6	interleukin 6	4.23	1.0614e-07	0.24	0.04	5.11	0.53
ENSSSCG00000024302			4.18	0.000244552	0.13	0.07	2.12	0.32
ENSSSCG00000037821	RGS5	regulator of G protein signaling 5	4	0.00138859	0.52	0.43	3.43	0.99
ENSSSCG00000000024	PARVB	parvin beta	3.83	0.00660135	0.35	0.11	6.76	1.62
ENSSSCG00000005316	TPM2	tropomyosin 2	3.78	0.00097404	0.13	0.05	2.06	0.58
ENSSSCG00000021343	ZEB2	zinc finger E-box binding homeobox 2	3.69	0.000493693	0.1	0.05	1.36	0.29
ENSSSCG00000055358			3.61	3.0187e-08	1.32	0.68	10.81	0.55
ENSSSCG00000005790			3.52	0.000817327	0.03	0.02	0.6	0.11
ENSSSCG00000038558	GOLPH3L	golgi phosphoprotein 3 like	3.5	3.95976e-06	0.45	0.2	4.84	0.62
ENSSSCG00000000296			3.37	1.77651e-13	1661.99	308.47	16333.8	548.37
ENSSSCG00000040389			3.37	5.12739e-11	11.83	1.77	122.39	9.71
ENSSSCG00000049079	CCDC179	coiled-coil domain containing 179	3.36	7.61994e-13	23.7	3.1	241	13.21
ENSSSCG00000005995	MTBP	MDM2 binding protein	3.33	6.49037e-11	9.4	1.97	89.9	6.56
ENSSSCG00000001456	HLA-DQA1	MHC class II histocompatibility antigen SLA-DQA	3.31	0.000804007	0.22	0.13	1.09	0.18
ENSSSCG00000034853			3.23	4.29416e-10	8.03	2	67.39	4.28
ENSSSCG00000048002	OOSP3	oocyte secreted protein family member 3	3.21	8.98091e-14	408.04	55.17	3708.77	164.88
ENSSSCG00000008340	ANTXR1	ANTXR cell adhesion molecule 1	3.2	5.13723e-05	0.06	0.03	0.65	0.08
ENSSSCG00000035843			3.13	4.76099e-05	0.3	0.13	1.86	0.17
ENSSSCG00000002932	ZNF567	zinc finger protein 567	3.12	7.1372e-12	70.61	13.62	585.4	32.44
ENSSSCG00000014250	C5orf63	chromosome 2 C5orf63 homolog	3.11	1.58445e-08	0.98	0.32	7.17	0.38
ENSSSCG00000004020	SFT2D1	SFT2 domain containing 1	3.09	1.99438e-14	56.48	6.08	473.55	11.77
ENSSSCG00000006947	SYDE2	synapse defective Rho GTPase homolog 2	3.06	9.04557e-06	0.4	0.12	2.91	0.31
ENSSSCG00000036417			3.05	0.000145113	0.83	0.54	3.85	0.6
ENSSSCG00000061888			3.04	2.15205e-13	80.39	12.21	638.3	19.15
ENSSSCG00000034122	TMEM128	transmembrane protein 128	3.02	2.20752e-12	187.25	39.45	1423.24	45.56
ENSSSCG00000034242	HNF4G	hepatocyte nuclear factor 4 gamma	3.02	3.22324e-12	38.26	4.28	309.64	20.03
ENSSSCG00000023904	CFAP57	cilia and flagella associated protein 57	3.01	3.15352e-08	6.74	1.45	51.83	5.05
ENSSSCG00000028433	DUS4L	dihydrouridine synthase 4 like	3.01	6.19703e-13	40.17	6.63	313.47	12.09
ENSSSCG00000012252	DDX3X	DEAD-box helicase 3 X-linked	3	7.12246e-11	43.49	4.58	354.44	29.29
ENSSSCG00000005984	ZHX1	zinc fingers and homeoboxes 1	2.98	1.35602e-12	4.84	0.09	38.59	1.78
ENSSSCG00000012639	THOC2	THO complex 2	2.96	5.3309e-14	57.69	4.33	448.37	19.07
ENSSSCG00000013607			2.96	2.41073e-10	1.09	0.07	8.69	0.48
ENSSSCG00000021946	ZNF383	zinc finger protein 383	2.96	6.03512e-12	4.59	0.56	35.36	1.65
ENSSSCG00000033702	SBSN	suprabasin	2.96	0.000207334	0.19	0.12	0.88	0.12
ENSSSCG00000054398			2.96	6.94199e-06	0.24	0.1	1.67	0.15
ENSSSCG00000012152			2.92	1.38307e-12	5.83	0.14	44.58	2.17
ENSSSCG00000016135	CPO	carboxypeptidase O	2.92	0.00405652	0.65	0.25	3.15	0.48
ENSSSCG00000056580			2.91	2.2262e-09	2.43	0.68	16.06	0.76
ENSSSCG00000060176			2.91	4.67148e-05	0.15	0.05	1.01	0.11
ENSSSCG00000056379	CD24	CD24 molecule	2.9	0.00982672	0.35	0.15	3.2	1.15
ENSSSCG00000059255			2.9	0.00154381	0.52	0.26	1.87	0.29
ENSSSCG00000063154			2.9	8.38769e-07	0.17	0.03	1.39	0.1
ENSSSCG00000010221			2.88	1.59125e-05	0.16	0.05	1.21	0.14
ENSSSCG00000012491	CENPI	centromere protein I	2.88	3.32146e-12	37.49	7.3	261.32	8.65
ENSSSCG00000022155	RBPJ	recombination signal binding protein for immunoglobulin kappa J region	2.88	2.30618e-11	150.26	34.4	1021.46	37.4
ENSSSCG00000000554	FGFR1OP2	FGFR1 onco partner 2	2.87	5.8731e-14	102.41	7.92	748.96	29.46
ENSSSCG00000016869			2.87	3.65964e-12	2.47	0.23	17.96	0.54
ENSSSCG00000062024			2.87	0.00200474	0.3	0.21	0.96	0.12
ENSSSCG00000039950	RMI1	RecQ mediated genome instability 1	2.86	9.6928e-13	48.09	6.14	343.04	14.73
ENSSSCG00000000579	GOLT1B	golgi transport 1B	2.85	1.14594e-11	160.76	33.39	1085.43	42.6
ENSSSCG00000015020	BTG4	BTG anti-proliferation factor 4	2.85	4.47079e-12	2575.9	541.17	17431	494.6
ENSSSCG00000016826	RAD1	RAD1 checkpoint DNA exonuclease	2.84	7.22329e-12	30.58	4.77	212.03	10.79
ENSSSCG00000004303	RARS2	arginyl-tRNA synthetase 2, mitochondrial	2.83	5.67034e-13	219.56	32.22	1526.94	63.66
ENSSSCG00000038396			2.83	6.94489e-08	5.91	2.23	33.42	2.19
ENSSSCG00000039631			2.83	0.000298131	0.36	0.13	1.5	0.14
ENSSSCG00000016070	GTF3C3	ral transcription factor IIIC subunit 3	2.81	2.53854e-11	7.54	0.32	54.19	3.53
ENSSSCG00000014214	TRIM36	tripartite motif containing 36	2.8	8.98091e-14	67.68	4.68	473.47	20.3
ENSSSCG00000013715			2.79	1.78687e-12	29.79	4.88	197.9	6.09
ENSSSCG00000009779	MPHOSPH9	M-phase phosphoprotein 9	2.78	9.68822e-14	130.41	12.71	887.15	33.95
ENSSSCG00000009009	MND1	meiotic nuclear divisions 1	2.77	1.7037e-12	52.14	8	344.8	12.33
ENSSSCG00000016619	ING3	inhibitor of growth family member 3	2.77	6.12887e-13	38.73	5.11	257.78	9.01
ENSSSCG00000026409	TYR	tyrosinase	2.75	4.47642e-09	1.4	0.25	9.36	0.7
ENSSSCG00000014319	SMAD5	SMAD family member 5	2.74	2.08117e-13	109.76	7.56	736.04	34.08
ENSSSCG00000006064	SNX31	sorting nexin 31	2.72	1.56937e-11	85.79	18.87	529.63	19.86
ENSSSCG00000013084	TMEM216	transmembrane protein 216	2.72	9.74187e-12	32.06	5.33	201.34	8.21
ENSSSCG00000015933	FASTKD1	FAST kinase domains 1	2.71	1.82695e-10	74.52	17.43	457.37	27.05
ENSSSCG00000050594			2.71	2.63372e-12	512.94	101	3192.33	90.64
ENSSSCG00000004190	STX7	syntaxin 7	2.7	1.1188e-10	48.43	11.93	289.29	12.17
ENSSSCG00000004233	SMPDL3A	sphingomyelin phosphodiesterase acid like 3A	2.7	3.28299e-06	6.82	1.7	42.25	6.13
ENSSSCG00000006125	CALB1	calbindin 1	2.7	8.73161e-07	6.47	1.75	38.88	4.37
ENSSSCG00000010122	CDC45	cell division cycle 45	2.7	3.53014e-10	14.67	0.73	98.44	8.64
ENSSSCG00000016092	SGO2	shugoshin 2	2.7	3.7708e-12	135.13	27.59	831.84	24.1
ENSSSCG00000022982	VPS50	VPS50 subunit of EARP/GARPII complex	2.7	6.90965e-11	882.54	202.72	5302.45	209.53
ENSSSCG00000023531			2.7	1.56078e-08	7.12	2.42	40.13	2.72
ENSSSCG00000024663	SPICE1	spindle and centriole associated protein 1	2.7	5.12855e-13	47.3	4.01	306.31	14.51
ENSSSCG00000009960	HPS4	HPS4 biosis of lysosomal organelles complex 3 subunit 2	2.69	2.69134e-09	2.15	0.46	12.94	0.71
ENSSSCG00000045147			2.69	9.82639e-09	3.85	0.29	25.61	2.49
ENSSSCG00000007748	PSPH	phosphoserine phosphatase	2.68	4.6242e-12	522.98	98.53	3201.64	113.32
ENSSSCG00000008099	ZC3H8	zinc finger CCCH-type containing 8	2.68	2.30019e-11	71.95	15.76	433.11	16.48
ENSSSCG00000021307	USP44	ubiquitin specific peptidase 44	2.67	5.3309e-14	196.54	14.02	1250.1	43.69
ENSSSCG00000063544			2.67	1.65283e-11	7.3	1.22	45.16	1.8
ENSSSCG00000010644	DCLRE1A	DNA cross-link repair 1A	2.66	5.12639e-11	300.34	67.66	1801.07	101.69
ENSSSCG00000039890	RASL11A	RAS like family 11 member A	2.66	5.76384e-11	22.57	4.48	135.06	6.61
ENSSSCG00000016043	OSGEPL1	O-sialoglycoprotein endopeptidase like 1	2.65	2.04913e-10	14.11	3.03	82.44	3.83
ENSSSCG00000025190	COQ10A	coenzyme Q10A	2.65	3.0487e-07	0.41	0.11	2.55	0.17
ENSSSCG00000036256	MAD2L1	mitotic arrest deficient 2 like 1	2.65	3.18371e-11	415.74	92.18	2423.6	76.87
ENSSSCG00000003792			2.64	5.67034e-13	49.69	5.61	306.1	11.21
ENSSSCG00000009444	OLFM4	olfactomedin 4	2.64	0.000199329	0.09	0.02	0.69	0.12
ENSSSCG00000023171	SLC66A2	solute carrier family 66 member 2	2.64	3.78374e-10	2.83	0.31	17.62	1.08
ENSSSCG00000004220	TRMT11	tRNA methyltransferase 11 homolog	2.63	4.72923e-11	24.07	4.61	141.98	6.71
ENSSSCG00000008937	AMBN	ameloblastin	2.63	0.0014415	0.25	0.12	0.97	0.16
ENSSSCG00000062269			2.63	1.81876e-08	0.54	0.11	3.26	0.11
ENSSSCG00000023174	USP53	ubiquitin specific peptidase 53	2.62	3.35376e-14	51.01	1.97	313.73	9.74
ENSSSCG00000006105	GEM	GTP binding protein overexpressed in skeletal muscle	2.61	1.2061e-09	1.65	0.27	9.92	0.53
ENSSSCG00000039273			2.61	5.72311e-08	1.17	0.31	6.61	0.44
ENSSSCG00000009051	IL15	interleukin 15	2.6	9.49954e-06	0.16	0.04	1.04	0.11
ENSSSCG00000011306	ZNF502	zinc finger protein 502	2.59	9.26684e-11	52.73	12.02	296.12	13.83
ENSSSCG00000051834	SDHAF4	succinate dehydrogenase complex assembly factor 4	2.59	4.22757e-12	8.74	1.18	51.48	1.7
ENSSSCG00000006628	PSMD4	proteasome 26S subunit ubiquitin receptor, non-ATPase 4	2.58	4.00129e-06	13.72	1.87	89.84	13.03
ENSSSCG00000006840	WDR47	WD repeat domain 47	2.58	2.11846e-12	245.24	9.13	1494.98	95.93
ENSSSCG00000022806	LIN7C	lin-7 homolog C, crumbs cell polarity complex component	2.58	1.30708e-13	65.12	6.4	385.99	11.79
ENSSSCG00000062898	RIPPLY2	ripply transcriptional repressor 2	2.58	9.34664e-07	0.85	0.09	5.35	0.52
ENSSSCG00000002143	PARP2	poly(ADP-ribose) polymerase 2	2.57	1.8391e-11	10.19	1.63	59.09	2.43
ENSSSCG00000009078	SLC25A31	solute carrier family 25 member 31	2.57	1.46433e-12	48.7	5.07	288.77	13.28
ENSSSCG00000059840			2.57	1.81809e-06	0.21	0.04	1.31	0.09
ENSSSCG00000000512	TBC1D15	TBC1 domain family member 15	2.56	2.1613e-12	85.45	11.62	493.62	19.67
ENSSSCG00000004151			2.56	3.15034e-12	110.65	17.51	632.8	23.05
ENSSSCG00000013332	KIF18A	kinesin family member 18A	2.56	2.57882e-12	224.46	39.54	1271.99	34.98
ENSSSCG00000025682	ACTR6	actin related protein 6	2.56	1.24011e-10	46.2	10.94	251.14	9.38
ENSSSCG00000044472	COL19A1	collagen type XIX alpha 1 chain	2.56	3.67636e-09	8.64	2.08	46.14	2.64
ENSSSCG00000055543			2.56	4.45557e-07	8.86	2.85	46.69	4.61
ENSSSCG00000063532			2.56	2.44505e-12	6.54	0.74	37.98	0.95
ENSSSCG00000004242	TBC1D32	TBC1 domain family member 32	2.55	2.61629e-12	299.57	37.83	1729.63	83.68
ENSSSCG00000013392	COPB1	COPI coat complex subunit beta 1	2.55	8.98091e-14	218.59	20.58	1270.6	36.82
ENSSSCG00000017430	EIF1	eukaryotic translation initiation factor 1	2.55	4.46495e-13	460.22	22.06	2714.12	142.86
ENSSSCG00000056538	PCNA	proliferating cell nuclear antigen	2.55	3.09121e-13	4915.53	587.81	28316.2	909.76
ENSSSCG00000000890	NEDD1	NEDD1 gamma-tubulin ring complex targeting factor	2.54	2.48891e-12	88.87	14.99	497.96	15.08
ENSSSCG00000003740	ZSCAN30	zinc finger and SCAN domain containing 30	2.54	7.43268e-06	0.47	0.18	2.41	0.23
ENSSSCG00000005170	DENND4C	DENN domain containing 4C	2.54	9.11667e-12	47.18	6.5	270.46	13.53
ENSSSCG00000057970	PLBD1	phospholipase B domain containing 1	2.54	3.18752e-07	3.93	1.04	20.95	1.85
ENSSSCG00000005786	SNRPA1	small nuclear ribonucleoprotein polypeptide A'	2.53	1.48908e-12	127.48	19.53	711.54	20.48
ENSSSCG00000015322	TFPI2	tissue factor pathway inhibitor 2	2.53	8.40949e-12	36.7	3.63	210.92	12.4
ENSSSCG00000023328	GPM6A	glycoprotein M6A	2.53	0.0012979	0.16	0.06	0.81	0.12
ENSSSCG00000040946	EIF5A2	eukaryotic translation initiation factor 5A2	2.53	2.79238e-12	13.84	0.81	80.32	3.62
ENSSSCG00000005600	PPP6C	protein phosphatase 6 catalytic subunit	2.52	2.89451e-14	205.81	9.01	1183.92	34.24
ENSSSCG00000029326	CCNB1	cyclin B1	2.52	3.35312e-13	909.51	110.79	5119.91	158.55
ENSSSCG00000033395			2.52	6.16483e-09	3.98	0.68	22.46	1.79
ENSSSCG00000001816	BLM	BLM RecQ like helicase	2.51	3.76015e-13	56.02	5.47	315.98	10.96
ENSSSCG00000012173	SAT1	spermidine/spermine N1-acetyltransferase 1	2.51	2.9999e-11	160.83	31.32	873.07	35.83
ENSSSCG00000012193			2.51	0.00303849	0.16	0.08	0.68	0.11
ENSSSCG00000012597	PLS3	plastin 3	2.51	9.77314e-12	117.46	14.88	662.35	37.4
ENSSSCG00000016159	CPS1	carbamoyl-phosphate synthase 1	2.51	4.02412e-06	0.57	0.15	3.07	0.27
ENSSSCG00000016332	RBM44	RNA binding motif protein 44	2.51	3.01453e-11	14.88	1.99	83.24	3.97
ENSSSCG00000004672	GATM	glycine amidinotransferase	2.5	3.7839e-07	1.44	0.24	8.13	0.82
ENSSSCG00000012235			2.5	1.63537e-13	20.7	0.87	116.9	3.59
ENSSSCG00000014071	BTF3	basic transcription factor 3	2.5	1.7037e-12	543.17	78.96	3001.08	105.49
ENSSSCG00000024999	PPIP5K2	diphosphoinositol pentakisphosphate kinase 2	2.5	3.86658e-13	249.86	23.21	1405.11	55.58
ENSSSCG00000025120	BORA	BORA aurora kinase A activator	2.5	2.21943e-13	33.52	2.22	188.87	6.3
ENSSSCG00000004391	CEP57L1	centrosomal protein 57 like 1	2.49	1.18052e-10	175.4	41.82	913.16	35.44
ENSSSCG00000026083	DNAJC24	DnaJ heat shock protein family (Hsp40) member C24	2.49	4.23849e-10	18.66	2.54	104.43	7.36
ENSSSCG00000055078			2.49	4.80774e-10	1.59	0.14	9.06	0.44
ENSSSCG00000000798	TWF1	twinfilin actin binding protein 1	2.48	5.3309e-14	111.09	5.95	619.17	18.46
ENSSSCG00000005056	DLGAP5	DLG associated protein 5	2.48	3.88082e-12	343.18	65.53	1829.22	44.51
ENSSSCG00000010999	SMU1	SMU1 DNA replication regulator and spliceosomal factor	2.48	4.46504e-11	49.49	8.94	265.51	11.77
ENSSSCG00000015040	PTS	6-pyruvoyltetrahydropterin synthase	2.48	8.94558e-11	112.25	25.62	580.14	14.86
ENSSSCG00000017000	RANBP17	RAN binding protein 17	2.48	2.45032e-09	21.38	4.26	114.9	9.25
ENSSSCG00000041063			2.48	1.02351e-08	0.96	0.23	5	0.16
ENSSSCG00000009236	HELQ	helicase, POLQ like	2.47	2.91897e-12	32.1	1.43	178.91	9.64
ENSSSCG00000024529	TRMT5	tRNA methyltransferase 5	2.47	9.31708e-13	80.77	8.99	442.07	15.12
ENSSSCG00000009670	ESCO2	establishment of sister chromatid cohesion N-acetyltransferase 2	2.46	1.19852e-11	1192.64	197.71	6373.36	275.61
ENSSSCG00000028010	ABHD3	abhydrolase domain containing 3, phospholipase	2.46	3.79783e-12	6.83	0.71	36.92	0.97
ENSSSCG00000000722	RAD51AP1	RAD51 associated protein 1	2.45	2.44673e-12	143.99	22.35	762.34	23.32
ENSSSCG00000000782	C12orf40	chromosome 12 open reading frame 40	2.45	3.59029e-12	73.82	10.23	394.43	15.13
ENSSSCG00000003766	DNAJB4	DnaJ heat shock protein family (Hsp40) member B4	2.45	5.3157e-11	68.79	11.69	365.43	18.98
ENSSSCG00000006902	GFI1	growth factor independent 1 transcriptional repressor	2.45	3.59438e-11	25.83	5.36	133.31	4.09
ENSSSCG00000009704	HMGB2	high mobility group box 2	2.45	7.25903e-13	159.45	15.42	865.84	36.98
ENSSSCG00000020842	TAF13	TATA-box binding protein associated factor 13	2.45	4.74454e-11	55.88	10.33	291.49	12.04
ENSSSCG00000047744			2.45	0.00176627	0.67	0.22	2.24	0.24
ENSSSCG00000004331	CASP8AP2	caspase 8 associated protein 2	2.44	5.34141e-14	308.88	17.81	1669.76	50.32
ENSSSCG00000011261	WDR48	WD repeat domain 48	2.44	3.33286e-13	80.88	6.12	438.64	16.29
ENSSSCG00000011704	WWTR1	WW domain containing transcription regulator 1	2.44	0.000485864	0.21	0.09	0.9	0.11
ENSSSCG00000016902	GZMA	granzyme A (granzyme 1, cytotoxic T-lymphocyte-associated serine esterase 3)	2.44	6.88442e-11	36.89	6.54	194.62	9.91
ENSSSCG00000034074	ERI2	ERI1 exoribonuclease family member 2	2.44	7.73442e-12	15.63	2.31	82.54	2.94
ENSSSCG00000009818	IFT81	intraflagellar transport 81	2.43	2.54215e-13	108.16	9.05	577.77	18.48
ENSSSCG00000011010	C9orf72	chromosome 10 C9orf72 homolog	2.43	8.47713e-13	58.99	6.02	314.47	10.75
ENSSSCG00000016056	GLS	glutaminase	2.43	8.30734e-11	31.63	3.94	170.06	11.2
ENSSSCG00000024459			2.43	0.000298131	0.58	0.09	3.57	0.57
ENSSSCG00000026960	ZNF280D	zinc finger protein 280D	2.43	1.34301e-12	16.56	1.33	89.23	3.26
ENSSSCG00000040498	FAM241B	family with sequence similarity 241 member B	2.42	4.29761e-10	25.31	3.93	133.14	9.21
ENSSSCG00000030423	MIER1	MIER1 transcriptional regulator	2.41	1.51012e-14	111.98	3.15	596.44	11.06
ENSSSCG00000006071	VPS13B	vacuolar protein sorting 13 homolog B	2.4	3.03536e-12	52.39	5.43	274.64	12
ENSSSCG00000008349	CNRIP1	cannabinoid receptor interacting protein 1	2.4	1.56682e-06	0.63	0.16	3.22	0.23
ENSSSCG00000009532	POGLUT2	protein O-glucosyltransferase 2	2.4	3.45664e-10	7.79	1.04	40.57	2.59
ENSSSCG00000010478	FFAR4	free fatty acid receptor 4	2.4	2.31638e-11	14.21	1.74	73.42	3.11
ENSSSCG00000003697	NDC80	NDC80 kinetochore complex component	2.39	1.75117e-12	240.51	33.22	1232.9	37.4
ENSSSCG00000004946	ZWILCH	zwilch kinetochore protein	2.39	1.14605e-09	113.27	24.6	564.16	35.39
ENSSSCG00000004976	LRRC49	leucine rich repeat containing 49	2.39	3.39669e-11	10.97	1.44	56.36	2.38
ENSSSCG00000015242	NFRKB	nuclear factor related to kappaB binding protein	2.39	2.59605e-09	31.97	5.79	162.22	12.34
ENSSSCG00000015569	SWT1	SWT1 RNA endoribonuclease homolog	2.39	1.53466e-12	92.49	9.42	479.46	19.36
ENSSSCG00000030616	RESF1	retroelement silencing factor 1	2.39	2.34667e-12	177.61	12.27	936.51	49.88
ENSSSCG00000039560	OOSP2	oocyte secreted protein 2	2.39	1.01075e-08	307.88	104.74	1430.52	89.78
ENSSSCG00000061504	CFAP69	cilia and flagella associated protein 69	2.39	6.9508e-12	8.87	1.23	45.4	1.23
ENSSSCG00000000860	NUP37	nucleoporin 37	2.38	3.60988e-11	195.31	33.08	978.23	40.64
ENSSSCG00000002020	NGDN	neuroguidin	2.38	2.84439e-11	664.08	128.66	3286.83	109.65
ENSSSCG00000006079	RIDA	reactive intermediate imine deaminase A homolog	2.38	1.27047e-12	454.86	56.41	2326.07	77.35
ENSSSCG00000007023	KAT6A	lysine acetyltransferase 6A	2.38	4.10103e-12	23.75	1.63	123.93	5.61
ENSSSCG00000023276	ZNF24	zinc finger protein 24	2.38	3.05808e-11	16.96	2.63	85.34	3.3
ENSSSCG00000026181	AKTIP	AKT interacting protein	2.38	2.53789e-12	385	45.44	1981.28	82.77
ENSSSCG00000047560			2.38	9.27891e-09	39.07	5.22	207.76	20.5
ENSSSCG00000008336	ANXA4	annexin A4	2.37	0.00926306	0.19	0.1	0.76	0.12
ENSSSCG00000008965	BTC	betacellulin	2.37	0.00546061	0.17	0.09	0.85	0.18
ENSSSCG00000009360	ALG5	ALG5 dolichyl-phosphate beta-glucosyltransferase	2.37	4.10387e-09	1.76	0.19	9.22	0.55
ENSSSCG00000016865	FBXO4	F-box protein 4	2.37	2.139e-09	7.32	1.31	36.31	2.2
ENSSSCG00000030088			2.37	7.67566e-05	0.71	0.3	2.97	0.34
ENSSSCG00000056325			2.37	4.09884e-05	0.13	0.03	0.75	0.08
ENSSSCG00000059404			2.37	0.00228529	0.23	0.08	0.85	0.1
ENSSSCG00000008185	MITD1	microtubule interacting and trafficking domain containing 1	2.36	1.615e-11	25.63	3.83	128.31	5.3
ENSSSCG00000011678	XRN1	5'-3' exoribonuclease 1	2.36	5.89235e-13	25.01	1.83	127.67	4.04
ENSSSCG00000012181	PDK3	pyruvate dehydrogenase kinase 3	2.36	8.47964e-11	14.82	1.48	75.83	4.56
ENSSSCG00000014012	GFPT2	glutamine-fructose-6-phosphate transaminase 2	2.36	6.1919e-10	25.83	2.71	134.03	9.76
ENSSSCG00000012149	RBBP7	RB binding protein 7, chromatin remodeling factor	2.35	8.78258e-14	405.36	31.5	2052.87	50.69
ENSSSCG00000016134	FASTKD2	FAST kinase domains 2	2.35	1.86849e-10	170.24	37.17	808.7	28.16
ENSSSCG00000016817	TARS1	threonyl-tRNA synthetase 1	2.35	7.62768e-13	176.72	15.97	895.37	34.94
ENSSSCG00000031954	SLC39A10	solute carrier family 39 member 10	2.35	3.75975e-13	96.65	8.89	487.83	14.46
ENSSSCG00000032198	SPOPL	speckle type BTB/POZ protein like	2.35	1.35163e-09	11.62	1.75	58.43	4.18
ENSSSCG00000039216	CENPN	centromere protein N	2.35	1.54639e-10	38.75	7.93	185.79	6.82
ENSSSCG00000039472	SLC30A1	solute carrier family 30 member 1	2.35	2.66798e-10	54.56	6.58	278.15	19.35
ENSSSCG00000011038	MRC1	mannose receptor C-type 1	2.34	1.15097e-06	1.15	0.21	5.66	0.49
ENSSSCG00000015695	RAB3GAP1	RAB3 GTPase activating protein catalytic subunit 1	2.34	1.53466e-12	42.33	4	213.11	7.64
ENSSSCG00000015708			2.34	0.0008905	0.32	0.18	0.97	0.08
ENSSSCG00000017668	VMP1	vacuole membrane protein 1	2.34	6.85425e-09	19.58	4.73	90.52	5.35
ENSSSCG00000027767	SHLD2	shieldin complex subunit 2	2.34	8.18217e-11	434.19	65.01	2170.42	138.25
ENSSSCG00000031882	PNPT1	polyribonucleotide nucleotidyltransferase 1	2.34	1.30363e-11	84.93	12.51	419.36	17.75
ENSSSCG00000039185	EPB41L5	erythrocyte membrane protein band 4.1 like 5	2.34	9.28193e-13	142.05	10.24	716.45	29.51
ENSSSCG00000048962			2.34	3.48252e-06	0.4	0.11	1.97	0.14
ENSSSCG00000004578	ANXA2	annexin A2	2.33	9.67723e-12	73.1	8.95	363.65	16.97
ENSSSCG00000005967	LRATD2	LRAT domain containing 2	2.33	5.16856e-11	145.02	13.98	732.05	47.32
ENSSSCG00000009077	HSPA4L	heat shock protein family A (Hsp70) member 4 like	2.33	2.70589e-13	140.04	9.99	701.14	21.89
ENSSSCG00000010457	KIF20B	kinesin family member 20B	2.33	8.58727e-13	534.38	51.35	2668.21	104.99
ENSSSCG00000011874	PARP14	poly(ADP-ribose) polymerase family member 14	2.33	1.65283e-11	46.53	2.77	237.23	14.28
ENSSSCG00000032557	LDHB	lactate dehydrogenase B	2.33	0.00692572	1.07	0.3	5.42	0.83
ENSSSCG00000004485	CD109	CD109 molecule	2.32	5.16989e-11	6.58	0.64	32.63	1.54
ENSSSCG00000004647	DTWD1	DTW domain containing 1	2.32	5.74925e-11	105.14	19.54	497.27	16.04
ENSSSCG00000004695	WDR76	WD repeat domain 76	2.32	6.7461e-10	15.91	2.65	77.62	4.73
ENSSSCG00000013314	QSER1	glutamine and serine rich 1	2.32	5.467e-09	20.48	5.56	95.09	6.35
ENSSSCG00000014093	CRHBP	corticotropin releasing hormone binding protein	2.32	8.16141e-10	21.41	4.35	102.2	5.93
ENSSSCG00000038076	ATF2	activating transcription factor 2	2.32	4.74151e-11	29.6	3.5	146.33	7.61
ENSSSCG00000008385	PUS10	pseudouridine synthase 10	2.31	1.71365e-10	8.6	1.54	40.89	1.74
ENSSSCG00000012548	PWWP3B	PWWP domain containing 3B	2.31	0.000397735	0.27	0.09	1.37	0.21
ENSSSCG00000016888	MOCS2	molybdenum cofactor synthesis 2	2.31	3.88472e-11	66.09	9.26	322.81	16.88
ENSSSCG00000001882	NEIL1	nei like DNA glycosylase 1	2.3	1.04348e-10	15.78	2.25	75.39	3.59
ENSSSCG00000003596	SNRNP40	small nuclear ribonucleoprotein U5 subunit 40	2.3	1.26473e-13	166.31	10.13	814.19	22.52
ENSSSCG00000012234	SRPX	sushi repeat containing protein X-linked	2.3	5.95552e-12	1307.72	187.89	6261.54	191.31
ENSSSCG00000013284	TTC17	tetratricopeptide repeat domain 17	2.3	5.49258e-12	25.3	3.51	121.11	2.89
ENSSSCG00000016998	NPM1	nucleophosmin 1	2.3	9.6928e-13	881.86	120.82	4240.07	91.31
ENSSSCG00000032971	SMC1B	structural maintenance of chromosomes 1B	2.3	3.73704e-13	340.02	37.05	1648.81	42.72
ENSSSCG00000004304	SLC35A1	solute carrier family 35 member A1	2.29	5.63907e-11	131.9	21.71	622.22	26.37
ENSSSCG00000010995	CHMP5	charged multivesicular body protein 5	2.29	2.04667e-09	102.19	25.01	460.7	22.39
ENSSSCG00000031103	TBK1	TANK binding kinase 1	2.29	3.30869e-08	1.72	0.31	8.33	0.53
ENSSSCG00000008372	EHBP1	EH domain binding protein 1	2.28	1.74498e-12	30.21	3.14	144.94	4.57
ENSSSCG00000009084	SPATA5	spermatosis associated 5	2.28	1.42102e-11	166.67	23.36	788.5	32.51
ENSSSCG00000015095	UBE4A	ubiquitination factor E4A	2.28	2.27628e-12	35.78	2.77	173.12	6.98
ENSSSCG00000025454	POLR2C	RNA polymerase II subunit C	2.28	1.03104e-12	161.61	11.51	784.65	31.8
ENSSSCG00000030671	DAZL	deleted in azoospermia like	2.28	1.77611e-07	3.14	0.94	13.1	0.71
ENSSSCG00000031854			2.28	2.47856e-06	0.66	0.16	3.11	0.22
ENSSSCG00000033107	DYNLT1	dynein light chain Tctex-type 1	2.28	3.61806e-11	225.77	39.72	1056.19	43.93
ENSSSCG00000037733	TRIQK	triple QxxK/R motif containing	2.28	3.16101e-07	1.33	0.19	6.45	0.53
ENSSSCG00000045118	NLRP4	NLR family pyrin domain containing 4	2.28	5.48606e-11	76.88	4.85	378.86	25.69
ENSSSCG00000057050	NPRL2	NPR2 like, GATOR1 complex subunit	2.28	7.20458e-11	42.26	8.7	195.13	6.74
ENSSSCG00000063355			2.28	1.51851e-11	32.62	4.27	154.8	5.95
ENSSSCG00000001862	ETFA	electron transfer flavoprotein subunit alpha	2.27	1.17612e-11	793.99	122.14	3714.7	144.41
ENSSSCG00000012346	PAGE2B	PAGE family member 2B	2.27	7.13044e-06	4.38	0.77	22.15	2.79
ENSSSCG00000014151	CETN3	centrin 3	2.27	2.16127e-10	84.86	16.75	388.55	14.94
ENSSSCG00000016835	SKP2	S-phase kinase associated protein 2	2.27	9.6928e-13	49.46	1.27	240.09	9.74
ENSSSCG00000016876	C5orf34	chromosome 16 C5orf34 homolog	2.27	2.88506e-12	189.38	22.57	897.92	30.12
ENSSSCG00000021791	SENP7	SUMO specific peptidase 7	2.27	2.81875e-11	5.92	0.36	28.69	1.21
ENSSSCG00000021998	SLCO1B3	solute carrier organic anion transporter family member 1B3	2.27	6.46455e-06	0.42	0.12	1.88	0.14
ENSSSCG00000022790	SNX2	sorting nexin 2	2.27	5.17386e-11	132.9	25.48	607.6	16.22
ENSSSCG00000046630	C3orf56	chromosome 13 C3orf56 homolog	2.27	0.0003428	0.74	0.18	3.77	0.49
ENSSSCG00000012654			2.26	3.75975e-13	43.63	1.88	210.12	7.03
ENSSSCG00000024966	TRIM77	tripartite motif containing 77	2.26	3.15034e-12	508.36	28.56	2446.31	127.77
ENSSSCG00000035673	HBP1	HMG-box transcription factor 1	2.26	8.94558e-11	39.78	7.03	181.58	6.18
ENSSSCG00000038630			2.26	7.28391e-09	35.77	7.19	164.59	11.68
ENSSSCG00000052786			2.26	1.29324e-08	6.59	1.68	28.95	1.58
ENSSSCG00000000486	NUP107	nucleoporin 107	2.25	1.25506e-12	142.27	10.6	674.9	27.33
ENSSSCG00000004128	ZC2HC1B	zinc finger C2HC-type containing 1B	2.25	3.77553e-05	0.28	0.09	1.18	0.08
ENSSSCG00000004263	ZUP1	zinc finger containing ubiquitin peptidase 1	2.25	1.27064e-11	42.4	6.25	194.24	5.21
ENSSSCG00000008857	MSMO1	methylsterol monooxygenase 1	2.25	1.38576e-09	252.99	54.18	1130.8	61.55
ENSSSCG00000012619	SEPTIN6	septin 6	2.25	1.02542e-07	20.47	4.56	92.97	7.97
ENSSSCG00000014948	C11orf54	chromosome 9 C11orf54 homolog	2.25	1.37977e-07	63.35	19.88	264.47	19.16
ENSSSCG00000016073	PGAP1	post-GPI attachment to proteins inositol deacylase 1	2.25	1.27578e-09	10.4	2.12	45.75	1.51
ENSSSCG00000017671	RNFT1	ring finger protein, transmembrane 1	2.25	2.09493e-10	27.62	1.7	133.77	9.2
ENSSSCG00000026158	RAD18	RAD18 E3 ubiquitin protein ligase	2.25	1.40936e-11	63.1	9.83	289.18	8.82
ENSSSCG00000031990	DIMT1	DIM1 rRNA methyltransferase and ribosome maturation factor	2.25	3.13832e-11	80.53	11.58	376.26	17.07
ENSSSCG00000038469	KLHL7	kelch like family member 7	2.25	1.15078e-11	147.26	24.89	677.9	20.87
ENSSSCG00000011214	NGLY1	N-glycanase 1	2.24	4.21894e-13	428.14	16.38	2038.44	82.2
ENSSSCG00000011501	SUCLG2	succinate-CoA ligase GDP-forming subunit beta	2.24	1.11792e-11	50.48	6.28	234.82	8.97
ENSSSCG00000033860	ZMAT3	zinc finger matrin-type 3	2.24	9.93493e-08	8.73	1.07	42.3	4.83
ENSSSCG00000035209	ANP32E	acidic nuclear phosphoprotein 32 family member E	2.24	8.36047e-11	3.33	0.25	15.62	0.55
ENSSSCG00000036005	CNEP1R1	CTD nuclear envelope phosphatase 1 regulatory subunit 1	2.24	1.07197e-11	53.54	4.53	252.79	12.25
ENSSSCG00000038615	TAF9	TATA-box binding protein associated factor 9	2.24	5.15456e-11	215.85	36.22	987.37	41.27
ENSSSCG00000007235	TPX2	TPX2 microtubule nucleation factor	2.23	3.04815e-13	422.55	39.55	1962.95	47.4
ENSSSCG00000010833	TAF1A	TATA-box binding protein associated factor, RNA polymerase I subunit A	2.23	4.22098e-11	474.58	61.17	2216.42	127.17
ENSSSCG00000015215	CHEK1	checkpoint kinase 1	2.23	7.56693e-12	75.91	5.55	357.23	18.07
ENSSSCG00000017473	TOP2A	DNA topoisomerase II alpha	2.23	1.02014e-12	100.9	5.47	473.68	19.51
ENSSSCG00000027652	KLHL15	kelch like family member 15	2.23	2.83816e-09	42.02	4.8	199.45	17.99
ENSSSCG00000006866	DBT	dihydrolipoamide branched chain transacylase E2	2.22	1.20561e-10	109	21.52	481.57	15.6
ENSSSCG00000009233	GPAT3	glycerol-3-phosphate acyltransferase 3	2.22	5.23977e-07	0.61	0.08	2.91	0.23
ENSSSCG00000011804	RFC4	replication factor C subunit 4	2.22	6.06382e-13	133.95	13.69	615.6	15.34
ENSSSCG00000012642	STAG2	stromal antigen 2	2.22	7.36549e-10	25.14	1.79	119.34	9.19
ENSSSCG00000012691	ZNF449	zinc finger protein 449	2.22	5.06153e-12	19.58	1.16	91.14	3.56
ENSSSCG00000013302	CAT	catalase	2.22	1.81095e-09	93.97	14.34	434.71	35.64
ENSSSCG00000015576	TPR	translocated promoter region, nuclear basket protein	2.22	1.72779e-12	41.14	3.59	190.99	6.62
ENSSSCG00000016166	SPAG16	sperm associated antigen 16	2.22	9.31331e-13	29.11	2.17	135	3.97
ENSSSCG00000017044	IL12B	interleukin 12B	2.22	1.79065e-10	47.22	6.18	217.95	12.74
ENSSSCG00000024881	TCP11L2	t-complex 11 like 2	2.22	5.85023e-06	1.64	0.41	6.87	0.67
ENSSSCG00000031476	KLHL6	kelch like family member 6	2.22	0.0034031	0.14	0.04	0.77	0.11
ENSSSCG00000040220	USP33	ubiquitin specific peptidase 33	2.22	2.5672e-12	372.76	37.47	1719.54	64.37
ENSSSCG00000001847	MESP1	mesoderm posterior bHLH transcription factor 1	2.21	1.66696e-09	6	0.88	27.07	1.54
ENSSSCG00000002381	NEK9	NIMA related kinase 9	2.21	0.000154643	0.28	0.1	1.27	0.14
ENSSSCG00000004403	CDC40	cell division cycle 40	2.21	6.14621e-13	57.9	5.65	264.26	5.52
ENSSSCG00000006830	PSMA5	proteasome 20S subunit alpha 5	2.21	3.67149e-11	122.47	22.13	541.17	13.19
ENSSSCG00000009491	TGDS	TDP-glucose 4,6-dehydratase	2.21	6.48046e-11	147.04	24.79	658.19	31.75
ENSSSCG00000011549	OGG1	8-oxoguanine DNA glycosylase	2.21	2.01679e-07	0.55	0.06	2.59	0.14
ENSSSCG00000016549	MKLN1	muskelin 1	2.21	5.82015e-11	127.68	19.78	575.89	25.92
ENSSSCG00000024443	ORC6	origin recognition complex subunit 6	2.21	1.6686e-11	275.63	43.48	1236.76	39.24
ENSSSCG00000028748	NDC1	NDC1 transmembrane nucleoporin	2.21	9.50972e-13	145.27	12.31	666.46	22.77
ENSSSCG00000059309	CA9	carbonic anhydrase 9	2.21	2.37329e-11	77.34	12.29	346.54	13.34
ENSSSCG00000004105	NUP43	nucleoporin 43	2.2	1.65283e-11	57.21	8.6	255.9	8.98
ENSSSCG00000004414	CD164	CD164 molecule	2.2	2.23639e-12	238.38	24.1	1086.46	39.47
ENSSSCG00000006347	DUSP12	dual specificity phosphatase 12	2.2	4.49411e-10	27.45	4	123.8	7.41
ENSSSCG00000006755	DENND2C	DENN domain containing 2C	2.2	5.71752e-10	6.8	0.46	31.74	2.07
ENSSSCG00000017259	PRKAR1A	protein kinase cAMP-dependent type I regulatory subunit alpha	2.2	1.04803e-13	167.67	7.06	770.49	20.5
ENSSSCG00000024119	GLB1	galactosidase beta 1	2.2	5.00857e-06	0.83	0.14	3.9	0.44
ENSSSCG00000025355	ZNF146	zinc finger protein 146	2.2	2.19415e-09	16.92	3.04	75.55	4.89
ENSSSCG00000039582	PSMA2	proteasome 20S subunit alpha 2	2.2	7.69754e-11	197.31	34.36	868.77	31.44
ENSSSCG00000004217	RNF146	ring finger protein 146	2.19	3.39034e-08	82.64	6.91	392.3	41.16
ENSSSCG00000005135	MTAP	methylthioadenosine phosphorylase	2.19	9.6928e-13	83.62	7.75	378.72	11.41
ENSSSCG00000005466	PTBP3	polypyrimidine tract binding protein 3	2.19	6.74531e-13	65.96	5.43	298.66	7.97
ENSSSCG00000009850	TAOK3	TAO kinase 3	2.19	2.35108e-12	42.19	1.27	193.39	8.69
ENSSSCG00000011207	SGO1	shugoshin 1	2.19	5.41473e-12	107.23	11.73	482.67	17.76
ENSSSCG00000016045	PMS1	PMS1 homolog 1, mismatch repair system component	2.19	5.21127e-12	106.46	14.71	473.4	15.09
ENSSSCG00000017022	HMMR	hyaluronan mediated motility receptor	2.19	9.65726e-13	476.67	45.14	2157.75	73.2
ENSSSCG00000020743	RABGAP1	RAB GTPase activating protein 1	2.19	6.14621e-13	154.97	7.42	711.19	26.59
ENSSSCG00000020805	FOXR2	forkhead box R2	2.19	9.16584e-06	0.37	0.06	1.76	0.14
ENSSSCG00000021310	LIN9	lin-9 DREAM MuvB core complex component	2.19	4.21847e-11	10.08	1.13	45.53	1.76
ENSSSCG00000029774	RNF7	ring finger protein 7	2.19	1.10989e-11	108.17	14.15	479.82	14.43
ENSSSCG00000031652	RPGRIP1L	RPGRIP1 like	2.19	6.30661e-13	102.45	10.22	460.58	10.79
ENSSSCG00000036610	ARMC8	armadillo repeat containing 8	2.19	1.53734e-12	159.31	16.44	717.24	19.87
ENSSSCG00000009314	FLT3	fms related receptor tyrosine kinase 3	2.18	3.63931e-10	28.46	5.02	123.75	5.79
ENSSSCG00000010240	DNA2	DNA replication helicase/nuclease 2	2.18	7.06261e-11	16.6	2.6	72.78	2.75
ENSSSCG00000015302	STEAP2	STEAP2 metalloreductase	2.18	8.25595e-06	6.37	1.23	29.56	3.37
ENSSSCG00000015659	YOD1	YOD1 deubiquitinase	2.18	1.30716e-10	12.5	1.41	56.34	2.98
ENSSSCG00000016887	ITGA2	integrin subunit alpha 2	2.18	3.80174e-10	57.3	5.3	263.17	19.12
ENSSSCG00000021371	ZNF300	zinc finger protein 300	2.18	9.02756e-09	1.92	0.14	8.85	0.56
ENSSSCG00000022387	TBPL1	TATA-box binding protein like 1	2.18	1.29015e-11	274.46	36.28	1216.64	48.29
ENSSSCG00000027472	GCA	grancalcin	2.18	2.24572e-12	175.78	17.34	790.27	26.98
ENSSSCG00000029127			2.18	2.18438e-06	2.74	0.63	11.9	1.34
ENSSSCG00000035883	GPR160	G protein-coupled receptor 160	2.18	1.48441e-12	158.39	17.54	707.97	18.57
ENSSSCG00000035887	C8orf34	chromosome 4 C8orf34 homolog	2.18	1.04156e-09	10.61	2.42	44.38	1.35
ENSSSCG00000008221	KDM3A	lysine demethylase 3A	2.17	2.17227e-11	24.67	1.33	111.76	5.56
ENSSSCG00000008451	PPM1B	protein phosphatase, Mg2+/Mn2+ dependent 1B	2.17	3.49239e-11	12.43	0.75	56.57	2.62
ENSSSCG00000008826	FRYL	FRY like transcription coactivator	2.17	1.8178e-11	26.93	1.55	121.84	5.87
ENSSSCG00000008902	PPAT	phosphoribosyl pyrophosphate amidotransferase	2.17	2.10764e-10	7.17	0.37	32.7	1.97
ENSSSCG00000009886	TRAFD1	TRAF-type zinc finger domain containing 1	2.17	1.45664e-09	45.1	4.24	206.19	15.64
ENSSSCG00000014136	VCAN	versican	2.17	1.65283e-11	200.23	31.45	875.34	29.82
ENSSSCG00000016076	COQ10B	coenzyme Q10B	2.17	1.16743e-09	122.62	21.59	532.02	30.15
ENSSSCG00000024392	THEMIS	thymocyte selection associated	2.17	4.31243e-05	0.84	0.3	3.28	0.31
ENSSSCG00000028867	PPIL4	peptidylprolyl isomerase like 4	2.17	1.06558e-12	59.06	6.17	262.13	5.94
ENSSSCG00000033366			2.17	4.5119e-11	42.04	6.37	183.28	7.06
ENSSSCG00000035082	PHF5A	PHD finger protein 5A	2.17	4.78784e-11	244.64	38.46	1071.14	43.69
ENSSSCG00000051839	FTHL17	ferritin heavy chain like 17	2.17	0.000150949	0.19	0.06	0.86	0.09
ENSSSCG00000004336	EPHA7	EPH receptor A7	2.16	1.3641e-08	5.27	0.8	22.83	1.44
ENSSSCG00000005076	KIAA0586	KIAA0586	2.16	7.84499e-13	54.26	4.09	240.77	6.99
ENSSSCG00000011112	CDC123	cell division cycle 123	2.16	3.392e-11	93.19	6.21	421.42	23.64
ENSSSCG00000011197	OXNAD1	oxidoreductase NAD binding domain containing 1	2.16	4.0728e-09	23.41	4.49	100.51	6.5
ENSSSCG00000011710	EIF2A	eukaryotic translation initiation factor 2A	2.16	1.84515e-12	65.08	7.16	286.06	6.89
ENSSSCG00000011937	MORC1	MORC family CW-type zinc finger 1	2.16	1.05664e-06	4.49	0.81	20.06	1.96
ENSSSCG00000014022	HNRNPH1	heteroous nuclear ribonucleoprotein H1	2.16	1.14684e-10	8.09	0.86	35.98	1.68
ENSSSCG00000025775	TADA2A	transcriptional adaptor 2A	2.16	2.04137e-12	236.93	22.73	1051.13	38.18
ENSSSCG00000002410	CEP128	centrosomal protein 128	2.15	1.48908e-12	17.77	1.13	78.52	1.99
ENSSSCG00000004134	PEX3	peroxisomal biosis factor 3	2.15	2.68937e-12	43.48	2.94	192.61	6.86
ENSSSCG00000007322	NDRG3	NDRG family member 3	2.15	3.62704e-11	857.59	150.72	3654.45	109.44
ENSSSCG00000013339	ANO3	anoctamin 3	2.15	0.00217802	0.13	0.03	0.69	0.12
ENSSSCG00000014967	FAM76B	family with sequence similarity 76 member B	2.15	6.74847e-11	16.74	1.52	74.34	3.91
ENSSSCG00000016232	MRPL44	mitochondrial ribosomal protein L44	2.15	1.59211e-12	18.53	0.74	82.18	2.41
ENSSSCG00000023074	KLK4	kallikrein related peptidase 4	2.15	0.000118929	0.43	0.16	1.86	0.23
ENSSSCG00000025870	HEPACAM2	HEPACAM family member 2	2.15	1.41457e-08	2.97	0.6	12.53	0.64
ENSSSCG00000006980	FGF20	fibroblast growth factor 20	2.14	1.21239e-05	0.67	0.23	2.6	0.22
ENSSSCG00000007881	ERCC4	ERCC excision repair 4, endonuclease catalytic subunit	2.14	6.94646e-09	4.49	0.52	20.03	1.46
ENSSSCG00000008300	STAMBP	STAM binding protein	2.14	1.99162e-11	25.79	3.56	111.17	3.54
ENSSSCG00000009113	METTL14	methyltransferase 14, N6-adenosine-methyltransferase subunit	2.14	1.62721e-11	138.99	6.47	619.57	33.38
ENSSSCG00000009671	PBK	PDZ binding kinase	2.14	1.18744e-10	168.68	25.74	718.02	28.78
ENSSSCG00000011213	TOP2B	DNA topoisomerase II beta	2.14	1.27728e-12	606.75	28.07	2689.18	116.36
ENSSSCG00000015346	ICA1	islet cell autoantigen 1	2.14	1.62936e-11	56.75	4.51	250.71	12.45
ENSSSCG00000050940	PRICKLE4	prickle planar cell polarity protein 4	2.14	1.66409e-11	465.17	65.73	1994.51	66.07
ENSSSCG00000053306	KNSTRN	kinetochore localized astrin (SPAG5) binding protein	2.14	2.15489e-10	237.67	47.58	992.32	29.88
ENSSSCG00000005008	POLE2	DNA polymerase epsilon 2, accessory subunit	2.13	7.80347e-11	34.86	5.44	148.11	6.21
ENSSSCG00000006369	F11R	F11 receptor	2.13	3.92905e-10	7.19	0.67	31.59	1.67
ENSSSCG00000007797	ITGAL	integrin subunit alpha L	2.13	2.36639e-09	2.82	0.4	12	0.49
ENSSSCG00000012757	CETN2	centrin 2	2.13	8.60351e-10	406.95	87.04	1675.09	74.44
ENSSSCG00000013772	ASF1B	anti-silencing function 1B histone chaperone	2.13	1.80742e-11	85.35	7.7	372.95	17.68
ENSSSCG00000015771	NEIL3	nei like DNA glycosylase 3	2.13	4.32037e-13	141.41	10.02	618.12	16.81
ENSSSCG00000021184	OSGIN2	oxidative stress induced growth inhibitor family member 2	2.13	2.04812e-09	2.65	0.29	11.69	0.56
ENSSSCG00000023296	CENPE	centromere protein E	2.13	1.2943e-12	196.05	17.49	851.27	26.29
ENSSSCG00000023886	RPA3	replication protein A3	2.13	4.63145e-11	77.29	11.25	327.72	11.57
ENSSSCG00000026761	CCT8	chaperonin containing TCP1 subunit 8	2.13	8.19961e-12	446.9	63.55	1911.54	58.19
ENSSSCG00000029226	UBC	ubiquitin C	2.13	9.19542e-13	572	46.42	2492.5	82.96
ENSSSCG00000031869	VPS72	vacuolar protein sorting 72 homolog	2.13	6.93987e-12	91.62	9.06	397.2	15.26
ENSSSCG00000037595	AP3S1	adaptor related protein complex 3 subunit sigma 1	2.13	1.63335e-12	100.27	9.71	433.7	11.91
ENSSSCG00000042522			2.13	2.56179e-11	85.33	8.5	373.38	19.39
ENSSSCG00000001904	CLK3	CDC like kinase 3	2.12	3.71636e-12	33.58	1.51	146.56	5.79
ENSSSCG00000004469	LCA5	lebercilin LCA5	2.12	1.65283e-11	45.63	5.85	194.71	6.99
ENSSSCG00000006032	EMC2	ER membrane protein complex subunit 2	2.12	3.50503e-10	231.42	45.11	953.29	37.03
ENSSSCG00000015293			2.12	1.2107e-10	16.55	2.22	70.55	2.94
ENSSSCG00000031418			2.12	0.000112164	0.17	0.03	0.85	0.09
ENSSSCG00000033241			2.12	2.84526e-07	0.82	0.16	3.38	0.16
ENSSSCG00000035648	MANEA	mannosidase endo-alpha	2.12	4.0585e-10	26.46	3.38	113.5	5.84
ENSSSCG00000062556			2.12	9.99133e-10	2.93	0.28	12.66	0.54
ENSSSCG00000062685	ATAD1	ATPase family AAA domain containing 1	2.12	1.14684e-10	27.3	2.4	119.08	7.06
ENSSSCG00000004163	BCLAF1	BCL2 associated transcription factor 1	2.11	3.2502e-09	9.58	1.04	41.86	2.65
ENSSSCG00000004540	ONECUT2	one cut homeobox 2	2.11	0.000324295	219.88	100.04	766.59	106.86
ENSSSCG00000006926	GTF2B	ral transcription factor IIB	2.11	8.47181e-10	180.56	33.37	741.32	34.62
ENSSSCG00000006950	DNAI3	dynein axonemal intermediate chain 3	2.11	6.58404e-06	1	0.27	4.13	0.4
ENSSSCG00000008298	DUSP11	dual specificity phosphatase 11	2.11	2.39745e-09	44.1	9.9	177.43	7.55
ENSSSCG00000010243	CCAR1	cell division cycle and apoptosis regulator 1	2.11	5.84426e-13	101.9	3.46	442.88	15.31
ENSSSCG00000010635	ZDHHC6	zinc finger DHHC-type palmitoyltransferase 6	2.11	3.27053e-08	23.3	5.22	92.24	5
ENSSSCG00000012055	MORC3	MORC family CW-type zinc finger 3	2.11	5.46514e-12	190.82	20.61	815.55	29.44
ENSSSCG00000016008	CWC22	CWC22 spliceosome associated protein homolog	2.11	6.4672e-13	45.87	2.27	197.44	5.44
ENSSSCG00000062206	PSMG1	proteasome assembly chaperone 1	2.11	1.7358e-12	238.16	22.36	1018.67	33.09
ENSSSCG00000004639	USP8	ubiquitin specific peptidase 8	2.1	4.91742e-13	174.32	14.92	742.55	17.52
ENSSSCG00000007031	POLB	DNA polymerase beta	2.1	1.41086e-12	83.43	6.28	355.17	11.72
ENSSSCG00000010391	ERCC6	ERCC excision repair 6, chromatin remodeling factor	2.1	2.31715e-06	1.11	0.28	4.57	0.38
ENSSSCG00000010609	CFAP43	cilia and flagella associated protein 43	2.1	1.2831e-07	0.89	0.12	3.83	0.22
ENSSSCG00000014084	POC5	POC5 centriolar protein	2.1	2.33318e-13	222.14	10.47	950.55	25.81
ENSSSCG00000016049	HIBCH	3-hydroxyisobutyryl-CoA hydrolase	2.1	8.12788e-11	284.5	47.63	1174.8	37.85
ENSSSCG00000022788	PPA2	inorganic pyrophosphatase 2	2.1	2.34018e-08	4.05	0.82	16.61	1.14
ENSSSCG00000024781	CAPN14	calpain 14	2.1	0.00169938	0.16	0.09	0.6	0.1
ENSSSCG00000025721	TMPRSS7	transmembrane serine protease 7	2.1	7.97885e-05	0.34	0.06	1.49	0.16
ENSSSCG00000030408	DDX58	DExD/H-box helicase 58	2.1	2.32767e-11	46.08	7.36	190.94	5.13
ENSSSCG00000031367	AADAC	arylacetamide deacetylase	2.1	7.86142e-08	3	0.59	12.41	0.85
ENSSSCG00000006162	ZC2HC1A	zinc finger C2HC-type containing 1A	2.09	1.65283e-11	336.26	39.98	1405.46	56.48
ENSSSCG00000006192	LACTB2	lactamase beta 2	2.09	7.20618e-10	11.7	2.13	47.39	1.7
ENSSSCG00000006294	NME7	NME/NM23 family member 7	2.09	1.63736e-08	238.05	52.78	953.29	66.33
ENSSSCG00000009594	SPTLC1	serine palmitoyltransferase long chain base subunit 1	2.09	1.77592e-13	75.09	1.29	320.41	8.22
ENSSSCG00000014204	DCP2	decapping mRNA 2	2.09	3.22857e-12	87.16	8.51	366.44	11.5
ENSSSCG00000014539	ZFP62	ZFP62 zinc finger protein	2.09	1.58913e-08	3.06	0.39	12.85	0.76
ENSSSCG00000029943	SCLT1	sodium channel and clathrin linker 1	2.09	1.20165e-11	131.97	17.04	552.87	20.77
ENSSSCG00000060529			2.09	9.8888e-12	11.13	0.77	47.31	1.4
ENSSSCG00000001934	SEC23A	SEC23 homolog A, COPII coat complex component	2.08	7.1372e-12	75.21	3.41	319.36	14.93
ENSSSCG00000005112	WDR89	WD repeat domain 89	2.08	7.08766e-10	57.66	12.1	229.48	8.28
ENSSSCG00000008996	PLRG1	pleiotropic regulator 1	2.08	7.09797e-12	57	4.48	241.15	9.74
ENSSSCG00000009901	SIRT4	sirtuin 4	2.08	1.50531e-09	4.39	0.54	18.21	0.88
ENSSSCG00000010160	TARBP1	TAR (HIV-1) RNA binding protein 1	2.08	2.34146e-07	2.12	0.31	9.07	0.77
ENSSSCG00000022903	NAPEPLD	N-acyl phosphatidylethanolamine phospholipase D	2.08	5.38222e-09	15.88	1.18	68.37	5.14
ENSSSCG00000023724	ZBTB1	zinc finger and BTB domain containing 1	2.08	3.91245e-10	8.22	0.93	34.2	1.54
ENSSSCG00000000364	SARNP	SAP domain containing ribonucleoprotein	2.07	4.25287e-10	91.37	16.73	362.77	12.1
ENSSSCG00000005212	PLGRKT	plasminogen receptor with a C-terminal lysine	2.07	3.8399e-09	13.43	2.65	53.27	2.47
ENSSSCG00000006727	WDR3	WD repeat domain 3	2.07	9.89911e-08	12.31	2.61	50.51	3.9
ENSSSCG00000008789	WDR19	WD repeat domain 19	2.07	6.53887e-11	245.03	15.19	1040.61	65.84
ENSSSCG00000009030	PRMT9	protein arginine methyltransferase 9	2.07	4.90766e-11	13.92	1.57	57.53	2.05
ENSSSCG00000010794	PALB2	partner and localizer of BRCA2	2.07	6.85191e-13	116.11	3.1	488.5	16.69
ENSSSCG00000015861	WDR33	WD repeat domain 33	2.07	7.30499e-10	20.37	3.72	80.76	2.76
ENSSSCG00000021834	ERCC6L	ERCC excision repair 6 like, spindle assembly checkpoint helicase	2.07	3.70138e-11	45.2	3.61	190.21	9.68
ENSSSCG00000027293	TNPO1	transportin 1	2.07	4.53731e-12	184.83	13.1	774.95	32.59
ENSSSCG00000028949	NUP35	nucleoporin 35	2.07	1.03086e-08	393.37	95.54	1527.79	83.06
ENSSSCG00000035893	CLTRN	collectrin, amino acid transport regulator	2.07	5.50374e-12	18.77	1.32	78.35	2.41
ENSSSCG00000055086			2.07	1.00676e-11	6.8	0.5	28.46	0.56
ENSSSCG00000059506			2.07	1.14864e-05	0.55	0.12	2.3	0.21
ENSSSCG00000004623	BCL2L10	BCL2 like 10	2.06	5.21127e-12	214.9	27.61	879.63	21.39
ENSSSCG00000007503	RAE1	ribonucleic acid export 1	2.06	3.81105e-13	238.2	8.32	997.77	31.32
ENSSSCG00000008518	SLC30A6	solute carrier family 30 member 6	2.06	2.01212e-07	31.36	7.3	122.74	11.38
ENSSSCG00000011762	ACTL6A	actin like 6A	2.06	7.06901e-13	70.82	5.43	293.56	6.84
ENSSSCG00000013849	TPM4	tropomyosin 4	2.06	0.00451668	0.31	0.1	1.46	0.32
ENSSSCG00000015689	DARS1	aspartyl-tRNA synthetase 1	2.06	1.5908e-12	72.55	5.89	301.07	8.37
ENSSSCG00000015793	UFSP2	UFM1 specific peptidase 2	2.06	1.46475e-08	12.77	2.75	50.05	2.73
ENSSSCG00000015889	TANK	TRAF family member associated NFKB activator	2.06	3.34143e-09	49.54	11.21	195.01	9.32
ENSSSCG00000022361	BANK1	B cell scaffold protein with ankyrin repeats 1	2.06	7.05146e-08	10.09	1.48	41.81	3.4
ENSSSCG00000024131	MINDY2	MINDY lysine 48 deubiquitinase 2	2.06	3.18872e-09	11.4	1.95	46.26	2.75
ENSSSCG00000025349	CCDC14	coiled-coil domain containing 14	2.06	5.22164e-09	2.27	0.19	9.47	0.49
ENSSSCG00000026579	LEKR1	leucine, glutamate and lysine rich 1	2.06	1.20995e-11	16.33	1.85	66.9	1.43
ENSSSCG00000027429	YARS2	tyrosyl-tRNA synthetase 2	2.06	3.02023e-08	5.6	0.5	23.85	1.75
ENSSSCG00000037594	PNISR	PNN interacting serine and arginine rich protein	2.06	3.02375e-13	77.11	3.86	320.75	7.09
ENSSSCG00000038541	TMEM60	transmembrane protein 60	2.06	4.63149e-10	145.05	27.33	575.29	21.24
ENSSSCG00000040418	FSIP1	fibrous sheath interacting protein 1	2.06	4.11915e-10	13.88	2.08	55.74	2.13
ENSSSCG00000001095	GMNN	geminin DNA replication inhibitor	2.05	4.15331e-10	141.82	25.69	565.28	26.62
ENSSSCG00000003730	RNF138	ring finger protein 138	2.05	1.17642e-10	15.98	1.77	65.86	3.21
ENSSSCG00000004314	PM20D2	peptidase M20 domain containing 2	2.05	6.24637e-10	30.87	4.52	123.66	5.84
ENSSSCG00000004661	MYEF2	myelin expression factor 2	2.05	1.10873e-11	17.22	1.12	71.44	2.56
ENSSSCG00000009040	SMAD1	SMAD family member 1	2.05	1.17644e-10	19.28	1.3	80.2	4.43
ENSSSCG00000011181	NEK11	NIMA related kinase 11	2.05	2.5305e-10	6.15	0.88	24.79	0.8
ENSSSCG00000014123	FAM151B	family with sequence similarity 151 member B	2.05	5.12513e-10	116.81	15.7	475.49	25.72
ENSSSCG00000015868	ARL6IP6	ADP ribosylation factor like GTPase 6 interacting protein 6	2.05	2.03048e-09	1.97	0.19	8.15	0.3
ENSSSCG00000027206	PARD6B	par-6 family cell polarity regulator beta	2.05	7.87221e-09	32.17	4.85	133.23	9.26
ENSSSCG00000033025	C21orf91	chromosome 13 C21orf91 homolog	2.05	6.29316e-10	50.99	8.8	203.09	9.66
ENSSSCG00000040187			2.05	5.8003e-09	42.83	8.32	171.05	11.33
ENSSSCG00000003072	ZNF283	zinc finger protein 283	2.04	4.33753e-12	61.83	1.79	256.68	11.22
ENSSSCG00000004049	ACAT2	acetyl-CoA acetyltransferase 2	2.04	5.87643e-06	3.27	0.97	12.04	1.22
ENSSSCG00000004351	USP45	ubiquitin specific peptidase 45	2.04	2.2045e-12	200.37	15.86	817.88	27.18
ENSSSCG00000005344	MELK	maternal embryonic leucine zipper kinase	2.04	6.00423e-12	794.74	79.79	3232.29	119.89
ENSSSCG00000005933	CHRAC1	chromatin accessibility complex subunit 1	2.04	6.63956e-11	141.56	21.06	565.21	20.87
ENSSSCG00000007955	CLUAP1	clusterin associated protein 1	2.04	1.62936e-11	30.41	1.57	125.91	5.75
ENSSSCG00000008614	SMC6	structural maintenance of chromosomes 6	2.04	9.06833e-13	55.86	2.43	230.42	6.82
ENSSSCG00000011309	KIF15	kinesin family member 15	2.04	2.13207e-12	140.79	5.84	580.56	22.89
ENSSSCG00000011518	SHQ1	SHQ1, H/ACA ribonucleoprotein assembly factor	2.04	4.83987e-10	25.17	2.9	103.34	6.51
ENSSSCG00000012046	SMIM11	small integral membrane protein 11	2.04	2.42233e-10	44.1	6.65	175.95	7.41
ENSSSCG00000013223	NUP160	nucleoporin 160	2.04	4.22098e-11	49.68	0.83	207.82	11.62
ENSSSCG00000014126	MSH3	mutS homolog 3	2.04	3.44945e-11	119.71	17.77	478.21	13.94
ENSSSCG00000016945	PPWD1	peptidylprolyl isomerase domain and WD repeat containing 1	2.04	1.27394e-10	31.02	4.61	124.06	4.43
ENSSSCG00000023320	CYP3A22	cytochrome P450 family 3 subfamily A member 22	2.04	2.45572e-05	95.9	47.39	304	33.09
ENSSSCG00000027230	SLC35G1	solute carrier family 35 member G1	2.04	5.12855e-13	37.52	0.41	155.19	4.06
ENSSSCG00000036491	PCNP	PEST proteolytic signal containing nuclear protein	2.04	8.09426e-13	40.58	2.11	166.38	4.15
ENSSSCG00000049258			2.04	0.000111381	0.18	0.04	0.75	0.06
ENSSSCG00000053875			2.04	1.32864e-06	2.28	0.27	9.77	1.22
ENSSSCG00000062141			2.04	7.10208e-08	4.37	0.96	16.65	0.94
ENSSSCG00000000926	CEP290	centrosomal protein 290	2.03	4.10971e-13	185.9	9.18	760.6	22.04
ENSSSCG00000003949	CDC20	cell division cycle 20	2.03	6.06831e-12	58.12	4.32	236.97	8.89
ENSSSCG00000005029	RTRAF	RNA transcription, translation and transport factor	2.03	4.77027e-09	75.85	13.43	300.98	19
ENSSSCG00000012119	TMSB4X	thymosin beta 4 X-linked	2.03	3.18589e-08	131.38	24.86	514.63	36.07
ENSSSCG00000014338	HSPA9	heat shock protein family A (Hsp70) member 9	2.03	5.08244e-12	160.5	4.34	660.28	31.29
ENSSSCG00000017032			2.03	1.12955e-10	2299.04	366.3	9059.55	328.67
ENSSSCG00000017493	ZPBP2	zona pellucida binding protein 2	2.03	3.10503e-10	9.23	0.99	37.26	1.59
ENSSSCG00000038181	CCNT1	cyclin T1	2.03	2.02903e-10	21.46	1.31	88.26	5.73
ENSSSCG00000047723			2.03	3.9138e-06	1.15	0.38	3.98	0.23
ENSSSCG00000000800	PUS7L	pseudouridine synthase 7 like	2.02	1.99042e-09	4.66	0.82	18.01	0.53
ENSSSCG00000009968	TTC28	tetratricopeptide repeat domain 28	2.02	1.91913e-09	38.97	7.42	151.02	7.02
ENSSSCG00000011881	IQCB1	IQ motif containing B1	2.02	4.91118e-11	263.78	36.68	1046.16	40.34
ENSSSCG00000013940	NLRP3	NLR family pyrin domain containing 3	2.02	4.86108e-10	18.64	2.82	73.53	3.37
ENSSSCG00000014070	ANKRA2	ankyrin repeat family A member 2	2.02	9.66509e-12	20.24	1.56	81.56	2.75
ENSSSCG00000016853	RICTOR	RPTOR independent companion of MTOR complex 2	2.02	2.35205e-09	47.1	0.68	196.78	15.05
ENSSSCG00000017419	DNAJC7	DnaJ heat shock protein family (Hsp40) member C7	2.02	8.18659e-13	95.8	8.4	383.73	7.3
ENSSSCG00000022292	NPL	N-acetylneuraminate pyruvate lyase	2.02	1.32163e-06	5.61	1.68	20.71	1.86
ENSSSCG00000060656	GPX1	glutathione peroxidase 1	2.02	5.0719e-08	7.51	1.51	28.93	1.81
ENSSSCG00000006846	HENMT1	HEN methyltransferase 1	2.01	7.43618e-12	774.09	83.51	3081.78	114.18
ENSSSCG00000007043	GPCPD1	glycerophosphocholine phosphodiesterase 1	2.01	1.27457e-11	61.28	4.95	245.49	10.5
ENSSSCG00000008529	YPEL5	yippee like 5	2.01	1.28292e-10	563.93	93.18	2190.83	77.28
ENSSSCG00000014061	THOC3	THO complex 3	2.01	3.66698e-06	1.07	0.27	4.08	0.37
ENSSSCG00000014969	CEP57	centrosomal protein 57	2.01	2.50594e-13	363.61	15.82	1469.17	38.2
ENSSSCG00000022957			2.01	3.3195e-07	11.41	2.17	43.07	3.59
ENSSSCG00000024445	METTL3	methyltransferase 3, N6-adenosine-methyltransferase complex catalytic subunit	2.01	5.21452e-11	21.27	1.14	86.21	4.28
ENSSSCG00000026433	CCDC73	coiled-coil domain containing 73	2.01	2.50328e-11	142.83	22.85	559.03	15.05
ENSSSCG00000028327	RHOBTB1	Rho related BTB domain containing 1	2.01	2.54981e-09	4.75	0.35	19.22	1.03
ENSSSCG00000028423	RBBP4	RB binding protein 4, chromatin remodeling factor	2.01	3.86658e-13	498.31	34.19	1999.7	47.57
ENSSSCG00000033937	DYNC2H1	dynein cytoplasmic 2 heavy chain 1	2.01	6.71776e-09	4.87	0.24	19.93	1.32
ENSSSCG00000039331			2.01	1.48699e-09	32.25	3.13	130.38	9.39
ENSSSCG00000001968	NUBPL	NUBP iron-sulfur cluster assembly factor, mitochondrial	2	2.72349e-07	14.22	4.22	48.87	2
ENSSSCG00000003831	OMA1	OMA1 zinc metallopeptidase	2	4.02741e-09	232.27	43.3	892.23	51.43
ENSSSCG00000004875	CYB5A	cytochrome b5 type A	2	1.05704e-09	158.09	33.33	595.4	20.65
ENSSSCG00000025830	NUP93	nucleoporin 93	2	6.53858e-11	39.19	1.64	158.7	8.22
ENSSSCG00000036431	VPS13C	vacuolar protein sorting 13 homolog C	2	1.14594e-11	20.01	1.5	80.04	2.71
ENSSSCG00000047552			2	1.13134e-05	1.4	0.23	5.81	0.68
Downregulated DEGs
ENSSSCG00000041773			-10.5	2.97014e-13	77.46	3.2	0.27	0.27
ENSSSCG00000020737	ZNRD2	zinc ribbon domain containing 2	-7.03	1.7708e-13	35.21	4.7	0.26	0.05
ENSSSCG00000031420	SCO2	synthesis of cytochrome C oxidase 2	-6.84	2.745e-12	5.07	0.73	0.02	0.02
ENSSSCG00000036865	SDS	serine dehydratase	-6.79	1.45097e-11	13.87	2.33	0.14	0.04
ENSSSCG00000012890	TCIRG1	T cell immune regulator 1, ATPase H+ transporting V0 subunit a3	-6.74	7.22329e-12	28.94	3.93	0.34	0.1
ENSSSCG00000039647	EIF3F	eukaryotic translation initiation factor 3 subunit F	-6.72	2.2045e-12	19.22	2.05	0.21	0.05
ENSSSCG00000012953	YIF1A	Yip1 interacting factor homolog A, membrane trafficking protein	-6.68	2.63372e-12	43.28	7.65	0.45	0.09
ENSSSCG00000005438	ACTL7B	actin like 7B	-6.5	2.3175e-11	16.09	2.89	0.19	0.05
ENSSSCG00000000973	SELENOO	selenoprotein O	-6.49	5.32167e-10	5.43	1.5	0.04	0.02
ENSSSCG00000026142	TNK1	tyrosine kinase non receptor 1	-6.49	1.76794e-11	10.67	1.81	0.11	0.04
ENSSSCG00000003351	MMP23B	matrix metallopeptidase 23	-6.46	2.23639e-12	4.08	0.42	0.02	0.02
ENSSSCG00000046182			-6.41	7.04746e-12	4.21	0.67	0.02	0.01
ENSSSCG00000026931	SERTAD1	SERTA domain containing 1	-6.39	2.08501e-11	6.68	0.4	0.09	0.05
ENSSSCG00000002651	CDT1	chromatin licensing and DNA replication factor 1	-6.37	8.90947e-12	21.12	3.77	0.24	0.04
ENSSSCG00000017143	CEP131	centrosomal protein 131	-6.23	1.47783e-13	32.68	1.31	0.48	0.08
ENSSSCG00000005848	FAM166A	family with sequence similarity 166 member A	-6.15	3.05545e-10	22.35	4.58	0.36	0.06
ENSSSCG00000015337			-6.12	1.01734e-14	205.93	25.49	3.08	0.45
ENSSSCG00000034876	PET100	PET100 cytochrome c oxidase chaperone	-6.1	1.33702e-11	32.71	3.24	0.72	0.32
ENSSSCG00000001990	NOP9	NOP9 nucleolar protein	-6.09	5.36847e-13	27.17	3.24	0.41	0.08
ENSSSCG00000002555	JAG2	jagged canonical Notch ligand 2	-6.09	2.39896e-10	3.62	0.94	0.02	0.01
ENSSSCG00000044499			-6.08	3.77086e-13	2.39	0.29	0	0
ENSSSCG00000003261			-6.07	3.27341e-13	39.43	3.84	0.7	0.2
ENSSSCG00000040673	TMEM140	transmembrane protein 140	-6.05	2.20535e-10	3.72	0.84	0.03	0.02
ENSSSCG00000025589	SMIM26	small integral membrane protein 26	-6.02	1.85594e-13	43.58	5.62	0.66	0.1
ENSSSCG00000049336	H2BK1	H2B.K variant histone 1	-6.02	6.72782e-13	212.24	11.92	4.31	1.36
ENSSSCG00000007983	PDIA2	protein disulfide isomerase family A member 2	-5.95	8.76356e-12	12.59	1.23	0.23	0.05
ENSSSCG00000024388	BNIP3	BCL2 interacting protein 3	-5.94	1.4831e-12	25.45	3.89	0.4	0.05
ENSSSCG00000016720	PGAM2	phosphoglycerate mutase 2	-5.9	3.52638e-12	2.14	0.38	0	0
ENSSSCG00000056689	C11orf94	chromosome 11 open reading frame 94	-5.88	2.42933e-10	3.51	0.68	0.04	0.02
ENSSSCG00000004760	PPP1R14D	protein phosphatase 1 regulatory inhibitor subunit 14D	-5.85	8.30605e-12	5.74	0.68	0.07	0.02
ENSSSCG00000008004	ANTKMT	adenine nucleotide translocase lysine methyltransferase	-5.84	6.05519e-11	7.94	0.81	0.16	0.05
ENSSSCG00000031450	MLYCD	malonyl-CoA decarboxylase	-5.83	1.48808e-11	10.52	0.92	0.19	0.05
ENSSSCG00000054801	ZMYND19	zinc finger MYND-type containing 19	-5.83	2.3295e-08	3.53	1.18	0.03	0.02
ENSSSCG00000003350	MIB2	MIB E3 ubiquitin protein ligase 2	-5.82	1.39984e-07	8.49	2.74	0.12	0.04
ENSSSCG00000026169	MFSD12	major facilitator superfamily domain containing 12	-5.81	2.35205e-09	7.4	1.46	0.16	0.05
ENSSSCG00000033788	OXLD1	oxidoreductase like domain containing 1	-5.81	1.05908e-11	10.73	1.29	0.19	0.04
ENSSSCG00000028974	UST	uronyl 2-sulfotransferase	-5.8	5.39765e-14	143.26	29.9	2.46	0.23
ENSSSCG00000032166	ATP5PD	ATP synthase peripheral stalk subunit d	-5.79	1.65457e-15	228.62	33.16	4.03	0.26
ENSSSCG00000035147	HSD17B1	hydroxysteroid 17-beta dehydrogenase 1	-5.79	1.09561e-10	3.71	0.62	0.06	0.03
ENSSSCG00000012767	HAUS7	HAUS augmin like complex subunit 7	-5.76	2.04137e-12	12.46	0.45	0.24	0.05
ENSSSCG00000003109	TMEM160	transmembrane protein 160	-5.75	2.70263e-12	14.53	1.89	0.26	0.05
ENSSSCG00000037686	TBL3	transducin beta like 3	-5.74	3.99296e-10	3.42	0.62	0.05	0.02
ENSSSCG00000058867			-5.74	7.66581e-10	2.79	0.82	0.03	0.02
ENSSSCG00000055397	NAPRT	nicotinate phosphoribosyltransferase	-5.71	3.20316e-11	2.14	0.45	0.01	0.01
ENSSSCG00000032235	ARFGAP1	ADP ribosylation factor GTPase activating protein 1	-5.69	2.63365e-08	3.83	1.43	0.05	0.02
ENSSSCG00000008010	CHTF18	chromosome transmission fidelity factor 18	-5.68	3.49185e-09	5.54	1.42	0.1	0.03
ENSSSCG00000028045	MUL1	mitochondrial E3 ubiquitin protein ligase 1	-5.68	4.2734e-10	3.99	0.99	0.05	0.02
ENSSSCG00000007984	MRPL28	mitochondrial ribosomal protein L28	-5.64	1.46433e-12	32.97	1.66	0.75	0.14
ENSSSCG00000009482	SPRY2	sprouty RTK signaling antagonist 2	-5.64	8.85614e-10	11.46	2.42	0.22	0.04
ENSSSCG00000028720	NXN	nucleoredoxin	-5.64	7.48707e-11	17.01	1.91	0.41	0.08
ENSSSCG00000007765	PRSS53	serine protease 53	-5.63	1.34483e-10	2.63	0.49	0.02	0.01
ENSSSCG00000008030	TSR3	TSR3 ribosome maturation factor	-5.63	5.07307e-11	2.47	0.42	0.02	0.01
ENSSSCG00000033620	SLC25A10	solute carrier family 25 member 10	-5.63	1.91739e-10	8.99	1.96	0.16	0.03
ENSSSCG00000003554	SELENON	selenoprotein N	-5.61	1.55004e-10	11.43	1.64	0.28	0.08
ENSSSCG00000024974	RPL13	ribosomal protein L13	-5.61	3.32875e-11	28.74	5.63	0.62	0.14
ENSSSCG00000021624	LAD1	ladinin 1	-5.6	7.3072e-14	51.92	8	1.07	0.12
ENSSSCG00000036102	TCF25	transcription factor 25	-5.59	3.71695e-10	3.74	0.85	0.05	0.02
ENSSSCG00000003567	KDF1	keratinocyte differentiation factor 1	-5.58	5.78556e-11	5.64	0.59	0.11	0.03
ENSSSCG00000013778	NDUFB7	NADH:ubiquinone oxidoreductase subunit B7	-5.56	1.33075e-15	68.64	4.89	1.44	0.11
ENSSSCG00000040313	PSKH1	protein serine kinase H1	-5.56	3.63947e-12	13.84	2.06	0.29	0.05
ENSSSCG00000002512	DEGS2	delta 4-desaturase, sphingolipid 2	-5.54	1.33075e-15	172.38	12.77	3.79	0.35
ENSSSCG00000002959	FAM98C	family with sequence similarity 98 member C	-5.54	4.39703e-10	10.68	1.22	0.3	0.09
ENSSSCG00000033757	FKBP2	FKBP prolyl isomerase 2	-5.53	2.3643e-12	9.59	0.89	0.2	0.04
ENSSSCG00000040919	RTN4RL2	reticulon 4 receptor like 2	-5.53	1.70504e-11	2.03	0.28	0.01	0.01
ENSSSCG00000041220	NDUFA7	NADH:ubiquinone oxidoreductase subunit A7	-5.53	5.35474e-15	211.96	19.76	4.72	0.55
ENSSSCG00000033310			-5.51	8.32967e-13	56.38	5.05	1.61	0.52
ENSSSCG00000005661	ENDOG	endonuclease G	-5.48	8.96003e-12	1.74	0.21	0.01	0.01
ENSSSCG00000006522	GBA	glucosylceramidase beta	-5.46	1.15346e-10	2.28	0.35	0.03	0.02
ENSSSCG00000003108	NPAS1	neuronal PAS domain protein 1	-5.45	3.74675e-12	34.6	7.71	0.79	0.12
ENSSSCG00000037455	NDUFS8	NADH:ubiquinone oxidoreductase core subunit S8	-5.45	7.3072e-14	39.46	3.46	0.96	0.13
ENSSSCG00000023018	MCCD1	mitochondrial coiled-coil domain 1	-5.44	1.68032e-09	5.05	1.06	0.1	0.03
ENSSSCG00000023968	TSSK3	testis specific serine kinase 3	-5.44	1.02659e-08	5.49	1.41	0.14	0.05
ENSSSCG00000049515			-5.44	1.97602e-09	3.52	0.59	0.09	0.05
ENSSSCG00000033506	KCTD21	potassium channel tetramerization domain containing 21	-5.42	3.15625e-10	2.77	0.44	0.05	0.02
ENSSSCG00000013632	C19orf38	chromosome 2 C19orf38 homolog	-5.4	5.35542e-13	14.66	1.34	0.35	0.05
ENSSSCG00000036310	RFXANK	regulatory factor X associated ankyrin containing protein	-5.4	2.19132e-10	3.01	0.14	0.07	0.04
ENSSSCG00000003136	CYTH2	cytohesin 2	-5.39	1.81597e-14	61.33	6.78	1.49	0.18
ENSSSCG00000033148	MRPL12	mitochondrial ribosomal protein L12	-5.39	1.2943e-12	8.84	0.69	0.2	0.04
ENSSSCG00000037427	PTDSS2	phosphatidylserine synthase 2	-5.39	2.95899e-09	2.03	0.54	0.01	0.01
ENSSSCG00000006486	TSACC	TSSK6 activating cochaperone	-5.37	1.33399e-12	8.56	0.99	0.18	0.02
ENSSSCG00000000135	KCTD17	potassium channel tetramerization domain containing 17	-5.36	3.56309e-11	1.66	0.29	0.01	0.01
ENSSSCG00000013004	TM7SF2	transmembrane 7 superfamily member 2	-5.36	9.93322e-09	6.3	1.26	0.18	0.05
ENSSSCG00000039915			-5.36	4.20498e-08	4.08	1.06	0.09	0.03
ENSSSCG00000001692	MRPS18A	mitochondrial ribosomal protein S18A	-5.35	2.89451e-14	41.19	4.67	1.01	0.1
ENSSSCG00000002536			-5.35	3.99801e-10	7.52	1.47	0.19	0.04
ENSSSCG00000040967	NACC2	NACC family member 2	-5.35	1.19818e-06	4.82	1.82	0.07	0.02
ENSSSCG00000013569	PEX11G	peroxisomal biosis factor 11 gamma	-5.33	5.16834e-10	2.35	0.39	0.04	0.03
ENSSSCG00000017938	YBX2	Y-box binding protein 2	-5.33	3.39609e-13	80.94	16.77	1.97	0.23
ENSSSCG00000014823	P2RY6	pyrimidinergic receptor P2Y6	-5.32	1.01875e-08	3.43	0.76	0.09	0.04
ENSSSCG00000005832	MAMDC4	MAM domain containing 4	-5.3	2.97014e-13	13.45	0.62	0.34	0.04
ENSSSCG00000001867	PSTPIP1	proline-serine-threonine phosphatase interacting protein 1	-5.29	1.4716e-12	17.29	2.03	0.47	0.08
ENSSSCG00000010116	SLC25A1	solute carrier family 25 member 1	-5.29	1.10455e-09	3.27	0.72	0.07	0.02
ENSSSCG00000034379	MAP2K3	mitogen-activated protein kinase kinase 3	-5.27	4.70708e-12	14.73	2.23	0.38	0.06
ENSSSCG00000017313	CRHR1	corticotropin releasing hormone receptor 1	-5.26	2.55642e-12	20.11	2.19	0.57	0.1
ENSSSCG00000028934	FAM3A	FAM3 metabolism regulating signaling molecule A	-5.26	6.06831e-12	10.78	1.41	0.27	0.04
ENSSSCG00000040186	C12orf57	chromosome 5 C12orf57 homolog	-5.26	1.15804e-08	4.48	0.73	0.18	0.09
ENSSSCG00000059847			-5.25	6.40853e-09	6.29	1.72	0.14	0.04
ENSSSCG00000029616	FAAP100	FA core complex associated protein 100	-5.24	1.00272e-09	2.38	0.57	0.03	0.01
ENSSSCG00000008014	NUBP2	NUBP iron-sulfur cluster assembly factor 2, cytosolic	-5.23	5.688e-13	18.99	2.48	0.51	0.07
ENSSSCG00000021837	TMEM120A	transmembrane protein 120A	-5.22	6.40853e-09	3.23	0.56	0.1	0.05
ENSSSCG00000038777	C7orf50	chromosome 3 C7orf50 homolog	-5.22	4.65945e-11	5.75	0.84	0.13	0.02
ENSSSCG00000014853	GDPD5	glycerophosphodiester phosphodiesterase domain containing 5	-5.21	4.77936e-13	20.58	3.32	0.53	0.05
ENSSSCG00000003339	INTS11	integrator complex subunit 11	-5.2	4.88629e-12	9.72	1.18	0.26	0.04
ENSSSCG00000005759	MRPS2	mitochondrial ribosomal protein S2	-5.2	1.53123e-07	3.59	1.15	0.08	0.03
ENSSSCG00000024144	NDUFS7	NADH:ubiquinone oxidoreductase core subunit S7	-5.2	3.38022e-12	18.14	1.74	0.57	0.12
ENSSSCG00000024697	TMEM125	transmembrane protein 125	-5.19	7.66599e-11	10.27	2.07	0.26	0.05
ENSSSCG00000038364			-5.19	2.4007e-12	19.33	1.23	0.61	0.13
ENSSSCG00000017203	GALK1	galactokinase 1	-5.17	1.83653e-14	53.11	3.86	1.5	0.17
ENSSSCG00000028204	TREH	trehalase	-5.17	2.9496e-10	3.04	0.26	0.08	0.02
ENSSSCG00000040952	PATE1	prostate and testis expressed 1	-5.17	8.83824e-10	3.77	0.83	0.08	0.02
ENSSSCG00000001423	NELFE	negative elongation factor complex member E	-5.16	5.00628e-14	23.72	0.55	0.68	0.11
ENSSSCG00000002294	ARG2	arginase 2	-5.16	1.18412e-13	26.24	1.78	0.77	0.11
ENSSSCG00000008061	ELOB	elongin B	-5.16	1.32026e-14	69.19	4.21	2.04	0.28
ENSSSCG00000013919	HOMER3	homer scaffold protein 3	-5.16	1.13087e-09	2.79	0.59	0.05	0.02
ENSSSCG00000031513	HRAS	HRas proto-onco, GTPase	-5.16	8.67448e-09	4.04	1.05	0.1	0.04
ENSSSCG00000003876	CDKN2C	cyclin dependent kinase inhibitor 2C	-5.15	4.70016e-11	2.5	0.18	0.05	0.01
ENSSSCG00000025353	TNNT1	troponin T1, slow skeletal type	-5.15	1.81597e-14	138.15	19.25	3.78	0.28
ENSSSCG00000013423	WDR18	WD repeat domain 18	-5.14	7.83081e-09	2.9	0.5	0.1	0.05
ENSSSCG00000013761	CC2D1A	coiled-coil and C2 domain containing 1A	-5.14	1.47504e-08	3.61	1.01	0.11	0.04
ENSSSCG00000022774	NOP53	NOP53 ribosome biosis factor	-5.14	2.69235e-08	6.86	2	0.19	0.04
ENSSSCG00000003194	AKT1S1	AKT1 substrate 1	-5.13	6.10124e-09	3.73	0.88	0.1	0.03
ENSSSCG00000005920	BOP1	BOP1 ribosomal biogenesis factor	-5.12	9.1819e-10	7.86	1.72	0.21	0.04
ENSSSCG00000062464	CHST12	carbohydrate sulfotransferase 12	-5.11	3.22324e-12	12.94	1.08	0.39	0.07
ENSSSCG00000003157	LIN7B	lin-7 homolog B, crumbs cell polarity complex component	-5.1	1.2891e-11	8.06	0.97	0.24	0.07
ENSSSCG00000004408	SMPD2	sphingomyelin phosphodiesterase 2	-5.1	7.60441e-13	10.99	1.21	0.3	0.03
ENSSSCG00000013906	KXD1	KxDL motif containing 1	-5.1	4.75101e-11	10.31	0.59	0.33	0.06
ENSSSCG00000015290	CDK18	cyclin dependent kinase 18	-5.1	2.90048e-10	3.49	0.76	0.07	0.02
ENSSSCG00000013727	TRIR	telomerase RNA component interacting RNase	-5.09	5.97743e-10	18.76	4.3	0.58	0.12
ENSSSCG00000029300	ALKBH4	alkB homolog 4, lysine demethylase	-5.09	7.4368e-10	2.98	0.27	0.09	0.04
ENSSSCG00000013730	KLF1	Kruppel like factor 1	-5.07	2.20982e-10	7.77	0.83	0.27	0.08
ENSSSCG00000027127	MAP2K2	mitogen-activated protein kinase kinase 2	-5.07	1.88679e-10	8.54	1.57	0.25	0.05
ENSSSCG00000033292	CFAP276	cilia and flagella associated protein 276	-5.07	1.69802e-08	7.49	2.17	0.19	0.04
ENSSSCG00000033649			-5.06	6.26469e-11	1.38	0.17	0.01	0.01
ENSSSCG00000029724	RACK1	receptor for activated C kinase 1	-5.05	2.16135e-13	87.39	7.28	2.92	0.55
ENSSSCG00000002850			-5.03	4.96614e-11	2.92	0.03	0.07	0.02
ENSSSCG00000032731	NDST1	N-deacetylase and N-sulfotransferase 1	-5.03	1.55326e-08	3.68	0.84	0.12	0.04
ENSSSCG00000022295			-5.02	1.43973e-10	9.4	1.2	0.32	0.06
ENSSSCG00000035034	CNIH4	cornichon family AMPA receptor auxiliary protein 4	-5.02	4.32578e-14	368.16	60.21	11.34	1.23
ENSSSCG00000040352	DUS1L	dihydrouridine synthase 1 like	-5.02	7.59569e-10	10.3	2.37	0.31	0.06
ENSSSCG00000021259	CDA	cytidine deaminase	-5.01	6.31197e-14	33.86	3.42	1.08	0.13
ENSSSCG00000034566	NPDC1	neural proliferation, differentiation and control 1	-5.01	1.71567e-10	4.57	0.78	0.12	0.03
ENSSSCG00000005914	SHARPIN	SHANK associated RH domain interactor	-5	2.02055e-09	3.17	0.67	0.09	0.03
ENSSSCG00000037098	C19orf81	chromosome 6 C19orf81 homolog	-5	8.98091e-14	30.89	2.38	0.98	0.12
ENSSSCG00000011444	NT5DC2	5'-nucleotidase domain containing 2	-4.99	6.63334e-13	9.15	0.21	0.28	0.04
ENSSSCG00000032696	TMEM179B	transmembrane protein 179B	-4.99	4.77936e-13	17.07	1.75	0.53	0.07
ENSSSCG00000051874			-4.99	1.88777e-09	22.33	5.14	0.81	0.13
ENSSSCG00000024254	ALKBH7	alkB homolog 7	-4.98	6.14621e-13	27.21	1.42	0.96	0.16
ENSSSCG00000030539	KLK15	kallikrein related peptidase 15	-4.98	2.76922e-10	3.59	0.13	0.12	0.03
ENSSSCG00000033731	SLC35B1	solute carrier family 35 member B1	-4.98	5.35474e-15	53.27	2.34	1.72	0.17
ENSSSCG00000038888	C1orf122	chromosome 6 C1orf122 homolog	-4.98	4.47687e-10	2.37	0.32	0.06	0.02
ENSSSCG00000000031	MCAT	malonyl-CoA-acyl carrier protein transacylase	-4.95	4.55167e-10	4.44	0.49	0.15	0.04
ENSSSCG00000023121	ABCA7	ATP binding cassette subfamily A member 7	-4.95	3.69806e-09	1.79	0.43	0.04	0.02
ENSSSCG00000029945	GCAT	glycine C-acetyltransferase	-4.95	2.5999e-09	2.25	0.41	0.06	0.03
ENSSSCG00000031249	PTTG1IP	PTTG1 interacting protein	-4.95	1.40285e-12	17.92	2.27	0.57	0.08
ENSSSCG00000039516	LRRC47	leucine rich repeat containing 47	-4.95	1.48573e-13	41.65	5.32	1.37	0.16
ENSSSCG00000000062	CSDC2	cold shock domain containing C2	-4.94	9.90364e-09	2.56	0.81	0.05	0.02
ENSSSCG00000006361	PPOX	protoporphyrinogen oxidase	-4.93	1.03568e-09	4.53	0.81	0.14	0.03
ENSSSCG00000031602	DNAJC5	DnaJ heat shock protein family (Hsp40) member C5	-4.93	1.12616e-08	6.99	1.93	0.23	0.05
ENSSSCG00000061305			-4.91	8.07853e-10	1.97	0.23	0.05	0.02
ENSSSCG00000039612			-4.89	2.12749e-14	22.98	1.97	0.76	0.07
ENSSSCG00000009783	OGFOD2	2-oxoglutarate and iron dependent oxygenase domain containing 2	-4.88	5.84426e-13	10.67	0.85	0.35	0.05
ENSSSCG00000012840	CD151	CD151 molecule	-4.88	6.68358e-10	2.04	0.33	0.04	0.01
ENSSSCG00000013442	ABHD17A	abhydrolase domain containing 17A, depalmitoylase	-4.88	2.74438e-12	17.71	2.58	0.59	0.08
ENSSSCG00000013496	SIRT6	sirtuin 6	-4.88	3.87278e-09	3.39	0.64	0.1	0.03
ENSSSCG00000032010	RNH1	ribonuclease/angiogenin inhibitor 1	-4.88	9.65274e-12	17.38	2.5	0.66	0.18
ENSSSCG00000028167	SLIRP	SRA stem-loop interacting RNA binding protein	-4.87	5.35474e-15	176.12	14.56	6.15	0.63
ENSSSCG00000003229	ETFB	electron transfer flavoprotein subunit beta	-4.85	4.31659e-12	22.38	2.21	0.85	0.13
ENSSSCG00000017232	SLC9A3R1	SLC9A3 regulator 1	-4.85	5.32712e-10	10.54	1.39	0.43	0.11
ENSSSCG00000038604	DOCK6	dedicator of cytokinesis 6	-4.85	1.92215e-10	5.08	0.55	0.18	0.04
ENSSSCG00000054506	VEGFB	vascular endothelial growth factor B	-4.85	2.2538e-10	1.27	0.21	0.01	0.01
ENSSSCG00000058091			-4.85	4.59516e-13	33.12	6	1.06	0.05
ENSSSCG00000011287	HHATL	hedgehog acyltransferase like	-4.84	7.19221e-09	3.07	0.53	0.12	0.04
ENSSSCG00000047232	CELA1	chymotrypsin like elastase 1	-4.84	2.75285e-11	1.1	0.08	0.01	0.01
ENSSSCG00000017140	CHMP6	charged multivesicular body protein 6	-4.83	3.59765e-08	4.48	1.12	0.18	0.04
ENSSSCG00000003341	TAS1R3	taste 1 receptor member 3	-4.82	4.31687e-10	4.84	0.66	0.17	0.03
ENSSSCG00000014448	ARSI	arylsulfatase family member I	-4.82	2.37752e-09	1.55	0.28	0.03	0.02
ENSSSCG00000034841	RGS19	regulator of G protein signaling 19	-4.82	2.48912e-08	1.98	0.43	0.06	0.03
ENSSSCG00000005901			-4.81	8.06616e-10	1.61	0.3	0.03	0.01
ENSSSCG00000031299	TECR	trans-2,3-enoyl-CoA reductase	-4.81	2.1236e-13	40.89	4.52	1.47	0.16
ENSSSCG00000031550	C1orf105	chromosome 9 C1orf105 homolog	-4.81	8.97081e-15	121.88	19.57	4.2	0.2
ENSSSCG00000012783	IDH3G	isocitrate dehydrogenase (NAD(+)) 3 non-catalytic subunit gamma	-4.8	1.44418e-13	25.94	2.62	0.94	0.12
ENSSSCG00000034455	RNF166	ring finger protein 166	-4.8	1.90903e-08	9.51	2.15	0.37	0.08
ENSSSCG00000062259	ICAM2	intercellular adhesion molecule 2	-4.8	9.35378e-09	2.81	0.31	0.14	0.06
ENSSSCG00000010795	NDUFAB1	NADH:ubiquinone oxidoreductase subunit AB1	-4.79	3.77086e-13	67.99	13.76	2.38	0.28
ENSSSCG00000017300	MRC2	mannose receptor C type 2	-4.79	2.10771e-10	1.88	0.21	0.04	0.01
ENSSSCG00000034288	AP4M1	adaptor related protein complex 4 subunit mu 1	-4.79	1.14684e-10	1.32	0.1	0.02	0.01
ENSSSCG00000017215	SLC16A5	solute carrier family 16 member 5	-4.78	1.04487e-09	4.2	0.6	0.14	0.03
ENSSSCG00000029050	MRPL55	mitochondrial ribosomal protein L55	-4.78	2.70589e-13	39.25	2.67	1.52	0.19
ENSSSCG00000008556	KHK	ketohexokinase	-4.77	1.64485e-08	1.83	0.36	0.05	0.02
ENSSSCG00000009709	MFAP3L	microfibril associated protein 3 like	-4.77	1.95117e-09	4.63	0.59	0.19	0.05
ENSSSCG00000012842	RPLP2	ribosomal protein lateral stalk subunit P2	-4.77	1.01734e-14	68.76	2.43	2.61	0.33
ENSSSCG00000023151	GRIN2C	glutamate ionotropic receptor NMDA type subunit 2C	-4.77	4.92408e-10	2.57	0.21	0.08	0.03
ENSSSCG00000039372	EMC10	ER membrane protein complex subunit 10	-4.77	1.83087e-08	2.29	0.6	0.06	0.02
ENSSSCG00000013231	C1QTNF4	C1q and TNF related 4	-4.76	4.91851e-09	1.79	0.37	0.05	0.02
ENSSSCG00000032083	MRPL37	mitochondrial ribosomal protein L37	-4.76	1.66419e-15	1093.86	47.3	41.2	3.06
ENSSSCG00000037061	RRP1	ribosomal RNA processing 1	-4.76	2.09459e-08	2.14	0.42	0.08	0.03
ENSSSCG00000037343	MRPS11	mitochondrial ribosomal protein S11	-4.76	6.06382e-13	22.79	1.73	0.9	0.14
ENSSSCG00000039010	WNT7A	Wnt family member 7A	-4.76	5.21852e-13	37.65	4.47	1.47	0.21
ENSSSCG00000040815	DUSP5	dual specificity phosphatase 5	-4.76	7.62768e-13	36.53	3.2	1.44	0.21
ENSSSCG00000009972	KREMEN1	kringle containing transmembrane protein 1	-4.75	5.78284e-11	8.4	1.19	0.32	0.06
ENSSSCG00000010056	GGT1	gamma-glutamyltransferase 1	-4.75	1.39035e-13	34.16	2.16	1.33	0.18
ENSSSCG00000012896	NDUFV1	NADH:ubiquinone oxidoreductase core subunit V1	-4.75	1.01869e-08	11.71	1.45	0.66	0.22
ENSSSCG00000013893	ARRDC2	arrestin domain containing 2	-4.75	1.615e-11	20.75	3.03	0.8	0.12
ENSSSCG00000024672	KLF16	Kruppel like factor 16	-4.75	6.44791e-08	2.25	0.63	0.06	0.02
ENSSSCG00000029239	MZB1	marginal zone B and B1 cell specific protein	-4.75	2.06774e-12	12.48	0.96	0.48	0.06
ENSSSCG00000004676	DUOXA2	dual oxidase maturation factor 2	-4.74	4.68201e-09	1.84	0.36	0.05	0.02
ENSSSCG00000015073	TAGLN	transgelin	-4.72	7.67727e-14	31.78	2.58	1.24	0.15
ENSSSCG00000031630	DPH7	diphthamide biosynthesis 7	-4.72	1.19475e-10	8.41	1.22	0.34	0.08
ENSSSCG00000005907	ADCK5	aarF domain containing kinase 5	-4.71	4.48016e-09	3.31	0.58	0.13	0.04
ENSSSCG00000013723	DHPS	deoxyhypusine synthase	-4.71	1.15095e-13	18.8	1.47	0.72	0.08
ENSSSCG00000016201	TTLL4	tubulin tyrosine ligase like 4	-4.71	1.15095e-13	31.71	4	1.22	0.12
ENSSSCG00000000739	FOXM1	forkhead box M1	-4.7	4.25478e-10	11.23	2.42	0.46	0.11
ENSSSCG00000030561	LMTK3	lemur tyrosine kinase 3	-4.7	1.24699e-08	7.94	2.4	0.27	0.05
ENSSSCG00000034207	CEBPB	CCAAT enhancer binding protein beta	-4.7	4.29513e-09	2.38	0.48	0.08	0.03
ENSSSCG00000013003	ZNHIT2	zinc finger HIT-type containing 2	-4.69	2.70668e-07	1.97	0.89	0.05	0.02
ENSSSCG00000016393			-4.69	5.92168e-09	1.42	0.22	0.04	0.02
ENSSSCG00000027428	ENHO	energy homeostasis associated	-4.69	9.93224e-11	4.5	0.48	0.18	0.05
ENSSSCG00000032110	GTF3C5	ral transcription factor IIIC subunit 5	-4.69	3.55308e-11	16.9	3.46	0.65	0.09
ENSSSCG00000007517	NPEPL1	aminopeptidase like 1	-4.68	1.08871e-08	2.05	0.44	0.07	0.02
ENSSSCG00000013061	EML3	EMAP like 3	-4.68	3.98645e-08	1.9	0.64	0.05	0.02
ENSSSCG00000013616	ZNF653	zinc finger protein 653	-4.68	7.76673e-08	2.28	0.58	0.08	0.03
ENSSSCG00000011358	TREX1	three prime repair exonuclease 1	-4.67	2.10778e-09	1.84	0.18	0.06	0.03
ENSSSCG00000036988			-4.67	2.3643e-12	141.71	34.39	5.36	0.64
ENSSSCG00000001691	RSPH9	radial spoke head component 9	-4.66	1.51413e-08	2.33	0.47	0.08	0.03
ENSSSCG00000010564	POLL	DNA polymerase lambda	-4.66	6.26815e-08	2.69	0.65	0.12	0.03
ENSSSCG00000035080	RPL23A	ribosomal protein L23a	-4.66	2.37366e-09	109.29	10.51	7.08	2.85
ENSSSCG00000013663	ANGPTL6	angiopoietin like 6	-4.65	8.873e-09	1.52	0.39	0.03	0.02
ENSSSCG00000016391	AMER3	APC membrane recruitment protein 3	-4.65	4.91851e-09	1.43	0.19	0.05	0.02
ENSSSCG00000040125	HSF4	heat shock transcription factor 4	-4.65	1.15095e-13	16.47	1.6	0.62	0.05
ENSSSCG00000026293	STX5	syntaxin 5	-4.64	1.31519e-12	8.67	0.51	0.35	0.06
ENSSSCG00000033892	EVA1B	eva-1 homolog B	-4.64	1.53645e-10	1.32	0.1	0.03	0.01
ENSSSCG00000035839	TOP3A	DNA topoisomerase III alpha	-4.64	3.39468e-08	5.33	1.32	0.23	0.07
ENSSSCG00000003218	MYBPC2	myosin binding protein C2	-4.63	2.85513e-09	2.25	0.28	0.08	0.02
ENSSSCG00000005528	NDUFA8	NADH:ubiquinone oxidoreductase subunit A8	-4.63	1.43844e-14	239.97	40.8	9.37	0.57
ENSSSCG00000006524	THBS3	thrombospondin 3	-4.63	8.63416e-12	10.46	1.3	0.42	0.07
ENSSSCG00000029201	AJUBA	ajuba LIM protein	-4.63	2.16135e-13	116.85	9.96	5.04	0.8
ENSSSCG00000010969	GALT	galactose-1-phosphate uridylyltransferase	-4.62	1.59143e-10	7.59	0.49	0.37	0.11
ENSSSCG00000014434	IL17B	interleukin 17B	-4.62	6.87102e-07	2.94	1	0.09	0.03
ENSSSCG00000002646	TRAPPC2L	trafficking protein particle complex subunit 2L	-4.61	1.42903e-08	4.56	0.78	0.24	0.08
ENSSSCG00000016734	CCM2	CCM2 scaffold protein	-4.61	2.25497e-05	4.98	2.48	0.19	0.05
ENSSSCG00000024912	WDR5	WD repeat domain 5	-4.61	1.66419e-15	171.38	14.12	7.06	0.51
ENSSSCG00000058250			-4.61	5.62323e-11	8.13	1.14	0.34	0.07
ENSSSCG00000060225	CIDEA	cell death inducing DFFA like effector a	-4.61	3.65268e-14	28.35	2.86	1.15	0.1
ENSSSCG00000026653			-4.6	2.16212e-09	4.57	1.12	0.16	0.03
ENSSSCG00000032787	ALAD	aminolevulinate dehydratase	-4.6	1.04075e-14	43.05	1.62	1.8	0.16
ENSSSCG00000040012	TMEM147	transmembrane protein 147	-4.6	2.93683e-12	21.44	0.71	0.97	0.12
ENSSSCG00000002458	TMEM251	transmembrane protein 251	-4.59	1.97993e-14	23.36	1.17	0.95	0.08
ENSSSCG00000022864	EIF6	eukaryotic translation initiation factor 6	-4.59	2.89451e-14	152.64	21.06	6.31	0.54
ENSSSCG00000024823	RCN3	reticulocalbin 3	-4.59	1.81095e-09	2.32	0.25	0.09	0.03
ENSSSCG00000003850	CZIB	CXXC motif containing zinc binding protein	-4.58	1.33075e-15	133.25	14.73	5.47	0.2
ENSSSCG00000013011	SAC3D1	SAC3 domain containing 1	-4.58	3.54907e-09	1.3	0.23	0.03	0.02
ENSSSCG00000024756	SPG7	SPG7 matrix AAA peptidase subunit, paraplegin	-4.58	1.25612e-08	1.49	0.31	0.05	0.03
ENSSSCG00000037146	SWSAP1	SWIM-type zinc finger 7 associated protein 1	-4.58	2.89946e-13	47.13	5.76	2.02	0.25
ENSSSCG00000006776	MOV10	Mov10 RISC complex RNA helicase	-4.57	2.08117e-13	17.09	0.72	0.73	0.08
ENSSSCG00000035909	ERICH2	glutamate rich 2	-4.57	1.33075e-15	82.04	7.76	3.37	0.08
ENSSSCG00000021959	SYCN	syncollin	-4.55	3.56913e-14	106.55	13.87	4.53	0.43
ENSSSCG00000031489	DUSP22	dual specificity phosphatase 22	-4.55	5.06677e-08	2.5	0.44	0.13	0.05
ENSSSCG00000040507	PDLIM7	PDZ and LIM domain 7	-4.55	2.43352e-12	26.88	2.63	1.23	0.16
ENSSSCG00000013779	PKN1	protein kinase N1	-4.53	2.81685e-09	3.71	0.66	0.15	0.03
ENSSSCG00000034905	MVD	mevalonate diphosphate decarboxylase	-4.53	4.32249e-10	3.93	0.62	0.15	0.03
ENSSSCG00000017544	ATP5MC1	ATP synthase membrane subunit c locus 1	-4.52	1.32026e-14	229.53	32.74	9.86	0.57
ENSSSCG00000037151	MIEF2	mitochondrial elongation factor 2	-4.52	8.26308e-08	1.88	0.29	0.11	0.05
ENSSSCG00000059555	NOTO	notochord homeobox	-4.51	2.65992e-10	24.03	4.38	1.11	0.18
ENSSSCG00000002650	APRT	adenine phosphoribosyltransferase	-4.5	5.97477e-10	5.57	0.25	0.27	0.06
ENSSSCG00000003195	PNKP	polynucleotide kinase 3'-phosphatase	-4.5	2.2634e-09	2.04	0.23	0.08	0.03
ENSSSCG00000004674	SHF	Src homology 2 domain containing F	-4.5	1.68839e-08	2.29	0.57	0.08	0.02
ENSSSCG00000008824	ZAR1	zygote arrest 1	-4.5	1.16638e-14	162.79	14.97	7.26	0.62
ENSSSCG00000013497	ANKRD24	ankyrin repeat domain 24	-4.5	4.96877e-09	1.57	0.3	0.06	0.03
ENSSSCG00000033397	KCNK9	potassium two pore domain channel subfamily K member 9	-4.5	8.2925e-11	5.86	0.6	0.26	0.04
ENSSSCG00000005373	NANS	N-acetylneuraminate synthase	-4.49	3.78325e-11	18.7	1.74	0.95	0.18
ENSSSCG00000009303	RPL21	ribosomal protein L21	-4.49	1.66419e-15	140.84	7.45	6.32	0.43
ENSSSCG00000012791	NAA10	N-alpha-acetyltransferase 10, NatA catalytic subunit	-4.49	1.49222e-13	20.17	0.99	0.91	0.1
ENSSSCG00000013503	SHD	Src homology 2 domain containing transforming protein D	-4.49	1.26155e-14	101.33	10.85	4.46	0.32
ENSSSCG00000013896	MPV17L2	MPV17 mitochondrial inner membrane protein like 2	-4.49	1.33922e-09	4.41	0.43	0.22	0.06
ENSSSCG00000034096	DMAP1	DNA methyltransferase 1 associated protein 1	-4.49	1.68839e-08	14.24	4.94	0.54	0.08
ENSSSCG00000013878	PGLS	6-phosphogluconolactonase	-4.48	2.12912e-09	3	0.49	0.12	0.03
ENSSSCG00000017524	CDK5RAP3	CDK5 regulatory subunit associated protein 3	-4.47	1.0867e-10	12.27	1.5	0.61	0.11
ENSSSCG00000031474	PTK6	protein tyrosine kinase 6	-4.47	8.86062e-10	2.8	0.29	0.12	0.03
ENSSSCG00000021467	EME2	essential meiotic structure-specific endonuclease subunit 2	-4.46	1.78907e-07	3.85	0.97	0.19	0.04
ENSSSCG00000024573	LALBA	lactalbumin alpha	-4.46	1.00041e-10	19.94	4.14	0.96	0.17
ENSSSCG00000039392	SNPH	syntaphilin	-4.46	1.20921e-10	17.44	3.72	0.8	0.13
ENSSSCG00000002719	EXOSC6	exosome component 6	-4.44	7.42295e-09	4.97	0.43	0.28	0.07
ENSSSCG00000014037			-4.44	3.51285e-09	1.87	0.17	0.08	0.03
ENSSSCG00000018055	PEMT	phosphatidylethanolamine N-methyltransferase	-4.44	2.35713e-08	2.52	0.37	0.13	0.04
ENSSSCG00000013267	PEX16	peroxisomal biosis factor 16	-4.43	1.48682e-11	9.26	0.7	0.45	0.08
ENSSSCG00000035532	ATP5F1D	ATP synthase F1 subunit delta	-4.43	2.90805e-13	12.83	1.01	0.58	0.05
ENSSSCG00000002913	PRODH2	proline dehydrogenase 2	-4.42	9.03384e-09	2.17	0.32	0.1	0.03
ENSSSCG00000005313	CCDC107	coiled-coil domain containing 107	-4.42	9.07084e-10	4.17	0.1	0.21	0.05
ENSSSCG00000007432	ZNF335	zinc finger protein 335	-4.42	1.58649e-09	4.42	0.44	0.24	0.07
ENSSSCG00000015650	MAPKAPK2	MAPK activated protein kinase 2	-4.42	4.5352e-12	13.68	1.32	0.66	0.09
ENSSSCG00000015734	IMP4	IMP U3 small nucleolar ribonucleoprotein 4	-4.42	1.51309e-11	50.48	4.57	2.82	0.77
ENSSSCG00000039506	MYL6	myosin light chain 6	-4.42	1.8235e-12	171.35	17.5	8.84	1.63
ENSSSCG00000062012			-4.41	3.18131e-07	2.26	0.78	0.07	0.02
ENSSSCG00000000696	NOP2	NOP2 nucleolar protein	-4.4	1.97993e-14	36.7	2.05	1.76	0.16
ENSSSCG00000010341	TSPAN14	tetraspanin 14	-4.4	6.40737e-12	31.63	5.43	1.48	0.19
ENSSSCG00000032249	GBX1	gastrulation brain homeobox 1	-4.4	3.11737e-08	2.26	0.43	0.12	0.04
ENSSSCG00000036716	RPL37A	ribosomal protein L37a	-4.4	2.16135e-13	58.88	3.5	2.97	0.42
ENSSSCG00000002654	FBXO31	F-box protein 31	-4.39	2.10485e-11	33.5	5.67	1.65	0.27
ENSSSCG00000006531	EFNA3	ephrin A3	-4.39	1.46539e-09	6.03	1.84	0.24	0.03
ENSSSCG00000008041	PKD1	polycystin 1, transient receptor potential channel interacting	-4.39	1.97022e-07	3.68	1.08	0.19	0.05
ENSSSCG00000013045	OTUB1	OTU deubiquitinase, ubiquitin aldehyde binding 1	-4.39	1.19217e-16	1621.51	134.53	76.79	2.18
ENSSSCG00000025610	AGAP3	ArfGAP with GTPase domain, ankyrin repeat and PH domain 3	-4.39	1.02689e-07	7.41	1.99	0.36	0.08
ENSSSCG00000028794	BCKDHA	branched chain keto acid dehydrogenase E1 subunit alpha	-4.39	6.14621e-13	42.74	3.72	2.11	0.28
ENSSSCG00000062981	AIP	aryl hydrocarbon receptor interacting protein	-4.39	8.34074e-13	17.51	1.43	0.87	0.15
ENSSSCG00000000261	IGFBP6	insulin like growth factor binding protein 6	-4.38	8.8369e-11	9.96	0.78	0.53	0.11
ENSSSCG00000002517	WDR25	WD repeat domain 25	-4.38	7.29599e-12	12.77	1.27	0.64	0.11
ENSSSCG00000031154	ACKR2	atypical chemokine receptor 2	-4.38	1.04725e-10	8.66	0.57	0.49	0.13
ENSSSCG00000051822	C17orf107	chromosome 17 open reading frame 107	-4.38	3.08779e-08	1.45	0.25	0.07	0.03
ENSSSCG00000007430	NEURL2	neuralized E3 ubiquitin protein ligase 2	-4.37	2.0674e-08	1.81	0.23	0.09	0.03
ENSSSCG00000009614	FHIP2B	FHF complex subunit HOOK interacting protein 2B	-4.37	2.51162e-08	1.43	0.27	0.05	0.02
ENSSSCG00000023677	CHMP1A	charged multivesicular body protein 1A	-4.37	1.28946e-09	2.25	0.33	0.09	0.02
ENSSSCG00000029145	POMGNT1	protein O-linked mannose N-acetylglucosaminyltransferase 1 (beta 1,2-)	-4.37	1.23606e-08	1.9	0.31	0.09	0.03
ENSSSCG00000034092	MBLAC1	metallo-beta-lactamase domain containing 1	-4.37	3.79965e-11	6.27	0.47	0.31	0.06
ENSSSCG00000057915	LAT	linker for activation of T cells	-4.37	5.02152e-10	5.32	1.01	0.23	0.04
ENSSSCG00000055869	SRM	spermidine synthase	-4.36	4.57655e-10	9.53	1.68	0.46	0.06
ENSSSCG00000001907	UBL7	ubiquitin like 7	-4.34	1.66419e-15	113.49	8.27	5.61	0.33
ENSSSCG00000003451	PDPN	podoplanin	-4.34	3.78518e-09	1.24	0.21	0.04	0.02
ENSSSCG00000007691	ZP3	zona pellucida glycoprotein 3	-4.34	1.03274e-13	1863.3	124.46	95.54	9.96
ENSSSCG00000033329	SLC47A1	solute carrier family 47 member 1	-4.34	9.15706e-13	16.98	0.95	0.85	0.1
ENSSSCG00000060949	LY6G6D	lymphocyte antigen 6 family member G6D	-4.34	2.06299e-09	2.15	0.27	0.09	0.03
ENSSSCG00000001624	FRS3	fibroblast growth factor receptor substrate 3	-4.33	4.40708e-08	2.56	0.51	0.13	0.03
ENSSSCG00000006500	UBQLN4	ubiquilin 4	-4.32	1.69324e-09	2.12	0.06	0.1	0.03
ENSSSCG00000013552	GPR108	G protein-coupled receptor 108	-4.32	1.54721e-11	10.22	1.14	0.54	0.08
ENSSSCG00000016473	EPHB6	EPH receptor B6	-4.32	1.61834e-09	8.45	1.75	0.4	0.07
ENSSSCG00000008009	LMF1	lipase maturation factor 1	-4.31	2.27384e-11	8.5	1.18	0.42	0.05
ENSSSCG00000025736	RECQL4	RecQ like helicase 4	-4.31	5.63855e-08	2.77	0.53	0.14	0.05
ENSSSCG00000036178	CCDC167	coiled-coil domain containing 167	-4.31	1.32026e-14	109.9	14.22	5.49	0.31
ENSSSCG00000010639	HABP2	hyaluronan binding protein 2	-4.3	9.07559e-08	2.27	0.71	0.09	0.02
ENSSSCG00000033983	RRP7A	ribosomal RNA processing 7 homolog A	-4.3	8.29896e-09	2.18	0.32	0.11	0.04
ENSSSCG00000002004	PSME2	proteasome activator subunit 2	-4.29	7.72282e-12	17.95	2.12	0.98	0.15
ENSSSCG00000003383	ZBTB48	zinc finger and BTB domain containing 48	-4.29	3.16111e-12	4.83	0.37	0.22	0.02
ENSSSCG00000008000	RPUSD1	RNA pseudouridine synthase domain containing 1	-4.29	4.53917e-08	1.16	0.21	0.05	0.03
ENSSSCG00000017245	CDC42EP4	CDC42 effector protein 4	-4.29	3.44281e-08	2.14	0.31	0.12	0.04
ENSSSCG00000024346	SLC7A3	solute carrier family 7 member 3	-4.29	5.27759e-14	41.59	2.96	2.17	0.2
ENSSSCG00000038800	PUF60	poly(U) binding splicing factor 60	-4.29	2.58374e-14	95.9	2.85	5.1	0.55
ENSSSCG00000025401	CDK10	cyclin dependent kinase 10	-4.28	1.22045e-08	4.73	1.03	0.26	0.05
ENSSSCG00000034893	COPS6	COP9 signalosome subunit 6	-4.28	3.03203e-14	73.77	5.64	3.88	0.36
ENSSSCG00000038234	TMEM175	transmembrane protein 175	-4.28	9.79958e-09	1.54	0.29	0.06	0.02
ENSSSCG00000040509	LIMD2	LIM domain containing 2	-4.28	3.90632e-08	3.98	0.84	0.25	0.08
ENSSSCG00000055768	SRA1	steroid receptor RNA activator 1	-4.28	1.01497e-10	10.84	1.59	0.61	0.15
ENSSSCG00000002642	CDH15	cadherin 15	-4.27	2.90048e-10	2.79	0.34	0.12	0.03
ENSSSCG00000010130	GNB1L	G protein subunit beta 1 like	-4.27	6.0926e-10	4.47	0.44	0.24	0.04
ENSSSCG00000013033	BAD	BCL2 associated agonist of cell death	-4.27	4.65945e-11	3.21	0.25	0.15	0.02
ENSSSCG00000013506	STAP2	signal transducing adaptor family member 2	-4.27	9.78683e-09	1.33	0.23	0.05	0.02
ENSSSCG00000014800	RNF121	ring finger protein 121	-4.27	2.52246e-09	3.19	0.45	0.15	0.03
ENSSSCG00000039635			-4.27	1.46406e-11	7.66	0.82	0.4	0.06
ENSSSCG00000000276	TARBP2	TARBP2 subunit of RISC loading complex	-4.26	2.28081e-12	10.15	0.79	0.53	0.07
ENSSSCG00000004670	C15orf48	chromosome 1 C15orf48 homolog	-4.26	9.35308e-12	12.17	1.33	0.69	0.15
ENSSSCG00000008694	GRK4	G protein-coupled receptor kinase 4	-4.26	3.60272e-10	6.29	0.97	0.32	0.06
ENSSSCG00000039307	H2AJ	H2A.J histone	-4.26	1.75789e-14	26.94	2.3	1.37	0.07
ENSSSCG00000001878	PTPN9	protein tyrosine phosphatase non-receptor type 9	-4.25	6.8253e-13	28.23	2.19	1.57	0.17
ENSSSCG00000007173	IDH3B	isocitrate dehydrogenase (NAD(+)) 3 non-catalytic subunit beta	-4.25	3.86658e-13	33.51	3.58	1.79	0.18
ENSSSCG00000008035	GFER	growth factor, augmenter of liver reration	-4.25	8.11259e-14	19.59	0.89	1.03	0.11
ENSSSCG00000009625	PDLIM2	PDZ and LIM domain 2	-4.25	1.09625e-07	4.58	1.07	0.32	0.1
ENSSSCG00000013875	USE1	unconventional SNARE in the ER 1	-4.25	4.6947e-13	32.22	4	1.68	0.15
ENSSSCG00000017136	TBCD	tubulin folding cofactor D	-4.25	1.55326e-08	1.99	0.32	0.09	0.03
ENSSSCG00000023603	UBALD1	UBA like domain containing 1	-4.25	1.08754e-09	12.84	3.74	0.64	0.1
ENSSSCG00000008823	SLC10A4	solute carrier family 10 member 4	-4.24	4.38143e-08	4.56	0.23	0.35	0.1
ENSSSCG00000010394	OGDHL	oxoglutarate dehydrogenase L	-4.24	4.83226e-11	13.51	1.57	0.78	0.12
ENSSSCG00000012061	PIGP	phosphatidylinositol glycan anchor biosynthesis class P	-4.24	4.62412e-14	248.05	26.68	13.22	1.33
ENSSSCG00000013664	SHFL	shiftless antiviral inhibitor of ribosomal frameshifting	-4.24	8.99785e-10	4.13	0.28	0.23	0.05
ENSSSCG00000022162	RAB11FIP5	RAB11 family interacting protein 5	-4.24	1.91514e-08	2.37	0.45	0.12	0.03
ENSSSCG00000029592	GPRC5A	G protein-coupled receptor class C group 5 member A	-4.24	6.8129e-08	1.57	0.26	0.09	0.04
ENSSSCG00000029723	PHRF1	PHD and ring finger domains 1	-4.24	7.22647e-08	16.09	4.5	0.75	0.12
ENSSSCG00000030451	LRRC14	leucine rich repeat containing 14	-4.24	1.29287e-08	1.81	0.34	0.08	0.02
ENSSSCG00000007249	NOL4L	nucleolar protein 4 like	-4.23	1.15095e-13	24.95	2.23	1.34	0.12
ENSSSCG00000009904	DYNLL1	dynein light chain LC8-type 1	-4.23	7.12143e-16	2104.9	151.35	112.33	5.04
ENSSSCG00000010756	MGMT	O-6-methylguanine-DNA methyltransferase	-4.23	2.18766e-11	97.91	6.79	6.23	1.67
ENSSSCG00000013573	TRAPPC5	trafficking protein particle complex subunit 5	-4.23	3.98338e-10	4.75	0.51	0.26	0.05
ENSSSCG00000033013	MARCHF9	membrane associated ring-CH-type finger 9	-4.23	4.18017e-09	1.45	0.12	0.06	0.02
ENSSSCG00000003940	HYI	hydroxypyruvate isomerase (putative)	-4.22	5.10175e-10	6.68	0.41	0.44	0.14
ENSSSCG00000007671	TFR2	transferrin receptor 2	-4.22	5.84239e-11	11.46	1.11	0.66	0.1
ENSSSCG00000016721	DBNL	drebrin like	-4.22	3.41221e-06	4.03	1.45	0.36	0.17
ENSSSCG00000008055	TEDC2	tubulin epsilon and delta complex 2	-4.21	7.78141e-09	2.65	0.38	0.14	0.03
ENSSSCG00000017072	GALNT10	polypeptide N-acetylgalactosaminyltransferase 10	-4.21	2.48891e-12	9.84	1.06	0.51	0.06
ENSSSCG00000017402	STAT5A	signal transducer and activator of transcription 5A	-4.21	2.33318e-13	17.09	1.11	0.91	0.11
ENSSSCG00000022004	SH3BP2	SH3 domain binding protein 2	-4.21	4.07107e-08	3.77	0.87	0.22	0.04
ENSSSCG00000032833	CD320	CD320 molecule	-4.21	1.12292e-11	12.02	0.66	0.7	0.12
ENSSSCG00000037275	SNX22	sorting nexin 22	-4.21	4.15637e-14	47.29	2.48	2.6	0.25
ENSSSCG00000046295	MYG1	MYG1 exonuclease	-4.21	1.3868e-11	2.9	0.1	0.13	0.02
ENSSSCG00000009146	RPL34	ribosomal protein L34	-4.2	7.05873e-11	17.27	2.51	1.04	0.24
ENSSSCG00000010640	NRAP	nebulin related anchoring protein	-4.2	1.83848e-11	11.33	1.1	0.65	0.11
ENSSSCG00000036852	TSEN54	tRNA splicing endonuclease subunit 54	-4.2	9.11146e-09	3.24	0.29	0.2	0.05
ENSSSCG00000040793	CTSD	cathepsin D	-4.19	4.97152e-08	1.48	0.32	0.07	0.02
ENSSSCG00000010565	DPCD	deleted in primary ciliary dyskinesia homolog (mouse)	-4.18	1.81844e-13	86.42	14.6	4.64	0.35
ENSSSCG00000015613	C1orf74	chromosome 9 C1orf74 homolog	-4.18	1.80071e-10	11.06	1.13	0.68	0.12
ENSSSCG00000023423	UBALD2	UBA like domain containing 2	-4.18	7.32072e-11	6.24	0.86	0.34	0.04
ENSSSCG00000023666	CTSB	cathepsin B	-4.18	1.81597e-14	136.85	16.67	7.5	0.52
ENSSSCG00000027454	QPRT	quinolinate phosphoribosyltransferase	-4.18	1.71889e-08	3.22	0.62	0.18	0.04
ENSSSCG00000036308	PGS1	phosphatidylglycerophosphate synthase 1	-4.18	1.78603e-11	13.76	1.13	0.82	0.15
ENSSSCG00000040139	B3GNT9	UDP-GlcNAc:betaGal beta-1,3-N-acetylglucosaminyltransferase 9	-4.18	4.48016e-09	3.38	0.74	0.16	0.03
ENSSSCG00000053807	RPS26	ribosomal protein S26	-4.18	2.14021e-13	32.11	1.78	1.85	0.27
ENSSSCG00000056302	GINS2	GINS complex subunit 2	-4.18	3.56913e-14	414.74	23.21	23.74	2.37
ENSSSCG00000008019	JPT2	Jupiter microtubule associated homolog 2	-4.17	3.41421e-12	20.86	3.36	1.13	0.1
ENSSSCG00000009809	MORN3	MORN repeat containing 3	-4.17	7.8749e-10	3.6	0.5	0.19	0.04
ENSSSCG00000017952	SAT2	spermidine/spermine N1-acetyltransferase family member 2	-4.17	9.5251e-13	42.77	6.32	2.41	0.26
ENSSSCG00000040710	SURF4	surfeit 4	-4.17	3.9455e-09	9.46	1.36	0.62	0.13
ENSSSCG00000022197	HS6ST1	heparan sulfate 6-O-sulfotransferase 1	-4.16	1.37377e-08	1.69	0.22	0.09	0.03
ENSSSCG00000054032			-4.16	1.36092e-09	3.52	0.28	0.2	0.05
ENSSSCG00000001431	FKBPL	FKBP prolyl isomerase like	-4.14	1.1284e-07	2.65	0.3	0.21	0.07
ENSSSCG00000003266	TMC4	transmembrane channel like 4	-4.14	8.05271e-12	10.5	1.18	0.59	0.07
ENSSSCG00000009879	TPCN1	two pore segment channel 1	-4.14	1.16889e-11	7.07	0.33	0.41	0.06
ENSSSCG00000013637	QTRT1	queuine tRNA-ribosyltransferase catalytic subunit 1	-4.14	9.85078e-10	4.03	0.35	0.23	0.05
ENSSSCG00000024661	ZNF524	zinc finger protein 524	-4.14	4.18473e-10	8.09	0.86	0.51	0.1
ENSSSCG00000028850	RPL26	ribosomal protein L26	-4.14	4.21252e-13	23.79	2.68	1.35	0.13
ENSSSCG00000005925	EXOSC4	exosome component 4	-4.13	3.8751e-09	7.4	0.38	0.5	0.09
ENSSSCG00000009557	PCID2	PCI domain containing 2	-4.13	1.44342e-11	10.26	0.85	0.63	0.1
ENSSSCG00000013307	LMO2	LIM domain only 2	-4.13	1.57782e-09	3.26	0.3	0.19	0.04
ENSSSCG00000017755	NOS2	nitric oxide synthase 2	-4.13	6.4129e-07	2.03	0.52	0.13	0.04
ENSSSCG00000036296	RPS25	ribosomal protein S25	-4.13	6.46366e-13	158.19	19.2	9.39	1.14
ENSSSCG00000002879	GRAMD1A	GRAM domain containing 1A	-4.12	3.9432e-09	6.68	1.34	0.42	0.11
ENSSSCG00000005704	EXOSC2	exosome component 2	-4.12	1.10965e-11	13.05	0.6	0.84	0.2
ENSSSCG00000007478	ATP9A	ATPase phospholipid transporting 9A (putative)	-4.12	2.32669e-09	6.25	1.49	0.33	0.06
ENSSSCG00000024305	MT3	metallothionein 3	-4.12	5.84461e-12	33.07	4.94	1.94	0.3
ENSSSCG00000038774	MAPK13	mitogen-activated protein kinase 13	-4.12	3.06575e-14	76.57	4.54	4.49	0.39
ENSSSCG00000045485			-4.12	3.75202e-13	40.34	3.03	2.46	0.33
ENSSSCG00000000275	MAP3K12	mitogen-activated protein kinase kinase kinase 12	-4.11	9.89181e-08	6.01	0.88	0.47	0.12
ENSSSCG00000002645	GALNS	galactosamine (N-acetyl)-6-sulfatase	-4.11	2.69847e-08	1.78	0.18	0.11	0.04
ENSSSCG00000007151	CDC25B	cell division cycle 25B	-4.11	1.06677e-11	127.36	19.45	7.82	1.26
ENSSSCG00000009877	IQCD	IQ motif containing D	-4.11	1.68551e-11	5.5	0.39	0.3	0.04
ENSSSCG00000013087	TKFC	triokinase and FMN cyclase	-4.11	2.02156e-09	1.27	0.09	0.05	0.02
ENSSSCG00000017949	WRAP53	WD repeat containing antisense to TP53	-4.11	5.73041e-10	11.36	2.12	0.68	0.08
ENSSSCG00000005673	IER5L	immediate early response 5 like	-4.1	1.25674e-06	2.55	0.65	0.13	0.03
ENSSSCG00000017880	SPNS3	sphingolipid transporter 3 (putative)	-4.1	5.43213e-08	1.53	0.26	0.08	0.03
ENSSSCG00000022647	TIMM17B	translocase of inner mitochondrial membrane 17B	-4.1	6.08685e-13	96.59	5.4	5.99	0.86
ENSSSCG00000000268	AAAS	aladin WD repeat nucleoporin	-4.09	4.6947e-13	90	17.18	5.13	0.44
ENSSSCG00000005649	URM1	ubiquitin related modifier 1	-4.09	3.1854e-10	8.08	1.75	0.44	0.05
ENSSSCG00000013032	GPR137	G protein-coupled receptor 137	-4.09	1.12616e-08	6.53	1.66	0.37	0.05
ENSSSCG00000003078	CEACAM19	CEA cell adhesion molecule 19	-4.08	1.15624e-07	1.81	0.25	0.12	0.04
ENSSSCG00000023866	ACSF3	acyl-CoA synthetase family member 3	-4.08	1.87853e-08	1.92	0.34	0.1	0.03
ENSSSCG00000025928			-4.08	1.28238e-12	49.75	3.46	3.16	0.44
ENSSSCG00000034227	RPL35	ribosomal protein L35	-4.08	2.57955e-14	36.83	1.11	2.2	0.22
ENSSSCG00000002680	TAF1C	TATA-box binding protein associated factor, RNA polymerase I subunit C	-4.07	2.08634e-08	2.16	0.35	0.13	0.04
ENSSSCG00000039130	RPL6	ribosomal protein L6	-4.07	5.35474e-15	147.43	13.73	8.76	0.48
ENSSSCG00000051897	CRB3	crumbs cell polarity complex component 3	-4.07	1.50772e-11	24.84	4.85	1.43	0.16
ENSSSCG00000054149	DPM3	dolichyl-phosphate mannosyltransferase subunit 3, regulatory	-4.07	2.29667e-07	3.53	0.61	0.27	0.08
ENSSSCG00000027992	MST1R	macrophage stimulating 1 receptor	-4.06	1.63229e-07	1.27	0.27	0.07	0.03
ENSSSCG00000034360	CELSR2	cadherin EGF LAG seven-pass G-type receptor 2	-4.06	1.93164e-07	3.16	0.76	0.21	0.07
ENSSSCG00000035121	RHBG	Rh family B glycoprotein	-4.06	6.63956e-11	8.29	0.43	0.55	0.1
ENSSSCG00000040845	AGPAT2	1-acylglycerol-3-phosphate O-acyltransferase 2	-4.06	2.35108e-12	15.97	2.99	0.9	0.05
ENSSSCG00000050581			-4.06	1.99541e-08	1.03	0.15	0.04	0.02
ENSSSCG00000001703	NFKBIE	NFKB inhibitor epsilon	-4.05	4.99597e-07	1.9	0.4	0.14	0.05
ENSSSCG00000003338	PUSL1	pseudouridine synthase like 1	-4.05	2.39797e-09	4.07	0.31	0.27	0.06
ENSSSCG00000003922	UROD	uroporphyrinogen decarboxylase	-4.05	9.6928e-13	18.06	1.97	1.07	0.11
ENSSSCG00000006499	LAMTOR2	late endosomal/lysosomal adaptor, MAPK and MTOR activator 2	-4.05	2.41431e-13	48.91	6.29	2.99	0.31
ENSSSCG00000008571	HADHA	hydroxyacyl-CoA dehydrogenase trifunctional multienzyme complex subunit alpha	-4.05	1.66419e-15	461.16	60.97	27.28	0.79
ENSSSCG00000010584	MFSD13A	major facilitator superfamily domain containing 13A	-4.05	9.31659e-09	2.39	0.26	0.14	0.03
ENSSSCG00000012618	SOWAHD	sosondowah ankyrin repeat domain family member D	-4.05	2.07313e-07	1.27	0.26	0.07	0.03
ENSSSCG00000025272	HEMK1	HemK methyltransferase family member 1	-4.05	1.29287e-08	3.23	0.28	0.24	0.09
ENSSSCG00000039619	PIN1	peptidylprolyl cis/trans isomerase, NIMA-interacting 1	-4.05	7.55493e-08	4.88	0.92	0.35	0.08
ENSSSCG00000040145	SNAI3	snail family transcriptional repressor 3	-4.05	2.51017e-09	1.16	0.13	0.04	0.01
ENSSSCG00000002910	ALKBH6	alkB homolog 6	-4.04	5.5624e-09	2.81	0.2	0.17	0.04
ENSSSCG00000005303	PIGO	phosphatidylinositol glycan anchor biosynthesis class O	-4.04	1.82139e-09	8.32	1.31	0.54	0.1
ENSSSCG00000007667	LRCH4	leucine rich repeats and calponin homology domain containing 4	-4.04	4.95874e-10	10.9	2.45	0.64	0.09
ENSSSCG00000010214	CDK1	cyclin dependent kinase 1	-4.04	3.7708e-12	417.14	123.75	22.61	1.43
ENSSSCG00000017883	GGT6	gamma-glutamyltransferase 6	-4.04	4.45869e-14	128.49	19.65	7.61	0.42
ENSSSCG00000000746	WASHC1	WASH complex subunit 1	-4.03	1.70449e-10	19.16	3.85	1.13	0.12
ENSSSCG00000005716	POMT1	protein O-mannosyltransferase 1	-4.03	2.79069e-08	1.57	0.32	0.07	0.02
ENSSSCG00000007119	NXT1	nuclear transport factor 2 like export factor 1	-4.03	1.91591e-09	2.39	0.29	0.15	0.04
ENSSSCG00000008710	JAKMIP1	janus kinase and microtubule interacting protein 1	-4.03	2.13641e-10	4.35	0.53	0.26	0.04
ENSSSCG00000012939	BRMS1	BRMS1 transcriptional repressor and anoikis regulator	-4.03	1.43291e-07	4.76	0.9	0.37	0.08
ENSSSCG00000001064	GMPR	guanosine monophosphate reductase	-4.02	7.67727e-14	128.11	12.8	7.99	0.66
ENSSSCG00000006482	MEF2D	myocyte enhancer factor 2D	-4.02	1.70234e-09	9.64	2.35	0.55	0.07
ENSSSCG00000007603	NPTX2	neuronal pentraxin 2	-4.02	5.91135e-08	2.83	0.54	0.18	0.05
ENSSSCG00000061542	LRRC61	leucine rich repeat containing 61	-4.02	2.22548e-09	2.75	0.41	0.16	0.03
ENSSSCG00000003342	DVL1	dishevelled segment polarity protein 1	-4.01	4.34193e-08	2.22	0.6	0.1	0.02
ENSSSCG00000004957	CLN6	CLN6 transmembrane ER protein	-4.01	1.68249e-07	4.96	1.46	0.36	0.1
ENSSSCG00000007602	BAIAP2L1	BAR/IMD domain containing adaptor protein 2 like 1	-4.01	5.35474e-15	143.1	10.82	8.97	0.55
ENSSSCG00000017519	MRPL10	mitochondrial ribosomal protein L10	-4.01	1.62841e-10	10.29	0.62	0.74	0.15
ENSSSCG00000021255	ADA	adenosine deaminase	-4.01	3.56292e-14	125.51	10.65	7.89	0.67
ENSSSCG00000022815	PYGB	glycogen phosphorylase B	-4.01	6.21569e-13	118.47	12	7.73	0.92
ENSSSCG00000034385	ADAD2	adenosine deaminase domain containing 2	-4.01	6.9461e-08	2.92	0.89	0.16	0.03
ENSSSCG00000038738	DMWD	DM1 locus, WD repeat containing	-4.01	9.37014e-13	44.09	6.89	2.75	0.26
ENSSSCG00000053941	AGPAT2	1-acylglycerol-3-phosphate O-acyltransferase 2	-4.01	1.77965e-12	15.3	2.64	0.91	0.05
ENSSSCG00000012273	USP11	ubiquitin specific peptidase 11	-4	6.65765e-11	14.76	2.09	0.97	0.13
ENSSSCG00000013017	EHD1	EH domain containing 1	-4	3.13027e-08	9.48	2.75	0.54	0.07
ENSSSCG00000015486	PIGC	phosphatidylinositol glycan anchor biosynthesis class C	-4	3.56913e-14	95.61	10.28	5.99	0.43
ENSSSCG00000022120	ZBTB8B	zinc finger and BTB domain containing 8B	-4	2.06066e-08	1.54	0.28	0.08	0.02
ENSSSCG00000001654	PPP2R5D	protein phosphatase 2 regulatory subunit B'delta	-3.99	1.93231e-09	18.85	5.29	1.18	0.15
ENSSSCG00000012275	ARAF	A-Raf proto-onco, serine/threonine kinase	-3.99	1.45147e-08	5.47	1.14	0.36	0.06
ENSSSCG00000017084	FAT2	FAT atypical cadherin 2	-3.99	5.69397e-12	37.66	6.44	2.34	0.3
ENSSSCG00000026812	EMG1	EMG1 N1-specific pseudouridine methyltransferase	-3.99	1.11434e-13	41.96	6.06	2.56	0.18
ENSSSCG00000038911	KLF2	Kruppel like factor 2	-3.99	5.57402e-11	18.06	2.07	1.25	0.22
ENSSSCG00000039953	PNRC1	proline rich nuclear receptor coactivator 1	-3.99	5.5967e-13	30.65	4.02	1.9	0.17
ENSSSCG00000003178	IRF3	interferon regulatory factor 3	-3.98	3.7417e-08	1.11	0.14	0.06	0.02
ENSSSCG00000017012	SLIT3	slit guidance ligand 3	-3.98	1.69503e-13	56.07	4.76	3.61	0.36
ENSSSCG00000023785	TMEM156	transmembrane protein 156	-3.98	1.41712e-10	9.85	2.33	0.57	0.06
ENSSSCG00000028755	EIPR1	EARP complex and GARP complex interacting protein 1	-3.98	1.30708e-13	21.97	0.67	1.43	0.16
ENSSSCG00000055493	EMC6	ER membrane protein complex subunit 6	-3.98	1.01578e-14	210.7	10.37	13.49	1.02
ENSSSCG00000057936			-3.98	1.39686e-06	2.28	0.37	0.22	0.09
ENSSSCG00000062397	SF3B5	splicing factor 3b subunit 5	-3.98	1.52404e-11	12.1	1.76	0.77	0.1
ENSSSCG00000022738			-3.97	5.16989e-11	32.78	5.1	2.21	0.36
ENSSSCG00000037029	CSRNP2	cysteine and serine rich nuclear protein 2	-3.97	2.58225e-11	16.48	3.28	1.03	0.12
ENSSSCG00000011023	ZNF438	zinc finger protein 438	-3.96	2.98376e-08	1.3	0.21	0.07	0.02
ENSSSCG00000022434	ZNF235	zinc finger protein 235	-3.96	1.50288e-12	57.99	8.62	3.73	0.36
ENSSSCG00000023658	NR2C2AP	nuclear receptor 2C2 associated protein	-3.96	1.15932e-13	60.79	7.28	3.92	0.35
ENSSSCG00000039224	CSPG5	chondroitin sulfate proteoglycan 5	-3.96	4.34814e-10	4.49	0.7	0.29	0.05
ENSSSCG00000015145	ZNF202	zinc finger protein 202	-3.95	7.25855e-12	4.55	0.16	0.27	0.03
ENSSSCG00000023783	MRPL27	mitochondrial ribosomal protein L27	-3.95	4.32509e-13	15.17	1.33	0.97	0.08
ENSSSCG00000026554	PRXL2B	peroxiredoxin like 2B	-3.95	1.02542e-07	2.99	0.63	0.19	0.03
ENSSSCG00000037046	TUBB4B	tubulin beta 4B class IVb	-3.95	2.44505e-12	57.17	6.42	3.92	0.51
ENSSSCG00000001757	WDR61	WD repeat domain 61	-3.94	9.52988e-14	287.51	34.86	18.84	1.64
ENSSSCG00000013582	XAB2	XPA binding protein 2	-3.94	2.68816e-11	18.19	3.2	1.2	0.13
ENSSSCG00000007772	STX1A	syntaxin 1A	-3.93	5.34219e-08	1.26	0.24	0.07	0.02
ENSSSCG00000029460	RND2	Rho family GTPase 2	-3.93	1.28028e-08	3.99	0.53	0.28	0.05
ENSSSCG00000034137	PPIB	peptidylprolyl isomerase B	-3.93	4.09795e-14	219.44	29.5	14.24	0.88
ENSSSCG00000056361	COX14	cytochrome c oxidase assembly factor COX14	-3.93	9.30187e-12	12.85	1.25	0.84	0.09
ENSSSCG00000003265	LENG1	leukocyte receptor cluster member 1	-3.92	3.4219e-14	101.31	3.38	6.9	0.62
ENSSSCG00000012845	CEND1	cell cycle exit and neuronal differentiation 1	-3.92	1.387e-07	1.46	0.27	0.08	0.02
ENSSSCG00000037251			-3.92	1.41436e-07	1.65	0.26	0.11	0.04
ENSSSCG00000039843	IPO9	importin 9	-3.92	2.00048e-10	8.39	1.36	0.57	0.09
ENSSSCG00000003669	MFSD2A	major facilitator superfamily domain containing 2A	-3.91	8.98091e-14	25.27	0.87	1.7	0.18
ENSSSCG00000005678	NTMT1	N-terminal Xaa-Pro-Lys N-methyltransferase 1	-3.91	2.05761e-12	6.11	0.41	0.38	0.03
ENSSSCG00000026568	DNPH1	2'-deoxynucleoside 5'-phosphate N-hydrolase 1	-3.91	1.93818e-10	41.59	10.86	2.66	0.37
ENSSSCG00000029070	PAFAH1B3	platelet activating factor acetylhydrolase 1b catalytic subunit 3	-3.91	8.99046e-11	3.75	0.38	0.22	0.03
ENSSSCG00000038992	TUBB6	tubulin beta 6 class V	-3.91	3.21759e-07	3.79	0.34	0.47	0.24
ENSSSCG00000000708	TNFRSF1A	TNF receptor superfamily member 1A	-3.9	7.70229e-09	2.51	0.49	0.14	0.03
ENSSSCG00000004849	APBA2	amyloid beta protein binding family A member 2	-3.9	8.60351e-10	3.12	0.21	0.21	0.04
ENSSSCG00000007818	KDM8	lysine demethylase 8	-3.9	2.57505e-10	4.61	0.75	0.29	0.05
ENSSSCG00000017227	FDXR	ferredoxin reductase	-3.9	2.78187e-09	1.92	0.1	0.12	0.03
ENSSSCG00000026038	DDX28	DEAD-box helicase 28	-3.9	3.40792e-12	16.53	1.06	1.18	0.17
ENSSSCG00000007853	LYRM1	LYR motif containing 1	-3.89	4.27247e-14	21.13	1.58	1.39	0.06
ENSSSCG00000012758	NSDHL	NAD(P) dependent steroid dehydrogenase-like	-3.89	2.48855e-14	178.76	18.75	12.1	0.9
ENSSSCG00000017338	PLCD3	phospholipase C delta 3	-3.89	9.70314e-10	3.85	0.15	0.29	0.06
ENSSSCG00000020665	TAF6L	TATA-box binding protein associated factor 6 like	-3.89	4.16311e-08	17.78	5.27	1.21	0.24
ENSSSCG00000025599	FTSJ1	FtsJ RNA 2'-O-methyltransferase 1	-3.89	7.36415e-14	65.16	7.75	4.38	0.33
ENSSSCG00000041453			-3.89	4.88539e-08	1.43	0.12	0.1	0.03
ENSSSCG00000053928	GPN2	GPN-loop GTPase 2	-3.89	1.65335e-10	10.92	0.61	0.8	0.12
ENSSSCG00000010682	PRDX3	peroxiredoxin 3	-3.88	5.35474e-15	100.51	8.1	6.8	0.33
ENSSSCG00000012817	FUNDC2	FUN14 domain containing 2	-3.88	6.26469e-11	27.65	2.68	2.08	0.38
ENSSSCG00000012918	GRK2	G protein-coupled receptor kinase 2	-3.88	2.94466e-07	1.27	0.31	0.08	0.03
ENSSSCG00000038428	PAXX	PAXX non-homologous end joining factor	-3.88	1.42608e-07	1.22	0.2	0.08	0.04
ENSSSCG00000039218	SLC38A8	solute carrier family 38 member 8	-3.88	2.08117e-13	85.24	8.3	5.91	0.58
ENSSSCG00000000443	GLI1	GLI family zinc finger 1	-3.87	2.83532e-08	0.85	0.09	0.04	0.02
ENSSSCG00000021181	DHCR7	7-dehydrocholesterol reductase	-3.87	5.0491e-09	2.71	0.41	0.19	0.05
ENSSSCG00000024895	GGA1	golgi associated, gamma adaptin ear containing, ARF binding protein 1	-3.87	2.60031e-08	10.39	2.26	0.87	0.25
ENSSSCG00000034487	NDUFB11	NADH:ubiquinone oxidoreductase subunit B11	-3.87	2.15716e-14	75.16	8.81	5.06	0.27
ENSSSCG00000000740	TEX52	testis expressed 52	-3.86	4.94054e-08	1.51	0.29	0.08	0.02
ENSSSCG00000011293	POMGNT2	protein O-linked mannose N-acetylglucosaminyltransferase 2 (beta 1,4-)	-3.86	7.04678e-09	2.41	0.15	0.17	0.04
ENSSSCG00000011369	WDR6	WD repeat domain 6	-3.86	2.33659e-08	1.63	0.15	0.12	0.04
ENSSSCG00000028609	SLC12A4	solute carrier family 12 member 4	-3.86	1.66409e-11	25.53	4.24	1.81	0.23
ENSSSCG00000036317	VASP	vasodilator stimulated phosphoprotein	-3.86	1.07617e-09	4.71	0.77	0.31	0.05
ENSSSCG00000036722	MALSU1	mitochondrial assembly of ribosomal large subunit 1	-3.86	3.79034e-13	47.9	5.69	3.33	0.34
ENSSSCG00000038762	BTF3L4	basic transcription factor 3 like 4	-3.86	8.40949e-12	87.99	7.44	6.62	1.28
ENSSSCG00000000749	SLC6A12	solute carrier family 6 member 12	-3.85	1.78477e-09	3.48	0.47	0.23	0.05
ENSSSCG00000023539	MBOAT2	membrane bound O-acyltransferase domain containing 2	-3.85	6.98702e-12	30.26	5.4	2.03	0.18
ENSSSCG00000025303	FAM50A	family with sequence similarity 50 member A	-3.85	3.71636e-12	11.65	0.98	0.81	0.09
ENSSSCG00000034916	GORASP1	golgi reassembly stacking protein 1	-3.85	1.69181e-07	1.4	0.25	0.1	0.03
ENSSSCG00000055487	COMMD7	COMM domain containing 7	-3.85	2.91183e-12	31.37	5.34	2.13	0.18
ENSSSCG00000013063	TUT1	terminal uridylyl transferase 1, U6 snRNA-specific	-3.84	8.21087e-09	2.38	0.29	0.16	0.03
ENSSSCG00000023680	MEPCE	methylphosphate capping enzyme	-3.84	1.99621e-12	41.32	4.67	3	0.35
ENSSSCG00000025794	FBRS	fibrosin	-3.84	3.81131e-09	3.52	0.71	0.23	0.05
ENSSSCG00000030478			-3.84	2.46249e-14	164.8	21.96	11.14	0.4
ENSSSCG00000035733	PLXNB2	plexin B2	-3.84	5.01085e-08	1.83	0.14	0.14	0.05
ENSSSCG00000053677	MRGBP	MRG domain binding protein	-3.84	4.33076e-11	13.66	1.85	0.98	0.14
ENSSSCG00000007963	ZNF263	zinc finger protein 263	-3.83	1.17196e-07	1.01	0.16	0.06	0.02
ENSSSCG00000013595	CERS4	ceramide synthase 4	-3.83	4.41467e-14	25.74	1.16	1.83	0.13
ENSSSCG00000021361	ZNF710	zinc finger protein 710	-3.83	1.08718e-07	1.57	0.16	0.13	0.05
ENSSSCG00000024058	SLC5A2	solute carrier family 5 member 2	-3.83	4.6927e-08	1.7	0.27	0.11	0.03
ENSSSCG00000025838	AP1M2	adaptor related protein complex 1 subunit mu 2	-3.83	3.07305e-11	19.8	1.92	1.47	0.19
ENSSSCG00000032407	LRFN1	leucine rich repeat and fibronectin type III domain containing 1	-3.83	5.77112e-08	1.73	0.35	0.11	0.03
ENSSSCG00000035852	CSNK1D	casein kinase 1 delta	-3.83	2.42233e-10	19.87	3.68	1.45	0.25
ENSSSCG00000027371	PCDHGA4	protocadherin gamma subfamily A, 4	-3.82	8.12856e-10	47.68	13.74	3.08	0.33
ENSSSCG00000031129	SIRT5	sirtuin 5	-3.82	9.84454e-11	5.72	0.61	0.41	0.07
ENSSSCG00000037734	UBE2M	ubiquitin conjugating enzyme E2 M	-3.82	7.21592e-10	5.94	1.11	0.4	0.06
ENSSSCG00000039659	TIMM10	translocase of inner mitochondrial membrane 10	-3.82	1.94348e-11	7.43	0.3	0.57	0.1
ENSSSCG00000006954	EEF1D	eukaryotic translation elongation factor 1 delta	-3.81	3.77086e-13	26.87	3.52	1.87	0.13
ENSSSCG00000012916	POLD4	DNA polymerase delta 4, accessory subunit	-3.81	1.12527e-08	1.69	0.17	0.11	0.03
ENSSSCG00000017983	PER1	period circadian regulator 1	-3.81	1.02655e-10	14.61	2.73	1.01	0.12
ENSSSCG00000017988	CCDC42	coiled-coil domain containing 42	-3.81	3.48223e-10	3.33	0.31	0.22	0.04
ENSSSCG00000032073			-3.81	6.59933e-10	10.06	0.94	0.82	0.16
ENSSSCG00000039867	UCK2	uridine-cytidine kinase 2	-3.81	2.00515e-14	39.01	1.56	2.82	0.22
ENSSSCG00000059376	EEF1AKMT1	EEF1A lysine methyltransferase 1	-3.81	1.82898e-11	11.63	1.75	0.81	0.09
ENSSSCG00000007932	ROGDI	rogdi atypical leucine zipper	-3.8	8.90582e-09	10.65	2.71	0.73	0.12
ENSSSCG00000017062	TIMD4	T cell immunoglobulin and mucin domain containing 4	-3.8	5.71807e-13	30.79	3.65	2.21	0.2
ENSSSCG00000028317	ARHGEF28	Rho guanine nucleotide exchange factor 28	-3.8	3.21157e-13	19.71	1.73	1.41	0.11
ENSSSCG00000034859	GADD45GIP1	GADD45G interacting protein 1	-3.8	1.67827e-14	55.89	3.28	4	0.29
ENSSSCG00000000736	TEAD4	TEA domain transcription factor 4	-3.79	5.40457e-10	4.68	0.2	0.37	0.07
ENSSSCG00000002927	LRFN3	leucine rich repeat and fibronectin type III domain containing 3	-3.79	3.45287e-08	1.86	0.1	0.15	0.04
ENSSSCG00000003089	TOMM40	translocase of outer mitochondrial membrane 40	-3.79	6.16989e-06	2.36	1.05	0.16	0.06
ENSSSCG00000017902	CAMTA2	calmodulin binding transcription activator 2	-3.79	6.32924e-08	3.06	0.63	0.24	0.07
ENSSSCG00000058017	TMEM200B	transmembrane protein 200B	-3.79	2.46436e-09	10.47	2.55	0.73	0.11
ENSSSCG00000001502	RPS18	ribosomal protein S18	-3.78	2.06135e-14	109.71	4.48	8.18	0.64
ENSSSCG00000001841	RHCG	Rh family C glycoprotein	-3.78	8.17303e-10	3.05	0.26	0.22	0.04
ENSSSCG00000016969	SERF1A	small EDRK-rich factor 1A	-3.78	8.98091e-14	45.07	3.81	3.32	0.32
ENSSSCG00000022107	CHTOP	chromatin target of PRMT1	-3.78	7.60441e-13	114.34	5.26	8.85	1.28
ENSSSCG00000028637	CYP27B1	cytochrome P450 family 27 subfamily B member 1	-3.78	5.88358e-10	41.25	8.93	3.06	0.39
ENSSSCG00000033432	CHMP4A	charged multivesicular body protein 4A	-3.78	1.39035e-13	16.9	1.13	1.2	0.08
ENSSSCG00000056961	NDUFA13	NADH:ubiquinone oxidoreductase subunit A13	-3.78	1.65136e-09	27.47	1.85	2.65	0.86
ENSSSCG00000009615	NUDT18	nudix hydrolase 18	-3.77	1.45752e-06	1.44	0.24	0.13	0.05
ENSSSCG00000014825	RELT	RELT TNF receptor	-3.77	6.26301e-07	1.54	0.16	0.14	0.04
ENSSSCG00000023097	ZNF408	zinc finger protein 408	-3.77	2.43511e-09	2.89	0.57	0.18	0.03
ENSSSCG00000023607	CYP4F22	cytochrome P450 family 4 subfamily F member 22	-3.77	2.04733e-07	1.13	0.21	0.08	0.03
ENSSSCG00000029362	CHMP2A	charged multivesicular body protein 2A	-3.77	8.74847e-12	25.99	2.79	2	0.27
ENSSSCG00000003217	JOSD2	Josephin domain containing 2	-3.76	7.20869e-10	22.04	2.33	1.86	0.36
ENSSSCG00000016100	NDUFB3	NADH:ubiquinone oxidoreductase subunit B3	-3.76	3.16438e-10	40.73	7.18	3.22	0.61
ENSSSCG00000024736	ACP4	acid phosphatase 4	-3.76	2.0016e-07	1.5	0.18	0.12	0.04
ENSSSCG00000026606	PAIP2	poly(A) binding protein interacting protein 2	-3.76	1.09186e-13	168.24	29.49	12.02	0.55
ENSSSCG00000003470	FAM131C	family with sequence similarity 131 member C	-3.75	5.24822e-07	1.16	0.1	0.11	0.05
ENSSSCG00000028878	BCAR1	BCAR1 scaffold protein, Cas family member	-3.75	2.0904e-08	2.08	0.4	0.13	0.02
ENSSSCG00000013475	NCLN	nicalin	-3.74	2.21852e-08	5.23	1.17	0.36	0.05
ENSSSCG00000013886	B3GNT3	UDP-GlcNAc:betaGal beta-1,3-N-acetylglucosaminyltransferase 3	-3.74	3.29617e-11	12.77	1.09	1.03	0.15
ENSSSCG00000028712	ATPAF2	ATP synthase mitochondrial F1 complex assembly factor 2	-3.74	9.19542e-13	18.58	1.17	1.41	0.16
ENSSSCG00000035546			-3.74	6.67266e-07	6.58	1.21	0.65	0.13
ENSSSCG00000038528			-3.74	9.88631e-09	3.12	0.32	0.25	0.05
ENSSSCG00000044924			-3.74	1.24609e-10	6.32	0.71	0.47	0.06
ENSSSCG00000002664	GSE1	Gse1 coiled-coil protein	-3.73	8.44978e-10	14.29	2.51	1.08	0.18
ENSSSCG00000004549	RBPMS2	RNA binding protein, mRNA processing factor 2	-3.73	5.71511e-12	54.77	9.49	4.01	0.36
ENSSSCG00000015342	COL28A1	collagen type XXVIII alpha 1 chain	-3.73	3.26691e-08	4.98	1.46	0.34	0.07
ENSSSCG00000037510	DYNLRB1	dynein light chain roadblock-type 1	-3.73	2.28525e-12	90.37	12.69	7.03	0.89
ENSSSCG00000051352			-3.73	3.11682e-10	6.27	1.02	0.46	0.06
ENSSSCG00000002276	PLEKHG3	pleckstrin homology and RhoGEF domain containing G3	-3.72	1.29003e-08	1.52	0.19	0.1	0.02
ENSSSCG00000034318	MRPS25	mitochondrial ribosomal protein S25	-3.72	4.32578e-14	714.8	80.62	54.62	3.8
ENSSSCG00000038650	TLCD1	TLC domain containing 1	-3.72	2.08117e-13	40.51	1.7	3.13	0.31
ENSSSCG00000058604	NDUFC1	NADH:ubiquinone oxidoreductase subunit C1	-3.72	7.67727e-14	117.82	15.24	8.84	0.62
ENSSSCG00000001204	ZKSCAN4	zinc finger with KRAB and SCAN domains 4	-3.71	1.48908e-12	11.87	0.61	0.91	0.09
ENSSSCG00000001908	CCDC33	coiled-coil domain containing 33	-3.71	4.27246e-07	1.43	0.23	0.12	0.04
ENSSSCG00000009215	ABCG2	ATP-binding cassette, sub-family G (WHITE), member 2	-3.71	2.67994e-06	5.45	0.47	0.63	0.14
ENSSSCG00000017778	DHRS13	dehydrogenase/reductase 13	-3.71	3.23691e-07	1.86	0.36	0.16	0.05
ENSSSCG00000044312			-3.71	8.18593e-11	7.82	1.25	0.59	0.08
ENSSSCG00000000259	CSAD	cysteine sulfinic acid decarboxylase	-3.7	7.38394e-11	9.89	1.68	0.74	0.07
ENSSSCG00000007187	NSFL1C	NSFL1 cofactor	-3.7	7.29267e-13	49.83	3.74	3.96	0.42
ENSSSCG00000008769			-3.7	1.23045e-06	1.31	0.4	0.09	0.03
ENSSSCG00000017747	RAB11FIP4	RAB11 family interacting protein 4	-3.7	1.02405e-10	4.55	0.2	0.35	0.07
ENSSSCG00000037431	TIMM17A	translocase of inner mitochondrial membrane 17A	-3.7	9.28756e-14	23.2	1.79	1.76	0.11
ENSSSCG00000038036	TTLL11	tubulin tyrosine ligase like 11	-3.7	3.13197e-09	4.19	0.27	0.37	0.08
ENSSSCG00000040854	BOLA3	bolA family member 3	-3.7	5.12361e-14	41	3.89	3.12	0.17
ENSSSCG00000010158	TOMM20	translocase of outer mitochondrial membrane 20	-3.69	2.16135e-13	98.94	16.84	7.37	0.34
ENSSSCG00000013455	IZUMO4	IZUMO family member 4	-3.69	3.16279e-09	3.8	0.06	0.33	0.07
ENSSSCG00000014137	HAPLN1	hyaluronan and proteoglycan link protein 1	-3.69	1.32398e-07	4.17	1.04	0.35	0.08
ENSSSCG00000017932	ASGR2	asialoglycoprotein receptor 2	-3.69	2.33289e-11	7.88	0.88	0.59	0.07
ENSSSCG00000037531	MAP3K11	mitogen-activated protein kinase kinase kinase 11	-3.69	7.52429e-07	2.46	0.62	0.19	0.04
ENSSSCG00000022545	CALM3	calmodulin 3	-3.68	1.01734e-14	72.02	1.88	5.67	0.36
ENSSSCG00000025791	MON1A	MON1 homolog A, secretory trafficking associated	-3.68	3.30326e-13	29.03	2.46	2.27	0.21
ENSSSCG00000040086	YTHDF1	YTH N6-methyladenosine RNA binding protein 1	-3.68	2.02947e-11	25.12	3.86	1.98	0.26
ENSSSCG00000022187	CISD3	CDGSH iron sulfur domain 3	-3.67	5.54507e-08	2.03	0.21	0.17	0.04
ENSSSCG00000026472	RPL7L1	ribosomal protein L7 like 1	-3.67	7.67727e-14	212.17	39.11	15.87	0.42
ENSSSCG00000030361	PRKCZ	protein kinase C zeta	-3.67	1.17251e-08	3.14	0.39	0.26	0.07
ENSSSCG00000038685	MPPED1	metallophosphoesterase domain containing 1	-3.67	4.66432e-14	33.39	2.36	2.61	0.15
ENSSSCG00000002295	VTI1B	vesicle transport through interaction with t-SNAREs 1B	-3.66	1.66419e-15	153.73	10.54	12.11	0.45
ENSSSCG00000005319	GBA2	glucosylceramidase beta 2	-3.66	1.78203e-09	5.13	0.81	0.41	0.07
ENSSSCG00000007308	ROMO1	reactive oxygen species modulator 1	-3.66	1.62485e-11	96.39	9.86	8.18	1.35
ENSSSCG00000017868	P2RX5	purinergic receptor P2X 5	-3.66	1.30439e-12	34.22	4.2	2.7	0.22
ENSSSCG00000027768	SLC29A4	solute carrier family 29 member 4	-3.66	1.68409e-08	6.36	1.52	0.51	0.07
ENSSSCG00000028184	DNAH1	dynein axonemal heavy chain 1	-3.66	5.85522e-07	1.58	0.32	0.13	0.04
ENSSSCG00000063102			-3.66	7.14686e-07	7.89	2.33	0.62	0.12
ENSSSCG00000000214	GPD1	glycerol-3-phosphate dehydrogenase 1	-3.65	9.98242e-14	42.32	4.81	3.35	0.2
ENSSSCG00000002016	THTPA	thiamine triphosphatase	-3.65	2.84297e-10	4.69	0.46	0.37	0.06
ENSSSCG00000023796	RNF121	interleukin 18 binding protein	-3.65	5.84426e-13	18.16	1.27	1.45	0.14
ENSSSCG00000032366	MOB3A	MOB kinase activator 3A	-3.65	4.5119e-11	6.49	0.79	0.5	0.05
ENSSSCG00000034980	IRF8	interferon regulatory factor 8	-3.65	4.83509e-12	51.2	5.72	4.22	0.58
ENSSSCG00000038979	ARHGDIG	Rho GDP dissociation inhibitor gamma	-3.65	2.18141e-08	3.03	0.35	0.25	0.06
ENSSSCG00000040569	PLA2G10	phospholipase A2 group X	-3.65	1.29311e-10	2.86	0.28	0.21	0.02
ENSSSCG00000061894	STYXL1	serine/threonine/tyrosine interacting like 1	-3.65	3.03203e-14	245.56	44.61	18.67	0.33
ENSSSCG00000005471	SNX30	sorting nexin family member 30	-3.64	1.7037e-12	12.82	0.89	1.04	0.1
ENSSSCG00000030167	SLC25A39	solute carrier family 25 member 39	-3.64	3.76208e-06	4.02	1.46	0.31	0.07
ENSSSCG00000000064	ACO2	aconitase 2	-3.63	1.79331e-11	103.35	9.03	9.11	1.43
ENSSSCG00000000998	RPP40	ribonuclease P/MRP subunit p40	-3.63	9.56488e-15	55.62	3.64	4.47	0.2
ENSSSCG00000002557	NUDT14	nudix hydrolase 14	-3.63	7.49775e-10	7.06	0.26	0.63	0.12
ENSSSCG00000007860	PDILT	protein disulfide isomerase like, testis expressed	-3.63	6.14061e-08	2.58	0.57	0.19	0.04
ENSSSCG00000010201	RASGEF1A	RasGEF domain family member 1A	-3.63	2.3259e-11	29.24	2.97	2.53	0.33
ENSSSCG00000012997	POLA2	DNA polymerase alpha 2, accessory subunit	-3.63	1.31519e-12	25.86	2.89	2.08	0.18
ENSSSCG00000015079	BACE1	beta-secretase 1	-3.63	1.88561e-07	1.22	0.15	0.11	0.06
ENSSSCG00000032957	PTPN23	protein tyrosine phosphatase non-receptor type 23	-3.63	3.55056e-11	17.82	3.37	1.42	0.16
ENSSSCG00000061531			-3.63	6.98623e-10	4.77	0.86	0.35	0.05
ENSSSCG00000002235	LPCAT4	lysophosphatidylcholine acyltransferase 4	-3.62	5.53013e-11	5.46	0.47	0.44	0.06
ENSSSCG00000024235	NPLOC4	NPL4 homolog, ubiquitin recognition factor	-3.62	4.20359e-10	11.95	2.32	0.92	0.09
ENSSSCG00000002709			-3.61	1.493e-11	28.03	4.31	2.27	0.24
ENSSSCG00000003623	C1orf94	chromosome 6 C1orf94 homolog	-3.61	4.24504e-08	1.05	0.19	0.06	0.02
ENSSSCG00000013293	COMMD9	COMM domain containing 9	-3.61	6.0322e-12	79.67	13.26	6.6	0.69
ENSSSCG00000037646	DNAJA4	DnaJ heat shock protein family (Hsp40) member A4	-3.61	4.51217e-11	7.61	0.9	0.61	0.07
ENSSSCG00000037792	COX7A1	cytochrome c oxidase subunit 7A1	-3.61	3.02375e-13	36.34	3.05	2.99	0.28
ENSSSCG00000038221	HSD17B2	hydroxysteroid 17-beta dehydrogenase 2	-3.61	5.29322e-07	1.35	0.2	0.12	0.04
ENSSSCG00000039538			-3.61	1.98512e-07	1.8	0.26	0.16	0.05
ENSSSCG00000058673			-3.61	4.20259e-08	2.18	0.35	0.18	0.04
ENSSSCG00000015825	ADGRA2	adhesion G protein-coupled receptor A2	-3.6	9.12285e-09	3.32	0.38	0.3	0.06
ENSSSCG00000016469	TRPV6	transient receptor potential cation channel subfamily V member 5	-3.6	3.19052e-08	0.95	0.11	0.06	0.01
ENSSSCG00000023662	CHST3	carbohydrate sulfotransferase 3	-3.6	2.95354e-11	94.88	19.48	7.8	0.87
ENSSSCG00000033359	CUEDC2	CUE domain containing 2	-3.6	1.35465e-07	2.17	0.22	0.23	0.07
ENSSSCG00000003131	SYNGR4	synaptogyrin 4	-3.59	5.14339e-07	2.55	0.2	0.27	0.07
ENSSSCG00000010309	ZSWIM8	zinc finger SWIM-type containing 8	-3.59	3.76953e-11	12.06	1.81	0.98	0.1
ENSSSCG00000022726	RHOD	ras homolog family member D	-3.59	4.42992e-07	1.19	0.15	0.11	0.04
ENSSSCG00000023801	LANCL2	LanC like 2	-3.59	5.50374e-12	22.12	2.24	1.92	0.23
ENSSSCG00000029541	PSD2	pleckstrin and Sec7 domain containing 2	-3.59	2.82861e-09	3.26	0.13	0.29	0.06
ENSSSCG00000054583	EEF1AKMT4	EEF1A lysine methyltransferase 4	-3.59	7.69631e-07	1.09	0.17	0.1	0.04
ENSSSCG00000010481	LGI1	leucine rich glioma inactivated 1	-3.58	9.24448e-09	6.67	1.44	0.56	0.1
ENSSSCG00000034350	SERHL2	serine hydrolase like 2	-3.58	5.68488e-13	34.12	3.17	2.87	0.29
ENSSSCG00000039196	POLR2I	RNA polymerase II subunit I	-3.58	5.72917e-12	20.28	2.08	1.76	0.21
ENSSSCG00000002469	OTUB2	OTU deubiquitinase, ubiquitin aldehyde binding 2	-3.57	4.1481e-10	3.85	0.31	0.32	0.04
ENSSSCG00000003177		BCL2 like 12	-3.57	8.84888e-06	1.85	0.24	0.27	0.12
ENSSSCG00000030831	DENND3	DENN domain containing 3	-3.57	1.60424e-09	4.65	0.61	0.39	0.06
ENSSSCG00000033444	SPC24	SPC24 component of NDC80 kinetochore complex	-3.57	1.81597e-14	396.47	28.94	33.6	2.03
ENSSSCG00000037120	TK1	thymidine kinase 1	-3.57	8.53198e-11	37.09	5.74	3.26	0.43
ENSSSCG00000013492	APBA3	amyloid beta protein binding family A member 3	-3.56	6.0157e-11	6.7	0.91	0.55	0.06
ENSSSCG00000002995			-3.55	5.69557e-10	5.39	0.74	0.47	0.07
ENSSSCG00000011889	GSK3B	glycogen synthase kinase 3 beta	-3.55	1.29193e-13	40.23	1.8	3.52	0.31
ENSSSCG00000016127	NDUFS1	NADH:ubiquinone oxidoreductase core subunit S1	-3.55	8.66002e-13	28.1	2.44	2.46	0.25
ENSSSCG00000016450	NOS3	nitric oxide synthase 3	-3.55	3.18162e-07	1.44	0.23	0.11	0.04
ENSSSCG00000016758	STK17A	serine/threonine kinase 17a	-3.55	1.48573e-13	277.55	17.98	24.4	1.76
ENSSSCG00000030672	ZNF692	zinc finger protein 692	-3.55	7.77665e-07	1.19	0.19	0.11	0.04
ENSSSCG00000006667	BOLA1	bolA family member 1	-3.54	1.69739e-08	2.52	0.34	0.25	0.09
ENSSSCG00000006828	ATXN7L2	ataxin 7 like 2	-3.54	7.23983e-09	2.47	0.36	0.2	0.04
ENSSSCG00000010027	PATZ1	POZ/BTB and AT hook containing zinc finger 1	-3.54	6.68881e-08	4.05	0.54	0.39	0.07
ENSSSCG00000013241	NR1H3	nuclear receptor subfamily 1 group H member 3	-3.54	2.13918e-12	26.68	1.88	2.37	0.27
ENSSSCG00000017509			-3.54	8.01997e-14	65.44	3.22	5.75	0.47
ENSSSCG00000025264	PQBP1	polyglutamine binding protein 1	-3.54	7.83849e-13	48.21	5.46	4.19	0.43
ENSSSCG00000025618	TAP1	transporter 1, ATP binding cassette subfamily B member	-3.54	3.9319e-07	1.47	0.17	0.14	0.05
ENSSSCG00000029553	CCDC57	coiled-coil domain containing 57	-3.54	3.39712e-07	1.47	0.23	0.13	0.04
ENSSSCG00000012837	CHID1	chitinase domain containing 1	-3.53	1.53715e-08	5.81	0.84	0.57	0.1
ENSSSCG00000013226	PTPMT1	protein tyrosine phosphatase mitochondrial 1	-3.53	4.32097e-14	28.66	1.69	2.49	0.15
ENSSSCG00000016704			-3.53	1.63705e-08	2.35	0.37	0.19	0.03
ENSSSCG00000021672	WBP2	WW domain binding protein 2	-3.53	1.22057e-09	14.82	3.26	1.28	0.18
ENSSSCG00000024693	MRPL17	mitochondrial ribosomal protein L17	-3.53	2.97014e-13	59.7	6.7	5.15	0.36
ENSSSCG00000028282	SLC1A4	solute carrier family 1 member 4	-3.53	1.33425e-10	16.55	2.49	1.47	0.21
ENSSSCG00000038460	FOXF1	forkhead box F1	-3.53	4.58736e-07	0.86	0.11	0.07	0.03
ENSSSCG00000000437	ARHGAP9	Rho GTPase activating protein 9	-3.52	9.15706e-13	18.78	1.97	1.62	0.12
ENSSSCG00000001096	ARMH2	armadillo like helical domain containing 2	-3.52	8.37655e-08	2.91	0.44	0.26	0.05
ENSSSCG00000001825	SLC41A3	solute carrier family 41 member 3	-3.52	3.17833e-10	16.59	2.86	1.51	0.24
ENSSSCG00000003037	ZNF574	zinc finger protein 574	-3.52	4.55167e-10	14.6	2.32	1.35	0.2
ENSSSCG00000013757	C19orf53	chromosome 2 C19orf53 homolog	-3.52	1.26367e-13	40.12	3.28	3.53	0.25
ENSSSCG00000014371	NDUFA2	NADH:ubiquinone oxidoreductase subunit A2	-3.52	3.43872e-11	36.62	5.82	3.25	0.46
ENSSSCG00000016216	TUBA4A	tubulin alpha 4a	-3.52	1.04176e-13	25.39	0.77	2.25	0.17
ENSSSCG00000038614	NENF	neudesin neurotrophic factor	-3.52	1.14953e-07	2.06	0.08	0.22	0.06
ENSSSCG00000005917	HSF1	heat shock transcription factor 1	-3.51	9.80339e-10	13.03	3.05	1.11	0.13
ENSSSCG00000011294	GASK1A	golgi associated kinase 1A	-3.51	4.25461e-10	8.92	1.78	0.75	0.09
ENSSSCG00000027550	PLCD1	phospholipase C delta 1	-3.51	2.8525e-07	1.58	0.25	0.14	0.03
ENSSSCG00000027847	CSKMT	citrate synthase lysine methyltransferase	-3.51	1.60691e-11	13.63	0.45	1.24	0.17
ENSSSCG00000029438	SESN2	sestrin 2	-3.51	7.63598e-10	3.66	0.47	0.32	0.06
ENSSSCG00000033422	STIMATE	STIM activating enhancer	-3.51	7.3072e-14	43.57	2.4	3.87	0.33
ENSSSCG00000037568	RAB43	RAB43, member RAS onco family	-3.51	1.79767e-08	7.64	1.6	0.7	0.1
ENSSSCG00000010029	DRG1	developmentally regulated GTP binding protein 1	-3.5	4.32578e-14	243.47	29.04	21.36	1.18
ENSSSCG00000014033	RMND5B	required for meiotic nuclear division 5 homolog B	-3.5	1.80742e-11	5.8	0.52	0.5	0.05
ENSSSCG00000017239	RPL38	ribosomal protein L38	-3.5	3.56913e-14	38.89	2.7	3.4	0.18
ENSSSCG00000017926	SLC16A13	solute carrier family 16 member 13	-3.5	5.93746e-10	4.97	0.51	0.45	0.08
ENSSSCG00000021129	PFKM	phosphofructokinase, muscle	-3.5	2.89451e-14	28.29	0.96	2.49	0.14
ENSSSCG00000032527	FOSL2	FOS like 2, AP-1 transcription factor subunit	-3.5	3.81131e-09	4.6	0.46	0.45	0.12
ENSSSCG00000043842	TMEM225B	transmembrane protein 225B	-3.5	1.1944e-12	24.82	2.3	2.19	0.21
ENSSSCG00000004317	UBE2J1	ubiquitin conjugating enzyme E2 J1	-3.49	9.09004e-10	6.32	0.43	0.6	0.09
ENSSSCG00000031452	C14orf93	chromosome 7 C14orf93 homolog	-3.49	1.0264e-09	3.16	0.16	0.28	0.05
ENSSSCG00000031514	CCDC28B	coiled-coil domain containing 28B	-3.49	4.62901e-09	5.17	0.73	0.49	0.08
ENSSSCG00000037476			-3.49	3.90121e-10	7.24	1.37	0.62	0.08
ENSSSCG00000005613	LRSAM1	leucine rich repeat and sterile alpha motif containing 1	-3.48	1.22556e-11	19.88	3.31	1.69	0.13
ENSSSCG00000010078	TOP3B	DNA topoisomerase III beta	-3.48	4.35386e-06	2.17	0.57	0.21	0.06
ENSSSCG00000011110	CCDC3	coiled-coil domain containing 3	-3.48	5.71807e-13	151.41	20.44	13.64	0.96
ENSSSCG00000013895	MAST3	microtubule associated serine/threonine kinase 3	-3.48	1.30716e-10	7.49	0.96	0.7	0.1
ENSSSCG00000027573	RPL29	ribosomal protein L29	-3.48	3.68398e-12	48.18	3.25	4.65	0.62
ENSSSCG00000032453	SUV39H1	SUV39H1 histone lysine methyltransferase	-3.48	6.66378e-08	1.38	0.13	0.12	0.03
ENSSSCG00000003943	MED8	mediator complex subunit 8	-3.47	1.10707e-12	95.27	16.16	8.42	0.59
ENSSSCG00000009739	NOC4L	nucleolar complex associated 4 homolog	-3.47	6.1401e-09	4.98	0.93	0.46	0.08
ENSSSCG00000010686	BAG3	BAG cochaperone 3	-3.47	4.20008e-11	15.34	2.49	1.35	0.15
ENSSSCG00000011548	BRPF1	bromodomain and PHD finger containing 1	-3.47	6.19171e-11	14.71	1.23	1.45	0.26
ENSSSCG00000016478	PRSS2	serine protease 2	-3.47	7.11777e-12	52.86	8.48	4.74	0.49
ENSSSCG00000023177	RRP9	ribosomal RNA processing 9, U3 small nucleolar RNA binding protein	-3.47	6.96797e-10	5.53	0.69	0.52	0.09
ENSSSCG00000023837	WFDC1	WAP four-disulfide core domain 1	-3.47	2.2263e-08	1.61	0.15	0.14	0.03
ENSSSCG00000027124			-3.47	6.45401e-10	6.03	0.86	0.56	0.09
ENSSSCG00000034994	AKAP1	A-kinase anchoring protein 1	-3.47	4.48007e-13	33.88	3.57	3	0.2
ENSSSCG00000000719	NDUFA9	NADH:ubiquinone oxidoreductase subunit A9	-3.46	7.56359e-13	62.73	10.62	5.46	0.25
ENSSSCG00000002377	EIF2B2	eukaryotic translation initiation factor 2B subunit beta	-3.46	1.28265e-11	14.43	1.92	1.3	0.14
ENSSSCG00000003990	ZNF671	zinc finger protein 671	-3.46	1.76262e-09	4.22	0.29	0.4	0.07
ENSSSCG00000008282	WDR54	WD repeat domain 54	-3.46	1.04348e-10	9.72	1.05	0.9	0.13
ENSSSCG00000013040	TRPT1	tRNA phosphotransferase 1	-3.46	5.67749e-08	5.14	1.44	0.46	0.08
ENSSSCG00000036331	AMY2B	amylase, alpha 2B (pancreatic)	-3.46	7.72877e-06	2.31	0.52	0.29	0.09
ENSSSCG00000051838	CRTAP	cartilage associated protein	-3.46	2.8658e-09	6.09	1.02	0.52	0.07
ENSSSCG00000005217	RCL1	RNA terminal phosphate cyclase like 1	-3.45	2.28525e-12	24.98	0.95	2.35	0.27
ENSSSCG00000006958	TOP1MT	DNA topoisomerase I mitochondrial	-3.45	2.41073e-10	25.55	1.64	2.69	0.67
ENSSSCG00000025612	SPATA19	spermatosis associated 19	-3.45	2.51061e-07	4.02	0.83	0.34	0.05
ENSSSCG00000037557	DRC3	dynein regulatory complex subunit 3	-3.45	1.13515e-07	0.75	0.03	0.05	0.02
ENSSSCG00000051618	SETD1B	SET domain containing 1B, histone lysine methyltransferase	-3.45	1.62713e-10	10.3	1.61	0.94	0.1
ENSSSCG00000004776	DISP2	dispatched RND transporter family member 2	-3.44	2.2736e-07	2.11	0.37	0.21	0.05
ENSSSCG00000006488	GLMP	glycosylated lysosomal membrane protein	-3.44	7.11564e-09	6.16	0.77	0.67	0.15
ENSSSCG00000010929	CYB5R1	cytochrome b5 reductase 1	-3.44	1.29527e-07	3.94	1.01	0.36	0.09
ENSSSCG00000021991	NDUFV3	NADH:ubiquinone oxidoreductase subunit V3	-3.44	1.97993e-14	67.22	3.34	6.24	0.34
ENSSSCG00000038854	PSMF1	proteasome inhibitor subunit 1	-3.44	1.65283e-11	19.83	2.26	1.89	0.22
ENSSSCG00000013236	MYBPC3	myosin binding protein C3	-3.43	3.48561e-09	3.91	0.67	0.34	0.05
ENSSSCG00000013360	TMEM86A	transmembrane protein 86A	-3.43	8.80909e-08	1.12	0.2	0.09	0.02
ENSSSCG00000025571	POLR2G	RNA polymerase II subunit G	-3.43	1.15078e-11	65.81	10.7	6.19	0.64
ENSSSCG00000027288	DAGLB	diacylglycerol lipase beta	-3.43	9.70915e-07	2.23	0.61	0.18	0.03
ENSSSCG00000035134	MRPS7	mitochondrial ribosomal protein S7	-3.43	2.78884e-13	30.63	2.84	2.81	0.2
ENSSSCG00000037238	DBF4B	DBF4 zinc finger B	-3.43	1.37741e-05	2.95	0.56	0.43	0.12
ENSSSCG00000040182	RHBDD2	rhomboid domain containing 2	-3.43	1.09425e-05	1.89	0.64	0.2	0.06
ENSSSCG00000043690			-3.43	6.40317e-07	2.22	0.49	0.22	0.06
ENSSSCG00000007439	CDH22	cadherin 22	-3.42	1.80742e-11	6.7	0.41	0.62	0.07
ENSSSCG00000008040	TSC2	TSC complex subunit 2	-3.42	1.92766e-11	17.65	2.72	1.63	0.16
ENSSSCG00000010134	TANGO2	transport and golgi organization 2 homolog	-3.42	2.74682e-12	29.75	2.41	2.88	0.32
ENSSSCG00000035939	UCKL1	uridine-cytidine kinase 1 like 1	-3.42	4.81113e-09	6.82	0.94	0.71	0.13
ENSSSCG00000037905	ITGB5	integrin subunit beta 5	-3.42	1.30439e-12	39.49	3.71	3.75	0.43
ENSSSCG00000037918	ADIRF	adiposis regulatory factor	-3.42	3.81954e-08	1.9	0.3	0.17	0.04
ENSSSCG00000040531	UTS2	urotensin 2	-3.42	5.35822e-10	5.3	0.6	0.49	0.07
ENSSSCG00000000394	CNPY2	canopy FGF signaling regulator 2	-3.41	5.3309e-14	120.37	12.65	11.19	0.66
ENSSSCG00000035615	GSTK1	glutathione S-transferase kappa 1	-3.41	2.94859e-13	12.71	0.57	1.19	0.07
ENSSSCG00000036132	CKM	creatine kinase, M-type	-3.41	2.54711e-11	6.62	0.64	0.6	0.06
ENSSSCG00000000695	IFFO1	intermediate filament family orphan 1	-3.4	6.31026e-10	7.48	1.72	0.65	0.05
ENSSSCG00000002013	DHRS4	dehydrogenase/reductase (SDR family) member 4	-3.4	8.03619e-08	2.94	0.12	0.31	0.06
ENSSSCG00000009276	XPO4	exportin 4	-3.4	1.25064e-10	11.78	0.59	1.23	0.19
ENSSSCG00000016678	NOD1	nucleotide binding oligomerization domain containing 1	-3.4	1.80042e-11	15.4	1.39	1.51	0.21
ENSSSCG00000054721	PAGR1	PAXIP1 associated glutamate rich protein 1	-3.4	7.9643e-09	2.52	0.4	0.21	0.03
ENSSSCG00000000046	CYP2D6	cytochrome P450 family 2 subfamily D member 6	-3.39	3.19113e-05	2.26	0.17	0.4	0.13
ENSSSCG00000012983	PCNX3	pecanex 3	-3.39	7.28754e-08	4.23	0.73	0.43	0.07
ENSSSCG00000017810	TLCD3A	TLC domain containing 3A	-3.39	5.74473e-07	2.05	0.48	0.2	0.06
ENSSSCG00000017935	CTDNEP1	CTD nuclear envelope phosphatase 1	-3.39	1.60103e-12	23.48	2.99	2.22	0.17
ENSSSCG00000062214	SFN	stratifin	-3.39	6.28461e-11	16.47	1.39	1.67	0.28
ENSSSCG00000003332	SDF4	stromal cell derived factor 4	-3.38	2.13571e-06	3.46	0.61	0.41	0.08
ENSSSCG00000003348			-3.38	1.85594e-13	47.53	1.75	4.73	0.41
ENSSSCG00000011783	EIF2B5	eukaryotic translation initiation factor 2B subunit epsilon	-3.38	1.91913e-09	3.98	0.32	0.41	0.09
ENSSSCG00000013932	LPAR2	lysophosphatidic acid receptor 2	-3.38	2.86307e-07	1.2	0.09	0.12	0.04
ENSSSCG00000021461	SNF8	SNF8 subunit of ESCRT-II	-3.38	4.36225e-13	51.69	3.17	5.1	0.44
ENSSSCG00000038404	SERPINB6	serpin family B member 6	-3.38	5.89825e-12	40.13	5.76	3.89	0.39
ENSSSCG00000038918	CTSF	cathepsin F	-3.38	5.13357e-08	3.5	0.83	0.32	0.04
ENSSSCG00000054789	YPEL1	yippee like 1	-3.38	1.50772e-11	15.04	2	1.41	0.11
ENSSSCG00000007092	KAT14	lysine acetyltransferase 14	-3.37	5.93746e-10	7.01	0.66	0.71	0.09
ENSSSCG00000027515			-3.37	2.63265e-08	4.77	0.95	0.49	0.09
ENSSSCG00000034040	TMEM11	transmembrane protein 11	-3.37	2.94859e-13	84.79	4.94	8.39	0.67
ENSSSCG00000035997	RPL10	ribosomal protein L10	-3.37	1.48573e-13	84.51	5.28	8.35	0.71
ENSSSCG00000036876	THAP3	THAP domain containing 3	-3.37	6.43857e-08	2.04	0.52	0.16	0.02
ENSSSCG00000062738	FDX2	ferredoxin 2	-3.37	7.18697e-07	5.56	0.44	0.69	0.13
ENSSSCG00000014038	FAM193B	family with sequence similarity 193 member B	-3.36	2.65945e-06	1.02	0.07	0.12	0.04
ENSSSCG00000025955	SSBP4	single stranded DNA binding protein 4	-3.36	2.38708e-07	2.3	0.51	0.22	0.05
ENSSSCG00000001696	MRPL14	mitochondrial ribosomal protein L14	-3.35	9.87814e-14	90.91	8.49	8.92	0.62
ENSSSCG00000002003	RNF31	ring finger protein 31	-3.35	4.95547e-11	12.78	1.96	1.24	0.13
ENSSSCG00000013889			-3.35	1.83653e-14	158.04	9.67	15.59	0.83
ENSSSCG00000017792	CORO6	coronin 6	-3.35	7.5033e-08	2.61	0.05	0.31	0.08
ENSSSCG00000038938	FIS1	fission, mitochondrial 1	-3.35	1.07529e-12	17.26	0.76	1.72	0.15
ENSSSCG00000003433	PLOD1	procollagen-lysine,2-oxoglutarate 5-dioxygenase 1	-3.34	2.46906e-08	3.5	0.61	0.34	0.06
ENSSSCG00000007939	ANKS3	ankyrin repeat and sterile alpha motif domain containing 3	-3.34	3.11347e-08	1.85	0.1	0.18	0.04
ENSSSCG00000007979	LUC7L	LUC7 like	-3.34	1.06662e-09	6.37	0.96	0.64	0.11
ENSSSCG00000013020	MAP4K2	mitogen-activated protein kinase kinase kinase kinase 2	-3.34	7.47025e-11	9.36	0.7	0.96	0.13
ENSSSCG00000033982	ZNHIT1	zinc finger HIT-type containing 1	-3.34	9.77915e-11	30.84	3.76	3.21	0.4
ENSSSCG00000035973	LSM6	LSM6 homolog, U6 small nuclear RNA and mRNA degradation associated	-3.34	3.75975e-13	284.28	26.66	28.39	2.29
ENSSSCG00000038471	NUAK2	NUAK family kinase 2	-3.34	1.08847e-06	1.12	0.11	0.12	0.03
ENSSSCG00000004002	RPS5	ribosomal protein S5	-3.33	2.06135e-14	122.22	7.06	12.2	0.71
ENSSSCG00000005655	DYNC2I2	dynein 2 intermediate chain 2	-3.33	1.92474e-09	3.78	0.74	0.34	0.04
ENSSSCG00000017268	PRKCA	protein kinase C alpha	-3.33	8.30183e-10	5.15	0.47	0.52	0.08
ENSSSCG00000036114			-3.33	4.86245e-09	5.34	0.85	0.54	0.08
ENSSSCG00000058549			-3.33	5.99189e-07	1.21	0.22	0.11	0.03
ENSSSCG00000001852	IDH2	isocitrate dehydrogenase (NADP(+)) 2	-3.32	2.89451e-14	63.02	3.24	6.27	0.34
ENSSSCG00000003042	RPS19	ribosomal protein S19	-3.32	4.62632e-08	73.74	5.53	10.01	3.1
ENSSSCG00000006512	FDPS	farnesyl diphosphate synthase	-3.32	3.35312e-13	53.14	3.74	5.47	0.5
ENSSSCG00000013513	PLIN5	perilipin 5	-3.32	4.0585e-10	15.13	2.12	1.6	0.23
ENSSSCG00000029983	PCGF3	polycomb group ring finger 3	-3.32	1.04044e-10	8.34	0.73	0.85	0.11
ENSSSCG00000046252			-3.32	1.83531e-05	1.89	0.38	0.29	0.09
ENSSSCG00000010046	GNAZ	G protein subunit alpha z	-3.31	4.08105e-08	1.56	0.22	0.15	0.03
ENSSSCG00000014876	MYO7A	myosin VIIA	-3.31	5.91934e-10	7.97	0.7	0.87	0.16
ENSSSCG00000017520	LRRC46	leucine rich repeat containing 46	-3.31	7.30511e-09	3.91	0.54	0.41	0.06
ENSSSCG00000024500	CFAP410	cilia and flagella associated protein 410	-3.31	1.52037e-07	2.04	0.21	0.22	0.05
ENSSSCG00000035238	ELOVL1	ELOVL fatty acid elongase 1	-3.31	1.24266e-09	4.82	0.77	0.47	0.08
ENSSSCG00000039878	PLD6	phospholipase D family member 6	-3.31	1.80744e-09	4.6	0.73	0.45	0.06
ENSSSCG00000054855	ASPDH	aspartate dehydrogenase domain containing	-3.31	6.17088e-09	4.53	0.58	0.49	0.09
ENSSSCG00000003385	PARK7	Parkinsonism associated deglycase	-3.3	2.2353e-12	213.86	22.71	22.21	2.38
ENSSSCG00000010094	SNAP29	synaptosome associated protein 29	-3.3	8.98091e-14	21.73	1.19	2.2	0.12
ENSSSCG00000014348	SPATA24	spermatosis associated 24	-3.3	4.38871e-11	10.02	1.1	1.02	0.11
ENSSSCG00000022784	PLEKHO1	pleckstrin homology domain containing O1	-3.3	1.50531e-09	25.15	4.88	2.68	0.39
ENSSSCG00000036013			-3.3	6.6583e-09	4.17	0.15	0.48	0.11
ENSSSCG00000038440	GTPBP3	GTP binding protein 3, mitochondrial	-3.3	4.93859e-08	2.05	0.16	0.21	0.04
ENSSSCG00000057749	HSBP1	heat shock factor binding protein 1	-3.3	7.67727e-14	201.8	15.93	20.57	1.35
ENSSSCG00000008482	GEMIN6	gem nuclear organelle associated protein 6	-3.29	3.16091e-14	295.2	37.4	29.75	1.05
ENSSSCG00000014568	DENND2B	DENN domain containing 2B	-3.29	4.77254e-07	6.75	1.82	0.67	0.13
ENSSSCG00000016202	RNF25	ring finger protein 25	-3.29	4.11443e-12	12.79	0.94	1.33	0.1
ENSSSCG00000017364	HROB	homologous recombination factor with OB-fold	-3.29	1.37524e-10	19.69	3.79	2.04	0.2
ENSSSCG00000021289	GAK	cyclin G associated kinase	-3.29	1.63435e-06	5.2	1.51	0.5	0.09
ENSSSCG00000040833	BRF2	BRF2 RNA polymerase III transcription initiation factor subunit	-3.29	1.20542e-10	15.75	1.67	1.72	0.27
ENSSSCG00000061647	CASQ2	calsequestrin 2	-3.29	1.73359e-10	15.26	3.28	1.46	0.12
ENSSSCG00000017287	PSMC5	proteasome 26S subunit, ATPase 5	-3.28	2.54215e-13	53.22	2.94	5.57	0.47
ENSSSCG00000021698	RRP1B	ribosomal RNA processing 1B	-3.28	5.197e-08	10.78	2.11	1.21	0.23
ENSSSCG00000056729	C5AR1	complement C5a receptor 1	-3.28	2.60341e-11	30.19	4.38	3.18	0.36
ENSSSCG00000060764			-3.28	0.000365324	1.64	0.5	0.41	0.18
ENSSSCG00000002815	ADGRG1	adhesion G protein-coupled receptor G1	-3.27	4.8635e-11	21.2	3.79	2.12	0.14
ENSSSCG00000003551	PAQR7	progestin and adipoQ receptor family member 7	-3.27	1.38144e-09	10.72	1.96	1.14	0.15
ENSSSCG00000007521	NELFCD	negative elongation factor complex member C/D	-3.27	2.07977e-09	4.5	0.84	0.45	0.06
ENSSSCG00000027016	C19orf47	chromosome 6 C19orf47 homolog	-3.27	3.40794e-07	3.43	0.92	0.35	0.07
ENSSSCG00000032840			-3.27	7.66599e-11	7.28	0.59	0.77	0.09
ENSSSCG00000033291	PIP4K2B	phosphatidylinositol-5-phosphate 4-kinase type 2 beta	-3.27	5.98143e-12	13.18	1.48	1.34	0.09
ENSSSCG00000039024	SPSB3	splA/ryanodine receptor domain and SOCS box containing 3	-3.27	2.26289e-11	16.07	1.73	1.71	0.2
ENSSSCG00000000431	MBD6	methyl-CpG binding domain protein 6	-3.26	4.1721e-07	2.46	0.42	0.28	0.08
ENSSSCG00000000661	PHC1	polyhomeotic homolog 1	-3.26	1.72597e-10	14.22	2.46	1.45	0.14
ENSSSCG00000004971	TLE3	TLE family member 3, transcriptional corepressor	-3.26	3.54785e-07	1.07	0.08	0.11	0.02
ENSSSCG00000007981	NPRL3	NPR3 like, GATOR1 complex subunit	-3.26	4.82974e-07	2.56	0.51	0.26	0.04
ENSSSCG00000030798	FUS	FUS RNA binding protein	-3.26	3.45289e-09	7.14	1.61	0.7	0.08
ENSSSCG00000008434	TTC7A	tetratricopeptide repeat domain 7A	-3.25	6.07747e-11	5.59	0.31	0.58	0.07
ENSSSCG00000031112	TM4SF5	transmembrane 4 L six family member 5	-3.25	5.17598e-11	7.56	0.76	0.78	0.09
ENSSSCG00000038073	NOD2	nucleotide binding oligomerization domain containing 2	-3.25	2.78415e-07	0.85	0.05	0.08	0.03
ENSSSCG00000056541	PEX11B	peroxisomal biogenesis factor 11 beta	-3.25	1.50531e-09	12.59	3.4	1.18	0.09
ENSSSCG00000058854			-3.25	2.43121e-11	9.43	0.94	1.01	0.12
ENSSSCG00000002497	TCL1B	TCL1 family AKT coactivator B	-3.24	6.8626e-12	126.49	13	13.78	1.63
ENSSSCG00000013613	EEF1	elongation factor 1	-3.24	5.65668e-12	9.02	0.25	0.97	0.09
ENSSSCG00000024111	SCGB3A2	secretoglobin family 3A member 2	-3.24	1.39524e-08	11.68	2.67	1.24	0.22
ENSSSCG00000027374	C1orf50	chromosome 6 C1orf50 homolog	-3.24	3.2668e-12	69.27	6.26	7.54	0.89
ENSSSCG00000027407	MYH14	myosin heavy chain 14	-3.24	8.68765e-09	2.88	0.7	0.27	0.03
ENSSSCG00000029991	SNIP1	Smad nuclear interacting protein 1	-3.24	9.07559e-08	2.99	0.37	0.36	0.1
ENSSSCG00000031756			-3.24	1.17669e-11	165.95	35.05	16.53	0.98
ENSSSCG00000034752	SUPT4H1	SPT4 homolog, DSIF elongation factor subunit	-3.24	2.13535e-06	0.99	0.12	0.12	0.04
ENSSSCG00000053652	ASIP	agouti signaling protein	-3.24	4.193e-10	7.1	0.6	0.78	0.12
ENSSSCG00000002952	YIF1B	Yip1 interacting factor homolog B, membrane trafficking protein	-3.23	2.01739e-07	4.47	1	0.53	0.13
ENSSSCG00000003384	DNAJC11	DnaJ heat shock protein family (Hsp40) member C11	-3.23	9.65726e-13	38.09	3.91	4.05	0.3
ENSSSCG00000008302	FBXO41	F-box protein 41	-3.23	6.80013e-08	2.82	0.49	0.31	0.07
ENSSSCG00000009333			-3.23	1.83273e-07	2.26	0.47	0.22	0.05
ENSSSCG00000010719			-3.23	3.25056e-11	68.93	9.54	7.51	0.88
ENSSSCG00000030510	FBL	fibrillarin	-3.23	6.10871e-10	11.22	1.44	1.25	0.2
ENSSSCG00000001400	DDX39B	DExD-box helicase 39B	-3.22	1.61486e-13	73.43	3.38	8	0.58
ENSSSCG00000006354	TOMM40L	translocase of outer mitochondrial membrane 40 like	-3.22	4.33022e-08	3.53	0.49	0.44	0.1
ENSSSCG00000029901	UBE2O	ubiquitin conjugating enzyme E2 O	-3.22	4.34969e-09	13	3	1.36	0.15
ENSSSCG00000032996	SLC7A5	solute carrier family 7 member 5	-3.22	3.16985e-07	1.76	0.45	0.16	0.03
ENSSSCG00000036568	MVB12A	multivesicular body subunit 12A	-3.22	1.88561e-07	1.7	0.21	0.18	0.04
ENSSSCG00000036868	CTNNBIP1	catenin beta interacting protein 1	-3.22	4.54491e-08	2.71	0.61	0.25	0.03
ENSSSCG00000051883	CHKB	choline kinase beta	-3.22	6.04028e-11	11.79	0.48	1.36	0.2
ENSSSCG00000055498	ZNF226	zinc finger protein 226	-3.22	1.08846e-10	17.4	2.66	1.84	0.18
ENSSSCG00000056515	FAM174C	family with sequence similarity 174 member C	-3.22	1.9303e-07	2.53	0.44	0.28	0.06
ENSSSCG00000006469	MRPL24	mitochondrial ribosomal protein L24	-3.21	1.81597e-14	33.73	0.84	3.62	0.14
ENSSSCG00000007286	ACSS2	acyl-CoA synthetase short chain family member 2	-3.21	2.29059e-14	70.55	2.02	7.7	0.42
ENSSSCG00000010084			-3.21	1.46207e-09	3.81	0.57	0.39	0.05
ENSSSCG00000026819	NID1	nidogen 1	-3.21	4.3356e-07	2.83	0.53	0.32	0.07
ENSSSCG00000032380	C1orf53	chromosome 10 C1orf53 homolog	-3.21	1.6706e-08	2.7	0.31	0.29	0.05
ENSSSCG00000038950	VARS1	valyl-tRNA synthetase 1	-3.21	1.07204e-08	2.55	0.37	0.27	0.05
ENSSSCG00000016207	RETREG2	reticulophagy regulator family member 2	-3.2	3.75711e-09	5.48	0.82	0.61	0.09
ENSSSCG00000022672	TRPM4	transient receptor potential cation channel subfamily M member 4	-3.2	1.43591e-07	4.03	0.61	0.49	0.1
ENSSSCG00000033169	RPS15	ribosomal protein S15	-3.2	9.05074e-11	127.09	10.58	15.11	2.53
ENSSSCG00000039245	RIMS3	regulating synaptic membrane exocytosis 3	-3.2	7.15166e-09	4.22	0.65	0.47	0.07
ENSSSCG00000041782			-3.2	0.00182733	1.3	0.46	0.76	0.6
ENSSSCG00000002495	SYNE3	spectrin repeat containing nuclear envelope family member 3	-3.19	9.89181e-08	3.83	0.86	0.42	0.07
ENSSSCG00000008321	FIGLA	folliculosis specific bHLH transcription factor	-3.19	4.65516e-13	38.32	2.16	4.3	0.33
ENSSSCG00000009349	RFC3	replication factor C subunit 3	-3.19	1.12985e-12	337.46	59.24	36.22	2.35
ENSSSCG00000009880	SLC8B1	solute carrier family 8 member B1	-3.19	1.1698e-13	40.01	1.99	4.41	0.33
ENSSSCG00000015083	FXYD6	FXYD domain containing ion transport regulator 6	-3.19	6.71753e-12	335.08	33.06	37.57	3.69
ENSSSCG00000016208	ZFAND2B	zinc finger AN1-type containing 2B	-3.19	7.28038e-11	9.97	0.56	1.14	0.14
ENSSSCG00000021591	RBM3	RNA binding motif protein 3	-3.19	6.51478e-11	54.13	3.42	6.4	0.97
ENSSSCG00000028920	POLDIP2	DNA polymerase delta interacting protein 2	-3.19	7.60441e-13	24.23	1.8	2.69	0.19
ENSSSCG00000031888	DDIT4	DNA damage inducible transcript 4	-3.19	1.28497e-08	2.18	0.32	0.22	0.04
ENSSSCG00000033177	CDC26	cell division cycle 26	-3.19	1.68675e-12	83.95	11.14	9.12	0.8
ENSSSCG00000000685	TPI1	triosephosphate isomerase 1	-3.18	2.34359e-12	23.94	2.09	2.7	0.23
ENSSSCG00000010092	PI4KA	phosphatidylinositol 4-kinase alpha	-3.18	2.2573e-10	13.06	1.99	1.49	0.19
ENSSSCG00000023691			-3.18	1.48573e-13	173.78	24.13	18.73	0.89
ENSSSCG00000005229	VLDLR	very low density lipoprotein receptor	-3.17	1.04176e-13	56.05	2.96	6.35	0.42
ENSSSCG00000011546	MTMR14	myotubularin related protein 14	-3.17	5.24657e-11	32.57	3.03	3.86	0.54
ENSSSCG00000016747	NUDCD3	NudC domain containing 3	-3.17	5.79426e-10	9.97	1.64	1.09	0.13
ENSSSCG00000027057	FAU	synoviolin 1	-3.17	3.04741e-13	48.45	4.79	5.36	0.32
ENSSSCG00000030217	COLGALT2	collagen beta(1-O)galactosyltransferase 2	-3.17	5.8731e-14	128.46	14.33	14.11	0.57
ENSSSCG00000033854	LGALS1	galectin 1	-3.17	6.14665e-05	1.08	0.29	0.19	0.09
ENSSSCG00000034883	AMIGO1	adhesion molecule with Ig like domain 1	-3.17	1.38417e-09	3.04	0.24	0.32	0.05
ENSSSCG00000000743	FKBP4	FKBP prolyl isomerase 4	-3.16	1.74717e-12	63.6	3.38	7.35	0.7
ENSSSCG00000002341	PAPLN	papilin, proteoglycan like sulfated glycoprotein	-3.16	5.84437e-10	7.51	1.37	0.82	0.09
ENSSSCG00000003359	TPRG1L	tumor protein p63 regulated 1 like	-3.16	9.77381e-08	2.08	0.21	0.25	0.06
ENSSSCG00000005628	ST6GALNAC4	ST6 N-acetylgalactosaminide alpha-2,6-sialyltransferase 4	-3.16	6.69513e-06	0.82	0.09	0.1	0.03
ENSSSCG00000010759	GLRX3	glutaredoxin 3	-3.16	5.3309e-14	56.06	4.29	6.27	0.28
ENSSSCG00000011279	LYZL4	lysozyme like 4	-3.16	0.00168482	2.67	1.16	0.23	0.07
ENSSSCG00000012108	WWC3	WWC family member 3	-3.16	7.60515e-07	3.07	0.36	0.41	0.08
ENSSSCG00000014827	PLEKHB1	pleckstrin homology domain containing B1	-3.16	1.98981e-10	11.96	1.71	1.34	0.12
ENSSSCG00000017191	SRP68	signal recognition particle 68	-3.16	9.56624e-12	119.57	10.35	14.01	1.7
ENSSSCG00000021494	CDC25A	cell division cycle 25A	-3.16	2.33329e-11	46.99	6.18	5.4	0.57
ENSSSCG00000030415	DPP3	dipeptidyl peptidase 3	-3.16	1.17137e-07	1.76	0.33	0.19	0.04
ENSSSCG00000057536			-3.16	4.64153e-10	9.99	0.63	1.21	0.16
ENSSSCG00000000203	KCNH3	potassium voltage-gated channel subfamily H member 3	-3.15	7.29599e-12	36.44	3.37	4.21	0.44
ENSSSCG00000008245	TMSB10	thymosin beta 10	-3.15	3.25907e-10	152.83	19.53	18.86	3.22
ENSSSCG00000009821	ARPC3	actin related protein 2/3 complex subunit 3	-3.15	1.48908e-12	57.82	7.47	6.54	0.48
ENSSSCG00000014367	SLC35A4	solute carrier family 35 member A4	-3.15	5.74104e-10	4.49	0.52	0.51	0.06
ENSSSCG00000014831	PAAF1	proteasomal ATPase associated factor 1	-3.15	1.80505e-12	44.22	7.68	4.74	0.19
ENSSSCG00000022044			-3.15	4.16465e-06	2.01	0.46	0.29	0.09
ENSSSCG00000022343	ENO1	enolase 1	-3.15	3.16431e-09	54.56	5.77	7.25	1.48
ENSSSCG00000038964	COX19	cytochrome c oxidase assembly factor COX19	-3.15	1.76674e-10	8.03	0.55	0.96	0.14
ENSSSCG00000040968	DUS3L	dihydrouridine synthase 3 like	-3.15	1.81314e-10	8.22	0.9	0.93	0.1
ENSSSCG00000002971	ACP7	acid phosphatase 7, tartrate resistant (putative)	-3.14	4.82159e-06	2.07	0.4	0.28	0.08
ENSSSCG00000004552	TRIP4	thyroid hormone receptor interactor 4	-3.14	9.1923e-12	80.26	12.76	9.01	0.76
ENSSSCG00000005912	GPAA1	glycosylphosphatidylinositol anchor attachment 1	-3.14	1.84284e-06	2.14	0.51	0.24	0.05
ENSSSCG00000013539	GTF2F1	ral transcription factor IIF subunit 1	-3.14	1.67897e-11	64.17	8.81	7.45	0.89
ENSSSCG00000027357	CSTB	cystatin B	-3.14	2.48092e-13	63.71	5.01	7.22	0.47
ENSSSCG00000029228	ZNF276	zinc finger protein 276	-3.14	1.89679e-06	3.18	0.56	0.43	0.1
ENSSSCG00000039952	ZFAND3	zinc finger AN1-type containing 3	-3.14	2.35037e-13	46.22	4.85	5.17	0.26
ENSSSCG00000000058	SNU13	small nuclear ribonucleoprotein 13	-3.13	9.28501e-13	80.97	6.54	9.45	0.8
ENSSSCG00000000087	TAB1	TGF-beta activated kinase 1 (MAP3K7) binding protein 1	-3.13	7.79554e-09	7.13	1.34	0.81	0.12
ENSSSCG00000001762	CIB2	calcium and integrin binding family member 2	-3.13	2.01949e-10	4.69	0.62	0.51	0.04
ENSSSCG00000001884	COMMD4	COMM domain containing 4	-3.13	5.08244e-12	18.39	1.19	2.14	0.2
ENSSSCG00000011903	B4GALT4	beta-1,4-galactosyltransferase 4	-3.13	4.05776e-12	38.44	4.71	4.37	0.34
ENSSSCG00000013425	MISP	mitotic spindle positioning	-3.13	8.16141e-10	4.05	0.55	0.44	0.05
ENSSSCG00000015769	SPCS3	signal peptidase complex subunit 3	-3.13	5.3309e-14	35.36	2.18	4.03	0.19
ENSSSCG00000020790	COPS9	COP9 signalosome subunit 9	-3.13	1.31519e-12	67	8.34	7.55	0.48
ENSSSCG00000023325	ACY1	aminoacylase 1	-3.13	2.52545e-10	7.12	0.81	0.81	0.1
ENSSSCG00000025266	VWA3A	von Willebrand factor A domain containing 3A	-3.13	1.31647e-12	19.02	1.51	2.17	0.14
ENSSSCG00000027076	CYHR1	cysteine and histidine rich 1	-3.13	1.83135e-05	3.68	1.28	0.34	0.05
ENSSSCG00000029066	IDI1	isopentenyl-diphosphate delta isomerase 1	-3.13	9.35308e-12	101.52	14.26	11.61	1.08
ENSSSCG00000007713	BUD23	BUD23 rRNA methyltransferase and ribosome maturation factor	-3.12	1.51851e-11	94.12	10.31	11.04	1.13
ENSSSCG00000022417	HNF1B	HNF1 homeobox B	-3.12	3.29617e-11	31.42	1.53	3.78	0.43
ENSSSCG00000027827	GALE	UDP-galactose-4-epimerase	-3.12	3.58028e-09	4.74	0.43	0.58	0.09
ENSSSCG00000030131	C15orf40	chromosome 7 C15orf40 homolog	-3.12	1.26744e-12	13.39	0.86	1.52	0.1
ENSSSCG00000039861	HDHD3	haloacid dehalogenase like hydrolase domain containing 3	-3.12	2.03652e-09	9.81	1.86	1.08	0.12
ENSSSCG00000056742	CD164L2	CD164 molecule like 2	-3.12	2.03036e-07	1.87	0.25	0.21	0.03
ENSSSCG00000059961			-3.12	3.17864e-07	2.99	0.39	0.37	0.07
ENSSSCG00000003478	CROCC	ciliary rootlet coiled-coil, rootletin	-3.11	1.40552e-08	5.29	0.33	0.68	0.13
ENSSSCG00000007788	PHKG2	phosphorylase kinase catalytic subunit gamma 2	-3.11	1.68826e-11	8.11	0.5	0.94	0.08
ENSSSCG00000010580	NFKB2	nuclear factor kappa B subunit 2	-3.11	2.53149e-07	2.11	0.65	0.19	0.02
ENSSSCG00000010853	EPHX1	epoxide hydrolase 1	-3.11	2.50715e-11	21.94	1.63	2.64	0.29
ENSSSCG00000025308	IL17D	interleukin 17D	-3.11	3.78271e-06	1.32	0.25	0.17	0.06
ENSSSCG00000032728	EFNB1	ephrin B1	-3.11	1.71365e-10	11.53	1.51	1.33	0.13
ENSSSCG00000036075	WASHC3	WASH complex subunit 3	-3.11	1.12565e-10	10.81	1.41	1.24	0.13
ENSSSCG00000057447	H2AC19	H2A clustered histone 19	-3.11	5.70516e-08	2.49	0.43	0.28	0.05
ENSSSCG00000057512	H2AC18	H2A clustered histone 18	-3.11	5.70516e-08	2.49	0.43	0.28	0.05
ENSSSCG00000008287	INO80B	INO80 complex subunit B	-3.1	6.23128e-06	1.24	0.18	0.17	0.04
ENSSSCG00000009977	RASL10A	RAS like family 10 member A	-3.1	1.5238e-08	3.99	0.43	0.5	0.11
ENSSSCG00000030229	ABHD14A	abhydrolase domain containing 14A	-3.1	9.97656e-08	4.24	0.1	0.64	0.17
ENSSSCG00000035969	THRA	thyroid hormone receptor alpha	-3.1	2.9105e-07	3	0.69	0.33	0.06
ENSSSCG00000040449	ABHD12	abhydrolase domain containing 12, lysophospholipase	-3.1	2.30335e-09	5.54	0.66	0.68	0.11
ENSSSCG00000004349	COQ3	coenzyme Q3, methyltransferase	-3.09	1.09561e-10	36.46	6.47	4.2	0.45
ENSSSCG00000005322	NPR2	natriuretic peptide receptor 2	-3.09	2.01306e-07	1.84	0.23	0.23	0.06
ENSSSCG00000005679	ASB6	ankyrin repeat and SOCS box containing 6	-3.09	2.51986e-10	8.55	1.26	1.02	0.12
ENSSSCG00000008044	MLST8	MTOR associated protein, LST8 homolog	-3.09	1.42095e-11	17.89	2.54	2.06	0.14
ENSSSCG00000009815	CAMKK2	calcium/calmodulin dependent protein kinase kinase 2	-3.09	1.41712e-10	5.97	0.53	0.68	0.08
ENSSSCG00000010798	GGA2	golgi associated, gamma adaptin ear containing, ARF binding protein 2	-3.09	3.50281e-12	26.05	2.87	3.07	0.23
ENSSSCG00000010854	TMEM63A	transmembrane protein 63A	-3.09	6.10183e-11	46.79	7.71	5.6	0.68
ENSSSCG00000013437	TCF3	transcription factor 3	-3.09	6.31026e-10	11.54	2	1.36	0.17
ENSSSCG00000014634	C11orf42	chromosome 9 C11orf42 homolog	-3.09	7.90377e-05	7.39	2.14	1.07	0.17
ENSSSCG00000018046			-3.09	1.35611e-08	18.88	2.8	2.47	0.4
ENSSSCG00000021460	NYX	nyctalopin	-3.09	9.91025e-07	1.94	0.45	0.22	0.04
ENSSSCG00000026939	LMAN2L	lectin, mannose binding 2 like	-3.09	1.93914e-06	1.11	0.14	0.14	0.04
ENSSSCG00000028343	MRPL9	mitochondrial ribosomal protein L9	-3.09	3.08672e-14	71.02	1.58	8.43	0.43
ENSSSCG00000034510	ORAI1	ORAI calcium release-activated calcium modulator 1	-3.09	9.80495e-10	16.05	3.56	1.81	0.16
ENSSSCG00000037215	ZNF3	zinc finger protein 3	-3.09	1.69054e-08	6.2	0.62	0.78	0.12
ENSSSCG00000003705	CABLES1	Cdk5 and Abl enzyme substrate 1	-3.08	5.40137e-11	9	0.33	1.09	0.12
ENSSSCG00000004758	RHOV	ras homolog family member V	-3.08	9.06291e-06	1.97	0.46	0.24	0.05
ENSSSCG00000005662	SPOUT1	SPOUT domain containing methyltransferase 1	-3.08	6.86432e-10	7.82	0.86	0.97	0.14
ENSSSCG00000011386	MST1	macrophage stimulating 1	-3.08	9.76217e-10	4.89	0.17	0.61	0.09
ENSSSCG00000024242	MRPL54	mitochondrial ribosomal protein L54	-3.08	1.16079e-09	19.62	2.55	2.5	0.38
ENSSSCG00000028856	ABCF3	ATP binding cassette subfamily F member 3	-3.08	1.22762e-08	6.06	0.7	0.77	0.11
ENSSSCG00000031707	CTDSP2	CTD small phosphatase 2	-3.08	3.69122e-11	14.54	0.93	1.81	0.22
ENSSSCG00000037869	NDUFA5	NADH:ubiquinone oxidoreductase subunit A5	-3.08	1.60364e-10	35.12	4.75	4.34	0.68
ENSSSCG00000002036			-3.07	5.3309e-14	92.85	3.72	11.18	0.68
ENSSSCG00000010779	SYCE1	synaptonemal complex central element protein 1	-3.07	8.71176e-09	3.97	0.45	0.48	0.07
ENSSSCG00000011410	CYB561D2	cytochrome b561 family member D2	-3.07	5.21783e-08	2.27	0.08	0.28	0.05
ENSSSCG00000013064	EEF1G	eukaryotic translation elongation factor 1 gamma	-3.07	2.12719e-10	26.48	1.89	3.44	0.56
ENSSSCG00000013408	ADM	adrenomedullin	-3.07	1.23948e-06	1.79	0.34	0.21	0.04
ENSSSCG00000037127	CDKN2AIPNL	CDKN2A interacting protein N-terminal like	-3.07	5.49258e-12	45.64	3.78	5.55	0.62
ENSSSCG00000053975			-3.07	2.72836e-08	7.96	1.55	0.98	0.16
ENSSSCG00000002241	NUTM1	NUT midline carcinoma family member 1	-3.06	9.39206e-07	1.82	0.28	0.22	0.05
ENSSSCG00000003063	PHLDB3	pleckstrin homology like domain family B member 3	-3.06	1.15683e-09	8.13	1.19	1.01	0.16
ENSSSCG00000006621	CGN	cingulin	-3.06	2.83472e-10	18.37	2.22	2.35	0.39
ENSSSCG00000027928	TMEM9	transmembrane protein 9	-3.06	1.76333e-06	1.44	0.25	0.17	0.03
ENSSSCG00000030548	HERC5	HECT and RLD domain containing E3 ubiquitin protein ligase 5	-3.06	2.91559e-12	19.33	0.84	2.37	0.22
ENSSSCG00000039882	HTRA2	HtrA serine peptidase 2	-3.06	5.57097e-07	1.13	0.1	0.14	0.04
ENSSSCG00000056787	SDHAF1	succinate dehydrogenase complex assembly factor 1	-3.06	7.52791e-11	6.42	0.34	0.76	0.08
ENSSSCG00000011424	TEX264	testis expressed 264, ER-phagy receptor	-3.05	2.1876e-12	17.68	1.46	2.11	0.14
ENSSSCG00000016745	DDX56	DEAD-box helicase 56	-3.05	2.42894e-09	7.83	0.79	0.99	0.15
ENSSSCG00000023318	MARS1	methionyl-tRNA synthetase 1	-3.05	6.40079e-11	45.96	3.85	5.78	0.59
ENSSSCG00000032060			-3.05	4.32509e-13	137.55	8.8	16.95	1.36
ENSSSCG00000032710	E2F2	E2F transcription factor 2	-3.05	2.64282e-07	2.85	0.28	0.4	0.1
ENSSSCG00000061194			-3.05	7.22329e-12	20.92	2.32	2.53	0.18
ENSSSCG00000000398	APOF	apolipoprotein F	-3.04	3.8738e-07	1.41	0.14	0.17	0.03
ENSSSCG00000002375	RPS6KL1	ribosomal protein S6 kinase like 1	-3.04	4.68264e-07	2.09	0.27	0.27	0.05
ENSSSCG00000003046	RABAC1	Rab acceptor 1	-3.04	6.92491e-12	45.15	3.99	5.59	0.54
ENSSSCG00000003286			-3.04	2.35037e-13	163.61	17.1	19.9	1.06
ENSSSCG00000009932	MMAB	metabolism of cobalamin associated B	-3.04	3.66676e-10	8.67	0.66	1.09	0.17
ENSSSCG00000013634	YIPF2	Yip1 domain family member 2	-3.04	2.42727e-12	26.1	3.05	3.18	0.23
ENSSSCG00000037381	GET1	guided entry of tail-anchored proteins factor 1	-3.04	9.55663e-12	276.18	19.8	34.82	4.36
ENSSSCG00000039390	EIF3B	eukaryotic translation initiation factor 3 subunit B	-3.04	4.71573e-11	30.24	3.95	3.8	0.37
ENSSSCG00000052504	MRPL41	mitochondrial ribosomal protein L41	-3.04	2.28081e-12	30.64	3.69	3.7	0.25
ENSSSCG00000063044			-3.04	7.22267e-05	1.58	0.42	0.26	0.08
ENSSSCG00000012248	MPC1L	mitochondrial pyruvate carrier 1 like	-3.03	1.02659e-08	2.07	0.15	0.24	0.04
ENSSSCG00000013270	CRY2	cryptochrome circadian regulator 2	-3.03	7.43593e-08	4.91	1.05	0.63	0.13
ENSSSCG00000013598	KANK3	KN motif and ankyrin repeat domains 3	-3.03	1.59533e-06	3.34	0.78	0.45	0.11
ENSSSCG00000016452	GIMAP8	GTPase, IMAP family member 8	-3.03	1.28748e-06	1.63	0.28	0.2	0.05
ENSSSCG00000016733	NACAD	NAC alpha domain containing	-3.03	2.79717e-07	3.81	0.89	0.44	0.07
ENSSSCG00000033700			-3.03	6.46702e-12	111.3	17.24	13.44	0.95
ENSSSCG00000033744			-3.03	5.25471e-12	14.24	1.16	1.77	0.17
ENSSSCG00000039144			-3.03	4.85267e-08	2.98	0.66	0.34	0.05
ENSSSCG00000040727	ASPSCR1	ASPSCR1 tether for SLC2A4, UBX domain containing	-3.03	5.1379e-08	3.01	0.47	0.37	0.06
ENSSSCG00000057430	JMJD7	jumonji domain containing 7	-3.03	8.35083e-08	2.26	0.36	0.27	0.06
ENSSSCG00000058302			-3.03	7.58529e-05	1.2	0.29	0.21	0.09
ENSSSCG00000004826	SELENOS	selenoprotein S	-3.02	1.31647e-12	50.83	3.24	6.35	0.49
ENSSSCG00000012280	UXT	ubiquitously expressed prefoldin like chaperone	-3.02	1.63809e-12	51.93	5.69	6.37	0.38
ENSSSCG00000033541	NAT8L	N-acetyltransferase 8 like	-3.02	3.02127e-06	2.08	0.29	0.3	0.06
ENSSSCG00000060526			-3.02	2.31829e-09	10.3	1.61	1.28	0.21
ENSSSCG00000000691	COPS7A	COP9 signalosome subunit 7A	-3.01	1.19207e-10	13.19	1.57	1.69	0.17
ENSSSCG00000002015	AP1G2	adaptor related protein complex 1 subunit gamma 2	-3.01	1.99577e-06	2.48	0.86	0.27	0.04
ENSSSCG00000005715	PRRC2B	proline rich coiled-coil 2B	-3.01	2.39745e-09	8.75	0.92	1.16	0.2
ENSSSCG00000015252	SNX19	sorting nexin 19	-3.01	6.23546e-06	1.65	0.21	0.25	0.05
ENSSSCG00000015536	LHX4	LIM homeobox 4	-3.01	6.06822e-07	1.22	0.12	0.15	0.03
ENSSSCG00000017777	FLOT2	flotillin 2	-3.01	1.04099e-08	5.35	0.88	0.67	0.1
ENSSSCG00000030668	UQCC2	uncharacterized	-3.01	2.16135e-13	93.22	6.5	11.65	0.72
ENSSSCG00000031462	ZNRF1	zinc and ring finger 1	-3.01	8.24863e-11	12.63	1.43	1.59	0.15
ENSSSCG00000037399			-3.01	1.11956e-10	7.1	0.62	0.89	0.1
ENSSSCG00000040929	TPT1	tumor protein, translationally-controlled 1	-3.01	5.03754e-12	50.82	2.43	6.55	0.81
ENSSSCG00000045348	TMEM213	transmembrane protein 213	-3.01	1.04264e-11	26.32	1.47	3.4	0.41
ENSSSCG00000000633	YBX3	Y-box binding protein 3	-3	4.67535e-12	45.27	6.24	5.66	0.4
ENSSSCG00000003904	LRRC41	leucine rich repeat containing 41	-3	1.98677e-06	1.53	0.35	0.19	0.05
ENSSSCG00000005631	FAM102A	family with sequence similarity 102 member A	-3	2.56792e-09	7.29	1.2	0.94	0.12
ENSSSCG00000006780	WNT2B	Wnt family member 2B	-3	6.74531e-13	24.6	1.91	3.06	0.18
ENSSSCG00000016673	GHRHR	growth hormone releasing hormone receptor	-3	1.57251e-07	2.43	0.2	0.32	0.05
ENSSSCG00000020817	RPS16	ribosomal protein S16	-3	6.06382e-13	48.61	3.14	6.16	0.42
ENSSSCG00000023973	NOC2L	NOC2 like nucleolar associated transcriptional repressor	-3	1.81083e-06	2.24	0.32	0.31	0.06
ENSSSCG00000024977	NOBOX	NOBOX oosis homeobox	-3	4.26469e-10	27.11	5.96	3.32	0.31
ENSSSCG00000004373	RTN4IP1	reticulon 4 interacting protein 1	-2.99	1.62143e-12	47.87	5.26	6.02	0.4
ENSSSCG00000012487	XKRX	XK related X-linked	-2.99	2.06777e-11	6.59	0.21	0.82	0.06
ENSSSCG00000014110	DMGDH	dimethylglycine dehydrogenase	-2.99	7.22329e-12	50.42	7.82	6.28	0.46
ENSSSCG00000024045	CASTOR2	cytosolic arginine sensor for mTORC1 subunit 2	-2.99	5.92503e-09	12.53	3.07	1.49	0.14
ENSSSCG00000027952	ADCY5	adenylate cyclase 5	-2.99	9.74398e-07	1.64	0.24	0.22	0.06
ENSSSCG00000028202	RANGAP1	Ran GTPase activating protein 1	-2.99	9.82639e-09	3.3	0.31	0.43	0.07
ENSSSCG00000035775	BCS1L	BCS1 homolog, ubiquinol-cytochrome c reductase complex chaperone	-2.99	2.13358e-11	13.98	0.71	1.81	0.2
ENSSSCG00000010817	LYPLAL1	lysophospholipase like 1	-2.98	2.11401e-09	31.82	8.15	3.66	0.28
ENSSSCG00000017884	TEKT1	tektin 1	-2.98	1.19043e-05	1.27	0.14	0.19	0.05
ENSSSCG00000021408	TKT	transketolase	-2.98	7.1162e-12	73.87	9.67	9.39	0.86
ENSSSCG00000024052	GPX4	glutathione peroxidase 4	-2.98	9.16673e-11	16.42	1.94	2.13	0.24
ENSSSCG00000030174	AP3S2	adaptor-related protein complex 3, sigma 2 subunit	-2.98	2.73809e-10	10.22	0.93	1.35	0.18
ENSSSCG00000031220	TEX35	testis expressed 35	-2.98	2.08326e-08	25.15	5.65	2.88	0.25
ENSSSCG00000039575	PALM	paralemmin	-2.98	1.36784e-05	4.2	1.62	0.5	0.1
ENSSSCG00000002811	CNGB1	cyclic nucleotide gated channel subunit beta 1	-2.97	6.72656e-07	1.78	0.41	0.2	0.04
ENSSSCG00000017164	TIMP2	TIMP metallopeptidase inhibitor 2	-2.97	7.15628e-08	3.59	0.47	0.48	0.09
ENSSSCG00000023110	UBXN1	UBX domain protein 1	-2.97	7.22329e-12	13.47	1.24	1.7	0.15
ENSSSCG00000031269	LYRM4	LYR motif containing 4	-2.97	1.55698e-11	14.05	1.29	1.79	0.15
ENSSSCG00000032082			-2.97	8.96222e-09	19.61	1.76	2.91	0.51
ENSSSCG00000032413			-2.97	1.34483e-10	6.15	0.67	0.77	0.07
ENSSSCG00000038508	SPTBN2	spectrin beta, non-erythrocytic 2	-2.97	3.16081e-06	0.88	0.08	0.11	0.03
ENSSSCG00000002029	MYH6	myosin heavy chain 6	-2.96	5.80791e-05	0.97	0.12	0.19	0.06
ENSSSCG00000002741	ZNF821	zinc finger protein 821	-2.96	7.06374e-12	14.95	1.44	1.9	0.14
ENSSSCG00000009732	CHFR	checkpoint with forkhead and ring finger domains	-2.96	2.83532e-08	5.21	0.83	0.69	0.12
ENSSSCG00000010514	RRP12	ribosomal RNA processing 12 homolog	-2.96	1.14961e-08	5.99	0.89	0.8	0.1
ENSSSCG00000012969	FIBP	FGF1 intracellular binding protein	-2.96	3.35199e-10	15.84	1.15	2.15	0.26
ENSSSCG00000030153	SMURF1	SMAD specific E3 ubiquitin protein ligase 1	-2.96	2.98596e-09	5	0.64	0.65	0.09
ENSSSCG00000032188	METTL26	methyltransferase like 26	-2.96	1.54721e-11	14.45	1.4	1.83	0.14
ENSSSCG00000000061	PMM1	phosphomannomutase 1	-2.95	5.48093e-10	8.66	0.36	1.22	0.17
ENSSSCG00000003134	GRWD1	glutamate rich WD repeat containing 1	-2.95	1.70058e-07	6.94	1.59	0.81	0.09
ENSSSCG00000005930	SLC45A4	solute carrier family 45 member 4	-2.95	9.31136e-05	5.21	1.85	0.53	0.1
ENSSSCG00000013830	ILVBL	ilvB acetolactate synthase like	-2.95	5.92503e-09	3.64	0.33	0.47	0.08
ENSSSCG00000017134	FN3KRP	fructosamine 3 kinase related protein	-2.95	1.5057e-08	3.2	0.15	0.45	0.07
ENSSSCG00000026612	TIMM50	translocase of inner mitochondrial membrane 50	-2.95	1.06103e-12	28.8	1.46	3.78	0.28
ENSSSCG00000054981	FADD	Fas associated via death domain	-2.95	9.77442e-06	1.31	0.23	0.2	0.05
ENSSSCG00000002720			-2.94	1.96151e-07	5.41	0.81	0.81	0.23
ENSSSCG00000005668	SH3GLB2	SH3 domain containing GRB2 like, endophilin B2	-2.94	7.70229e-09	9.96	2.53	1.21	0.1
ENSSSCG00000015982	HOXD9	homeobox D9	-2.94	1.71365e-10	14.55	2.24	1.86	0.14
ENSSSCG00000033926	NUDT1	nudix hydrolase 1	-2.94	5.35321e-11	10.85	0.42	1.48	0.16
ENSSSCG00000038459	SURF2	surfeit 2	-2.94	1.98174e-10	7.15	0.5	0.94	0.11
ENSSSCG00000039824	ARRDC1	arrestin domain containing 1	-2.94	3.08869e-08	5.89	1.35	0.72	0.08
ENSSSCG00000063004	SNTA1	syntrophin alpha 1	-2.94	2.66847e-06	1.09	0.1	0.15	0.04
ENSSSCG00000005380	COL15A1	collagen type XV alpha 1 chain	-2.93	4.85971e-09	5.23	0.81	0.69	0.08
ENSSSCG00000011324			-2.93	4.66945e-10	4.33	0.42	0.56	0.06
ENSSSCG00000011470	ABHD6	abhydrolase domain containing 6, acylglycerol lipase	-2.93	8.50806e-10	10.03	0.86	1.39	0.21
ENSSSCG00000013729	GCDH	glutaryl-CoA dehydrogenase	-2.93	8.3268e-11	13.68	1.27	1.87	0.19
ENSSSCG00000016205	NHEJ1	non-homologous end joining factor 1	-2.93	4.3283e-11	9.54	0.97	1.24	0.1
ENSSSCG00000017955	MPDU1	mannose-P-dolichol utilization defect 1	-2.93	4.94418e-11	13.23	1.23	1.77	0.19
ENSSSCG00000023478	SLC46A1	solute carrier family 46 member 1	-2.93	1.61379e-09	3.18	0.28	0.41	0.04
ENSSSCG00000025107	MIX23	mitochondrial matrix import factor 23	-2.93	3.33286e-13	248.25	29.15	32.29	1.64
ENSSSCG00000028018	EP400	E1A binding protein p400	-2.93	4.07098e-06	1.22	0.15	0.17	0.04
ENSSSCG00000031236	GLIPR2	GLI pathosis related 2	-2.93	4.22098e-11	35.27	7.09	4.51	0.32
ENSSSCG00000039342	DNAI1	dynein axonemal intermediate chain 1	-2.93	3.97896e-10	9.58	1.06	1.27	0.17
ENSSSCG00000043116			-2.93	1.92726e-12	42.8	1.24	5.79	0.51
ENSSSCG00000053706	OR4B1	olfactory receptor family 4 subfamily B member 1	-2.93	0.000131962	1.4	0.57	0.21	0.07
ENSSSCG00000000232	ACVRL1	activin A receptor like type 1	-2.92	1.96061e-06	0.8	0.04	0.1	0.02
ENSSSCG00000002309	PLEKHD1	pleckstrin homology and coiled-coil domain containing D1	-2.92	5.3893e-08	3.26	0.38	0.45	0.08
ENSSSCG00000016488	SSBP1	single stranded DNA binding protein 1	-2.92	2.97014e-13	201.93	28.1	25.92	0.8
ENSSSCG00000035081	CCDC106	coiled-coil domain containing 106	-2.92	1.27941e-05	3.28	0.8	0.51	0.11
ENSSSCG00000040866	CNTD1	cyclin N-terminal domain containing 1	-2.92	1.24877e-06	2.15	0.44	0.3	0.06
ENSSSCG00000053937	ARPP19	cAMP regulated phosphoprotein 19	-2.92	4.5352e-12	437.98	72.58	56.23	3.33
ENSSSCG00000002736	TAT	tyrosine aminotransferase	-2.91	8.21134e-08	5.93	0.65	0.93	0.25
ENSSSCG00000011325	MYL3	myosin light chain 3	-2.91	3.52156e-10	9.72	1.72	1.24	0.11
ENSSSCG00000026505	SETD6	SET domain containing 6, protein lysine methyltransferase	-2.91	6.69847e-11	28.14	3.57	3.83	0.44
ENSSSCG00000034387	ARL2	ADP ribosylation factor like GTPase 2	-2.91	6.5225e-11	14.06	1.77	1.9	0.18
ENSSSCG00000054516	PSMA6	proteasome 20S subunit alpha 6	-2.91	2.16135e-13	184.94	22.47	24.32	1
ENSSSCG00000003150	NUCB1	nucleobindin 1	-2.9	2.06155e-07	8.32	1.9	1.19	0.22
ENSSSCG00000003216	POLD1	DNA polymerase delta 1, catalytic subunit	-2.9	3.03137e-10	18.59	2.61	2.57	0.28
ENSSSCG00000006774	PPM1J	protein phosphatase, Mg2+/Mn2+ dependent 1J	-2.9	2.40838e-07	1.42	0.18	0.19	0.05
ENSSSCG00000009764	CCDC92	coiled-coil domain containing 92	-2.9	2.51665e-09	3.17	0.25	0.42	0.06
ENSSSCG00000012494	TIMM8A	translocase of inner mitochondrial membrane 8A	-2.9	2.39293e-07	2.94	0.33	0.48	0.14
ENSSSCG00000014430	ABLIM3	actin binding LIM protein family member 3	-2.9	4.70931e-09	9.83	1.38	1.38	0.19
ENSSSCG00000015474	PPFIA4	PTPRF interacting protein alpha 4	-2.9	6.18566e-07	1.79	0.1	0.27	0.07
ENSSSCG00000017635	MKS1	MKS transition zone complex subunit 1	-2.9	9.4432e-09	5.14	0.5	0.73	0.11
ENSSSCG00000024750	GFOD2	glucose-fructose oxidoreductase domain containing 2	-2.9	1.86044e-05	1.08	0.3	0.15	0.04
ENSSSCG00000026550	ZNF621	zinc finger protein 621	-2.9	4.21439e-09	7.19	1.18	0.92	0.1
ENSSSCG00000040599	TBC1D25	TBC1 domain family member 25	-2.9	3.68429e-08	2.98	0.53	0.38	0.04
ENSSSCG00000042533			-2.9	1.44712e-07	1.47	0.3	0.17	0.02
ENSSSCG00000057266	DDT	D-dopachrome tautomerase	-2.9	5.23845e-11	31.61	2.52	4.41	0.47
ENSSSCG00000058988	CCDC63	coiled-coil domain containing 63	-2.9	1.56206e-11	21.7	3.33	2.83	0.18
ENSSSCG00000004177	RPS12	ribosomal protein S12	-2.89	4.10103e-12	38.17	3.69	5.17	0.38
ENSSSCG00000013242	ACP2	acid phosphatase 2, lysosomal	-2.89	8.14848e-08	5.09	1.01	0.69	0.11
ENSSSCG00000016732	TBRG4	transforming growth factor beta regulator 4	-2.89	1.81374e-08	9.22	1.57	1.32	0.22
ENSSSCG00000031757	CARS2	cysteinyl-tRNA synthetase 2, mitochondrial	-2.89	3.04711e-09	30.21	7.02	3.85	0.3
ENSSSCG00000038033	CCDC32	coiled-coil domain containing 32	-2.89	4.29246e-11	18.8	2.11	2.51	0.23
ENSSSCG00000054091	CLTB	clathrin light chain B	-2.89	8.52628e-07	1.56	0.28	0.21	0.05
ENSSSCG00000001680	ABCC10	ATP binding cassette subfamily C member 10	-2.88	2.24613e-05	1.28	0.37	0.2	0.06
ENSSSCG00000003204	VRK3	VRK serine/threonine kinase 3	-2.88	1.95099e-07	3.23	0.26	0.5	0.1
ENSSSCG00000008183	MRPL30	mitochondrial ribosomal protein L30	-2.88	1.08605e-11	46.56	5.79	6.36	0.51
ENSSSCG00000017208	SLC25A19	solute carrier family 25 member 19	-2.88	3.20936e-08	2.86	0.31	0.4	0.05
ENSSSCG00000017758	SPAG5	sperm associated antigen 5	-2.88	8.66338e-11	20.93	2.09	2.96	0.35
ENSSSCG00000032216			-2.88	8.23952e-13	74.24	1.16	10.36	0.79
ENSSSCG00000035527			-2.88	9.94403e-10	7.18	0.66	1.01	0.12
ENSSSCG00000036700	RPUSD2	RNA pseudouridine synthase domain containing 2	-2.88	1.0892e-10	8.7	1.07	1.16	0.09
ENSSSCG00000000703	VAMP1	vesicle associated membrane protein 1	-2.87	7.86926e-08	2.59	0.26	0.37	0.06
ENSSSCG00000007425	SNX21	sorting nexin family member 21	-2.87	2.42313e-08	3.63	0.72	0.45	0.04
ENSSSCG00000012335	FGD1	FYVE, RhoGEF and PH domain containing 1	-2.87	9.80495e-10	12.95	2.14	1.78	0.18
ENSSSCG00000015937	KLHL23	kelch like family member 23	-2.87	0.000210038	0.76	0.16	0.16	0.08
ENSSSCG00000016775	ZNF777	zinc finger protein 777	-2.87	1.76442e-05	1.98	0.68	0.25	0.04
ENSSSCG00000027051	EMC7	ER membrane protein complex subunit 7	-2.87	9.78677e-10	20.37	3.07	2.86	0.3
ENSSSCG00000061881	SF3A2	splicing factor 3a subunit 2	-2.87	1.08712e-05	9.17	3.99	1.18	0.23
ENSSSCG00000000366	DNAJC14	DnaJ heat shock protein family (Hsp40) member C14	-2.86	6.73889e-12	46.62	4.87	6.5	0.47
ENSSSCG00000004475	HTR1B	5-hydroxytryptamine receptor 1B	-2.86	1.728e-05	2.13	0.43	0.35	0.08
ENSSSCG00000013511	HDGFL2	HDGF like 2	-2.86	8.91594e-12	31.21	4.87	4.16	0.19
ENSSSCG00000017371	TMEM101	transmembrane protein 101	-2.86	6.705e-07	2.11	0.3	0.32	0.08
ENSSSCG00000032488	ZADH2	prostaglandin reductase 3	-2.86	4.37125e-05	1.1	0.18	0.19	0.05
ENSSSCG00000032644	HLX	H2.0 like homeobox	-2.86	9.91484e-07	3.09	0.59	0.46	0.1
ENSSSCG00000061749	PATL2	PAT1 homolog 2	-2.86	5.48744e-13	288.52	16.99	40.29	2.9
ENSSSCG00000062656	GBP5	guanylate binding protein 5	-2.86	8.49883e-10	7.87	0.62	1.14	0.14
ENSSSCG00000007076	NDUFAF5	NADH:ubiquinone oxidoreductase complex assembly factor 5	-2.85	1.20852e-11	28.73	3.74	3.9	0.24
ENSSSCG00000007719	CLIP2	CAP-Gly domain containing linker protein 2	-2.85	3.79258e-10	8.77	1.41	1.2	0.11
ENSSSCG00000011952	RPL24	ribosomal protein L24	-2.85	2.74438e-12	23.92	2.31	3.29	0.21
ENSSSCG00000014391	ARAP3	ArfGAP with RhoGAP domain, ankyrin repeat and PH domain 3	-2.85	3.21768e-07	1.48	0.06	0.21	0.04
ENSSSCG00000025436	ILDR1	immunoglobulin like domain containing receptor 1	-2.85	9.26684e-11	19.58	2.89	2.72	0.25
ENSSSCG00000027098	TBC1D24	TBC1 domain family member 24	-2.85	3.17592e-11	21.89	3.49	2.91	0.15
ENSSSCG00000052759			-2.85	2.18589e-09	17.08	1.69	2.54	0.5
ENSSSCG00000053572	ADAM29	ADAM metallopeptidase domain 29	-2.85	1.66386e-09	3.44	0.24	0.48	0.06
ENSSSCG00000056684	DERL1	derlin 1	-2.85	1.63678e-12	58.07	3.37	8.21	0.59
ENSSSCG00000011412	CACNA2D2	calcium voltage-gated channel auxiliary subunit alpha2delta 2	-2.84	2.91568e-08	7.59	1.78	0.97	0.07
ENSSSCG00000012075	FAM3B	FAM3 metabolism regulating signaling molecule B	-2.84	4.85534e-08	3.65	0.26	0.55	0.11
ENSSSCG00000028983	TBC1D1	TBC1 domain family member 1	-2.84	5.08387e-11	57.26	10.83	7.83	0.57
ENSSSCG00000030421	GDI1	GDP dissociation inhibitor 1	-2.84	2.34247e-08	11.59	2.85	1.59	0.19
ENSSSCG00000034792	KLK5	kallikrein related peptidase 5	-2.84	5.38451e-09	6.3	1.22	0.86	0.09
ENSSSCG00000039656	RHOG	ras homolog family member G	-2.84	4.08724e-05	9.84	3.23	1.62	0.34
ENSSSCG00000059314	GDPGP1	GDP-D-glucose phosphorylase 1	-2.84	1.137e-07	1.34	0.12	0.18	0.03
ENSSSCG00000009413	CPB2	carboxypeptidase B2	-2.83	2.13345e-07	4.86	0.91	0.7	0.15
ENSSSCG00000011313	LIMD1	LIM domain containing 1	-2.83	1.49264e-08	5.34	0.79	0.77	0.12
ENSSSCG00000015021	HOATZ	HOATZ cilia and flagella associated protein	-2.83	4.5074e-09	2.43	0.14	0.33	0.04
ENSSSCG00000017479	WIPF2	WAS/WASL interacting protein family member 2	-2.83	1.25029e-11	51.47	8.53	6.98	0.3
ENSSSCG00000023408	SAMD4A	sterile alpha motif domain containing 4A	-2.83	3.1197e-06	0.98	0.07	0.16	0.06
ENSSSCG00000033112	TSPYL5	TSPY like 5	-2.83	7.69631e-07	2.98	0.57	0.44	0.09
ENSSSCG00000039662	MRPL51	mitochondrial ribosomal protein L51	-2.83	3.09121e-13	59.38	4.79	8.29	0.42
ENSSSCG00000001535	TCP11	t-complex 11	-2.82	3.70138e-11	183.76	31.2	25.71	2.13
ENSSSCG00000001550	ARMC12	armadillo repeat containing 12	-2.82	2.21029e-10	30.21	5.8	4	0.25
ENSSSCG00000015067	ZPR1	ZPR1 zinc finger	-2.82	5.81663e-11	16.89	1.12	2.44	0.23
ENSSSCG00000016435	SMARCD3	SWI/SNF related, matrix associated, actin dependent regulator of chromatin, subfamily d, member 3	-2.82	5.62729e-08	3.31	0.15	0.51	0.09
ENSSSCG00000016498	MKRN1	makorin ring finger protein 1	-2.82	1.94933e-12	56.59	4.83	8.1	0.61
ENSSSCG00000025545	HDAC6	histone deacetylase 6	-2.82	4.96581e-07	2.17	0.21	0.35	0.09
ENSSSCG00000029165	DOK4	docking protein 4	-2.82	7.29779e-11	33.91	4.46	4.85	0.47
ENSSSCG00000001900	CSK	C-terminal Src kinase	-2.81	6.9508e-12	28.57	3.33	4.05	0.27
ENSSSCG00000003263	PRPF31	pre-mRNA processing factor 31	-2.81	3.89625e-11	14.1	1.83	1.98	0.14
ENSSSCG00000007798	TBC1D10B	TBC1 domain family member 10B	-2.81	8.91515e-07	8.15	2.44	1.1	0.18
ENSSSCG00000012336	GNL3L	G protein nucleolar 3 like	-2.81	2.019e-10	12.91	0.9	1.91	0.25
ENSSSCG00000028054	ZNF526	zinc finger protein 526	-2.81	2.06281e-10	12.3	1.71	1.76	0.16
ENSSSCG00000032804	BORCS5	BLOC-1 related complex subunit 5	-2.81	4.97384e-11	183.69	28.31	26.22	2.58
ENSSSCG00000033673	SLC25A6	solute carrier family 25 member 6	-2.81	3.59094e-10	74.51	12.09	10.81	1.06
ENSSSCG00000036007	MFAP4	microfibril associated protein 4	-2.81	2.20559e-07	4	0.92	0.54	0.08
ENSSSCG00000046886			-2.81	1.15138e-12	15.27	0.49	2.18	0.14
ENSSSCG00000054874			-2.81	4.40409e-07	1.19	0.12	0.16	0.03
ENSSSCG00000011562	EMC3	ER membrane protein complex subunit 3	-2.8	8.64827e-12	35.35	4.23	5.04	0.34
ENSSSCG00000012822	F8	MAGUK p55 scaffold protein 1	-2.8	3.61806e-11	13.8	1.54	1.99	0.18
ENSSSCG00000012846	GATD1	glutamine amidotransferase class 1 domain containing 1	-2.8	6.86531e-07	2.64	0.71	0.38	0.08
ENSSSCG00000016346	MAD2L1BP	MAD2L1 binding protein	-2.8	2.44673e-12	20.63	1.21	2.98	0.2
ENSSSCG00000017330	MAP3K14	mitogen-activated protein kinase kinase kinase 14	-2.8	1.85233e-06	1.01	0.21	0.13	0.03
ENSSSCG00000027024	ASIC3	acid sensing ion channel subunit 3	-2.8	4.46264e-05	1.28	0.19	0.23	0.06
ENSSSCG00000038880	RPL23	ribosomal protein L23	-2.8	3.32353e-09	27.95	2.25	4.56	0.96
ENSSSCG00000052671	RPL13A	ribosomal protein L13a	-2.8	1.7358e-12	33.84	1.62	4.9	0.37
ENSSSCG00000054115			-2.8	1.477e-10	233.78	33.99	34	4
ENSSSCG00000058858	RNASEH2C	ribonuclease H2 subunit C	-2.8	1.44002e-08	13.49	1.07	2.2	0.49
ENSSSCG00000001885	C15orf39	chromosome 7 C15orf39 homolog	-2.79	2.79865e-08	5.3	1.15	0.73	0.08
ENSSSCG00000002729	VAC14	VAC14 component of PIKFYVE complex	-2.79	2.1067e-06	2.88	0.64	0.43	0.09
ENSSSCG00000013855	FAM32A	family with sequence similarity 32 member A	-2.79	1.7037e-12	63.35	8.98	8.95	0.38
ENSSSCG00000017690	MRM1	mitochondrial rRNA methyltransferase 1	-2.79	3.28921e-10	9.02	1.12	1.31	0.12
ENSSSCG00000028501	ALDH3B1	aldehyde dehydrogenase 3 family member B1	-2.79	2.27142e-07	2.92	0.63	0.37	0.04
ENSSSCG00000029240	KCNMB3	potassium calcium-activated channel subfamily M regulatory beta subunit 3	-2.79	6.99698e-08	2.75	0.31	0.43	0.08
ENSSSCG00000031860	MRPS12	mitochondrial ribosomal protein S12	-2.79	3.02382e-07	3.53	0.46	0.58	0.15
ENSSSCG00000034178	AIF1L	allograft inflammatory factor 1 like	-2.79	1.33369e-06	2.65	0.62	0.4	0.09
ENSSSCG00000034771	CCNDBP1	cyclin D1 binding protein 1	-2.79	2.54215e-13	46.01	3.94	6.6	0.25
ENSSSCG00000034964	STX8	syntaxin 8	-2.79	6.31197e-14	328.48	34.68	46.68	1.3
ENSSSCG00000057427			-2.79	2.78586e-10	15.91	2.36	2.24	0.2
ENSSSCG00000057510	PLA2G15	phospholipase A2 group XV	-2.79	2.07129e-07	4.3	0.65	0.68	0.14
ENSSSCG00000005122	TEK	TEK receptor tyrosine kinase	-2.78	9.10124e-14	157.07	10.81	22.93	1.07
ENSSSCG00000005717	UCK1	uridine-cytidine kinase 1	-2.78	1.32057e-07	3.47	0.76	0.49	0.09
ENSSSCG00000007664	AGFG2	ArfGAP with FG repeats 2	-2.78	2.89191e-08	3.9	0.82	0.55	0.07
ENSSSCG00000008268	AUP1	AUP1 lipid droplet regulating VLDL assembly factor	-2.78	2.55059e-09	8.16	1.35	1.19	0.14
ENSSSCG00000016319	GBX2	gastrulation brain homeobox 2	-2.78	3.84709e-06	1.67	0.51	0.22	0.04
ENSSSCG00000030388	UPP1	uridine phosphorylase 1	-2.78	3.71622e-08	7.21	1.25	1.07	0.16
ENSSSCG00000040397	COLEC12	collectin subfamily member 12	-2.78	3.05519e-09	3	0.28	0.42	0.04
ENSSSCG00000051162			-2.78	1.30634e-11	37.28	4.59	5.38	0.41
ENSSSCG00000001656	RRP36	ribosomal RNA processing 36	-2.77	3.20238e-11	25.47	1.82	3.84	0.44
ENSSSCG00000010187	TAF5L	TATA-box binding protein associated factor 5 like	-2.77	5.73941e-12	46.36	6.5	6.65	0.35
ENSSSCG00000010274	SGPL1	sphingosine-1-phosphate lyase 1	-2.77	2.32031e-12	43.31	3.54	6.41	0.46
ENSSSCG00000011329	CCDC12	coiled-coil domain containing 12	-2.77	8.72339e-11	84.39	11.61	12.52	1.33
ENSSSCG00000012743	MTMR1	myotubularin related protein 1	-2.77	8.26284e-10	7.26	0.8	1.07	0.12
ENSSSCG00000013661	EIF3G	eukaryotic translation initiation factor 3 subunit G	-2.77	2.79824e-10	29.87	1.89	4.6	0.52
ENSSSCG00000014891	GAB2	GRB2 associated binding protein 2	-2.77	3.78159e-09	6.28	1	0.89	0.08
ENSSSCG00000038639	TOM1L2	target of myb1 like 2 membrane trafficking protein	-2.77	1.80929e-07	0.94	0.09	0.12	0.02
ENSSSCG00000048076			-2.77	3.44218e-13	45.4	3.89	6.59	0.29
ENSSSCG00000051954	ARF3	ADP ribosylation factor 3	-2.77	1.99541e-08	7.2	1.35	1.06	0.13
ENSSSCG00000002040	MRPL52	mitochondrial ribosomal protein L52	-2.76	5.89825e-12	58.91	3.95	8.82	0.74
ENSSSCG00000013259	DGKZ	diacylglycerol kinase zeta	-2.76	3.68295e-07	3.5	0.97	0.49	0.07
ENSSSCG00000013745	FARSA	phenylalanyl-tRNA synthetase subunit alpha	-2.76	7.19576e-10	20.28	1.91	3.19	0.42
ENSSSCG00000015563	RGL1	ral guanine nucleotide dissociation stimulator like 1	-2.76	5.99681e-12	68.82	4.9	10.34	0.83
ENSSSCG00000025363	SNX17	sorting nexin 17	-2.76	7.39586e-09	11.03	1.53	1.69	0.21
ENSSSCG00000038600	PRSS8	serine protease 8	-2.76	4.88434e-07	6.4	2.25	0.86	0.08
ENSSSCG00000012940	B4GAT1	beta-1,4-glucuronyltransferase 1	-2.75	5.19126e-09	5.25	0.79	0.8	0.11
ENSSSCG00000013481	FZR1	fizzy and cell division cycle 20 related 1	-2.75	5.27546e-11	32.87	4.8	4.9	0.41
ENSSSCG00000016691	JAZF1	JAZF zinc finger 1	-2.75	5.3309e-14	101.9	1	15.32	0.71
ENSSSCG00000021861	PIGT	phosphatidylinositol glycan anchor biosynthesis class T	-2.75	3.22977e-07	3.34	0.22	0.58	0.09
ENSSSCG00000025638	UBE2Z	ubiquitin conjugating enzyme E2 Z	-2.75	1.78895e-07	1.45	0.2	0.2	0.04
ENSSSCG00000027101	TVP23A	trans-golgi network vesicle A	-2.75	2.71297e-10	4.74	0.36	0.68	0.06
ENSSSCG00000004757	VPS18	VPS18 core subunit of CORVET and HOPS complexes	-2.74	1.16238e-07	2.68	0.43	0.39	0.06
ENSSSCG00000006816	AHCYL1	adenosylhomocysteinase like 1	-2.74	5.04507e-08	4.06	0.37	0.66	0.11
ENSSSCG00000008202	CNNM4	cyclin and CBS domain divalent metal cation transport mediator 4	-2.74	2.97012e-07	2.72	0.53	0.39	0.05
ENSSSCG00000008309	SPR	sepiapterin reductase	-2.74	7.42302e-11	58.95	4.94	9.19	1.13
ENSSSCG00000017803	TIMM22	translocase of inner mitochondrial membrane 22	-2.74	8.2622e-11	62.82	10.5	9.13	0.72
ENSSSCG00000028078	DPH1	diphthamide biosynthesis 1	-2.74	4.80965e-10	20.97	1.59	3.33	0.49
ENSSSCG00000028879	PLOD3	procollagen-lysine,2-oxoglutarate 5-dioxygenase 3	-2.74	5.70516e-08	1.31	0.16	0.17	0.02
ENSSSCG00000028962			-2.74	1.51679e-09	7.4	0.61	1.2	0.18
ENSSSCG00000005385	NR4A3	nuclear receptor subfamily 4 group A member 3	-2.73	4.25705e-05	0.73	0.11	0.14	0.07
ENSSSCG00000008057	AMDHD2	amidohydrolase domain containing 2	-2.73	1.11338e-10	26.28	4.39	3.89	0.28
ENSSSCG00000040981	GMFG	glia maturation factor gamma	-2.73	3.28977e-07	2.16	0.4	0.32	0.05
ENSSSCG00000000202	MCRS1	microspherule protein 1	-2.72	4.37188e-10	24.13	3.65	3.71	0.46
ENSSSCG00000000209	NCKAP5L	NCK associated protein 5 like	-2.72	9.59279e-07	4.15	1.04	0.6	0.08
ENSSSCG00000003778	LHX8	LIM homeobox 8	-2.72	1.03404e-12	116.43	6.38	17.96	1.25
ENSSSCG00000009305	GTF3A	general transcription factor IIIA	-2.72	9.95803e-10	5.56	0.61	0.84	0.09
ENSSSCG00000011941	IFT57	intraflagellar transport 57	-2.72	1.09158e-12	54.86	3.26	8.39	0.57
ENSSSCG00000017248	COG1	component of oligomeric golgi complex 1	-2.72	8.40619e-10	9.35	0.74	1.51	0.2
ENSSSCG00000023166	RNF227	ring finger protein 227	-2.72	7.14433e-09	4.43	0.54	0.69	0.1
ENSSSCG00000025673			-2.72	1.17674e-11	17.21	1.96	2.57	0.13
ENSSSCG00000029154	NOSIP	nitric oxide synthase interacting protein	-2.72	4.32279e-09	2.96	0.32	0.44	0.04
ENSSSCG00000031764	VMAC	vimentin type intermediate filament associated coiled-coil protein	-2.72	7.41059e-06	1.67	0.16	0.3	0.07
ENSSSCG00000032734	VOPP1	VOPP1 WW domain binding protein	-2.72	2.76062e-08	2.33	0.09	0.36	0.06
ENSSSCG00000035212	KLF6	Kruppel like factor 6	-2.72	8.45389e-07	2.32	0.11	0.41	0.08
ENSSSCG00000037597	CDK2	cyclin dependent kinase 2	-2.72	1.64624e-11	12.28	0.64	1.87	0.16
ENSSSCG00000001392	TCF19	transcription factor 19	-2.71	2.42361e-06	1.8	0.42	0.26	0.05
ENSSSCG00000003914	PRDX1	peroxiredoxin 1	-2.71	5.08244e-12	406.66	54.35	61.68	3.42
ENSSSCG00000005838	TRAF2	TNF receptor associated factor 2	-2.71	7.02926e-09	8.59	1.28	1.34	0.19
ENSSSCG00000009592	NFIL3	nuclear factor, interleukin 3 regulated	-2.71	1.40936e-11	30.39	1.13	4.78	0.41
ENSSSCG00000012878	IGHMBP2	immunoglobulin mu DNA binding protein 2	-2.71	1.34639e-07	3.66	0.64	0.56	0.09
ENSSSCG00000016211	ATG9A	autophagy related 9A	-2.71	2.35483e-05	1.68	0.41	0.26	0.05
ENSSSCG00000023619	SLC12A9	solute carrier family 12 member 9	-2.71	1.46651e-07	2.36	0.36	0.37	0.06
ENSSSCG00000027072	ATP5IF1	ATP synthase inhibitory factor subunit 1	-2.71	7.32849e-12	230.92	36.28	34.4	2
ENSSSCG00000029635	GRIN3B	glutamate ionotropic receptor NMDA type subunit 3B	-2.71	4.52835e-10	9.76	1.61	1.42	0.09
ENSSSCG00000031835	GATAD1	GATA zinc finger domain containing 1	-2.71	2.68509e-08	2.74	0.27	0.42	0.06
ENSSSCG00000033689	GPS1	G protein pathway suppressor 1	-2.71	1.4933e-06	3.23	0.93	0.48	0.09
ENSSSCG00000034035	TMEM69	transmembrane protein 69	-2.71	6.84919e-10	51.6	3.6	8.36	0.86
ENSSSCG00000035120	ALKBH5	alkB homolog 5, RNA demethylase	-2.71	2.75121e-09	47.45	6.69	7.56	1.19
ENSSSCG00000054316	IFT22	intraflagellar transport 22	-2.71	6.88508e-12	42.75	3.87	6.57	0.49
ENSSSCG00000005485	AMBP	alpha-1-microglobulin/bikunin	-2.7	8.39311e-08	5.02	1.15	0.7	0.06
ENSSSCG00000008297	TPRKB	TP53RK binding protein	-2.7	5.82954e-11	47.72	7.84	7.28	0.6
ENSSSCG00000010015	OSBP2	oxysterol binding protein 2	-2.7	3.13798e-07	1.8	0.19	0.28	0.06
ENSSSCG00000012905	TMEM134	transmembrane protein 134	-2.7	3.44053e-07	4.94	0.22	0.9	0.18
ENSSSCG00000016461	ZYX	zyxin	-2.7	1.18205e-06	5.06	1.47	0.8	0.14
ENSSSCG00000002955	CATSPERG	cation channel sperm associated auxiliary subunit gamma	-2.69	8.28693e-07	1.71	0.13	0.27	0.04
ENSSSCG00000003376	PLEKHG5	pleckstrin homology and RhoGEF domain containing G5	-2.69	2.51052e-08	6.49	1.17	0.97	0.11
ENSSSCG00000004791	RASGRP1	RAS guanyl releasing protein 1	-2.69	7.28563e-10	9.47	1.22	1.49	0.15
ENSSSCG00000005308	RUSC2	RUN and SH3 domain containing 2	-2.69	1.04437e-09	6.73	0.7	1.08	0.12
ENSSSCG00000012847	TALDO1	transaldolase 1	-2.69	1.65346e-11	28.59	2.19	4.53	0.37
ENSSSCG00000023155	CLN8	CLN8 transmembrane ER and ERGIC protein	-2.69	1.38228e-11	30.02	2.54	4.76	0.37
ENSSSCG00000055956			-2.69	2.86268e-09	3.51	0.28	0.54	0.06
ENSSSCG00000000198	DNAJC22	DnaJ heat shock protein family (Hsp40) member C22	-2.68	1.8391e-11	21.33	1.61	3.34	0.29
ENSSSCG00000002041	SLC7A7	solute carrier family 7 member 7	-2.68	3.65497e-13	75.41	5.35	11.69	0.6
ENSSSCG00000007438	NCOA5	nuclear receptor coactivator 5	-2.68	4.57789e-11	22.46	2.99	3.47	0.25
ENSSSCG00000013019	MEN1	menin 1	-2.68	3.21214e-06	3.32	0.72	0.6	0.14
ENSSSCG00000014288	GDF9	growth differentiation factor 9	-2.68	2.41156e-13	2046.5	138.25	321.34	17.33
ENSSSCG00000025751	MDH1	malate dehydrogenase 1	-2.68	2.5892e-10	139.58	24.39	21.61	1.77
ENSSSCG00000027128	LONP1	lon peptidase 1, mitochondrial	-2.68	8.157e-12	30.7	3.06	4.81	0.3
ENSSSCG00000038399	ATP5PF	ATP synthase peripheral stalk subunit F6	-2.68	4.59753e-09	209.28	22.35	35.19	5.52
ENSSSCG00000041660	H2AC1	H2A clustered histone 1	-2.68	1.66256e-08	3.34	0.4	0.51	0.06
ENSSSCG00000003867	TXNDC12	thioredoxin domain containing 12	-2.67	1.93231e-09	5.65	0.31	0.91	0.1
ENSSSCG00000013401	DKK3	dickkopf WNT signaling pathway inhibitor 3	-2.67	2.91763e-09	9.07	1	1.44	0.14
ENSSSCG00000015862	LIMS2	LIM zinc finger domain containing 2	-2.67	8.49671e-09	12.01	1.97	1.94	0.27
ENSSSCG00000023978	RECQL5	RecQ like helicase 5	-2.67	1.61046e-08	10.59	2.18	1.66	0.21
ENSSSCG00000031576	TMEM42	transmembrane protein 42	-2.67	1.12071e-11	129.2	16.1	20.2	1.56
ENSSSCG00000046071			-2.67	4.40708e-08	2.11	0.38	0.3	0.03
ENSSSCG00000054353			-2.67	4.08489e-08	2.31	0.39	0.33	0.04
ENSSSCG00000002972	SARS2	seryl-tRNA synthetase 2, mitochondrial	-2.66	9.62266e-09	3.61	0.56	0.54	0.06
ENSSSCG00000003282			-2.66	1.82279e-08	4.9	0.42	0.82	0.13
ENSSSCG00000003566	NUDC	nuclear distribution C, dynein complex regulator	-2.66	7.33337e-13	103.01	4.73	16.47	1.1
ENSSSCG00000027629	CDIPT	CDP-diacylglycerol--inositol 3-phosphatidyltransferase	-2.66	2.58854e-08	76.84	12.16	13.13	2.37
ENSSSCG00000028346	SAMM50	SAMM50 sorting and assembly machinery component	-2.66	1.63764e-10	15.99	1.52	2.59	0.28
ENSSSCG00000031719	SEMA4B	semaphorin 4B	-2.66	4.50288e-10	23.19	3.43	3.72	0.37
ENSSSCG00000045948			-2.66	3.3422e-10	7.16	0.58	1.13	0.11
ENSSSCG00000052227	RBIS	ribosomal biogenesis factor	-2.66	3.11682e-10	117.31	11.16	19.24	2.39
ENSSSCG00000060019	RPS19BP1	ribosomal protein S19 binding protein 1	-2.66	2.979e-09	9.53	0.91	1.54	0.17
ENSSSCG00000005340	CCIN	calicin	-2.65	4.70376e-07	2.05	0.25	0.36	0.08
ENSSSCG00000007941	CDIP1	cell death inducing p53 target 1	-2.65	4.98821e-07	1.79	0.21	0.3	0.05
ENSSSCG00000010683	GRK5	G protein-coupled receptor kinase 5	-2.65	2.05766e-07	2.53	0.2	0.44	0.09
ENSSSCG00000020965	LYSMD1	LysM domain containing 1	-2.65	2.71254e-10	6.92	0.31	1.13	0.12
ENSSSCG00000026185	VWA5B2	von Willebrand factor A domain containing 5B2	-2.65	8.771e-06	1.36	0.2	0.23	0.04
ENSSSCG00000028266	TMUB1	transmembrane and ubiquitin like domain containing 1	-2.65	2.71748e-10	49.21	4.07	8.15	0.93
ENSSSCG00000037310	ATP6AP1	ATPase H+ transporting accessory protein 1	-2.65	2.26084e-08	5.04	0.84	0.8	0.1
ENSSSCG00000003055	XRCC1	X-ray repair cross complementing 1	-2.64	1.57653e-08	6.93	1.34	1.06	0.11
ENSSSCG00000005615	PTRH1	peptidyl-tRNA hydrolase 1 homolog	-2.64	4.35229e-07	1.79	0.15	0.31	0.08
ENSSSCG00000012089	ADARB1	adenosine deaminase RNA specific B1	-2.64	6.17264e-06	0.91	0.11	0.14	0.04
ENSSSCG00000012981	RELA	RELA proto-onco, NF-kB subunit	-2.64	1.35938e-05	1.42	0.16	0.26	0.06
ENSSSCG00000022250	SPACA9	sperm acrosome associated 9	-2.64	2.25425e-08	1.77	0.11	0.27	0.03
ENSSSCG00000024325	SGK2	serum/glucocorticoid regulated kinase 2	-2.64	5.09711e-08	3.31	0.12	0.58	0.1
ENSSSCG00000027314	CAMSAP2	calmodulin regulated spectrin associated protein family member 2	-2.64	4.24877e-06	1.81	0.19	0.32	0.06
ENSSSCG00000030435	USP39	ubiquitin specific peptidase 39	-2.64	4.55922e-10	33.85	3.08	5.72	0.74
ENSSSCG00000031076	MAPK7	mitogen-activated protein kinase 7	-2.64	1.41778e-09	28.93	5.25	4.65	0.51
ENSSSCG00000033311	TMEM186	transmembrane protein 186	-2.64	9.13967e-13	41.4	1.84	6.71	0.44
ENSSSCG00000052310			-2.64	2.89898e-11	37.65	5.47	5.88	0.41
ENSSSCG00000000702	ZNF384	zinc finger protein 384	-2.63	6.88756e-07	1.3	0.16	0.2	0.03
ENSSSCG00000002532	ZNF839	zinc finger protein 839	-2.63	1.76732e-09	5.73	0.71	0.92	0.1
ENSSSCG00000003491	AKR7A2	aldo-keto reductase family 7 member A2	-2.63	2.09063e-05	2.84	0.16	0.69	0.25
ENSSSCG00000003506	PINK1	PTEN induced kinase 1	-2.63	8.07811e-10	37.53	0.63	6.54	0.9
ENSSSCG00000008504	CRIM1	cysteine rich transmembrane BMP regulator 1	-2.63	5.71807e-13	43.49	3.38	6.99	0.29
ENSSSCG00000012199	NR0B1	nuclear receptor subfamily 0 group B member 1	-2.63	1.44345e-09	98	7.2	17.03	2.63
ENSSSCG00000013381	RPS13	ribosomal protein S13	-2.63	1.86021e-12	45.27	2.95	7.41	0.48
ENSSSCG00000013768	MISP3	MISP family member 3	-2.63	1.68032e-09	6.45	0.83	1.05	0.09
ENSSSCG00000017879	SPNS2	sphingolipid transporter 2	-2.63	6.90279e-06	2.05	0.26	0.38	0.07
ENSSSCG00000031117	THF	dihydrofolate reductase	-2.63	7.82536e-12	19.19	1.65	3.07	0.19
ENSSSCG00000034716	CCDC137	coiled-coil domain containing 137	-2.63	3.98963e-06	2.55	0.63	0.39	0.06
ENSSSCG00000035501	SMARCAL1	SWI/SNF related, matrix associated, actin dependent regulator of chromatin, subfamily a like 1	-2.63	3.12708e-10	12.93	0.82	2.14	0.26
ENSSSCG00000038475			-2.63	3.49774e-11	11.51	1.16	1.84	0.11
ENSSSCG00000002006	PSME1	proteasome activator subunit 1	-2.62	1.348e-10	9.83	1.25	1.56	0.12
ENSSSCG00000002367	ISCA2	iron-sulfur cluster assembly 2	-2.62	4.58251e-09	28.78	5.42	4.54	0.39
ENSSSCG00000007957	C16orf90	chromosome 3 C16orf90 homolog	-2.62	4.99891e-10	6.36	0.5	1.04	0.11
ENSSSCG00000010259	TYSND1	trypsin like peroxisomal matrix peptidase 1	-2.62	4.55826e-07	2.13	0.29	0.36	0.05
ENSSSCG00000016578	FLNC	filamin C	-2.62	1.19195e-07	6.68	1.07	1.17	0.22
ENSSSCG00000027229	B3GNTL1	UDP-GlcNAc:betaGal beta-1,3-N-acetylglucosaminyltransferase like 1	-2.62	2.25283e-09	8.69	1.46	1.38	0.11
ENSSSCG00000033759	TBXA2R	thromboxane A2 receptor	-2.62	2.31372e-08	29.83	7.25	4.85	0.68
ENSSSCG00000034314	LSM4	LSM4 homolog, U6 small nuclear RNA and mRNA degradation associated	-2.62	2.37122e-09	76.39	9.65	13.13	1.9
ENSSSCG00000038776	GET3	guided entry of tail-anchored proteins factor 3, ATPase	-2.62	4.55285e-06	1.8	0.41	0.29	0.05
ENSSSCG00000041822	SMARCD2	SWI/SNF related, matrix associated, actin dependent regulator of chromatin, subfamily d, member 2	-2.62	1.12146e-07	7.87	2.12	1.21	0.15
ENSSSCG00000000362	RDH5	retinol dehydrogenase 5	-2.61	4.86566e-05	5.83	1.9	0.86	0.18
ENSSSCG00000000965	NCAPH2	non-SMC condensin II complex subunit H2	-2.61	1.85921e-08	4.02	0.6	0.68	0.1
ENSSSCG00000003823	C1orf87	chromosome 6 C1orf87 homolog	-2.61	4.29028e-06	1.31	0.22	0.2	0.03
ENSSSCG00000014819	ATG16L2	autophagy related 16 like 2	-2.61	3.02317e-05	0.85	0.12	0.15	0.03
ENSSSCG00000015644	IKBKE	inhibitor of nuclear factor kappa B kinase subunit epsilon	-2.61	5.89456e-08	3.8	0.49	0.62	0.09
ENSSSCG00000023920	P3H1	prolyl 3-hydroxylase 1	-2.61	1.46721e-09	5.18	0.41	0.85	0.09
ENSSSCG00000026741	TBCC	tubulin folding cofactor C	-2.61	7.32849e-12	92.39	7.07	15.27	1.18
ENSSSCG00000038203	EDF1	endothelial differentiation related factor 1	-2.61	1.611e-06	10.63	3.34	1.6	0.2
ENSSSCG00000039681	B9D1	B9 domain containing 1	-2.61	5.25968e-05	0.89	0.12	0.18	0.06
ENSSSCG00000052704			-2.61	2.58073e-05	1.19	0.12	0.23	0.06
ENSSSCG00000055502	BCAS2	BCAS2 pre-mRNA processing factor	-2.61	4.81383e-12	735.06	107.54	117.99	6.66
ENSSSCG00000013435	MBD3	methyl-CpG binding domain protein 3	-2.6	9.33565e-08	2.43	0.32	0.4	0.07
ENSSSCG00000020803	BRPF3	bromodomain and PHD finger containing 3	-2.6	5.63013e-10	7.75	0.53	1.31	0.15
ENSSSCG00000032573	CHCHD7	coiled-coil-helix-coiled-coil-helix domain containing 7	-2.6	1.39067e-11	155.51	17.22	25.72	1.77
ENSSSCG00000007622	PTCD1	pentatricopeptide repeat domain 1	-2.59	3.39698e-08	18.87	3.87	3.14	0.42
ENSSSCG00000008701	LRPAP1	LDL receptor related protein associated protein 1	-2.59	1.05742e-11	12.75	0.96	2.1	0.12
ENSSSCG00000011264	CSRNP1	cysteine and serine rich nuclear protein 1	-2.59	1.73289e-06	1.73	0.3	0.28	0.06
ENSSSCG00000011448	GLT8D1	glycosyltransferase 8 domain containing 1	-2.59	2.91892e-10	11.5	0.53	1.96	0.19
ENSSSCG00000011806	MASP1	MBL associated serine protease 1	-2.59	2.71586e-06	1.97	0.22	0.36	0.08
ENSSSCG00000017783	MYO18A	myosin XVIIIA	-2.59	8.56887e-09	5.85	1.07	0.95	0.11
ENSSSCG00000017787	GIT1	GIT ArfGAP 1	-2.59	1.8481e-08	11.84	2.59	1.96	0.24
ENSSSCG00000017829	SGSM2	small G protein signaling modulator 2	-2.59	1.99778e-09	4.87	0.52	0.79	0.08
ENSSSCG00000032048	SCRG1	stimulator of chondrosis 1	-2.59	5.36485e-11	13.4	1.58	2.19	0.14
ENSSSCG00000033272	DNAJB6	DnaJ heat shock protein family (Hsp40) member B6	-2.59	8.97275e-13	109.96	11.71	18.15	0.76
ENSSSCG00000035967	ZC3H18	zinc finger CCCH-type containing 18	-2.59	2.02034e-07	11.22	2.45	1.95	0.32
ENSSSCG00000036050	CD302	CD302 molecule	-2.59	4.6587e-09	7	0.69	1.19	0.13
ENSSSCG00000062015	CMC4	C-X9-C motif containing 4	-2.59	1.10965e-11	26.62	2.42	4.42	0.33
ENSSSCG00000002544	PPP1R13B	protein phosphatase 1 regulatory subunit 13B	-2.58	1.34684e-11	67.17	8.86	11.22	0.63
ENSSSCG00000006081	RPL30	ribosomal protein L30	-2.58	1.52371e-12	979.09	101.12	162.58	9.2
ENSSSCG00000007722	NCF1	neutrophil cytosolic factor 1	-2.58	7.04746e-12	62.03	6.01	10.42	0.74
ENSSSCG00000009959	ASPHD2	aspartate beta-hydroxylase domain containing 2	-2.58	3.40404e-10	13.61	1.95	2.22	0.14
ENSSSCG00000017091	TNIP1	TNFAIP3 interacting protein 1	-2.58	3.43798e-06	1.77	0.5	0.27	0.05
ENSSSCG00000017882	MYBBP1A	MYB binding protein 1a	-2.58	5.81571e-07	4.85	1.24	0.87	0.23
ENSSSCG00000037102	FSTL3	follistatin like 3	-2.58	1.47256e-08	10.29	2.46	1.59	0.11
ENSSSCG00000037514			-2.58	6.28122e-12	22.44	2.11	3.75	0.21
ENSSSCG00000038035			-2.58	1.58e-08	16	2.02	2.85	0.45
ENSSSCG00000038960			-2.58	2.52991e-10	12.13	1.41	2.02	0.16
ENSSSCG00000039412	DOC2B	double C2 domain beta	-2.58	2.40671e-10	31.36	5.47	5.04	0.28
ENSSSCG00000051899	B2M	beta-2-microglobulin	-2.58	5.70808e-05	2.35	0.8	0.4	0.11
ENSSSCG00000004629	LYSMD2	LysM domain containing 2	-2.57	4.89669e-09	6.11	0.42	1.06	0.12
ENSSSCG00000012286	ZNF630	zinc finger protein 630	-2.57	1.07204e-08	5.02	0.71	0.86	0.09
ENSSSCG00000016585	IMPDH1	inosine monophosphate dehydrogenase 1	-2.57	0.000399905	1.62	0.63	0.32	0.08
ENSSSCG00000016773	ZNF212	zinc finger protein 212	-2.57	9.16794e-11	14.65	1.92	2.39	0.13
ENSSSCG00000018014	ZNF18	zinc finger protein 18	-2.57	1.43291e-06	1.03	0.19	0.16	0.03
ENSSSCG00000021180	POLR2K	RNA polymerase II, I and III subunit K	-2.57	5.06614e-11	655.03	58.18	112.43	9.05
ENSSSCG00000026890	GALNT6	polypeptide N-acetylgalactosaminyltransferase 6	-2.57	5.06336e-10	5.83	0.5	0.98	0.07
ENSSSCG00000000189	LMBR1L	limb development membrane protein 1 like	-2.56	4.78605e-05	1	0.2	0.19	0.05
ENSSSCG00000003334	UBE2J2	ubiquitin conjugating enzyme E2 J2	-2.56	1.93384e-10	45.29	7.5	7.39	0.4
ENSSSCG00000007592	EIF2AK1	eukaryotic translation initiation factor 2 alpha kinase 1	-2.56	5.57097e-07	3.94	0.72	0.73	0.19
ENSSSCG00000009348	STARD13	StAR related lipid transfer domain containing 13	-2.56	6.3019e-11	9.09	0.37	1.53	0.13
ENSSSCG00000010534	HPS1	HPS1 biosis of lysosomal organelles complex 3 subunit 1	-2.56	2.7022e-07	1.86	0.11	0.33	0.05
ENSSSCG00000011442	NISCH	nischarin	-2.56	4.12985e-07	8.74	1.89	1.52	0.24
ENSSSCG00000014830	COA4	cytochrome c oxidase assembly factor 4 homolog	-2.56	5.43972e-12	91.77	7.96	15.72	1.26
ENSSSCG00000022039			-2.56	3.33337e-05	1.51	0.26	0.3	0.06
ENSSSCG00000027100	MED31	mediator complex subunit 31	-2.56	1.74498e-12	87.47	10.07	14.74	0.74
ENSSSCG00000029343	MFSD11	major facilitator superfamily domain containing 11	-2.56	3.0466e-11	15.17	1.4	2.59	0.18
[truncated: 658 more rows]
