# Supplementary material for: RNAseq analysis of oocyte maturation from the germinal vesicle stage to metaphase II in pig and human
Source: PLoS One. 2024 Aug 9;19(8):e0305893. doi: 10.1371/journal.pone.0305893 (PMC11315340; doi:10.1371/journal.pone.0305893)
Supplement: S2 Table — (XLSX) [file pone.0305893.s002.xlsx]

## Sheet: Table S2
S2 Table. Differentially expressed genes associated with oocytes, cell cycle and meiosis in pig MII oocytes + 'Damaged' oocytes (MIX) versus GV oocytes.
GeneID	Gene Symbol	Full Name	logFC	FDR	Mean_GV	SEM_GV	Mean_Mix	SEM_Mix
Upregulated DEGs
ENSSSCG00000048002	OOSP3	oocyte secreted protein family member 3	3.21	8.98091e-14	408.04	55.17	3708.77	164.88
ENSSSCG00000012491	CENPI	centromere protein I	2.88	3.32146e-12	37.49	7.3	261.32	8.65
ENSSSCG00000016826	RAD1	RAD1 checkpoint DNA exonuclease	2.84	7.22329e-12	30.58	4.77	212.03	10.79
ENSSSCG00000009009	MND1	meiotic nuclear divisions 1	2.77	1.7037e-12	52.14	8	344.8	12.33
ENSSSCG00000010122	CDC45	cell division cycle 45	2.7	3.53014e-10	14.67	0.73	98.44	8.64
ENSSSCG00000016092	SGO2	shugoshin 2	2.7	3.7708e-12	135.13	27.59	831.84	24.1
ENSSSCG00000024663	SPICE1	spindle and centriole associated protein 1	2.7	5.12855e-13	47.3	4.01	306.31	14.51
ENSSSCG00000010644	DCLRE1A	DNA cross-link repair 1A	2.66	5.12639e-11	300.34	67.66	1801.07	101.69
ENSSSCG00000036256	MAD2L1	mitotic arrest deficient 2 like 1	2.65	3.18371e-11	415.74	92.18	2423.6	76.87
ENSSSCG00000056538	PCNA	proliferating cell nuclear antigen	2.55	3.09121e-13	4915.53	587.81	28316.2	909.76
ENSSSCG00000029326	CCNB1	cyclin B1	2.52	3.35312e-13	909.51	110.79	5119.91	158.55
ENSSSCG00000025120	BORA	BORA aurora kinase A activator	2.5	2.21943e-13	33.52	2.22	188.87	6.3
ENSSSCG00000004391	CEP57L1	centrosomal protein 57 like 1	2.49	1.18052e-10	175.4	41.82	913.16	35.44
ENSSSCG00000009670	ESCO2	establishment of sister chromatid cohesion N-acetyltransferase 2	2.46	1.19852e-11	1192.64	197.71	6373.36	275.61
ENSSSCG00000039560	OOSP2	oocyte secreted protein family member 2	2.39	1.01075e-08	307.88	104.74	1430.52	89.78
ENSSSCG00000002020	NGDN	neuroguidin	2.38	2.84439e-11	664.08	128.66	3286.83	109.65
ENSSSCG00000039216	CENPN	centromere protein N	2.35	1.54639e-10	38.75	7.93	185.79	6.82
ENSSSCG00000030671	DAZL	deleted in azoospermia like	2.28	1.77611e-07	3.14	0.94	13.1	0.71
ENSSSCG00000014151	CETN3	centrin 3	2.27	2.16127e-10	84.86	16.75	388.55	14.94
ENSSSCG00000016835	SKP2	S-phase kinase associated protein 2	2.27	9.6928e-13	49.46	1.27	240.09	9.74
ENSSSCG00000015215	CHEK1	checkpoint kinase 1	2.23	7.56693e-12	75.91	5.55	357.23	18.07
ENSSSCG00000004403	CDC40	cell division cycle 40	2.21	6.14621e-13	57.9	5.65	264.26	5.52
ENSSSCG00000011207	SGO1	shugoshin 1	2.19	5.41473e-12	107.23	11.73	482.67	17.76
ENSSSCG00000020805	FOXR2	forkhead box R2	2.19	9.16584e-06	0.37	0.06	1.76	0.14
ENSSSCG00000011112	CDC123	cell division cycle 123	2.16	3.392e-11	93.19	6.21	421.42	23.64
ENSSSCG00000002410	CEP128	centrosomal protein 128	2.15	1.48908e-12	17.77	1.13	78.52	1.99
ENSSSCG00000053306	KNSTRN	kinetochore localized astrin (SPAG5) binding protein	2.14	2.15489e-10	237.67	47.58	992.32	29.88
ENSSSCG00000023296	CENPE	centromere protein E	2.13	1.2943e-12	196.05	17.49	851.27	26.29
ENSSSCG00000004469	LCA5	lebercilin LCA5	2.12	1.65283e-11	45.63	5.85	194.71	6.99
ENSSSCG00000010243	CCAR1	cell division cycle and apoptosis regulator 1	2.11	5.84426e-13	101.9	3.46	442.88	15.31
ENSSSCG00000014084	POC5	POC5 centriolar protein	2.1	2.33318e-13	222.14	10.47	950.55	25.81
ENSSSCG00000000926	CEP290	centrosomal protein 290	2.03	4.10971e-13	185.9	9.18	760.6	22.04
ENSSSCG00000003949	CDC20	cell division cycle 20	2.03	6.06831e-12	58.12	4.32	236.97	8.89
ENSSSCG00000017493	ZPBP2	zona pellucida binding protein 2	2.03	3.10503e-10	9.23	0.99	37.26	1.59
ENSSSCG00000038181	CCNT1	cyclin T1	2.03	2.02903e-10	21.46	1.31	88.26	5.73
ENSSSCG00000014969	CEP57	centrosomal protein 57	2.01	2.50594e-13	363.61	15.82	1469.17	38.2
Downregulated DEGs
ENSSSCG00000017143	CEP131	centrosomal protein 131	-6.23	1.47783e-13	32.68	1.31	0.48	0.08
ENSSSCG00000000739	FOXM1	forkhead box M1	-4.7	4.25478e-10	11.23	2.42	0.46	0.11
ENSSSCG00000008824	ZAR1	zygote arrest 1	-4.5	1.16638e-14	162.79	14.97	7.26	0.62
ENSSSCG00000021467	EME2	essential meiotic structure-specific endonuclease subunit 2	-4.46	1.78907e-07	3.85	0.97	0.19	0.04
ENSSSCG00000007691	ZP3	zona pellucida glycoprotein 3	-4.34	1.03274e-13	1863.3	124.46	95.54	9.96
ENSSSCG00000007151	CDC25B	cell division cycle 25B	-4.11	1.06677e-11	127.36	19.45	7.82	1.26
ENSSSCG00000017983	PER1	period circadian regulator 1	-3.81	1.02655e-10	14.61	2.73	1.01	0.12
ENSSSCG00000038460	FOXF1	forkhead box F1	-3.53	4.58736e-07	0.86	0.11	0.07	0.03
ENSSSCG00000014033	RMND5B	required for meiotic nuclear division 5 homolog B	-3.5	1.80742e-11	5.8	0.52	0.5	0.05
ENSSSCG00000008321	FIGLA	folliculosis specific bHLH transcription factor	-3.19	4.65516e-13	38.32	2.16	4.3	0.33
ENSSSCG00000033177	CDC26	cell division cycle 26	-3.19	1.68675e-12	83.95	11.14	9.12	0.8
ENSSSCG00000021494	CDC25A	cell division cycle 25A	-3.16	2.33329e-11	46.99	6.18	5.4	0.57
ENSSSCG00000013425	MISP	mitotic spindle positioning	-3.13	8.16141e-10	4.05	0.55	0.44	0.05
ENSSSCG00000024977	NOBOX	NOBOX oogenesis homeobox	-3	4.26469e-10	27.11	5.96	3.32	0.31
ENSSSCG00000033613	FOXS1	forkhead box S1	-2.51	3.53336e-07	1.79	0.25	0.31	0.05
ENSSSCG00000038766	MAD1L1	mitotic arrest deficient 1 like 1	-2.31	1.53747e-06	1.94	0.26	0.41	0.07
ENSSSCG00000017125	FOXK2	forkhead box K2	-2.21	6.53723e-11	52.45	6.67	11.23	0.55
