# Supplementary material for: RNAseq analysis of oocyte maturation from the germinal vesicle stage to metaphase II in pig and human
Source: PLoS One. 2024 Aug 9;19(8):e0305893. doi: 10.1371/journal.pone.0305893 (PMC11315340; doi:10.1371/journal.pone.0305893)
Supplement: S3 Table — (XLSX) [file pone.0305893.s003.xlsx]

## Sheet: Table S3
S3 Table. Differentially expressed genes associated with mitochondria and oxidative phosphorylation in pig MII oocytes + 'Damaged' oocytes (MIX) versus GV oocytes.
GeneID	Gene Symbol	Full Name	logFC	FDR	Mean_GV	SEM_GV	Mean_Mix	SEM_Mix
Upregulated DEGs
ENSSSCG00000025190	COQ10A	coenzyme Q10A	2.65	3.0487e-07	0.41	0.11	2.55	0.17
ENSSSCG00000016076	COQ10B	coenzyme Q10B	2.17	1.16743e-09	122.62	21.59	532.02	30.15
ENSSSCG00000016232	MRPL44	mitochondrial ribosomal protein L44	2.15	1.59211e-12	18.53	0.74	82.18	2.41
ENSSSCG00000001968	NUBPL	NUBP iron-sulfur cluster assembly factor, mitochondrial	2	2.72349e-07	14.22	4.22	48.87	2
Downregulated DEGs
ENSSSCG00000031420	SCO2	synthesis of cytochrome C oxidase 2	-6.84	2.745e-12	5.07	0.73	0.02	0.02
ENSSSCG00000034876	PET100	PET100 cytochrome c oxidase chaperone	-6.1	1.33702e-11	32.71	3.24	0.72	0.32
ENSSSCG00000032166	ATP5PD	ATP synthase peripheral stalk subunit d	-5.79	1.65457e-15	228.62	33.16	4.03	0.26
ENSSSCG00000028045	MUL1	mitochondrial E3 ubiquitin protein ligase 1	-5.68	4.2734e-10	3.99	0.99	0.05	0.02
ENSSSCG00000007984	MRPL28	mitochondrial ribosomal protein L28	-5.64	1.46433e-12	32.97	1.66	0.75	0.14
ENSSSCG00000013778	NDUFB7	NADH:ubiquinone oxidoreductase subunit B7	-5.56	1.33075e-15	68.64	4.89	1.44	0.11
ENSSSCG00000041220	NDUFA7	NADH:ubiquinone oxidoreductase subunit A7	-5.53	5.35474e-15	211.96	19.76	4.72	0.55
ENSSSCG00000037455	NDUFS8	NADH:ubiquinone oxidoreductase core subunit S8	-5.45	7.3072e-14	39.46	3.46	0.96	0.13
ENSSSCG00000023018	MCCD1	mitochondrial coiled-coil domain 1	-5.44	1.68032e-09	5.05	1.06	0.1	0.03
ENSSSCG00000033148	MRPL12	mitochondrial ribosomal protein L12	-5.39	1.2943e-12	8.84	0.69	0.2	0.04
ENSSSCG00000001692	MRPS18A	mitochondrial ribosomal protein S18A	-5.35	2.89451e-14	41.19	4.67	1.01	0.1
ENSSSCG00000005759	MRPS2	mitochondrial ribosomal protein S2	-5.2	1.53123e-07	3.59	1.15	0.08	0.03
ENSSSCG00000024144	NDUFS7	NADH:ubiquinone oxidoreductase core subunit S7	-5.2	3.38022e-12	18.14	1.74	0.57	0.12
ENSSSCG00000003229	ETFB	electron transfer flavoprotein subunit beta	-4.85	4.31659e-12	22.38	2.21	0.85	0.13
ENSSSCG00000010795	NDUFAB1	NADH:ubiquinone oxidoreductase subunit AB1	-4.79	3.77086e-13	67.99	13.76	2.38	0.28
ENSSSCG00000029050	MRPL55	mitochondrial ribosomal protein L55	-4.78	2.70589e-13	39.25	2.67	1.52	0.19
ENSSSCG00000032083	MRPL37	mitochondrial ribosomal protein L37	-4.76	1.66419e-15	1093.86	47.3	41.2	3.06
ENSSSCG00000037343	MRPS11	mitochondrial ribosomal protein S11	-4.76	6.06382e-13	22.79	1.73	0.9	0.14
ENSSSCG00000012896	NDUFV1	NADH:ubiquinone oxidoreductase core subunit V1	-4.75	1.01869e-08	11.71	1.45	0.66	0.22
ENSSSCG00000005528	NDUFA8	NADH:ubiquinone oxidoreductase subunit A8	-4.63	1.43844e-14	239.97	40.8	9.37	0.57
ENSSSCG00000037151	MIEF2	mitochondrial elongation factor 2	-4.52	8.26308e-08	1.88	0.29	0.11	0.05
ENSSSCG00000013896	MPV17L2	MPV17 mitochondrial inner membrane protein like 2	-4.49	1.33922e-09	4.41	0.43	0.22	0.06
ENSSSCG00000017519	MRPL10	mitochondrial ribosomal protein L10	-4.01	1.62841e-10	10.29	0.62	0.74	0.15
ENSSSCG00000023783	MRPL27	mitochondrial ribosomal protein L27	-3.95	4.32509e-13	15.17	1.33	0.97	0.08
ENSSSCG00000056361	COX14	cytochrome c oxidase assembly factor COX14	-3.93	9.30187e-12	12.85	1.25	0.84	0.09
ENSSSCG00000034487	NDUFB11	NADH:ubiquinone oxidoreductase subunit B11	-3.87	2.15716e-14	75.16	8.81	5.06	0.27
ENSSSCG00000036722	MALSU1	mitochondrial assembly of ribosomal large subunit 1	-3.86	3.79034e-13	47.9	5.69	3.33	0.34
ENSSSCG00000039659	TIMM10	translocase of inner mitochondrial membrane 10	-3.82	1.94348e-11	7.43	0.3	0.57	0.1
ENSSSCG00000003089	TOMM40	translocase of outer mitochondrial membrane 40	-3.79	6.16989e-06	2.36	1.05	0.16	0.06
ENSSSCG00000056961	NDUFA13	NADH:ubiquinone oxidoreductase subunit A13	-3.78	1.65136e-09	27.47	1.85	2.65	0.86
ENSSSCG00000016100	NDUFB3	NADH:ubiquinone oxidoreductase subunit B3	-3.76	3.16438e-10	40.73	7.18	3.22	0.61
ENSSSCG00000028712	ATPAF2	ATP synthase mitochondrial F1 complex assembly factor 2	-3.74	9.19542e-13	18.58	1.17	1.41	0.16
ENSSSCG00000034318	MRPS25	mitochondrial ribosomal protein S25	-3.72	4.32578e-14	714.8	80.62	54.62	3.8
ENSSSCG00000058604	NDUFC1	NADH:ubiquinone oxidoreductase subunit C1	-3.72	7.67727e-14	117.82	15.24	8.84	0.62
ENSSSCG00000037431	TIMM17A	translocase of inner mitochondrial membrane 17A	-3.7	9.28756e-14	23.2	1.79	1.76	0.11
ENSSSCG00000010158	TOMM20	translocase of outer mitochondrial membrane 20	-3.69	2.16135e-13	98.94	16.84	7.37	0.34
ENSSSCG00000037792	COX7A1	cytochrome c oxidase subunit 7A1	-3.61	3.02375e-13	36.34	3.05	2.99	0.28
ENSSSCG00000016127	NDUFS1	NADH:ubiquinone oxidoreductase core subunit S1	-3.55	8.66002e-13	28.1	2.44	2.46	0.25
ENSSSCG00000024693	MRPL17	mitochondrial ribosomal protein L17	-3.53	2.97014e-13	59.7	6.7	5.15	0.36
ENSSSCG00000014371	NDUFA2	NADH:ubiquinone oxidoreductase subunit A2	-3.52	3.43872e-11	36.62	5.82	3.25	0.46
ENSSSCG00000000719	NDUFA9	NADH:ubiquinone oxidoreductase subunit A9	-3.46	7.56359e-13	62.73	10.62	5.46	0.25
ENSSSCG00000010929	CYB5R1	cytochrome b5 reductase 1	-3.44	1.29527e-07	3.94	1.01	0.36	0.09
ENSSSCG00000021991	NDUFV3	NADH:ubiquinone oxidoreductase subunit V3	-3.44	1.97993e-14	67.22	3.34	6.24	0.34
ENSSSCG00000035134	MRPS7	mitochondrial ribosomal protein S7	-3.43	2.78884e-13	30.63	2.84	2.81	0.2
ENSSSCG00000001696	MRPL14	mitochondrial ribosomal protein L14	-3.35	9.87814e-14	90.91	8.49	8.92	0.62
ENSSSCG00000038440	GTPBP3	GTP binding protein 3, mitochondrial	-3.3	4.93859e-08	2.05	0.16	0.21	0.04
ENSSSCG00000006354	TOMM40L	translocase of outer mitochondrial membrane 40 like	-3.22	4.33022e-08	3.53	0.49	0.44	0.1
ENSSSCG00000006469	MRPL24	mitochondrial ribosomal protein L24	-3.21	1.81597e-14	33.73	0.84	3.62	0.14
ENSSSCG00000038964	COX19	cytochrome c oxidase assembly factor COX19	-3.15	1.76674e-10	8.03	0.55	0.96	0.14
ENSSSCG00000028343	MRPL9	mitochondrial ribosomal protein L9	-3.09	3.08672e-14	71.02	1.58	8.43	0.43
ENSSSCG00000024242	MRPL54	mitochondrial ribosomal protein L54	-3.08	1.16079e-09	19.62	2.55	2.5	0.38
ENSSSCG00000037869	NDUFA5	NADH:ubiquinone oxidoreductase subunit A5	-3.08	1.60364e-10	35.12	4.75	4.34	0.68
ENSSSCG00000052504	MRPL41	mitochondrial ribosomal protein L41	-3.04	2.28081e-12	30.64	3.69	3.7	0.25
ENSSSCG00000012248	MPC1L	mitochondrial pyruvate carrier 1 like	-3.03	1.02659e-08	2.07	0.15	0.24	0.04
ENSSSCG00000026612	TIMM50	translocase of inner mitochondrial membrane 50	-2.95	1.06103e-12	28.8	1.46	3.78	0.28
ENSSSCG00000025107	MIX23	mitochondrial matrix import factor 23	-2.93	3.33286e-13	248.25	29.15	32.29	1.64
ENSSSCG00000012494	TIMM8A	translocase of inner mitochondrial membrane 8A	-2.9	2.39293e-07	2.94	0.33	0.48	0.14
ENSSSCG00000008183	MRPL30	mitochondrial ribosomal protein L30	-2.88	1.08605e-11	46.56	5.79	6.36	0.51
ENSSSCG00000007076	NDUFAF5	NADH:ubiquinone oxidoreductase complex assembly factor 5	-2.85	1.20852e-11	28.73	3.74	3.9	0.24
ENSSSCG00000039662	MRPL51	mitochondrial ribosomal protein L51	-2.83	3.09121e-13	59.38	4.79	8.29	0.42
ENSSSCG00000017690	MRM1	mitochondrial rRNA methyltransferase 1	-2.79	3.28921e-10	9.02	1.12	1.31	0.12
ENSSSCG00000031860	MRPS12	mitochondrial ribosomal protein S12	-2.79	3.02382e-07	3.53	0.46	0.58	0.15
ENSSSCG00000002040	MRPL52	mitochondrial ribosomal protein L52	-2.76	5.89825e-12	58.91	3.95	8.82	0.74
ENSSSCG00000017803	TIMM22	translocase of inner mitochondrial membrane 22	-2.74	8.2622e-11	62.82	10.5	9.13	0.72
ENSSSCG00000027072	ATP5IF1	ATP synthase inhibitory factor subunit 1	-2.71	7.32849e-12	230.92	36.28	34.4	2
ENSSSCG00000027128	LONP1	lon peptidase 1, mitochondrial	-2.68	8.157e-12	30.7	3.06	4.81	0.3
ENSSSCG00000038399	ATP5PF	ATP synthase peripheral stalk subunit F6	-2.68	4.59753e-09	209.28	22.35	35.19	5.52
ENSSSCG00000002972	SARS2	seryl-tRNA synthetase 2, mitochondrial	-2.66	9.62266e-09	3.61	0.56	0.54	0.06
ENSSSCG00000014830	COA4	cytochrome c oxidase assembly factor 4 homolog	-2.56	5.43972e-12	91.77	7.96	15.72	1.26
ENSSSCG00000034647	MRPS15	mitochondrial ribosomal protein S15	-2.53	4.73108e-11	30.12	3.34	5.26	0.42
ENSSSCG00000023263	MRPL45	mitochondrial ribosomal protein L45	-2.52	1.15078e-11	50.1	5.72	8.64	0.5
ENSSSCG00000036944	TACO1	translational activator of cytochrome c oxidase I	-2.51	8.18593e-11	28.2	2.23	5.08	0.51
ENSSSCG00000029034	COX4I1	cytochrome c oxidase subunit 4I1	-2.5	1.94622e-11	78.89	6.51	14.31	1.26
ENSSSCG00000004480	COX7A2	cytochrome c oxidase subunit 7A2	-2.47	8.47252e-12	141.3	10.82	25.76	1.67
ENSSSCG00000040154	MRPL36	mitochondrial ribosomal protein L36	-2.47	1.05108e-06	25.56	3.91	5.04	0.69
ENSSSCG00000006523	MTX1	metaxin 1	-2.42	6.98832e-10	6.01	0.39	1.13	0.12
ENSSSCG00000004487	MTO1	mitochondrial tRNA translation optimization 1	-2.4	1.40137e-09	12.02	0.56	2.39	0.28
ENSSSCG00000033766	ETFBKMT	electron transfer flavoprotein subunit beta lysine methyltransferase	-2.38	5.46099e-10	9.29	0.62	1.82	0.18
ENSSSCG00000038079	CLPP	caseinolytic mitochondrial matrix peptidase proteolytic subunit	-2.38	2.39797e-09	24.9	2.69	4.96	0.54
ENSSSCG00000011356	UQCRC1	ubiquinol-cytochrome c reductase core protein 1	-2.35	1.89823e-10	35.21	3.17	7.12	0.68
ENSSSCG00000061899	IMMP2L	inner mitochondrial membrane peptidase subunit 2	-2.3	9.19835e-11	77.93	12.53	15.2	0.52
ENSSSCG00000027974	MRPL50	mitochondrial ribosomal protein L50	-2.29	1.71567e-10	65.84	7.82	13.48	1.07
ENSSSCG00000005646	COQ4	coenzyme Q4	-2.29	1.08328e-07	4.01	0.19	0.87	0.15
ENSSSCG00000011763	MRPL47	mitochondrial ribosomal protein L47	-2.26	6.34729e-11	141.05	24.26	28.12	0.81
ENSSSCG00000022757	TIMM13	translocase of inner mitochondrial membrane 13	-2.25	3.95939e-10	116.82	3.03	25.5	2.63
ENSSSCG00000007383	TOMM34	translocase of outer mitochondrial membrane 34	-2.24	2.96605e-12	130.6	1.71	28.1	1.69
ENSSSCG00000016349	NDUFA10	NADH:ubiquinone oxidoreductase subunit A10	-2.24	6.19985e-10	18.4	2.55	3.85	0.26
ENSSSCG00000026981	MRPS6	mitochondrial ribosomal protein S6	-2.17	8.82871e-12	77.47	8.22	17.04	0.72
ENSSSCG00000013524	MICOS13	mitochondrial contact site and cristae organizing system subunit 13	-2.15	8.0107e-10	21.31	2.95	4.69	0.32
ENSSSCG00000021007	MRPL19	mitochondrial ribosomal protein L19	-2.12	1.26334e-11	48.32	4.48	11.02	0.49
ENSSSCG00000005105	MRPL46	mitochondrial ribosomal protein L46	-2.11	2.51199e-09	103.95	16.94	23.51	1.57
ENSSSCG00000006157	MSTO1	misato mitochondrial distribution and morphology regulator 1	-2.08	3.41781e-07	2.69	0.19	0.64	0.08
ENSSSCG00000013470	MRPS33	mitochondrial ribosomal protein S33	-2.08	5.89906e-11	95.81	12.87	22.04	0.79
ENSSSCG00000058475	OPA3	outer mitochondrial membrane lipid metabolism regulator OPA3	-2.07	6.26621e-09	6.92	0.84	1.66	0.13
ENSSSCG00000013436	UQCR11	ubiquinol-cytochrome c reductase, complex III subunit XI	-2.06	1.59435e-09	16.14	1.51	3.9	0.32
ENSSSCG00000028020	MRPS9	mitochondrial ribosomal protein S9	-2.05	1.73359e-10	72.4	4.77	17.8	1.22
ENSSSCG00000037985	MTRES1	mitochondrial transcription rescue factor 1	-2.03	1.05158e-11	167.77	15.65	40.68	1.9
