# Supplementary material for: RNAseq analysis of oocyte maturation from the germinal vesicle stage to metaphase II in pig and human
Source: PLoS One. 2024 Aug 9;19(8):e0305893. doi: 10.1371/journal.pone.0305893 (PMC11315340; doi:10.1371/journal.pone.0305893)
Supplement: S4 Table — (XLSX) [file pone.0305893.s004.xlsx]

## Sheet: Table S4
S4 Table. Differentially expressed genes associated with steroidogenesis in pig MII oocytes + 'Damaged' oocytes (MIX) versus GV oocytes.
GeneID	Gene Symbol	Full Name	logFC	FDR	Mean_GV	SEM_GV	Mean_Mix	SEM_Mix
Upregulated DEGs
ENSSSCG00000001862	ETFA	electron transfer flavoprotein subunit alpha	2.27	1.17612e-11	793.99	122.14	3714.7	144.41
ENSSSCG00000011197	OXNAD1	oxidoreductase NAD binding domain containing 1	2.16	4.0728e-09	23.41	4.49	100.51	6.5
ENSSSCG00000023320	CYP3A22	cytochrome P450 family 3 subfamily A member 22	2.04	2.45572e-05	95.9	47.39	304	33.09
Downregulated DEGs
ENSSSCG00000033788	OXLD1	oxidoreductase like domain containing 1	-5.81	1.05908e-11	10.73	1.29	0.19	0.04
ENSSSCG00000035147	HSD17B1	hydroxysteroid 17-beta dehydrogenase 1	-5.79	1.09561e-10	3.71	0.62	0.06	0.03
ENSSSCG00000055768	SRA1	steroid receptor RNA activator 1	-4.28	1.01497e-10	10.84	1.59	0.61	0.15
ENSSSCG00000017227	FDXR	ferredoxin reductase	-3.9	2.78187e-09	1.92	0.1	0.12	0.03
ENSSSCG00000012758	NSDHL	NAD(P) dependent steroid dehydrogenase-like	-3.89	2.48855e-14	178.76	18.75	12.1	0.9
ENSSSCG00000021181	DHCR7	7-dehydrocholesterol reductase	-3.87	5.0491e-09	2.71	0.41	0.19	0.05
ENSSSCG00000038221	HSD17B2	hydroxysteroid 17-beta dehydrogenase 2	-3.61	5.29322e-07	1.35	0.2	0.12	0.04
ENSSSCG00000062738	FDX2	ferredoxin 2	-3.37	7.18697e-07	5.56	0.44	0.69	0.13
ENSSSCG00000009348	STARD13	StAR related lipid transfer domain containing 13	-2.56	6.3019e-11	9.09	0.37	1.53	0.13
ENSSSCG00000001476	HSD17B8	hydroxysteroid 17-beta dehydrogenase 8	-2.5	1.38463e-07	3.57	0.27	0.67	0.1
ENSSSCG00000006337	HSD17B7	hydroxysteroid 17-beta dehydrogenase 7	-2.41	1.54007e-11	619.94	108.58	112.6	4.34
ENSSSCG00000008521	SRD5A2	steroid 5 alpha-reductase 2	-2.26	0.000733005	0.85	0.07	0.26	0.09
ENSSSCG00000017499	STARD3	StAR related lipid transfer domain containing 3	-2.12	6.00879e-06	2.12	0.24	0.54	0.09
