# Supplementary material for: RNAseq analysis of oocyte maturation from the germinal vesicle stage to metaphase II in pig and human
Source: PLoS One. 2024 Aug 9;19(8):e0305893. doi: 10.1371/journal.pone.0305893 (PMC11315340; doi:10.1371/journal.pone.0305893)
Supplement: S5 Table — (XLSX) [file pone.0305893.s005.xlsx]

## Sheet: Table S5
S5 Table. Differentially expressed genes associated with antioxidant response in pig MII oocytes + 'Damaged' oocytes (MIX) versus GV oocytes.
GeneID	Gene Symbol	Full Name	logFC	FDR	Mean_GV	SEM_GV	Mean_Mix	SEM_Mix
Upregulated DEGs
ENSSSCG00000013302	CAT	catalase	2.22	1.81095e-09	93.97	14.34	434.71	35.64
ENSSSCG00000021184	OSGIN2	oxidative stress induced growth inhibitor family member 2	2.13	2.04812e-09	2.65	0.29	11.69	0.56
ENSSSCG00000009901	SIRT4	sirtuin 4	2.08	1.50531e-09	4.39	0.54	18.21	0.88
ENSSSCG00000060656	GPX1	glutathione peroxidase 1	2.02	5.0719e-08	7.51	1.51	28.93	1.81
ENSSSCG00000003831	OMA1	OMA1 zinc metallopeptidase	2	4.02741e-09	232.27	43.3	892.23	51.43
Downregulated DEGs
ENSSSCG00000000973	SELENOO	selenoprotein O	-6.49	5.32167e-10	5.43	1.5	0.04	0.02
ENSSSCG00000028720	NXN	nucleoredoxin	-5.64	7.48707e-11	17.01	1.91	0.41	0.08
ENSSSCG00000003554	SELENON	selenoprotein N	-5.61	1.55004e-10	11.43	1.64	0.28	0.08
ENSSSCG00000013496	SIRT6	sirtuin 6	-4.88	3.87278e-09	3.39	0.64	0.1	0.03
ENSSSCG00000017755	NOS2	nitric oxide synthase 2	-4.13	6.4129e-07	2.03	0.52	0.13	0.04
ENSSSCG00000024305	MT3	metallothionein 3	-4.12	5.84461e-12	33.07	4.94	1.94	0.3
ENSSSCG00000026554	PRXL2B	peroxiredoxin like 2B	-3.95	1.02542e-07	2.99	0.63	0.19	0.03
ENSSSCG00000010682	PRDX3	peroxiredoxin 3	-3.88	5.35474e-15	100.51	8.1	6.8	0.33
ENSSSCG00000031129	SIRT5	sirtuin 5	-3.82	9.84454e-11	5.72	0.61	0.41	0.07
ENSSSCG00000007308	ROMO1	reactive oxygen species modulator 1	-3.66	1.62485e-11	96.39	9.86	8.18	1.35
ENSSSCG00000016450	NOS3	nitric oxide synthase 3	-3.55	3.18162e-07	1.44	0.23	0.11	0.04
ENSSSCG00000035615	GSTK1	glutathione S-transferase kappa 1	-3.41	2.94859e-13	12.71	0.57	1.19	0.07
ENSSSCG00000010759	GLRX3	glutaredoxin 3	-3.16	5.3309e-14	56.06	4.29	6.27	0.28
ENSSSCG00000004826	SELENOS	selenoprotein S	-3.02	1.31647e-12	50.83	3.24	6.35	0.49
ENSSSCG00000024052	GPX4	glutathione peroxidase 4	-2.98	9.16673e-11	16.42	1.94	2.13	0.24
ENSSSCG00000003914	PRDX1	peroxiredoxin 1	-2.71	5.08244e-12	406.66	54.35	61.68	3.42
ENSSSCG00000000144	TXN2	thioredoxin 2	-2.52	1.58064e-10	46.4	5.76	8.18	0.76
ENSSSCG00000022714	OSER1	oxidative stress responsive serine rich 1	-2.51	7.38865e-11	258.85	40.62	45.15	3.34
ENSSSCG00000001213	GPX6	glutathione peroxidase 6	-2.5	3.16732e-06	1.84	0.22	0.34	0.06
ENSSSCG00000026106	TXNDC15	thioredoxin domain containing 15	-2.5	2.89411e-05	1.2	0.1	0.25	0.06
ENSSSCG00000008012	HAGH	hydroxyacylglutathione hydrolase	-2.45	3.13657e-10	49.94	4.61	9.42	0.95
ENSSSCG00000034131	TXNDC5	thioredoxin domain containing 5	-2.38	9.90784e-10	18.14	3.22	3.36	0.19
ENSSSCG00000029781	SELENOM	selenoprotein M	-2.31	9.94978e-06	1.25	0.12	0.28	0.07
ENSSSCG00000034695	SIRT7	sirtuin 7	-2.2	1.01848e-07	12.4	2.06	2.81	0.4
ENSSSCG00000013030	PRDX5	peroxiredoxin 5	-2.08	4.12984e-11	24.41	1	5.86	0.32
ENSSSCG00000006821	GSTM3	glutathione S-transferase mu 3	-2.07	3.14644e-08	711.79	131.73	164.76	13.25
