# Supplementary material for: RNAseq analysis of oocyte maturation from the germinal vesicle stage to metaphase II in pig and human
Source: PLoS One. 2024 Aug 9;19(8):e0305893. doi: 10.1371/journal.pone.0305893 (PMC11315340; doi:10.1371/journal.pone.0305893)
Supplement: S6 Table — (XLSX) [file pone.0305893.s006.xlsx]

## Sheet: Table S6
S6 Table. Differentially expressed genes associated with endoplasmic reticulum stress in pig MII oocytes + 'Damaged' oocytes (MIX) versus GV oocytes.
GeneID	Gene Symbol	Full Name	logFC	FDR	Mean_GV	SEM_GV	Mean_Mix	SEM_Mix
Upregulated DEGs
ENSSSCG00000012252	DDX3X	DEAD-box helicase 3 X-linked	3	7.12246e-11	43.49	4.58	354.44	29.29
ENSSSCG00000032198	SPOPL	speckle type BTB/POZ protein like	2.35	1.35163e-09	11.62	1.75	58.43	4.18
ENSSSCG00000012234	SRPX	sushi repeat containing protein X-linked	2.3	5.95552e-12	1307.72	187.89	6261.54	191.31
ENSSSCG00000015095	UBE4A	ubiquitination factor E4A	2.28	2.27628e-12	35.78	2.77	173.12	6.98
ENSSSCG00000017671	RNFT1	ring finger protein, transmembrane 1	2.25	2.09493e-10	27.62	1.7	133.77	9.2
ENSSSCG00000011214	NGLY1	N-glycanase 1	2.24	4.21894e-13	428.14	16.38	2038.44	82.2
ENSSSCG00000015659	YOD1	YOD1 deubiquitinase	2.18	1.30716e-10	12.5	1.41	56.34	2.98
ENSSSCG00000011710	EIF2A	eukaryotic translation initiation factor 2A	2.16	1.84515e-12	65.08	7.16	286.06	6.89
ENSSSCG00000007955	CLUAP1	clusterin associated protein 1	2.04	1.62936e-11	30.41	1.57	125.91	5.75
Downregulated DEGs
ENSSSCG00000007983	PDIA2	protein disulfide isomerase family A member 2	-5.95	8.76356e-12	12.59	1.23	0.23	0.05
ENSSSCG00000023121	ABCA7	ATP binding cassette subfamily A member 7	-4.95	3.69806e-09	1.79	0.43	0.04	0.02
ENSSSCG00000034207	CEBPB	CCAAT enhancer binding protein beta	-4.7	4.29513e-09	2.38	0.48	0.08	0.03
ENSSSCG00000024823	RCN3	reticulocalbin 3	-4.59	1.81095e-09	2.32	0.25	0.09	0.03
ENSSSCG00000017524	CDK5RAP3	CDK5 regulatory subunit associated protein 3	-4.47	1.0867e-10	12.27	1.5	0.61	0.11
ENSSSCG00000023796	RNF121	interleukin 18 binding protein	-3.65	5.84426e-13	18.16	1.27	1.45	0.14
ENSSSCG00000024235	NPLOC4	NPL4 homolog, ubiquitin recognition factor	-3.62	4.20359e-10	11.95	2.32	0.92	0.09
ENSSSCG00000011889	GSK3B	glycogen synthase kinase 3 beta	-3.55	1.29193e-13	40.23	1.8	3.52	0.31
ENSSSCG00000029438	SESN2	sestrin 2	-3.51	7.63598e-10	3.66	0.47	0.32	0.06
ENSSSCG00000004317	UBE2J1	ubiquitin conjugating enzyme E2 J1	-3.49	9.09004e-10	6.32	0.43	0.6	0.09
ENSSSCG00000038938	FIS1	fission, mitochondrial 1	-3.35	1.07529e-12	17.26	0.76	1.72	0.15
ENSSSCG00000003385	PARK7	Parkinsonism associated deglycase	-3.3	2.2353e-12	213.86	22.71	22.21	2.38
ENSSSCG00000003705	CABLES1	Cdk5 and Abl enzyme substrate 1	-3.08	5.40137e-11	9	0.33	1.09	0.12
ENSSSCG00000023110	UBXN1	UBX domain protein 1	-2.97	7.22329e-12	13.47	1.24	1.7	0.15
ENSSSCG00000056684	DERL1	derlin 1	-2.85	1.63678e-12	58.07	3.37	8.21	0.59
ENSSSCG00000008268	AUP1	AUP1 lipid droplet regulating VLDL assembly factor	-2.78	2.55059e-09	8.16	1.35	1.19	0.14
ENSSSCG00000003867	TXNDC12	thioredoxin domain containing 12	-2.67	1.93231e-09	5.65	0.31	0.91	0.1
ENSSSCG00000028266	TMUB1	transmembrane and ubiquitin like domain containing 1	-2.65	2.71748e-10	49.21	4.07	8.15	0.93
ENSSSCG00000003334	UBE2J2	ubiquitin conjugating enzyme E2 J2	-2.56	1.93384e-10	45.29	7.5	7.39	0.4
ENSSSCG00000039626	DERL3	derlin 3	-2.54	8.46929e-11	17.12	0.96	3.04	0.27
ENSSSCG00000012772	BCAP31	B cell receptor associated protein 31	-2.5	4.68635e-12	64.12	1.29	11.61	0.9
ENSSSCG00000038805	FBXO17	F-box protein 17	-2.46	1.35543e-07	14.09	2.19	2.72	0.36
ENSSSCG00000013510	UBXN6	UBX domain protein 6	-2.41	5.72742e-12	22.49	1.52	4.23	0.23
ENSSSCG00000013467	SGTA	small glutamine rich tetratricopeptide repeat co-chaperone alpha	-2.28	6.98362e-11	24.83	1.14	5.22	0.37
ENSSSCG00000016217	DNAJB2	DnaJ heat shock protein family (Hsp40) member B2	-2.25	1.96804e-08	9.12	1.53	1.89	0.16
ENSSSCG00000000769	BID	BH3 interacting domain death agonist	-2.18	1.74611e-06	5.33	0.74	1.27	0.22
ENSSSCG00000012825	IKBKG	inhibitor of nuclear factor kappa B kinase regulatory subunit gamma	-2.16	1.20863e-06	1.96	0.29	0.42	0.05
ENSSSCG00000007160	DDRGK1	DDRGK domain containing 1	-2.1	6.82019e-09	8.91	0.86	2.1	0.21
ENSSSCG00000058877	RNF185	ring finger protein 185	-2.1	6.68513e-10	30.8	3.85	7.15	0.52
ENSSSCG00000032452	WFS1	wolframin ER transmembrane glycoprotein	-2.09	1.76468e-06	5.46	1.09	1.26	0.17
