# Supplementary material for: RNAseq analysis of oocyte maturation from the germinal vesicle stage to metaphase II in pig and human
Source: PLoS One. 2024 Aug 9;19(8):e0305893. doi: 10.1371/journal.pone.0305893 (PMC11315340; doi:10.1371/journal.pone.0305893)
Supplement: S7 Table — (XLSX) [file pone.0305893.s007.xlsx]

## Sheet: Table S7
S7 Table. Differentially expressed genes associated with ribosomal structure and function in pig MII oocytes + 'Damaged' oocytes (MIX) versus GV oocytes.
GeneID	Gene Symbol	Full Name	logFC	FDR	Mean_GV	SEM_GV	Mean_Mix	SEM_Mix
Downregulated DEGs
ENSSSCG00000024974	RPL13	ribosomal protein L13	-5.61	3.32875e-11	28.74	5.63	0.62	0.14
ENSSSCG00000005920	BOP1	BOP1 ribosomal biogenesis factor	-5.12	9.1819e-10	7.86	1.72	0.21	0.04
ENSSSCG00000012842	RPLP2	ribosomal protein lateral stalk subunit P2	-4.77	1.01734e-14	68.76	2.43	2.61	0.33
ENSSSCG00000037061	RRP1	ribosomal RNA processing 1	-4.76	2.09459e-08	2.14	0.42	0.08	0.03
ENSSSCG00000035080	RPL23A	ribosomal protein L23a	-4.66	2.37366e-09	109.29	10.51	7.08	2.85
ENSSSCG00000009303	RPL21	ribosomal protein L21	-4.49	1.66419e-15	140.84	7.45	6.32	0.43
ENSSSCG00000036716	RPL37A	ribosomal protein L37a	-4.4	2.16135e-13	58.88	3.5	2.97	0.42
ENSSSCG00000033983	RRP7A	ribosomal RNA processing 7 homolog A	-4.3	8.29896e-09	2.18	0.32	0.11	0.04
ENSSSCG00000013664	SHFL	shiftless antiviral inhibitor of ribosomal frameshifting	-4.24	8.99785e-10	4.13	0.28	0.23	0.05
ENSSSCG00000009146	RPL34	ribosomal protein L34	-4.2	7.05873e-11	17.27	2.51	1.04	0.24
ENSSSCG00000053807	RPS26	ribosomal protein S26	-4.18	2.14021e-13	32.11	1.78	1.85	0.27
ENSSSCG00000028850	RPL26	ribosomal protein L26	-4.14	4.21252e-13	23.79	2.68	1.35	0.13
ENSSSCG00000036296	RPS25	ribosomal protein S25	-4.13	6.46366e-13	158.19	19.2	9.39	1.14
ENSSSCG00000034227	RPL35	ribosomal protein L35	-4.08	2.57955e-14	36.83	1.11	2.2	0.22
ENSSSCG00000039130	RPL6	ribosomal protein L6	-4.07	5.35474e-15	147.43	13.73	8.76	0.48
ENSSSCG00000001502	RPS18	ribosomal protein S18	-3.78	2.06135e-14	109.71	4.48	8.18	0.64
ENSSSCG00000026472	RPL7L1	ribosomal protein L7 like 1	-3.67	7.67727e-14	212.17	39.11	15.87	0.42
ENSSSCG00000017239	RPL38	ribosomal protein L38	-3.5	3.56913e-14	38.89	2.7	3.4	0.18
ENSSSCG00000027573	RPL29	ribosomal protein L29	-3.48	3.68398e-12	48.18	3.25	4.65	0.62
ENSSSCG00000023177	RRP9	ribosomal RNA processing 9, U3 small nucleolar RNA binding protein	-3.47	6.96797e-10	5.53	0.69	0.52	0.09
ENSSSCG00000035997	RPL10	ribosomal protein L10	-3.37	1.48573e-13	84.51	5.28	8.35	0.71
ENSSSCG00000004002	RPS5	ribosomal protein S5	-3.33	2.06135e-14	122.22	7.06	12.2	0.71
ENSSSCG00000003042	RPS19	ribosomal protein S19	-3.32	4.62632e-08	73.74	5.53	10.01	3.1
ENSSSCG00000021698	RRP1B	ribosomal RNA processing 1B	-3.28	5.197e-08	10.78	2.11	1.21	0.23
ENSSSCG00000030510	FBL	fibrillarin	-3.23	6.10871e-10	11.22	1.44	1.25	0.2
ENSSSCG00000033169	RPS15	ribosomal protein S15	-3.2	9.05074e-11	127.09	10.58	15.11	2.53
ENSSSCG00000007713	BUD23	BUD23 rRNA methyltransferase and ribosome maturation factor	-3.12	1.51851e-11	94.12	10.31	11.04	1.13
ENSSSCG00000002375	RPS6KL1	ribosomal protein S6 kinase like 1	-3.04	4.68264e-07	2.09	0.27	0.27	0.05
ENSSSCG00000020817	RPS16	ribosomal protein S16	-3	6.06382e-13	48.61	3.14	6.16	0.42
ENSSSCG00000010514	RRP12	ribosomal RNA processing 12 homolog	-2.96	1.14961e-08	5.99	0.89	0.8	0.1
ENSSSCG00000004177	RPS12	ribosomal protein S12	-2.89	4.10103e-12	38.17	3.69	5.17	0.38
ENSSSCG00000011952	RPL24	ribosomal protein L24	-2.85	2.74438e-12	23.92	2.31	3.29	0.21
ENSSSCG00000038880	RPL23	ribosomal protein L23	-2.8	3.32353e-09	27.95	2.25	4.56	0.96
ENSSSCG00000052671	RPL13A	ribosomal protein L13a	-2.8	1.7358e-12	33.84	1.62	4.9	0.37
ENSSSCG00000058858	RNASEH2C	ribonuclease H2 subunit C	-2.8	1.44002e-08	13.49	1.07	2.2	0.49
ENSSSCG00000001656	RRP36	ribosomal RNA processing 36	-2.77	3.20238e-11	25.47	1.82	3.84	0.44
ENSSSCG00000052227	RBIS	ribosomal biogenesis factor	-2.66	3.11682e-10	117.31	11.16	19.24	2.39
ENSSSCG00000060019	RPS19BP1	ribosomal protein S19 binding protein 1	-2.66	2.979e-09	9.53	0.91	1.54	0.17
ENSSSCG00000013381	RPS13	ribosomal protein S13	-2.63	1.86021e-12	45.27	2.95	7.41	0.48
ENSSSCG00000006081	RPL30	ribosomal protein L30	-2.58	1.52371e-12	979.09	101.12	162.58	9.2
ENSSSCG00000029785	RPS9	ribosomal protein S9	-2.54	1.03359e-12	52.83	3.23	9.09	0.51
ENSSSCG00000038507	RPS29	ribosomal protein S29	-2.54	2.68728e-09	25.87	2.85	4.69	0.64
ENSSSCG00000035811	RPL32	ribosomal protein L32	-2.5	3.71636e-12	94.25	7.73	16.89	1.08
ENSSSCG00000033019	RPL12	ribosomal protein L12	-2.48	1.80042e-11	22.48	1.38	4.07	0.3
ENSSSCG00000003930	RPS8	ribosomal protein S8	-2.46	3.76015e-13	64.55	3.68	11.72	0.51
ENSSSCG00000005006	RPL36AL	ribosomal protein L36a like	-2.45	1.01534e-10	55.49	8.67	9.92	0.66
ENSSSCG00000024983	RSL24D1	ribosomal L24 domain containing 1	-2.09	1.54193e-08	22.56	3.74	5.16	0.42
ENSSSCG00000055268	RIMKLA	ribosomal modification protein rimK like family member A	-2.05	5.65092e-08	61.46	8.31	15.14	1.34
ENSSSCG00000054578	RPS14	ribosomal protein S14	-2.03	1.94622e-11	50.36	2.63	12.38	0.63
