# Supplementary material for: RNAseq analysis of oocyte maturation from the germinal vesicle stage to metaphase II in pig and human
Source: PLoS One. 2024 Aug 9;19(8):e0305893. doi: 10.1371/journal.pone.0305893 (PMC11315340; doi:10.1371/journal.pone.0305893)
Supplement: S8 Table — (XLSX) [file pone.0305893.s008.xlsx]

## Sheet: Table S8
S8 Table. Differentially expressed genes associated with cytoskeleton and extracellular matrix in pig MII oocytes + 'Damaged' oocytes (MIX) versus GV oocytes.
GeneID	Gene Symbol	Full Name	logFC	FDR	Mean_GV	SEM_GV	Mean_Mix	SEM_Mix
Upregulated DEGs
ENSSSCG00000044472	COL19A1	collagen type XIX alpha 1 chain	2.56	3.67636e-09	8.64	2.08	46.14	2.64
ENSSSCG00000012597	PLS3	plastin 3	2.51	9.77314e-12	117.46	14.88	662.35	37.4
ENSSSCG00000016887	ITGA2	integrin subunit alpha 2	2.18	3.80174e-10	57.3	5.3	263.17	19.12
ENSSSCG00000014136	VCAN	versican	2.17	1.65283e-11	200.23	31.45	875.34	29.82
ENSSSCG00000007797	ITGAL	integrin subunit alpha L	2.13	2.36639e-09	2.82	0.4	12	0.49
ENSSSCG00000011762	ACTL6A	actin like 6A	2.06	7.06901e-13	70.82	5.43	293.56	6.84
ENSSSCG00000004661	MYEF2	myelin expression factor 2	2.05	1.10873e-11	17.22	1.12	71.44	2.56
Downregulated DEGs
ENSSSCG00000005438	ACTL7B	actin like 7B	-6.5	2.3175e-11	16.09	2.89	0.19	0.05
ENSSSCG00000021624	LAD1	ladinin 1	-5.6	7.3072e-14	51.92	8	1.07	0.12
ENSSSCG00000015073	TAGLN	transgelin	-4.72	7.67727e-14	31.78	2.58	1.24	0.15
ENSSSCG00000002642	CDH15	cadherin 15	-4.27	2.90048e-10	2.79	0.34	0.12	0.03
ENSSSCG00000008055	TEDC2	tubulin epsilon and delta complex 2	-4.21	7.78141e-09	2.65	0.38	0.14	0.03
ENSSSCG00000017084	FAT2	FAT atypical cadherin 2	-3.99	5.69397e-12	37.66	6.44	2.34	0.3
ENSSSCG00000039224	CSPG5	chondroitin sulfate proteoglycan 5	-3.96	4.34814e-10	4.49	0.7	0.29	0.05
ENSSSCG00000037046	TUBB4B	tubulin beta 4B class IVb	-3.95	2.44505e-12	57.17	6.42	3.92	0.51
ENSSSCG00000038992	TUBB6	tubulin beta 6 class V	-3.91	3.21759e-07	3.79	0.34	0.47	0.24
ENSSSCG00000015342	COL28A1	collagen type XXVIII alpha 1 chain	-3.73	3.26691e-08	4.98	1.46	0.34	0.07
ENSSSCG00000014137	HAPLN1	hyaluronan and proteoglycan link protein 1	-3.69	1.32398e-07	4.17	1.04	0.35	0.08
ENSSSCG00000016216	TUBA4A	tubulin alpha 4a	-3.52	1.04176e-13	25.39	0.77	2.25	0.17
ENSSSCG00000013236	MYBPC3	myosin binding protein C3	-3.43	3.48561e-09	3.91	0.67	0.34	0.05
ENSSSCG00000007439	CDH22	cadherin 22	-3.42	1.80742e-11	6.7	0.41	0.62	0.07
ENSSSCG00000037905	ITGB5	integrin subunit beta 5	-3.42	1.30439e-12	39.49	3.71	3.75	0.43
ENSSSCG00000014876	MYO7A	myosin VIIA	-3.31	5.91934e-10	7.97	0.7	0.87	0.16
ENSSSCG00000027407	MYH14	myosin heavy chain 14	-3.24	8.68765e-09	2.88	0.7	0.27	0.03
ENSSSCG00000026819	NID1	nidogen 1	-3.21	4.3356e-07	2.83	0.53	0.32	0.07
ENSSSCG00000033854	LGALS1	galectin 1	-3.17	6.14665e-05	1.08	0.29	0.19	0.09
ENSSSCG00000002341	PAPLN	papilin, proteoglycan like sulfated glycoprotein	-3.16	5.84437e-10	7.51	1.37	0.82	0.09
ENSSSCG00000009821	ARPC3	actin related protein 2/3 complex subunit 3	-3.15	1.48908e-12	57.82	7.47	6.54	0.48
ENSSSCG00000021460	NYX	nyctalopin	-3.09	9.91025e-07	1.94	0.45	0.22	0.04
ENSSSCG00000005380	COL15A1	collagen type XV alpha 1 chain	-2.93	4.85971e-09	5.23	0.81	0.69	0.08
ENSSSCG00000031764	VMAC	vimentin type intermediate filament associated coiled-coil protein	-2.72	7.41059e-06	1.67	0.16	0.3	0.07
ENSSSCG00000017783	MYO18A	myosin XVIIIA	-2.59	8.56887e-09	5.85	1.07	0.95	0.11
ENSSSCG00000014029	COL23A1	collagen type XXIII alpha 1 chain	-2.5	3.27265e-09	7.22	0.63	1.31	0.16
ENSSSCG00000010167	MAP10	microtubule associated protein 10	-2.44	4.3056e-06	1.74	0.22	0.35	0.07
ENSSSCG00000017460	KRT12	keratin 12	-2.43	2.846e-05	1.16	0.2	0.22	0.04
ENSSSCG00000013876	MYO9B	myosin IXB	-2.4	5.89456e-08	3.08	0.31	0.61	0.09
ENSSSCG00000006477	BCAN	brevican	-2.36	2.09929e-06	1.77	0.23	0.36	0.07
ENSSSCG00000008194	ACTR1B	actin related protein 1B	-2.33	0.000266753	1.65	0.25	0.43	0.09
ENSSSCG00000054116	ITGAD	integrin subunit alpha D	-2.33	9.82164e-12	38.71	1.68	7.79	0.55
ENSSSCG00000007281	MAP1LC3A	microtubule associated protein 1 light chain 3 alpha	-2.14	7.19221e-09	13.57	1.6	3.12	0.3
