# Supplementary material for: RNAseq analysis of oocyte maturation from the germinal vesicle stage to metaphase II in pig and human
Source: PLoS One. 2024 Aug 9;19(8):e0305893. doi: 10.1371/journal.pone.0305893 (PMC11315340; doi:10.1371/journal.pone.0305893)
Supplement: S9 Table — (XLSX) [file pone.0305893.s009.xlsx]

## Sheet: Table S9
S9Table. Total list of differentially expressed genes in human MII oocytes versus GV oocytes.
GeneID	GeneName	Full Name	logFC	FDR	Mean_GV	SEM_GV	Mean_MII	SEM_MII
Upregulated DEGs
ENSG00000273637			7.47	9.06774e-05	0.25	0.17	13.67	3.27
ENSG00000214262	ANKRD36BP1	ankyrin repeat domain 36B pseudogene 1	7.43	2.15455e-05	0	0	2.12	0.82
ENSG00000275895			7.06	0.00212805	4.61	2.88	16.93	2.75
ENSG00000260371			6.69	8.28729e-05	0.04	0.04	2.27	0.65
ENSG00000228144			6.19	0.000796829	2.35	1.99	15.99	2.39
ENSG00000288620			5.99	0.00296504	0.49	0.3	5.84	2.21
ENSG00000272162			5.86	0.0013066	6.3	3.6	59.46	6.7
ENSG00000275215	RNA5-8SN3	RNA, 5.8S ribosomal N3	5.83	1.02305e-05	0.01	0	0.94	0.1
ENSG00000277739	5_8S_rRNA	5.8S ribosomal RNA	5.83	1.02305e-05	0.01	0	0.94	0.1
ENSG00000278189	RNA5-8SN1	RNA, 5.8S ribosomal N1	5.83	1.02305e-05	0.01	0	0.94	0.1
ENSG00000278233	RNA5-8SN2	RNA, 5.8S ribosomal N2	5.83	1.02305e-05	0.01	0	0.94	0.1
ENSG00000263244			5.79	0.0015444	0.84	0.42	8.77	1.51
ENSG00000280537			5.72	5.14081e-05	0.01	0.01	0.97	0.2
ENSG00000269930			5.48	3.90164e-05	0	0	0.58	0.11
ENSG00000213300	HNRNPA3P6	heterogeneous nuclear ribonucleoprotein A3 pseudogene 6	5.32	0.00181555	0.35	0.33	1.84	0.46
ENSG00000274944			5.3	0.000168806	5.67	3.31	70.42	6.11
ENSG00000254568			5.26	0.000699983	0.09	0.09	0.89	0.26
ENSG00000197956	S100A6	S100 calcium binding protein A6	5.22	0.000817724	0.1	0.05	2.44	0.68
ENSG00000230401	LINC01972	long intergenic non-protein coding RNA 1972	5.18	4.11488e-05	0.03	0.01	1.37	0.22
ENSG00000234857	HNRNPUL2-BSCL2	HNRNPUL2-BSCL2 readthrough (NMD candidate)	5.17	0.00119644	0.54	0.23	6.87	1.12
ENSG00000285253			5.13	0.000241286	0.17	0.08	4.07	1
ENSG00000131435	PDLIM4	PDZ and LIM domain 4	5.05	0.00406422	0.25	0.16	2.19	0.63
ENSG00000103355	PRSS33	serine protease 33	5.04	0.00537534	0.08	0.08	1.63	1.09
ENSG00000214237	MINDY4B	MINDY family member 4B	4.92	0.000728291	1.59	0.42	24.45	3
ENSG00000108821	COL1A1	collagen type I alpha 1 chain	4.87	0.00518082	0.19	0.18	1.36	0.51
ENSG00000272851			4.8	0.000338966	0.57	0.27	6.68	0.63
ENSG00000260385			4.79	0.000759342	0.13	0.05	2.99	0.85
ENSG00000206503	HLA-A	major histocompatibility complex, class I, A	4.73	0.00358198	0.17	0.15	1.1	0.26
ENSG00000261600			4.7	0.00048267	0.13	0.03	4	1.32
ENSG00000243955	GSTA1	glutathione S-transferase alpha 1	4.65	0.00342207	1.41	1	23.91	9.73
ENSG00000147465	STAR	steroidogenic acute regulatory protein	4.57	0.00279068	0.56	0.17	9.46	2.81
ENSG00000115641	FHL2	four and a half LIM domains 2	4.49	0.00935977	1.19	0.69	13.58	6.99
ENSG00000264668			4.34	0.00339278	0.12	0.08	0.95	0.29
ENSG00000163191	S100A11	S100 calcium binding protein A11	4.19	0.00456964	0.4	0.26	4.95	1.35
ENSG00000233825			4.08	0.00843964	0.74	0.47	2.45	0.48
ENSG00000289282			4.01	0.000521423	0.04	0.02	0.52	0.07
ENSG00000267605			4	0.00473778	0.29	0.11	2.95	0.8
ENSG00000286053	ASDURF	ASNSD1 upstream open reading frame	3.97	0.00114943	1.96	1.02	13.01	1.97
ENSG00000260670			3.95	0.00474591	0.15	0.08	0.84	0.15
ENSG00000197747	S100A10	S100 calcium binding protein A10	3.91	0.00107372	1.2	0.38	19.08	5.69
ENSG00000277209	RPPH1	ribonuclease P RNA component H1	3.9	0.000773778	0.04	0.02	0.57	0.14
ENSG00000210112	MT-TM	mitochondrially encoded tRNA-Met (AUA/G)	3.9	0.003774	0.28	0.15	3.21	0.84
ENSG00000240342	RPS2P5	ribosomal protein S2 pseudogene 5	3.9	0.0076734	2.07	0.6	13.78	2.53
ENSG00000260342			3.88	0.000726525	13.82	8.99	75.92	4.52
ENSG00000168461	RAB31	RAB31, member RAS oncogene family	3.84	0.00497677	0.26	0.1	3.46	1.14
ENSG00000285953			3.81	0.00963383	0.18	0.09	1.21	0.37
ENSG00000289865			3.8	4.62563e-05	0.87	0.11	12.9	3.29
ENSG00000273542	H4C12	H4 clustered histone 12	3.78	0.0018574	0.15	0.03	2.29	0.63
ENSG00000255980	LINC02953	long intergenic non-protein coding RNA 2953	3.77	0.000146268	0.34	0.08	4.31	0.88
ENSG00000132406	TMEM128	transmembrane protein 128	3.74	2.98585e-06	10.82	1.07	149.99	31.82
ENSG00000181588	MEX3D	mex-3 RNA binding family member D	3.71	5.95962e-05	0.12	0.02	1.57	0.18
ENSG00000148943	LIN7C	lin-7 homolog C, crumbs cell polarity complex component	3.67	5.78214e-07	12.95	0.74	163.72	22.82
ENSG00000164758	MED30	mediator complex subunit 30	3.64	2.74484e-07	15.69	1.4	187.25	14.97
ENSG00000210100	MT-TI	mitochondrially encoded tRNA-Ile (AUU/C)	3.62	0.000740751	0.23	0.11	1.95	0.35
ENSG00000230863			3.61	0.000337818	7.78	4.88	53.53	12.3
ENSG00000205940	HSP90AB2P	heat shock protein 90 alpha family class B member 2, pseudogene	3.61	0.00619797	0.07	0.05	0.48	0.11
ENSG00000286473			3.54	4.16773e-05	0.61	0.12	6.83	1.26
ENSG00000164010	ERMAP	erythroblast membrane associated protein (Scianna blood group)	3.53	0.00313721	0.33	0.22	1.42	0.19
ENSG00000105143	SLC1A6	solute carrier family 1 member 6	3.52	0.000163244	2.18	0.54	24.13	7.87
ENSG00000248477	NAIPP3	NAIP pseudogene 3	3.5	0.0079526	0.15	0.06	1.05	0.29
ENSG00000250687	NAIPP1	NAIP pseudogene 1	3.5	0.0079526	0.15	0.06	1.05	0.29
ENSG00000249319			3.49	0.00904208	0.09	0.07	0.51	0.15
ENSG00000209082	MT-TL1	mitochondrially encoded tRNA-Leu (UUA/G) 1	3.45	0.000151107	2.15	0.9	19.55	3.6
ENSG00000230562	FAM133DP	family with sequence similarity 133 member D, pseudogene	3.43	0.00215689	1.01	0.43	7.14	1.41
ENSG00000263986			3.42	0.0035428	0.16	0.1	0.78	0.11
ENSG00000279924			3.41	0.0025572	0.17	0.09	1.09	0.21
ENSG00000034510	TMSB10	thymosin beta 10	3.4	0.000809397	10	2.1	121.5	34.71
ENSG00000210156	MT-TK	mitochondrially encoded tRNA-Lys (AAA/G)	3.36	0.00439533	0.35	0.09	4.16	1.13
ENSG00000253251	SHLD3	shieldin complex subunit 3	3.3	6.98764e-05	0.38	0.11	3.36	0.48
ENSG00000232560	LINC01549	long intergenic non-protein coding RNA 1549	3.29	0.00274454	0.05	0.02	0.48	0.12
ENSG00000198945	L3MBTL3	L3MBTL histone methyl-lysine binding protein 3	3.27	0.00152101	1.68	0.63	12.43	3.69
ENSG00000276121			3.25	0.00643433	0.14	0.04	1.12	0.27
ENSG00000229236	TTTY10	testis-specific transcript, Y-linked 10	3.24	0.00539001	0.92	0.49	2.87	0.38
ENSG00000210194	MT-TE	mitochondrially encoded tRNA-Glu (GAA/G)	3.23	0.000727778	0.52	0.28	3.34	0.67
ENSG00000123595	RAB9A	RAB9A, member RAS oncogene family	3.22	0.00398038	0.19	0.07	1.29	0.22
ENSG00000111716	LDHB	lactate dehydrogenase B	3.18	0.00531364	0.85	0.23	8.69	3.25
ENSG00000153140	CETN3	centrin 3	3.17	7.37333e-07	56.25	8.08	476.44	38.6
ENSG00000265817	FSBP	fibrinogen silencer binding protein	3.17	0.000548778	0.57	0.14	5.24	1.22
ENSG00000164032	H2AZ1	H2A.Z variant histone 1	3.14	0.00211732	1.96	0.87	16.59	5.69
ENSG00000164104	HMGB2	high mobility group box 2	3.12	2.67411e-07	156.93	13.72	1307.96	80.71
ENSG00000162614	NEXN	nexilin F-actin binding protein	3.12	0.00296084	0.15	0.11	0.62	0.06
ENSG00000210144	MT-TY	mitochondrially encoded tRNA-Tyr (UAU/C)	3.11	0.00107526	0.59	0.32	3.38	0.7
ENSG00000166681	BEX3	brain expressed X-linked 3	3.08	0.00565626	0.98	0.32	8.04	2.32
ENSG00000137875	BCL2L10	BCL2 like 10	3.06	3.8292e-05	488.93	98.18	4098.27	844.65
ENSG00000177469	CAVIN1	caveolae associated protein 1	3.06	0.00134703	0.07	0.02	0.52	0.06
ENSG00000277453			3.05	0.00176878	0.14	0.05	0.77	0.05
ENSG00000210140	MT-TC	mitochondrially encoded tRNA-Cys (UGU/C)	3.04	0.000394442	3.21	1.66	18.79	3.42
ENSG00000113140	SPARC	secreted protein acidic and cysteine rich	3.04	0.00573612	2.57	1.15	20.32	7.8
ENSG00000242265	PEG10	paternally expressed 10	3.03	0.00157255	0.26	0.08	1.93	0.43
ENSG00000122674	CCZ1	CCZ1 homolog, vacuolar protein trafficking and biogenesis associated	3.02	2.83487e-05	111.48	18.9	929.6	222.35
ENSG00000172687	ZNF738	zinc finger protein 738	3.01	1.645e-06	21.29	3.4	158.98	9.27
ENSG00000210107	MT-TQ	mitochondrially encoded tRNA-Gln (CAA/G)	3.01	0.00034324	1.95	0.79	12.89	2.62
ENSG00000210135	MT-TN	mitochondrially encoded tRNA-Asn (AAU/C)	3	0.000405316	1.75	0.84	10.3	1.77
ENSG00000151552	QDPR	quinoid dihydropteridine reductase	2.98	0.000151631	16.28	1.8	144.11	38.06
ENSG00000006327	TNFRSF12A	TNF receptor superfamily member 12A	2.98	0.000197096	2.72	1.11	17.15	3.45
ENSG00000115461	IGFBP5	insulin like growth factor binding protein 5	2.98	0.000430086	2.43	0.76	17.89	6.22
ENSG00000210154	MT-TD	mitochondrially encoded tRNA-Asp (GAU/C)	2.98	0.00446296	0.36	0.06	3.49	0.95
ENSG00000174405	LIG4	DNA ligase 4	2.97	8.46483e-06	13.11	1.05	104.92	17.7
ENSG00000156136	DCK	deoxycytidine kinase	2.97	0.000115383	5.43	0.52	47.37	12.37
ENSG00000250874			2.96	0.00117723	2.29	1.25	10.44	2.11
ENSG00000287669			2.96	0.0014384	0.14	0.05	1.03	0.2
ENSG00000259291	ZNF710-AS1	ZNF710 antisense RNA 1	2.96	0.00323849	0.06	0.02	0.47	0.11
ENSG00000267281	ATF7-NPFF	ATF7-NPFF readthrough	2.93	0.00811088	0.19	0.09	0.92	0.19
ENSG00000290383			2.9	5.07862e-05	0.82	0.17	5.3	0.58
ENSG00000210196	MT-TP	mitochondrially encoded tRNA-Pro (CCN)	2.89	0.000112705	2.73	0.7	17.52	2.54
ENSG00000246705	H2AJ	H2A.J histone	2.88	0.00480985	0.5	0.13	3.53	0.87
ENSG00000262152	GREP1	glycine rich extracellular protein 1	2.85	2.72542e-05	0.43	0.03	3.01	0.21
ENSG00000113657	DPYSL3	dihydropyrimidinase like 3	2.85	0.00132992	0.9	0.35	5.42	1.21
ENSG00000288864	ARHGAP11A-SCG5	ARHGAP11A-SCG5 readthrough	2.85	0.00656003	0.71	0.34	4.84	2.02
ENSG00000138795	LEF1	lymphoid enhancer binding factor 1	2.84	2.44812e-05	31.58	3.54	234.75	50.01
ENSG00000170961	HAS2	hyaluronan synthase 2	2.84	0.00226139	0.7	0.33	2.69	0.35
ENSG00000133169	BEX1	brain expressed X-linked 1	2.83	0.00965426	1.37	0.36	9.71	2.97
ENSG00000210127	MT-TA	mitochondrially encoded tRNA-Ala (GCN)	2.82	0.000363032	1.65	0.74	8.88	1.58
ENSG00000177917	ARL6IP6	ADP ribosylation factor like GTPase 6 interacting protein 6	2.78	7.67827e-05	4.37	0.25	32.84	8.55
ENSG00000164949	GEM	GTP binding protein overexpressed in skeletal muscle	2.78	0.000129768	8.45	1.26	60.85	14.56
ENSG00000146476	ARMT1	acidic residue methyltransferase 1	2.78	0.000141893	2.58	0.41	18.54	4.36
ENSG00000115271	GCA	grancalcin	2.78	0.00980183	26.74	14.3	102.47	35.13
ENSG00000171295	ZNF440	zinc finger protein 440	2.77	1.77963e-05	1.13	0.12	7.48	0.82
ENSG00000163682	RPL9	ribosomal protein L9	2.77	0.00346378	16.55	12.7	46	8.26
ENSG00000198695	MT-ND6	mitochondrially encoded NADH:ubiquinone oxidoreductase core subunit 6	2.76	0.000106329	59.86	25.38	315.16	43.7
ENSG00000285751			2.75	0.00940967	0.47	0.16	1.53	0.1
ENSG00000210151	MT-TS1	mitochondrially encoded tRNA-Ser (UCN) 1	2.73	0.000419897	3.13	1.3	16.73	3.12
ENSG00000142669	SH3BGRL3	SH3 domain binding glutamate rich protein like 3	2.72	0.00386586	1.86	0.27	15.48	4.9
ENSG00000117479	SLC19A2	solute carrier family 19 member 2	2.7	0.000142165	27.41	5.62	178.9	40.57
ENSG00000187049	TMEM216	transmembrane protein 216	2.68	1.52455e-06	8.43	0.84	50.71	1.74
ENSG00000210077	MT-TV	mitochondrially encoded tRNA-Val (GUN)	2.68	0.000277101	3.63	0.61	24.59	6.24
ENSG00000277199	LINC01632	long intergenic non-protein coding RNA 1632	2.67	0.000424391	0.2	0.03	1.19	0.13
ENSG00000105549	THEG	theg spermatid protein	2.66	0.000512298	0.52	0.11	3.19	0.66
ENSG00000188171	ZNF626	zinc finger protein 626	2.65	1.40843e-05	5.99	0.69	36.68	5.47
ENSG00000176182	MYPOP	Myb related transcription factor, partner of profilin	2.65	0.000506564	0.87	0.19	5.08	1.24
ENSG00000287558			2.64	8.1839e-05	2.46	0.9	12.23	1
ENSG00000272888	CHASERR	CHD2 adjacent suppressive regulatory RNA	2.63	6.24725e-05	2.26	0.4	12.55	1.38
ENSG00000172058	SERF1A	small EDRK-rich factor 1A	2.62	3.04092e-05	1.71	0.17	10.37	1.44
ENSG00000197566	ZNF624	zinc finger protein 624	2.62	0.000103435	2.77	0.68	13.94	1.12
ENSG00000260021			2.6	0.00176388	0.16	0.04	0.94	0.16
ENSG00000231620			2.6	0.00461224	0.09	0.02	0.52	0.1
ENSG00000246263	UBR5-DT	UBR5 divergent transcript	2.58	1.02128e-05	3.14	0.21	18.63	2.33
ENSG00000056277	ZNF280C	zinc finger protein 280C	2.57	3.78052e-05	67.09	17.11	352.72	43.52
ENSG00000225972	MTND1P23	MT-ND1 pseudogene 23	2.57	0.00172179	0.59	0.17	3.25	0.69
ENSG00000259865			2.57	0.00625483	0.11	0.03	0.66	0.16
ENSG00000206052	DOK6	docking protein 6	2.56	6.67098e-05	1.42	0.21	8.21	1.11
ENSG00000236698	EIF1AXP1	EIF1AX pseudogene 1	2.56	0.00333877	2.39	1.32	9.41	2.21
ENSG00000109944	JHY	junctional cadherin complex regulator	2.56	0.00573222	3.17	0.68	20.44	5.29
ENSG00000214788			2.55	6.68225e-06	3.84	0.54	20.89	1.28
ENSG00000137193	PIM1	Pim-1 proto-oncogene, serine/threonine kinase	2.55	0.00815247	0.54	0.24	2.09	0.45
ENSG00000138448	ITGAV	integrin subunit alpha V	2.54	3.41979e-05	3.42	0.58	18.26	2
ENSG00000288605			2.54	0.00184419	0.44	0.15	1.94	0.3
ENSG00000273175			2.53	0.000936128	2.45	0.88	11.33	2.32
ENSG00000133657	ATP13A3	ATPase 13A3	2.52	3.76896e-05	8.17	0.88	47.67	9.41
ENSG00000280660			2.52	0.0012767	0.4	0.12	2.01	0.4
ENSG00000290098			2.52	0.00224678	0.26	0.11	1.16	0.18
ENSG00000101955	SRPX	sushi repeat containing protein X-linked	2.52	0.00586508	1.63	0.53	8.3	2.93
ENSG00000185219	ZNF445	zinc finger protein 445	2.51	6.68225e-06	6.53	0.46	35.98	4.09
ENSG00000236120			2.51	0.000834831	0.33	0.04	1.94	0.48
ENSG00000235729			2.51	0.00336556	0.32	0.09	1.8	0.49
ENSG00000203814	H2BC18	H2B clustered histone 18	2.5	0.000253371	0.68	0.1	3.68	0.65
ENSG00000204308	RNF5	ring finger protein 5	2.49	0.000331703	0.95	0.21	5.01	0.75
ENSG00000090905	TNRC6A	trinucleotide repeat containing adaptor 6A	2.47	2.93905e-05	33.15	8.33	163.75	19.04
ENSG00000211459	MT-RNR1	mitochondrially encoded 12S rRNA	2.47	4.8118e-05	400.59	77.46	2088.19	345.43
ENSG00000291192	ANKRD18DP	ankyrin repeat domain 18D, pseudogene	2.47	0.00318501	0.25	0.08	1.04	0.12
ENSG00000095209	TMEM38B	transmembrane protein 38B	2.46	5.12411e-06	10.67	1.18	56.1	5.43
ENSG00000113971	NPHP3	nephrocystin 3	2.45	0.00029161	0.58	0.12	2.91	0.42
ENSG00000233184	DPH5-DT	DPH5 divergent transcript	2.45	0.00181232	0.34	0.07	1.84	0.41
ENSG00000149089	APIP	APAF1 interacting protein	2.44	2.91331e-06	18.67	1.76	96.54	7.03
ENSG00000285010	OOSP4A	oocyte secreted protein family member 4A	2.43	1.32491e-06	3517.42	375.8	17973.1	1400.13
ENSG00000198888	MT-ND1	mitochondrially encoded NADH:ubiquinone oxidoreductase core subunit 1	2.43	0.000198269	576.31	177	2826.33	570.81
ENSG00000155011	DKK2	dickkopf WNT signaling pathway inhibitor 2	2.43	0.00431801	0.17	0.05	0.8	0.13
ENSG00000286771			2.43	0.00752727	0.12	0.03	0.72	0.18
ENSG00000288846			2.42	0.000277393	0.6	0.1	3.01	0.39
ENSG00000272913			2.42	0.00112654	1.23	0.34	6.69	1.66
ENSG00000228748			2.42	0.00836129	0.24	0.07	0.91	0.12
ENSG00000109534	GAR1	GAR1 ribonucleoprotein	2.41	4.82914e-05	1.81	0.03	9.87	1.59
ENSG00000173230	GOLGB1	golgin B1	2.41	0.00400312	2.4	0.8	13.27	4.83
ENSG00000198346	ZNF813	zinc finger protein 813	2.4	0.000171329	6.5	1.44	32.05	6.07
ENSG00000198840	MT-ND3	mitochondrially encoded NADH:ubiquinone oxidoreductase core subunit 3	2.4	0.000175175	18.61	6.6	81.36	12.38
ENSG00000196507	TCEAL3	transcription elongation factor A like 3	2.4	0.00158667	0.39	0.07	2.04	0.44
ENSG00000198189	HSD17B11	hydroxysteroid 17-beta dehydrogenase 11	2.4	0.00535084	2.03	0.93	7.59	2.07
ENSG00000119632	IFI27L2	interferon alpha inducible protein 27 like 2	2.38	0.000929734	0.28	0.07	1.29	0.14
ENSG00000170340	B3GNT2	UDP-GlcNAc:betaGal beta-1,3-N-acetylglucosaminyltransferase 2	2.38	0.000747228	397.54	89.94	2085.45	572.35
ENSG00000255073	ZFP91-CNTF	ZFP91-CNTF readthrough (NMD candidate)	2.38	0.00615015	2.68	1.25	8	0.79
ENSG00000119640	ACYP1	acylphosphatase 1	2.36	1.98831e-05	7.14	0.69	36.06	5.18
ENSG00000164647	STEAP1	STEAP family member 1	2.36	0.00396769	0.68	0.25	2.38	0.38
ENSG00000159335	PTMS	parathymosin	2.36	0.00478122	0.5	0.14	2.02	0.31
ENSG00000184905	TCEAL2	transcription elongation factor A like 2	2.36	0.00519983	0.36	0.11	1.53	0.28
ENSG00000143401	ANP32E	acidic nuclear phosphoprotein 32 family member E	2.36	0.00838312	0.32	0.12	1.26	0.2
ENSG00000225630	MTND2P28	MT-ND2 pseudogene 28	2.34	0.000376239	2.81	0.98	11.98	2.12
ENSG00000278981			2.34	0.00439441	2.12	0.57	10.49	2.38
ENSG00000137392	CLPS	colipase	2.33	0.000133742	4.8	1.61	19.8	1.67
ENSG00000096717	SIRT1	sirtuin 1	2.33	0.000542313	1.47	0.32	6.83	1.07
ENSG00000160062	ZBTB8A	zinc finger and BTB domain containing 8A	2.33	0.000800485	0.69	0.11	3.57	0.65
ENSG00000178401	DNAJC22	DnaJ heat shock protein family (Hsp40) member C22	2.33	0.00320017	0.11	0.01	0.59	0.11
ENSG00000141338	ABCA8	ATP binding cassette subfamily A member 8	2.33	0.00401801	0.18	0.03	1	0.23
ENSG00000052802	MSMO1	methylsterol monooxygenase 1	2.32	8.7042e-06	9.01	1.09	42.44	3.28
ENSG00000126524	SBDS	SBDS ribosome maturation factor	2.32	0.000236367	1.07	0.26	4.51	0.36
ENSG00000280013			2.32	0.000704194	36.89	10.37	148.85	18.7
ENSG00000265015			2.32	0.00113141	0.21	0.04	0.97	0.11
ENSG00000164930	FZD6	frizzled class receptor 6	2.31	2.22057e-05	5.93	0.51	29.33	4.09
ENSG00000115109	EPB41L5	erythrocyte membrane protein band 4.1 like 5	2.31	3.91155e-05	146.48	16.29	726.1	125.41
ENSG00000186834	HEXIM1	HEXIM P-TEFb complex subunit 1	2.31	0.000181677	1.88	0.47	8.46	1.25
ENSG00000148175	STOM	stomatin	2.31	0.00195782	3.83	0.78	20.63	6.9
ENSG00000213185	FAM24B	family with sequence similarity 24 member B	2.3	3.05112e-06	13.52	1.26	62.87	2.97
ENSG00000173653	RCE1	Ras converting CAAX endopeptidase 1	2.3	0.00227852	15.13	4.3	54.29	5.81
ENSG00000067955	CBFB	core-binding factor subunit beta	2.29	6.18905e-05	7.68	0.96	38.01	6.94
ENSG00000204899	MZT1	mitotic spindle organizing protein 1	2.29	0.000123167	4.96	0.32	26.13	6.69
ENSG00000113583	C5orf15	chromosome 5 open reading frame 15	2.28	1.81758e-05	2.42	0.24	11.43	0.89
ENSG00000291040	CD99P1	CD99 molecule pseudogene 1	2.28	0.000225367	5.29	0.51	27.34	6.65
ENSG00000287602			2.28	0.00122381	0.26	0.04	1.32	0.27
ENSG00000286808			2.28	0.00602146	0.41	0.12	1.71	0.36
ENSG00000132970	WASF3	WASP family member 3	2.27	0.000105506	8.18	1.2	38.09	6.79
ENSG00000102468	HTR2A	5-hydroxytryptamine receptor 2A	2.27	0.000171329	8.22	0.62	42.55	10.34
ENSG00000198786	MT-ND5	mitochondrially encoded NADH:ubiquinone oxidoreductase core subunit 5	2.27	0.000258241	361.95	135.32	1422.27	180.97
ENSG00000120800	UTP20	UTP20 small subunit processome component	2.26	0.000626175	5.97	1.19	29.08	6.58
ENSG00000258162			2.26	0.00683206	0.37	0.06	2.04	0.68
ENSG00000175155	YPEL2	yippee like 2	2.25	0.00019231	14.89	2.2	70.87	15.03
ENSG00000056736	IL17RB	interleukin 17 receptor B	2.25	0.00168804	3.01	0.95	12.21	2.07
ENSG00000288756			2.25	0.00456976	0.14	0.03	0.69	0.15
ENSG00000225660			2.23	8.50934e-06	5.92	0.47	26.69	2.16
ENSG00000224932	LINC02262	long intergenic non-protein coding RNA 2262	2.23	1.25579e-05	52.53	6.06	238.1	29.59
ENSG00000160813	PPP1R35	protein phosphatase 1 regulatory subunit 35	2.23	5.14081e-05	164.35	26.41	728.59	119.38
ENSG00000129657	SEC14L1	SEC14 like lipid binding 1	2.23	0.000140539	14.99	2.64	67.33	11.77
ENSG00000213719	CLIC1	chloride intracellular channel 1	2.23	0.000647029	2.5	0.37	11.91	2.49
ENSG00000167779	IGFBP6	insulin like growth factor binding protein 6	2.23	0.00317135	15.33	4.99	65.47	14.57
ENSG00000262117	BCAR4	breast cancer anti-estrogen resistance 4	2.22	5.09016e-05	89.8	20.04	364.5	18.58
ENSG00000227192			2.22	0.000626806	0.37	0.06	1.66	0.17
ENSG00000160352	ZNF714	zinc finger protein 714	2.22	0.00559839	1.08	0.36	4.62	1.3
ENSG00000210082	MT-RNR2	mitochondrially encoded 16S rRNA	2.21	2.17216e-05	1614.92	345.21	6845.67	754.64
ENSG00000114127	XRN1	5'-3' exoribonuclease 1	2.2	1.11587e-05	51.51	8.49	220.03	18.93
ENSG00000162385	MAGOH	mago homolog, exon junction complex subunit	2.2	1.99614e-05	97.34	16.64	411.28	39.35
ENSG00000124193	SRSF6	serine and arginine rich splicing factor 6	2.2	3.74972e-05	4.27	0.67	18.25	1.83
ENSG00000198899	MT-ATP6	mitochondrially encoded ATP synthase membrane subunit 6	2.2	4.17943e-05	238.4	61.81	962.21	80.58
ENSG00000082641	NFE2L1	NFE2 like bZIP transcription factor 1	2.2	0.000532337	2.59	0.66	10.73	1.59
ENSG00000154997	SEPTIN14	septin 14	2.19	0.00116102	0.58	0.11	2.49	0.46
ENSG00000188486	H2AX	H2A.X variant histone	2.18	0.000523218	6.55	0.8	32.49	9.04
ENSG00000154479	CFAP210	cilia and flagella associated protein 210	2.18	0.00134487	9.6	2.41	41.3	7.52
ENSG00000258102	MAP1LC3B2	microtubule associated protein 1 light chain 3 beta 2	2.18	0.00185006	1.83	0.62	7.46	1.87
ENSG00000110057	UNC93B1	unc-93 homolog B1, TLR signaling regulator	2.18	0.00343923	0.5	0.15	1.99	0.51
ENSG00000183323	CCDC125	coiled-coil domain containing 125	2.18	0.00353768	0.66	0.38	1.8	0.16
ENSG00000248527	MTATP6P1	MT-ATP6 pseudogene 1	2.17	6.91839e-05	49.11	13.08	191.84	17.08
ENSG00000204531	POU5F1	POU class 5 homeobox 1	2.17	0.000435311	3.6	0.65	15.8	2.88
ENSG00000217874	OR4F7P	olfactory receptor family 4 subfamily F member 7 pseudogene	2.17	0.00782065	0.22	0.08	0.74	0.08
ENSG00000290948			2.17	0.00936211	0.13	0.03	0.63	0.16
ENSG00000133935	ERG28	ergosterol biosynthesis 28 homolog	2.16	1.97744e-06	31.01	2.23	132.18	5.81
ENSG00000286293			2.16	0.000988012	0.58	0.05	2.72	0.51
ENSG00000277459			2.16	0.00192563	0.47	0.09	1.98	0.34
ENSG00000118363	SPCS2	signal peptidase complex subunit 2	2.15	9.20846e-06	114.12	4.39	507.19	75.89
ENSG00000243749	TMEM35B	transmembrane protein 35B	2.15	1.46874e-05	22.23	3.38	91.74	7.29
ENSG00000082269	FAM135A	family with sequence similarity 135 member A	2.15	1.53342e-05	9.71	1.01	41.14	3.81
ENSG00000122299	ZC3H7A	zinc finger CCCH-type containing 7A	2.15	1.59206e-05	61.94	4.9	270.23	34.35
ENSG00000174839	DENND6A	DENN domain containing 6A	2.15	8.37031e-05	2.31	0.35	9.63	1.14
ENSG00000278931			2.15	0.000915518	0.62	0.16	2.27	0.09
ENSG00000168005	SPINDOC	spindlin interactor and repressor of chromatin binding	2.15	0.00132497	2.84	0.85	10.81	2.29
ENSG00000231930			2.15	0.00327561	0.14	0.01	0.62	0.09
ENSG00000261837			2.15	0.00512808	0.21	0.03	0.97	0.22
ENSG00000290735			2.15	0.00615015	0.31	0.07	1.29	0.27
ENSG00000170946	DNAJC24	DnaJ heat shock protein family (Hsp40) member C24	2.14	9.8443e-06	13.25	1.62	55.22	3.73
ENSG00000139263	LRIG3	leucine rich repeats and immunoglobulin like domains 3	2.14	0.000112388	10.37	1.03	45.95	8.09
ENSG00000077458	FAM76B	family with sequence similarity 76 member B	2.14	0.000141157	17.3	1.7	79.05	16.05
ENSG00000198824	CHAMP1	chromosome alignment maintaining phosphoprotein 1	2.14	0.000163552	50.17	13.58	195.93	24.94
ENSG00000217128	FNIP1	folliculin interacting protein 1	2.14	0.000935685	2.04	0.44	8.38	1.67
ENSG00000198879	SFMBT2	Scm like with four mbt domains 2	2.14	0.00495079	0.77	0.11	4.01	1.32
ENSG00000257557	PPP1R12A-AS1	PPP1R12A antisense RNA 1	2.14	0.00727389	0.12	0.03	0.48	0.04
ENSG00000155545	MIER3	MIER family member 3	2.13	0.000209302	8.9	2.17	33.92	4.23
ENSG00000149503	INCENP	inner centromere protein	2.12	8.19302e-05	3.94	0.71	15.69	1.31
ENSG00000198763	MT-ND2	mitochondrially encoded NADH:ubiquinone oxidoreductase core subunit 2	2.12	0.000169015	549.94	150.83	2125.15	338.51
ENSG00000134852	CLOCK	clock circadian regulator	2.12	0.000259328	97.21	30.77	359.14	43.26
ENSG00000148572	NRBF2	nuclear receptor binding factor 2	2.12	0.00196151	12.08	2.61	56.13	17.29
ENSG00000145358	DDIT4L	DNA damage inducible transcript 4 like	2.12	0.00860583	1.94	0.74	7.43	1.62
ENSG00000085415	SEH1L	SEH1 like nucleoporin	2.11	3.76896e-05	36.31	2.73	158.85	25.68
ENSG00000078237	TIGAR	TP53 induced glycolysis regulatory phosphatase	2.11	6.60526e-05	8.84	1.27	35.62	3.31
ENSG00000168566	SNRNP48	small nuclear ribonucleoprotein U11/U12 subunit 48	2.11	0.000320072	4.93	0.85	19.84	3.22
ENSG00000291095			2.11	0.00360575	0.46	0.11	1.78	0.28
ENSG00000156273	BACH1	BTB domain and CNC homolog 1	2.1	3.07352e-05	155.32	20.2	639.71	91.87
ENSG00000198938	MT-CO3	mitochondrially encoded cytochrome c oxidase III	2.1	7.83751e-05	704	183.23	2678.28	315.34
ENSG00000135503	ACVR1B	activin A receptor type 1B	2.1	9.4972e-05	11.6	1.02	50.19	9.09
ENSG00000139343	SNRPF	small nuclear ribonucleoprotein polypeptide F	2.09	1.03971e-05	52.08	7.63	206.12	11.38
ENSG00000289591			2.09	3.67019e-05	4.32	0.46	17.61	1.85
ENSG00000138434	ITPRID2	ITPR interacting domain containing 2	2.09	3.98105e-05	24.63	3.09	101.48	16.98
ENSG00000289394			2.09	0.00308155	0.29	0.06	1.06	0.14
ENSG00000088305	DNMT3B	DNA methyltransferase 3 beta	2.08	0.000270355	16.28	1.57	73.08	16.41
ENSG00000058056	USP13	ubiquitin specific peptidase 13	2.08	0.000446297	81.81	22.57	322.88	70.51
ENSG00000184640	SEPTIN9	septin 9	2.08	0.000664247	6.5	1.51	25.82	5
ENSG00000173905	GOLIM4	golgi integral membrane protein 4	2.08	0.00328982	0.45	0.1	1.61	0.25
ENSG00000171987	C11orf40	chromosome 11 putative open reading frame 40	2.08	0.00252284	19.87	4.26	91.17	28.17
ENSG00000130816	DNMT1	DNA methyltransferase 1	2.07	7.14616e-06	2659.6	198.72	10923.6	1310.66
ENSG00000177414	UBE2U	ubiquitin conjugating enzyme E2 U	2.07	0.000102808	7.06	1.12	28.28	4.21
ENSG00000262580			2.07	0.000148606	0.54	0.01	2.21	0.11
ENSG00000164327	RICTOR	RPTOR independent companion of MTOR complex 2	2.07	0.00041888	21.32	4.53	83.65	15.69
ENSG00000251297	TUBB7P	tubulin beta 7 pseudogene	2.07	0.000865263	366.6	121.94	1263.81	208.68
ENSG00000144426	NBEAL1	neurobeachin like 1	2.06	7.78266e-05	14.46	3.09	53.92	4.81
ENSG00000196369	SRGAP2B	SLIT-ROBO Rho GTPase activating protein 2B	2.06	9.86004e-05	2.75	0.46	10.64	1.1
ENSG00000138764	CCNG2	cyclin G2	2.06	0.00199827	4.19	0.27	20.16	5.53
ENSG00000141664	ZCCHC2	zinc finger CCHC-type containing 2	2.06	0.00222477	20.33	4.77	73.19	14.25
ENSG00000108021	TASOR2	transcription activation suppressor family member 2	2.05	3.83142e-06	58.43	3.91	233.82	19.31
ENSG00000118197	DDX59	DEAD-box helicase 59	2.05	6.80256e-06	97.25	6.26	395.9	45.51
ENSG00000101132	PFDN4	prefoldin subunit 4	2.05	1.84595e-05	40.92	6.82	156.11	9.99
ENSG00000112941	TENT4A	terminal nucleotidyltransferase 4A	2.05	3.86089e-05	43.22	3.32	180.35	29.71
ENSG00000153922	CHD1	chromodomain helicase DNA binding protein 1	2.05	5.95504e-05	8.97	1.15	36.12	5.32
ENSG00000120868	APAF1	apoptotic peptidase activating factor 1	2.05	0.000282295	3.5	0.29	14.87	2.47
ENSG00000115457	IGFBP2	insulin like growth factor binding protein 2	2.05	0.00191289	16.25	2.72	73.96	23.18
ENSG00000024862	CCDC28A	coiled-coil domain containing 28A	2.04	5.87584e-06	38.48	2.43	153.6	12.95
ENSG00000290092			2.04	6.37197e-06	127.78	6.59	518.1	57.36
ENSG00000100354	TNRC6B	trinucleotide repeat containing adaptor 6B	2.04	6.53611e-05	123.86	19.22	487.7	73.43
ENSG00000142867	BCL10	BCL10 immune signaling adaptor	2.04	0.000102773	20.19	2.22	83.11	15.12
ENSG00000257386			2.04	0.000184957	2.18	0.47	8.1	0.84
ENSG00000228407			2.04	0.000270601	0.93	0.12	3.69	0.48
ENSG00000236541	VN2R9P	vomeronasal 2 receptor 9, pseudogene	2.04	0.00368293	0.22	0.04	0.84	0.12
ENSG00000285231	OOSP3	oocyte secreted protein family member 3	2.04	0.00431107	8.2	2.41	28.74	7.73
ENSG00000242259	C22orf39	chromosome 22 open reading frame 39	2.03	6.41116e-05	3.67	0.49	13.94	1.25
ENSG00000285633			2.03	0.000304336	1.74	0.41	6.31	0.64
ENSG00000163666	HESX1	HESX homeobox 1	2.03	0.00324294	0.48	0.09	1.82	0.38
ENSG00000143669	LYST	lysosomal trafficking regulator	2.02	7.37861e-06	14.06	0.96	54.66	3.86
ENSG00000164587	RPS14	ribosomal protein S14	2.02	4.12299e-05	68.6	13.22	254.46	23.21
ENSG00000131652	THOC6	THO complex 6	2.02	8.79631e-05	21.63	1.81	90.19	17.22
ENSG00000063169	BICRA	BRD4 interacting chromatin remodeling complex associated protein	2.02	0.000200953	1.92	0.39	6.86	0.4
ENSG00000231889	TRAF3IP2-AS1	TRAF3IP2 antisense RNA 1	2.02	0.000209527	1.52	0.13	6.09	0.77
ENSG00000084207	GSTP1	glutathione S-transferase pi 1	2.02	0.0035564	13.65	4.11	45.41	8.59
ENSG00000090971	NAT14	N-acetyltransferase 14 (putative)	2.02	0.00567	1.05	0.23	4.52	1.58
ENSG00000106588	PSMA2	proteasome 20S subunit alpha 2	2.01	2.10101e-06	320.76	27.71	1233.69	65.19
ENSG00000110422	HIPK3	homeodomain interacting protein kinase 3	2.01	6.72574e-05	3.39	0.53	12.72	1.1
ENSG00000198886	MT-ND4	mitochondrially encoded NADH:ubiquinone oxidoreductase core subunit 4	2.01	0.000304208	874.64	213.39	3244.2	510.26
ENSG00000116406	EDEM3	ER degradation enhancing alpha-mannosidase like protein 3	2.01	0.00123161	1.58	0.41	5.84	0.85
ENSG00000258977	LINC01467	long intergenic non-protein coding RNA 1467	2.01	0.000978353	27.59	5.77	109.74	24.49
ENSG00000150627	WDR17	WD repeat domain 17	2.01	0.00668044	0.32	0.07	1.33	0.27
ENSG00000164162	ANAPC10	anaphase promoting complex subunit 10	2	5.21193e-06	44.51	4.27	168.4	8.36
ENSG00000151665	PIGF	phosphatidylinositol glycan anchor biosynthesis class F	2	2.01373e-05	23.41	2.69	89.51	8.49
ENSG00000152520	PAN3	poly(A) specific ribonuclease subunit PAN3	2	6.06126e-05	7.31	0.68	28.74	3.86
ENSG00000230002	ALMS1-IT1	ALMS1 intronic transcript 1	2	0.000169412	2.17	0.24	8.56	1.23
ENSG00000110492	MDK	midkine	2	0.000222964	3.95	0.42	15.73	2.93
ENSG00000150093	ITGB1	integrin subunit beta 1	2	0.000323258	12.35	1.06	51.24	9.4
ENSG00000227097	RPS28P7	ribosomal protein S28 pseudogene 7	2	0.00109501	1.32	0.33	4.74	0.69
ENSG00000243660	ZNF487	zinc finger protein 487	2	0.00146384	0.42	0.05	1.65	0.32
ENSG00000198804	MT-CO1	mitochondrially encoded cytochrome c oxidase I	1.99	4.44358e-05	2335.52	419.08	8635.1	1076.53
ENSG00000205981	DNAJC19	DnaJ heat shock protein family (Hsp40) member C19	1.99	6.06766e-05	33.72	4.72	127.91	16.01
ENSG00000115540	MOB4	MOB family member 4, phocein	1.99	8.80096e-05	85.44	4.49	352.13	65.26
ENSG00000160207	HSF2BP	heat shock transcription factor 2 binding protein	1.99	9.36104e-05	219.05	43.53	793.82	81.69
ENSG00000145246	ATP10D	ATPase phospholipid transporting 10D (putative)	1.99	0.00502336	16.68	5.49	57.03	11.98
ENSG00000119414	PPP6C	protein phosphatase 6 catalytic subunit	1.98	2.98585e-06	124.18	8.28	473.16	33.27
ENSG00000273344	PAXIP1-DT	PAXIP1 divergent transcript	1.98	1.6137e-05	5.22	0.38	19.65	1.11
ENSG00000115289	PCGF1	polycomb group ring finger 1	1.98	2.07694e-05	169.34	27.6	608.27	24.35
ENSG00000197969	VPS13A	vacuolar protein sorting 13 homolog A	1.98	2.251e-05	14.87	1.92	54.99	3.78
ENSG00000165521	EML5	EMAP like 5	1.98	2.45262e-05	13.18	1.09	50.3	5.55
ENSG00000108064	TFAM	transcription factor A, mitochondrial	1.98	2.93905e-05	27.43	2.59	105.34	12.29
ENSG00000115170	ACVR1	activin A receptor type 1	1.98	0.00016006	4.67	0.44	18.71	3.54
ENSG00000108256	NUFIP2	nuclear FMR1 interacting protein 2	1.98	0.000452793	27.33	7.1	96.29	15.54
ENSG00000134247	PTGFRN	prostaglandin F2 receptor inhibitor	1.98	0.000525202	7.02	1.65	24.83	3.94
ENSG00000143198	MGST3	microsomal glutathione S-transferase 3	1.98	0.0048171	14.16	4.72	49.96	13.68
ENSG00000125676	THOC2	THO complex 2	1.97	5.56881e-06	216.64	25.03	805.01	50.89
ENSG00000198818	SFT2D1	SFT2 domain containing 1	1.97	1.28919e-05	18.81	1.83	69.8	5.1
ENSG00000123066	MED13L	mediator complex subunit 13L	1.97	3.02921e-05	16.15	1.44	61.73	7.54
ENSG00000162604	TM2D1	TM2 domain containing 1	1.97	4.82624e-05	18.36	0.93	72.31	11.33
ENSG00000198727	MT-CYB	mitochondrially encoded cytochrome b	1.97	0.00016765	840.11	216.08	2897.34	312.62
ENSG00000197321	SVIL	supervillin	1.97	0.000889174	1.23	0.29	4.2	0.52
ENSG00000143153	ATP1B1	ATPase Na+/K+ transporting subunit beta 1	1.97	0.000809397	5.89	1.75	20.19	3.83
ENSG00000099954	CECR2	CECR2 histone acetyl-lysine reader	1.97	0.00256819	4.08	1.1	12.5	1.06
ENSG00000272205	POU2F1-DT	POU2F1 divergent transcript	1.97	0.00452796	0.26	0.05	0.99	0.17
ENSG00000260926			1.97	0.00468459	0.45	0.13	1.37	0.16
ENSG00000146223	RPL7L1	ribosomal protein L7 like 1	1.96	5.89593e-06	13.3	0.99	49.26	1.64
ENSG00000171530	TBCA	tubulin folding cofactor A	1.96	2.45865e-05	74.41	11.09	270.54	23.01
ENSG00000027697	IFNGR1	interferon gamma receptor 1	1.96	4.27743e-05	7.83	0.8	29.4	2.92
ENSG00000153094	BCL2L11	BCL2 like 11	1.96	7.43083e-05	3.51	0.27	13.59	1.89
ENSG00000205572	SERF1B	small EDRK-rich factor 1B	1.96	7.28685e-05	70.03	10.75	256.21	34.93
ENSG00000270820	USP34-DT	USP34 divergent transcript	1.96	0.000315426	1.81	0.41	6.25	0.52
ENSG00000274012	RN7SL2	RNA component of signal recognition particle 7SL2	1.96	0.000364887	1.64	0.36	5.7	0.52
ENSG00000198265	HELZ	helicase with zinc finger	1.96	0.000318305	68.58	9.97	267.9	47.73
ENSG00000276436			1.96	0.00249965	0.31	0.07	1.09	0.1
ENSG00000066827	ZFAT	zinc finger and AT-hook domain containing	1.96	0.00433881	3.54	0.91	13.08	3.97
ENSG00000153130	SCOC	short coiled-coil protein	1.95	9.13669e-06	42.89	0.78	163.46	20.11
ENSG00000164611	PTTG1	PTTG1 regulator of sister chromatid separation, securin	1.95	9.2216e-06	5489.63	699.78	19807.1	1322.52
ENSG00000169914	OTUD3	OTU deubiquitinase 3	1.95	0.000121531	56.21	7.55	210.46	31.61
ENSG00000011405	PIK3C2A	phosphatidylinositol-4-phosphate 3-kinase catalytic subunit type 2 alpha	1.95	0.000270696	69.16	11.75	254.41	45.45
ENSG00000066379	POLR1H	RNA polymerase I subunit H	1.95	0.00064522	44.9	3.48	192.18	53.01
ENSG00000185088	RPS27L	ribosomal protein S27 like	1.94	6.00596e-06	59.72	5.62	218.11	11.87
ENSG00000175063	UBE2C	ubiquitin conjugating enzyme E2 C	1.94	1.87055e-05	314.82	55.99	1106.61	56.46
ENSG00000033867	SLC4A7	solute carrier family 4 member 7	1.94	1.98831e-05	80.24	4.9	302.93	37.95
ENSG00000166595	CIAO2B	cytosolic iron-sulfur assembly component 2B	1.94	6.71471e-05	46.85	7.75	162.13	10.2
ENSG00000272870	SAP30-DT	SAP30 divergent transcript	1.94	8.50728e-05	3.05	0.43	10.92	0.95
ENSG00000157212	PAXIP1	PAX interacting protein 1	1.94	0.000303008	66.69	8.18	262.47	52.9
ENSG00000171940	ZNF217	zinc finger protein 217	1.94	0.000521085	9.43	1.43	36.7	8.98
ENSG00000132801	ZSWIM3	zinc finger SWIM-type containing 3	1.94	0.00147607	48.22	8.92	202.52	62.86
ENSG00000285529			1.94	0.00330814	1.7	0.35	6.32	1.27
ENSG00000274997	H2AC12	H2A clustered histone 12	1.94	0.0044573	5.36	2.07	16.94	4
ENSG00000037241	RPL26L1	ribosomal protein L26 like 1	1.93	1.04431e-05	110.3	13.81	391.71	18.06
ENSG00000138385	SSB	small RNA binding exonuclease protection factor La	1.93	2.14719e-05	162.95	24.3	578.11	45.86
ENSG00000196569	LAMA2	laminin subunit alpha 2	1.93	3.87916e-05	21.87	2.69	79.48	9.42
ENSG00000126804	ZBTB1	zinc finger and BTB domain containing 1	1.93	0.000469268	4.18	0.66	15.45	2.36
ENSG00000196091	MYBPC1	myosin binding protein C1	1.93	0.00114728	0.3	0.04	1.1	0.02
ENSG00000224578	HNRNPA1L3	heterogeneous nuclear ribonucleoprotein A1 like 3	1.93	0.00112654	0.57	0.09	2.15	0.25
ENSG00000136770	DNAJC1	DnaJ heat shock protein family (Hsp40) member C1	1.92	5.66378e-06	51.15	4.28	183.35	8.04
ENSG00000189050	RNFT1	ring finger protein, transmembrane 1	1.92	8.00373e-06	57.61	2.88	214.34	22.65
ENSG00000196976	LAGE3	L antigen family member 3	1.92	1.06322e-05	91.42	10.53	321.3	12.06
ENSG00000277738			1.92	4.13118e-05	36.28	4.16	131.53	16.37
ENSG00000250546	LINC02994	long intergenic non-protein coding RNA 2994	1.92	0.000158722	3.46	0.36	12.75	1.66
ENSG00000245112	SMARCA5-AS1	SMARCA5 antisense RNA 1	1.92	0.0002686	1.92	0.34	6.52	0.6
ENSG00000266872			1.92	0.000310248	0.74	0.05	2.69	0.29
ENSG00000268170			1.92	0.00232659	0.32	0.06	1.14	0.11
ENSG00000226650	KIF4B	kinesin family member 4B	1.92	0.00508989	0.28	0.04	1.08	0.22
ENSG00000008952	SEC62	SEC62 homolog, preprotein translocation factor	1.91	2.32934e-05	46.43	6.71	162.75	12.48
ENSG00000121851	POLR3GL	RNA polymerase III subunit GL	1.91	3.35708e-05	14.65	1.4	53.43	6.22
ENSG00000198712	MT-CO2	mitochondrially encoded cytochrome c oxidase II	1.91	0.000113955	815.67	201.2	2716.89	248.92
ENSG00000285894			1.91	0.000214874	16.13	2.01	60.08	10.01
ENSG00000162620	LRRIQ3	leucine rich repeats and IQ motif containing 3	1.91	0.000499589	2.47	0.36	9.05	1.31
ENSG00000075539	FRYL	FRY like transcription coactivator	1.91	0.000973994	10.36	2.21	35.34	6.44
ENSG00000226608	FTLP3	ferritin light chain pseudogene 3	1.91	0.00324794	0.38	0.05	1.42	0.22
ENSG00000278239			1.91	0.0070046	0.36	0.09	1.14	0.2
ENSG00000028277	POU2F2	POU class 2 homeobox 2	1.91	0.00680332	0.8	0.2	2.55	0.47
ENSG00000172404	DNAJB7	DnaJ heat shock protein family (Hsp40) member B7	1.91	0.00769858	0.44	0.14	1.31	0.16
ENSG00000140988	RPS2	ribosomal protein S2	1.9	4.77929e-06	80.38	6.92	285.05	11.65
ENSG00000290759			1.9	1.28141e-05	31.66	2.72	114.32	10.36
ENSG00000146574	CCZ1B	CCZ1 homolog B, vacuolar protein trafficking and biogenesis associated	1.9	1.81639e-05	244.44	12.41	905.43	103.52
ENSG00000205268	PDE7A	phosphodiesterase 7A	1.9	7.1871e-05	15.35	2.72	53.85	6.05
ENSG00000243273			1.9	0.000104511	14.38	2.85	49.03	4.9
ENSG00000234763			1.9	0.000208325	1.43	0.26	4.82	0.2
ENSG00000119927	GPAM	glycerol-3-phosphate acyltransferase, mitochondrial	1.9	0.000696496	12.17	2.59	43.36	8.56
ENSG00000120279	MYCT1	MYC target 1	1.9	0.00643575	0.72	0.15	2.52	0.58
ENSG00000226419	SLC16A1-AS1	SLC16A1 antisense RNA 1	1.9	0.00683962	0.49	0.02	2.03	0.53
ENSG00000143106	PSMA5	proteasome 20S subunit alpha 5	1.89	4.41753e-06	324.92	16.92	1175.65	113.33
ENSG00000070770	CSNK2A2	casein kinase 2 alpha 2	1.89	1.43509e-05	12.19	0.89	43.36	2.93
ENSG00000071794	HLTF	helicase like transcription factor	1.89	2.44812e-05	18.23	2.5	62.44	2.45
ENSG00000106211	HSPB1	heat shock protein family B (small) member 1	1.89	3.76896e-05	84.95	9.57	303.06	35.07
ENSG00000059728	MXD1	MAX dimerization protein 1	1.89	5.95504e-05	106.23	21.7	357.38	30.13
ENSG00000213123	DYNLT2B	dynein light chain Tctex-type 2B	1.89	0.000103673	9.85	1.49	33.83	3.51
ENSG00000196950	SLC39A10	solute carrier family 39 member 10	1.89	0.000104607	167.92	22.58	605.25	96.59
ENSG00000100697	DICER1	dicer 1, ribonuclease III	1.89	0.000124269	23.42	2.78	85.01	13.98
ENSG00000225830	ERCC6	ERCC excision repair 6, chromatin remodeling factor	1.89	0.000216672	51.06	6.66	186.11	34.51
ENSG00000225840			1.89	0.000364887	96.22	9.96	372.12	75.65
ENSG00000186918	ZNF395	zinc finger protein 395	1.89	0.00089917	4.34	0.37	17.11	4
ENSG00000255133	LINC02721	long intergenic non-protein coding RNA 2721	1.89	0.00116515	3.56	0.94	11.04	1.18
ENSG00000070961	ATP2B1	ATPase plasma membrane Ca2+ transporting 1	1.88	2.73398e-05	68.32	6.19	247.9	29.89
ENSG00000173473	SMARCC1	SWI/SNF related, matrix associated, actin dependent regulator of chromatin subfamily c member 1	1.88	5.83659e-05	14.46	2.01	49.77	3.93
ENSG00000177733	HNRNPA0	heterogeneous nuclear ribonucleoprotein A0	1.88	7.61007e-05	2.37	0.17	8.42	0.8
ENSG00000074935	TUBE1	tubulin epsilon 1	1.88	0.000100823	39.02	2.94	145.78	25.2
ENSG00000291259			1.88	0.000132328	3.74	0.69	12.37	0.62
ENSG00000244053	RPL13AP2	ribosomal protein L13a pseudogene 2	1.88	0.000326384	8.51	1.75	29.13	3.89
ENSG00000251680			1.88	0.000368393	3.07	0.45	10.61	1.42
ENSG00000198586	TLK1	tousled like kinase 1	1.88	0.000367075	9.18	2.45	28.85	1.94
ENSG00000188177	ZC3H6	zinc finger CCCH-type containing 6	1.88	0.000945226	4.43	1.12	13.47	0.9
ENSG00000224517	HTR2A-AS1	HTR2A antisense RNA 1	1.88	0.00179967	3.8	0.53	15.09	3.98
ENSG00000187764	SEMA4D	semaphorin 4D	1.88	0.00469993	4.86	1.39	16.35	3.91
ENSG00000075188	NUP37	nucleoporin 37	1.87	4.39611e-06	198.32	13.76	695.17	51.02
ENSG00000145703	IQGAP2	IQ motif containing GTPase activating protein 2	1.87	1.324e-05	148.37	6.18	535.26	64.85
ENSG00000178966	RMI1	RecQ mediated genome instability 1	1.87	1.73284e-05	44.93	1.05	164.2	21.48
ENSG00000114062	UBE3A	ubiquitin protein ligase E3A	1.87	7.4604e-05	19.96	2.87	66.51	4.39
ENSG00000268043	NBPF12	NBPF member 12	1.87	8.70028e-05	1.97	0.16	6.91	0.58
ENSG00000289316			1.87	0.000494354	1.21	0.21	4.12	0.53
ENSG00000138316	ADAMTS14	ADAM metallopeptidase with thrombospondin type 1 motif 14	1.87	0.0017646	3.58	0.33	14.93	5.32
ENSG00000184261	KCNK12	potassium two pore domain channel subfamily K member 12	1.87	0.00247653	5.65	1.61	19.33	4.96
ENSG00000010072	SPRTN	SprT-like N-terminal domain	1.87	0.00261339	19.03	2.02	78.15	21.05
ENSG00000163002	NUP35	nucleoporin 35	1.86	4.70304e-06	523.33	49.21	1814.48	99.9
ENSG00000103152	MPG	N-methylpurine DNA glycosylase	1.86	2.70192e-05	34.23	2.55	121.84	14.02
ENSG00000114978	MOB1A	MOB kinase activator 1A	1.86	0.000100153	55.03	4.67	201.21	33.3
ENSG00000126790	L3HYPDH	trans-L-3-hydroxyproline dehydratase	1.86	0.000498752	4.14	0.4	15.42	3
ENSG00000183625	CCR3	C-C motif chemokine receptor 3	1.86	0.00128397	21.71	4.04	76.39	14.91
ENSG00000157540	DYRK1A	dual specificity tyrosine phosphorylation regulated kinase 1A	1.86	0.00204464	17.26	3.67	60.57	11.24
ENSG00000165828	PRAP1	proline rich acidic protein 1	1.86	0.00266873	12.1	3.14	39.93	7.85
ENSG00000165434	PGM2L1	phosphoglucomutase 2 like 1	1.86	0.0033512	1.83	0.71	4.95	0.47
ENSG00000105849	POLR1F	RNA polymerase I subunit F	1.85	5.15446e-06	119.69	7.74	417.11	33.02
ENSG00000175216	CKAP5	cytoskeleton associated protein 5	1.85	6.92121e-05	371.61	43.67	1303.75	193.05
ENSG00000050405	LIMA1	LIM domain and actin binding 1	1.85	8.80096e-05	624.46	47.18	2274.23	384.53
ENSG00000139613	SMARCC2	SWI/SNF related, matrix associated, actin dependent regulator of chromatin subfamily c member 2	1.85	0.000128964	22.77	3.52	77.01	9.09
ENSG00000269891	ARHGAP19-SLIT1	ARHGAP19-SLIT1 readthrough (NMD candidate)	1.85	0.000220115	16.44	1.84	58.88	9.6
ENSG00000168280	KIF5C	kinesin family member 5C	1.85	0.000775262	2.15	0.4	6.77	0.58
ENSG00000127955	GNAI1	G protein subunit alpha i1	1.85	0.000670922	69.97	10.04	258.44	52.17
ENSG00000289094			1.85	0.00395539	0.68	0.17	2.04	0.23
ENSG00000282508	LINC01002	long intergenic non-protein coding RNA 1002	1.85	0.00792238	0.55	0.14	1.86	0.43
ENSG00000268119			1.84	1.11199e-05	10.11	0.57	34.97	2.21
ENSG00000156482	RPL30	ribosomal protein L30	1.84	1.25703e-05	115.17	14.62	385.05	13.31
ENSG00000134597	RBMX2	RNA binding motif protein X-linked 2	1.84	2.45842e-05	153.89	22.88	509.73	26.47
ENSG00000083457	ITGAE	integrin subunit alpha E	1.84	3.75647e-05	42.57	5.96	140.93	9.72
ENSG00000074695	LMAN1	lectin, mannose binding 1	1.84	5.3891e-05	29.7	2.57	104.68	13.37
ENSG00000291015			1.84	9.07355e-05	3.13	0.46	10.3	0.55
ENSG00000163659	TIPARP	TCDD inducible poly(ADP-ribose) polymerase	1.84	9.27222e-05	133.29	11.65	476.03	77.85
ENSG00000198862	LTN1	listerin E3 ubiquitin protein ligase 1	1.84	0.000108168	90.54	10.25	317.54	46.84
ENSG00000099875	MKNK2	MAPK interacting serine/threonine kinase 2	1.84	0.000179203	6.04	1.03	19.61	1.57
ENSG00000164151	ICE1	interactor of little elongation complex ELL subunit 1	1.84	0.000203708	44.08	2.54	164.42	30.38
ENSG00000272933	TRIM8-DT	TRIM8 divergent transcript	1.84	0.000541937	1.27	0.13	4.53	0.62
ENSG00000177186	OR2M7	olfactory receptor family 2 subfamily M member 7	1.84	0.00349857	0.47	0.11	1.56	0.14
ENSG00000170584	NUDCD2	NudC domain containing 2	1.83	8.53319e-06	87.29	8.33	293.83	13.71
ENSG00000258315	C17orf49	chromosome 17 open reading frame 49	1.83	1.02305e-05	31.01	2.49	104.78	5.55
ENSG00000077152	UBE2T	ubiquitin conjugating enzyme E2 T	1.83	1.69492e-05	184.12	9.6	645.97	83.25
ENSG00000140396	NCOA2	nuclear receptor coactivator 2	1.83	2.2702e-05	16.14	1.16	55.57	5.79
ENSG00000005249	PRKAR2B	protein kinase cAMP-dependent type II regulatory subunit beta	1.83	3.17755e-05	6.46	0.47	22.1	1.73
ENSG00000285901			1.83	3.15331e-05	50.08	2.7	177.27	24.22
ENSG00000170322	NFRKB	nuclear factor related to kappaB binding protein	1.83	3.64592e-05	71.69	7.6	241.76	22.91
ENSG00000198900	TOP1	DNA topoisomerase I	1.83	4.60304e-05	87.62	15.3	284.03	11.5
ENSG00000165661	QSOX2	quiescin sulfhydryl oxidase 2	1.83	0.000109027	5.43	0.41	19.24	2.6
ENSG00000162601	MYSM1	Myb like, SWIRM and MPN domains 1	1.83	0.000301198	9.47	1.83	31.52	4.55
ENSG00000151151	IPMK	inositol polyphosphate multikinase	1.83	0.000376239	2.25	0.31	7.86	1.26
ENSG00000263146	LINC01896	long intergenic non-protein coding RNA 1896	1.83	0.000956717	5.55	1.21	18.01	2.11
ENSG00000104231	ZFAND1	zinc finger AN1-type containing 1	1.83	0.00379329	2.62	0.67	8.47	1.78
ENSG00000174132	FAM174A	family with sequence similarity 174 member A	1.83	0.00463095	5.25	1.15	17.63	3.8
ENSG00000280113			1.83	0.00778831	1.24	0.22	4.5	1.44
ENSG00000154102	C16orf74	chromosome 16 open reading frame 74	1.82	1.02128e-05	85.5	7.25	289.69	21.36
ENSG00000133863	TEX15	testis expressed 15, meiosis and synapsis associated	1.82	1.21523e-05	43.94	2.62	150.1	14.16
ENSG00000289228			1.82	2.22131e-05	5.38	0.41	18.04	0.72
ENSG00000106399	RPA3	replication protein A3	1.82	3.71452e-05	36.73	5.93	118.62	5.67
ENSG00000171735	CAMTA1	calmodulin binding transcription activator 1	1.82	3.98594e-05	22.56	2.42	76.54	7.91
ENSG00000023608	SNAPC1	small nuclear RNA activating complex polypeptide 1	1.82	4.22735e-05	45.88	1.96	163.43	24.88
ENSG00000111144	LTA4H	leukotriene A4 hydrolase	1.82	6.27127e-05	116.85	11.66	410.28	62.47
ENSG00000213639	PPP1CB	protein phosphatase 1 catalytic subunit beta	1.82	8.12402e-05	21.24	2.24	73.71	10.33
ENSG00000153048	CARHSP1	calcium regulated heat stable protein 1	1.82	0.000100131	4.37	0.6	14.24	0.89
ENSG00000077097	TOP2B	DNA topoisomerase II beta	1.82	9.17413e-05	71.85	8.11	250.16	37.57
ENSG00000166398	GARRE1	granule associated Rac and RHOG effector 1	1.82	0.000112789	8.22	1.25	26.32	1.45
ENSG00000177034	MTX3	metaxin 3	1.82	0.000142556	9.75	0.54	34.85	5.81
ENSG00000125844	RRBP1	ribosome binding protein 1	1.82	0.000154976	16.85	2.67	53.85	4.02
ENSG00000009780	FAM76A	family with sequence similarity 76 member A	1.82	0.000198362	15.64	2.59	52.49	7.54
ENSG00000065978	YBX1	Y-box binding protein 1	1.82	0.000578388	4.74	1.27	14.44	1.36
ENSG00000164983	TMEM65	transmembrane protein 65	1.82	0.000804042	0.98	0.1	3.41	0.45
ENSG00000271383	NBPF19	NBPF member 19	1.82	0.00938809	1.71	0.61	4.72	0.81
ENSG00000081154	PCNP	PEST proteolytic signal containing nuclear protein	1.81	1.06067e-05	26.73	1.11	91.48	7.85
ENSG00000137955	RABGGTB	Rab geranylgeranyltransferase subunit beta	1.81	1.2643e-05	40.94	3.15	138.38	11.32
ENSG00000270757	HSPE1-MOB4	HSPE1-MOB4 readthrough	1.81	1.30616e-05	161.24	17.66	536.07	37.95
ENSG00000118007	STAG1	stromal antigen 1	1.81	1.84579e-05	22.68	0.76	78.33	8.17
ENSG00000256061	DNAAF4	dynein axonemal assembly factor 4	1.81	2.32821e-05	23.71	2.72	78.24	4.69
ENSG00000088256	GNA11	G protein subunit alpha 11	1.81	0.000112108	42.45	3.45	147.77	19.89
ENSG00000234545	FAM133B	family with sequence similarity 133 member B	1.81	0.000113584	79.09	9.16	269.08	40.28
ENSG00000167355	OR51B5	olfactory receptor family 51 subfamily B member 5	1.81	0.000307128	3.07	0.58	9.62	0.61
ENSG00000218819	TDRD15	tudor domain containing 15	1.81	0.000933467	2.2	0.35	7.61	1.28
ENSG00000057019	DCBLD2	discoidin, CUB and LCCL domain containing 2	1.81	0.0023634	1.39	0.22	4.73	0.89
ENSG00000184990	SIVA1	SIVA1 apoptosis inducing factor	1.8	4.39611e-06	105.38	7.43	351.33	20
ENSG00000126016	AMOT	angiomotin	1.8	1.09364e-05	40.3	4.06	132.98	5.17
ENSG00000163634	THOC7	THO complex 7	1.8	1.18768e-05	76.37	5.32	257.14	23.9
ENSG00000121741	ZMYM2	zinc finger MYM-type containing 2	1.8	6.42507e-05	64.11	8.25	212	22.94
ENSG00000159140	SON	SON DNA and RNA binding protein	1.8	7.43083e-05	80.32	16.99	251.1	13.79
ENSG00000164713	BRI3	brain protein I3	1.8	0.000158208	8.61	1.4	27.23	2.36
ENSG00000060237	WNK1	WNK lysine deficient protein kinase 1	1.8	0.000192777	7.94	1.05	26.36	3.36
ENSG00000135838	NPL	N-acetylneuraminate pyruvate lyase	1.8	0.0002686	17.27	1.14	61.89	11.03
ENSG00000165389	SPTSSA	serine palmitoyltransferase small subunit A	1.8	0.000430691	2.06	0.43	6.5	0.51
ENSG00000273983	H3C8	H3 clustered histone 8	1.8	0.00167405	3.19	0.61	10.66	2.22
ENSG00000290837	LRRC37A5P	leucine rich repeat containing 37 member A5, pseudogene	1.8	0.00337946	0.35	0.06	1.12	0.11
ENSG00000118482	PHF3	PHD finger protein 3	1.79	6.14384e-06	38.83	1.52	130.14	8.11
ENSG00000156531	PHF6	PHD finger protein 6	1.79	1.01714e-05	41.63	2.42	139.07	10.73
ENSG00000081870	HSPB11	heat shock protein family B (small) member 11	1.79	2.15479e-05	154.42	17.88	504.26	40.65
ENSG00000072803	FBXW11	F-box and WD repeat domain containing 11	1.79	2.51764e-05	8.56	0.81	28.09	1.43
ENSG00000140264	SERF2	small EDRK-rich factor 2	1.79	2.57671e-05	285.53	42.05	916.08	56.18
ENSG00000105372	RPS19	ribosomal protein S19	1.79	2.83487e-05	140.25	21.93	448.52	19.96
ENSG00000213062			1.79	3.83479e-05	20.42	1.79	68.99	8.08
ENSG00000137818	RPLP1	ribosomal protein lateral stalk subunit P1	1.79	5.89704e-05	101.39	17.09	321.67	20.98
ENSG00000126777	KTN1	kinectin 1	1.79	7.83403e-05	154.58	31.92	484.46	33.46
ENSG00000156802	ATAD2	ATPase family AAA domain containing 2	1.79	0.000142985	48.36	3.16	170.86	28.42
ENSG00000204130	RUFY2	RUN and FYVE domain containing 2	1.79	0.00019994	6.76	1.35	21.32	2.2
ENSG00000143545	RAB13	RAB13, member RAS oncogene family	1.79	0.000216774	5.58	0.46	19.2	3.61
ENSG00000257923	CUX1	cut like homeobox 1	1.79	0.000237646	65.96	13.62	204.82	21.24
ENSG00000212907	MT-ND4L	mitochondrially encoded NADH:ubiquinone oxidoreductase core subunit 4L	1.79	0.000910992	115.01	35.07	347.32	54
ENSG00000134313	KIDINS220	kinase D interacting substrate 220	1.79	0.00104715	29.86	4.25	104.15	22.26
ENSG00000289318			1.79	0.00582658	0.75	0.19	2.28	0.38
ENSG00000164715	LMTK2	lemur tyrosine kinase 2	1.79	0.00539227	2.78	0.24	11.27	3.55
ENSG00000123219	CENPK	centromere protein K	1.78	2.10537e-05	48.72	6.19	157.27	8.28
ENSG00000231500	RPS18	ribosomal protein S18	1.78	2.44812e-05	51.34	6.36	165.89	10.43
ENSG00000023516	AKAP11	A-kinase anchoring protein 11	1.78	3.05515e-05	60.6	7.52	196.55	16.33
ENSG00000174718	RESF1	retroelement silencing factor 1	1.78	3.61787e-05	179.64	15.81	603.73	79.19
ENSG00000176386	CDC26	cell division cycle 26	1.78	5.54101e-05	37.94	5.08	121.89	9.68
ENSG00000139746	RBM26	RNA binding motif protein 26	1.78	6.96527e-05	16.98	1.79	56.12	6.54
ENSG00000183955	KMT5A	lysine methyltransferase 5A	1.78	0.000149224	4.21	0.62	13.25	0.68
ENSG00000228253	MT-ATP8	mitochondrially encoded ATP synthase membrane subunit 8	1.78	0.000191261	14.72	1.21	50.46	8.13
ENSG00000134278	SPIRE1	spire type actin nucleation factor 1	1.78	0.000512579	3.36	0.41	11.62	2.31
ENSG00000112893	MAN2A1	mannosidase alpha class 2A member 1	1.78	0.000622742	5.05	0.8	16.62	3.1
ENSG00000070831	CDC42	cell division cycle 42	1.78	0.000628709	15.54	4.5	45.89	4.8
ENSG00000275993			1.78	0.0013095	0.86	0.13	2.85	0.48
ENSG00000289809			1.78	0.00178372	3.16	0.78	9.92	1.8
ENSG00000157107	FCHO2	FCH and mu domain containing endocytic adaptor 2	1.78	0.00212423	1.58	0.16	5.7	1.46
ENSG00000198176	TFDP1	transcription factor Dp-1	1.77	2.84275e-05	33.54	1.63	113.68	14.41
ENSG00000108848	LUC7L3	LUC7 like 3 pre-mRNA splicing factor	1.77	4.06046e-05	34.79	3.08	115.12	12.45
ENSG00000130699	TAF4	TATA-box binding protein associated factor 4	1.77	0.000133801	6.23	0.41	21.13	2.97
ENSG00000137815	RTF1	RTF1 homolog, Paf1/RNA polymerase II complex component	1.77	0.000206654	39.82	7.62	123.76	12.52
ENSG00000148384	INPP5E	inositol polyphosphate-5-phosphatase E	1.77	0.000715271	9.37	1.28	31.71	5.74
ENSG00000253729	PRKDC	protein kinase, DNA-activated, catalytic subunit	1.77	0.00316015	4.98	1.02	17.55	5.61
ENSG00000180900	SCRIB	scribble planar cell polarity protein	1.77	0.00412129	1.05	0.25	3.22	0.59
ENSG00000137812	KNL1	kinetochore scaffold 1	1.76	4.53222e-05	143.69	24.49	448.67	30.95
ENSG00000166578	IQCD	IQ motif containing D	1.76	6.11144e-05	22.14	1.98	73.14	8.3
ENSG00000132964	CDK8	cyclin dependent kinase 8	1.76	8.56445e-05	15.71	2.54	48.29	1.54
ENSG00000236618	PITPNA-AS1	PITPNA antisense RNA 1	1.76	0.000104427	13.46	1.74	42.7	3.82
ENSG00000101639	CEP192	centrosomal protein 192	1.76	0.000200334	26.5	3.48	86.91	13.28
ENSG00000169446	MMGT1	membrane magnesium transporter 1	1.76	0.000241094	27.74	2.24	95.48	17.35
ENSG00000151414	NEK7	NIMA related kinase 7	1.76	0.000428586	4.45	0.47	14.87	2.43
ENSG00000135338	LCA5	lebercilin LCA5	1.76	0.00123246	11.19	1.56	38.88	8.64
ENSG00000270647	TAF15	TATA-box binding protein associated factor 15	1.76	0.00264158	2.62	0.71	8.12	1.69
ENSG00000280614			1.76	0.00236285	12.17	0.84	45.24	11.1
ENSG00000280800			1.76	0.00236285	12.17	0.84	45.24	11.1
ENSG00000281181			1.76	0.00236285	12.17	0.84	45.24	11.1
ENSG00000155903	RASA2	RAS p21 protein activator 2	1.76	0.00406981	2.78	0.48	9.52	2.15
ENSG00000173193	PARP14	poly(ADP-ribose) polymerase family member 14	1.76	0.00664343	0.51	0.13	1.61	0.27
ENSG00000138398	PPIG	peptidylprolyl isomerase G	1.75	8.03296e-06	158.5	16.84	501.85	14.61
ENSG00000148482	SLC39A12	solute carrier family 39 member 12	1.75	2.59814e-05	10.32	0.55	33.52	2.4
ENSG00000138433	CIR1	corepressor interacting with RBPJ, CIR1	1.75	2.72168e-05	172.03	26.29	538.65	30.68
ENSG00000198054	DSCR8	Down syndrome critical region 8	1.75	3.69798e-05	19.53	2.31	61.91	4.05
ENSG00000189195	BTBD8	BTB domain containing 8	1.75	3.8494e-05	11.55	1.18	37.01	2.74
ENSG00000095951	HIVEP1	HIVEP zinc finger 1	1.75	7.12022e-05	35.43	4.86	112.36	11.34
ENSG00000180182	MED14	mediator complex subunit 14	1.75	7.53672e-05	32.42	4.84	102.63	10.61
ENSG00000083896	YTHDC1	YTH domain containing 1	1.75	7.76201e-05	19.18	3.35	58.25	1.46
ENSG00000130332	LSM7	LSM7 homolog, U6 small nuclear RNA and mRNA degradation associated	1.75	9.86042e-05	34.87	6.1	108.12	9
ENSG00000101868	POLA1	DNA polymerase alpha 1, catalytic subunit	1.75	0.000133184	42.45	3.82	141.27	21.6
ENSG00000232023	LINC01807	long intergenic non-protein coding RNA 1807	1.75	0.000160308	8.62	1.6	26.55	2.38
ENSG00000271614	ATP2B1-AS1	ATP2B1 antisense RNA 1	1.75	0.000175805	2.12	0.22	6.71	0.41
ENSG00000105821	DNAJC2	DnaJ heat shock protein family (Hsp40) member C2	1.75	0.000175805	81.55	10.75	266.88	41.99
ENSG00000158195	WASF2	WASP family member 2	1.75	0.000186772	28.42	3.65	91.23	12.23
ENSG00000100852	ARHGAP5	Rho GTPase activating protein 5	1.75	0.000272413	10.29	1.77	31.19	1.98
ENSG00000110944	IL23A	interleukin 23 subunit alpha	1.75	0.000317982	2.32	0.22	7.72	1.11
ENSG00000273398			1.75	0.000367075	3.49	0.59	10.68	0.67
ENSG00000236452			1.75	0.000352704	6.82	0.84	22.22	3.18
ENSG00000198039	ZNF273	zinc finger protein 273	1.75	0.00042669	3.04	0.25	10.3	1.64
ENSG00000169291	SHE	Src homology 2 domain containing E	1.75	0.000438696	5.38	0.86	17.39	2.39
ENSG00000157224	CLDN12	claudin 12	1.75	0.000437071	81.15	8.78	279.93	56.76
ENSG00000130741	EIF2S3	eukaryotic translation initiation factor 2 subunit gamma	1.75	0.000841629	7.08	1.18	22.17	3.14
ENSG00000035499	DEPDC1B	DEP domain containing 1B	1.75	0.000812732	32.01	3.92	110.67	22.6
ENSG00000124171	PARD6B	par-6 family cell polarity regulator beta	1.75	0.00119995	4.46	0.82	14.06	2.45
ENSG00000185158	LRRC37B	leucine rich repeat containing 37B	1.75	0.00216665	1.05	0.17	3.27	0.4
ENSG00000145604	SKP2	S-phase kinase associated protein 2	1.75	0.00565042	425.59	69.05	1557.44	416.67
ENSG00000137707	BTG4	BTG anti-proliferation factor 4	1.74	3.32266e-06	2097.09	161.17	6708.21	341.27
ENSG00000165672	PRDX3	peroxiredoxin 3	1.74	3.86173e-06	221.7	7.62	716.42	49.54
ENSG00000172301	COPRS	coordinator of PRMT5 and differentiation stimulator	1.74	3.92281e-06	214.91	13.38	689.74	35.37
ENSG00000087086	FTL	ferritin light chain	1.74	1.65757e-05	7040.26	771.08	22199.4	1453.46
ENSG00000147050	KDM6A	lysine demethylase 6A	1.74	2.31832e-05	20.74	1.68	66.77	5.38
ENSG00000131469	RPL27	ribosomal protein L27	1.74	3.05603e-05	32.62	4.63	100.63	2.41
ENSG00000169062	UPF3A	UPF3A regulator of nonsense mediated mRNA decay	1.74	4.25105e-05	26.78	2.65	85.42	8.3
ENSG00000158411	MITD1	microtubule interacting and trafficking domain containing 1	1.74	4.25266e-05	33.95	4.75	106.04	8.13
ENSG00000198887	SMC5	structural maintenance of chromosomes 5	1.74	5.41865e-05	28.03	2.52	90.86	10.47
ENSG00000172765	TMCC1	transmembrane and coiled-coil domain family 1	1.74	5.84181e-05	26.72	1.13	89.12	12.35
ENSG00000021574	SPAST	spastin	1.74	7.95307e-05	8.63	0.75	27.88	2.84
ENSG00000039319	ZFYVE16	zinc finger FYVE-type containing 16	1.74	8.28958e-05	21.18	2.02	68.32	8.85
ENSG00000198160	MIER1	MIER1 transcriptional regulator	1.74	0.000137608	14.32	1.47	46.58	6.08
ENSG00000196371	FUT4	fucosyltransferase 4	1.74	0.000255743	2.08	0.21	6.71	0.68
ENSG00000245910	SNHG6	small nucleolar RNA host gene 6	1.74	0.000318734	2.39	0.36	7.48	0.7
ENSG00000156509	FBXO43	F-box protein 43	1.74	0.000272357	34.55	3.59	117.34	22.27
ENSG00000286312			1.74	0.000512579	1.26	0.12	4.07	0.47
ENSG00000116473	RAP1A	RAP1A, member of RAS oncogene family	1.74	0.000868557	5.01	0.91	15.59	2.45
ENSG00000126012	KDM5C	lysine demethylase 5C	1.74	0.00234311	6.87	1.27	22.22	4.87
ENSG00000117148	ACTL8	actin like 8	1.74	0.0052651	311.04	75.39	1048.12	251.43
ENSG00000104067	TJP1	tight junction protein 1	1.73	4.43155e-06	36.08	1.2	114.9	3.91
ENSG00000175600	SUGCT	succinyl-CoA:glutarate-CoA transferase	1.73	1.03971e-05	110.63	10.4	349.12	17.62
ENSG00000114744	COMMD2	COMM domain containing 2	1.73	1.32997e-05	67.8	3.06	218.89	20.53
ENSG00000134049	IER3IP1	immediate early response 3 interacting protein 1	1.73	2.2817e-05	122.55	4.01	404.92	49.35
ENSG00000164109	MAD2L1	mitotic arrest deficient 2 like 1	1.73	2.31832e-05	313.13	12.76	1036.23	138.57
ENSG00000155313	USP25	ubiquitin specific peptidase 25	1.73	2.53764e-05	71.76	7.79	224.2	13.63
ENSG00000188612	SUMO2	small ubiquitin like modifier 2	1.73	2.70946e-05	353.09	37.61	1124.07	109.26
ENSG00000134982	APC	APC regulator of WNT signaling pathway	1.73	2.89248e-05	69.89	2.44	228.98	27.04
ENSG00000108107	RPL28	ribosomal protein L28	1.73	6.47246e-05	29.92	4.86	91.65	5.8
ENSG00000287316			1.73	0.00012212	3.13	0.38	9.78	0.78
ENSG00000072134	EPN2	epsin 2	1.73	0.000173428	20.12	2.33	64.65	9.23
ENSG00000176018	LYSMD3	LysM domain containing 3	1.73	0.000273649	8.8	1.43	27.34	3.23
ENSG00000164484	TMEM200A	transmembrane protein 200A	1.73	0.00052535	27	3.41	90.92	18.47
ENSG00000114423	CBLB	Cbl proto-oncogene B	1.73	0.000648826	4.12	0.64	13.23	2.11
ENSG00000147133	TAF1	TATA-box binding protein associated factor 1	1.73	0.000715485	4.95	0.44	16.74	2.96
ENSG00000100084	HIRA	histone cell cycle regulator	1.73	0.00275575	4.72	1.04	13.77	2.08
ENSG00000146083	RNF44	ring finger protein 44	1.73	0.00428913	0.59	0.06	2	0.34
ENSG00000159596	TMEM69	transmembrane protein 69	1.72	5.97831e-06	156.17	10.89	491.9	24.71
ENSG00000085224	ATRX	ATRX chromatin remodeler	1.72	1.28396e-05	104.98	6.23	335.91	28.09
ENSG00000056050	HPF1	histone PARylation factor 1	1.72	1.34882e-05	936.75	117.18	2892.68	154.89
ENSG00000203909	DPPA5	developmental pluripotency associated 5	1.72	1.89911e-05	2314.57	263.76	7181.89	541.15
ENSG00000094975	SUCO	SUN domain containing ossification factor	1.72	2.80325e-05	48.87	3	157.92	17.03
ENSG00000235655	H3P6	H3 histone pseudogene 6	1.72	3.01045e-05	103.34	12.25	321.62	24.25
ENSG00000115966	ATF2	activating transcription factor 2	1.72	6.40633e-05	53.15	4.1	171.16	21.01
ENSG00000017797	RALBP1	ralA binding protein 1	1.72	8.98454e-05	50.35	8.09	153.99	14.39
ENSG00000008324	SS18L2	SS18 like 2	1.72	0.000120562	32.02	5.81	96.15	6.81
ENSG00000169629	RGPD8	RANBP2 like and GRIP domain containing 8	1.72	0.000649837	6.82	1.44	21.02	3.1
ENSG00000066135	KDM4A	lysine demethylase 4A	1.72	0.000888111	20.14	3.54	64.13	12.37
ENSG00000163584	RPL22L1	ribosomal protein L22 like 1	1.72	0.00119631	2.65	0.51	8.04	1.1
ENSG00000187151	ANGPTL5	angiopoietin like 5	1.72	0.00166932	2.17	0.36	6.88	1.1
ENSG00000154188	ANGPT1	angiopoietin 1	1.72	0.00301378	2.72	0.57	7.68	0.58
ENSG00000290789			1.72	0.00367843	1.92	0.35	5.99	1.23
ENSG00000075391	RASAL2	RAS protein activator like 2	1.72	0.00345802	6.22	1.66	17.56	2.38
ENSG00000100300	TSPO	translocator protein	1.72	0.0050668	0.88	0.12	3.07	0.58
ENSG00000124391	IL17C	interleukin 17C	1.72	0.00530451	12.18	2.76	39.89	10.77
ENSG00000154917	RAB6B	RAB6B, member RAS oncogene family	1.72	0.00780419	5.62	1.98	13.74	1.79
ENSG00000187569	DPPA3	developmental pluripotency associated 3	1.71	1.90257e-06	2436.91	169.17	7628.1	225.9
ENSG00000075142	SRI	sorcin	1.71	6.05348e-06	105.97	6.77	332.27	15.7
ENSG00000204387	SNHG32	small nucleolar RNA host gene 32	1.71	1.81458e-05	12.6	0.37	40.04	2.71
ENSG00000189079	ARID2	AT-rich interaction domain 2	1.71	3.08853e-05	16.7	1.72	51.89	3.24
ENSG00000104904	OAZ1	ornithine decarboxylase antizyme 1	1.71	4.10541e-05	116.68	7.26	377.29	51.35
ENSG00000071243	ING3	inhibitor of growth family member 3	1.71	5.31037e-05	108.65	13.84	333.24	23.32
ENSG00000120029	ARMH3	armadillo like helical domain containing 3	1.71	6.10367e-05	7.54	0.67	23.7	2.02
ENSG00000153006	SREK1IP1	SREK1 interacting protein 1	1.71	6.66251e-05	68.61	10.75	206.46	12.61
ENSG00000125944	HNRNPR	heterogeneous nuclear ribonucleoprotein R	1.71	7.41795e-05	21.81	1.49	70.93	9.67
ENSG00000135315	CEP162	centrosomal protein 162	1.71	8.57325e-05	38.89	5.2	121.1	13.07
ENSG00000073803	MAP3K13	mitogen-activated protein kinase kinase kinase 13	1.71	0.000132112	6.98	1.06	21.02	1.52
ENSG00000198258	UBL5	ubiquitin like 5	1.71	0.000388462	51.58	11.16	154.62	21.21
ENSG00000119318	RAD23B	RAD23 homolog B, nucleotide excision repair protein	1.71	0.00088876	4.79	0.85	14.55	2.02
ENSG00000163577	EIF5A2	eukaryotic translation initiation factor 5A2	1.71	0.00136055	0.87	0.16	2.63	0.3
ENSG00000011454	RABGAP1	RAB GTPase activating protein 1	1.71	0.00261382	98.91	12.22	346.63	83.53
ENSG00000181163	NPM1	nucleophosmin 1	1.7	5.90704e-06	597.99	53.6	1844.96	78.78
ENSG00000115128	SF3B6	splicing factor 3b subunit 6	1.7	2.04956e-05	66.49	7.67	202.81	10.37
ENSG00000135486	HNRNPA1	heterogeneous nuclear ribonucleoprotein A1	1.7	2.72542e-05	243.84	10.57	789.43	102.42
ENSG00000154429	CCSAP	centriole, cilia and spindle associated protein	1.7	5.53704e-05	14.04	1.59	43.93	3.92
ENSG00000047634	SCML1	Scm polycomb group protein like 1	1.7	5.38006e-05	78.25	3.98	253.16	35.12
ENSG00000156535	CD109	CD109 molecule	1.7	7.33167e-05	6.65	0.62	20.66	1.75
ENSG00000115677	HDLBP	high density lipoprotein binding protein	1.7	0.000168074	77.94	12.62	239.73	33
ENSG00000134744	TUT4	terminal uridylyl transferase 4	1.7	0.000281884	3.88	0.67	11.69	0.92
ENSG00000185345	PRKN	parkin RBR E3 ubiquitin protein ligase	1.7	0.000632547	3.04	0.31	9.9	1.86
ENSG00000172000	ZNF556	zinc finger protein 556	1.7	0.000812732	3.88	0.53	12.53	2.1
ENSG00000009413	REV3L	REV3 like, DNA directed polymerase zeta catalytic subunit	1.7	0.000787253	10.83	1.72	33.57	4.88
ENSG00000179476	C14orf28	chromosome 14 open reading frame 28	1.7	0.000912811	4.35	0.85	13.09	1.48
ENSG00000109436	TBC1D9	TBC1 domain family member 9	1.7	0.00111708	5.36	0.66	17.27	2.92
ENSG00000100360	IFT27	intraflagellar transport 27	1.7	0.00450468	3.87	0.86	11.51	2.11
ENSG00000223551	TMSB4XP4	TMSB4X pseudogene 4	1.7	0.0065528	0.56	0.1	1.75	0.33
ENSG00000133640	LRRIQ1	leucine rich repeats and IQ motif containing 1	1.7	0.00626862	3.98	0.6	13.98	3.43
ENSG00000129235	TXNDC17	thioredoxin domain containing 17	1.69	1.49773e-05	166.27	16.9	504.88	24.58
ENSG00000166913	YWHAB	tyrosine 3-monooxygenase/tryptophan 5-monooxygenase activation protein beta	1.69	2.30261e-05	315.77	40.48	962.76	62.96
ENSG00000196104	SPOCK3	SPARC (osteonectin), cwcv and kazal like domains proteoglycan 3	1.69	7.43291e-05	9.94	1.34	29.61	1.05
ENSG00000165392	WRN	WRN RecQ like helicase	1.69	0.000111492	51.92	3.89	166.84	22.4
ENSG00000111647	UHRF1BP1L	UHRF1 binding protein 1 like	1.69	0.000111569	56.83	6.05	177.67	22.78
ENSG00000143815	LBR	lamin B receptor	1.69	0.000172206	24.6	1.65	80.31	13.55
ENSG00000088766	CRLS1	cardiolipin synthase 1	1.69	0.000201224	192.98	14.42	641.01	125.65
ENSG00000182004	SNRPE	small nuclear ribonucleoprotein polypeptide E	1.69	0.000367075	298.64	62.48	886.03	117.5
ENSG00000117724	CENPF	centromere protein F	1.69	0.000705142	33.24	7.63	96.76	11.76
ENSG00000160633	SAFB	scaffold attachment factor B	1.69	0.00151352	7.26	0.5	24.97	5.85
ENSG00000290821			1.69	0.00429154	1	0.21	3.11	0.55
ENSG00000267064	UXT-AS1	UXT antisense RNA 1	1.69	0.00485106	1.4	0.18	4.82	1.26
ENSG00000150625	GPM6A	glycoprotein M6A	1.69	0.00531452	1.05	0.3	2.86	0.35
ENSG00000258065			1.69	0.00635696	0.3	0.03	1.01	0.2
ENSG00000197121	PGAP1	post-GPI attachment to proteins inositol deacylase 1	1.69	0.00623885	2.01	0.7	5.44	0.9
ENSG00000105254	TBCB	tubulin folding cofactor B	1.68	4.39611e-06	85.76	3.62	264.51	10.82
ENSG00000029725	RABEP1	rabaptin, RAB GTPase binding effector protein 1	1.68	7.96221e-06	88.75	3.62	275.54	18.81
ENSG00000111897	SERINC1	serine incorporator 1	1.68	9.11902e-06	40.6	1.1	126.93	9.21
ENSG00000164114	MAP9	microtubule associated protein 9	1.68	2.4912e-05	124.56	11.57	381.83	30.49
ENSG00000269699	ZIM2	zinc finger imprinted 2	1.68	3.76574e-05	63.79	6.91	194.72	15.2
ENSG00000100664	EIF5	eukaryotic translation initiation factor 5	1.68	4.24553e-05	259.05	31.42	781.66	61.82
ENSG00000164086	DUSP7	dual specificity phosphatase 7	1.68	5.3891e-05	17.28	1.06	54.23	5.6
ENSG00000261206	LINC00561	long intergenic non-protein coding RNA 561	1.68	6.64095e-05	9.21	0.8	28.39	2.5
ENSG00000124177	CHD6	chromodomain helicase DNA binding protein 6	1.68	0.00010965	14.35	2.08	42.76	3.28
ENSG00000160818	GPATCH4	G-patch domain containing 4 (gene/pseudogene)	1.68	0.00011959	19.97	2.81	60.5	5.97
ENSG00000189060	H1-0	H1.0 linker histone	1.68	0.000154731	24.78	3.29	72.99	5.12
ENSG00000130396	AFDN	afadin, adherens junction formation factor	1.68	0.000167079	30.86	5.53	91.6	9.4
ENSG00000115993	TRAK2	trafficking kinesin protein 2	1.68	0.000187588	24.97	2.47	78.85	11.8
ENSG00000096872	IFT74	intraflagellar transport 74	1.68	0.000185306	38.28	8.22	109.79	7.6
ENSG00000107890	ANKRD26	ankyrin repeat domain containing 26	1.68	0.000253955	29.34	3.43	90.89	11.85
ENSG00000103642	LACTB	lactamase beta	1.68	0.000502117	5.08	0.72	16.06	2.6
ENSG00000146376	ARHGAP18	Rho GTPase activating protein 18	1.68	0.000442021	306.58	28.51	1014.4	201.56
ENSG00000214293	APTR	Alu-mediated CDKN1A/p21 transcriptional regulator	1.68	0.00061983	2.91	0.43	8.99	1.25
ENSG00000205791	LOH12CR2	loss of heterozygosity on chromosome 12, region 2	1.68	0.00100523	1.94	0.4	5.55	0.58
ENSG00000015568	RGPD5	RANBP2 like and GRIP domain containing 5	1.68	0.00137484	11.77	1.55	37.87	7.42
ENSG00000279595			1.68	0.00264631	1.1	0.18	3.46	0.51
ENSG00000090061	CCNK	cyclin K	1.68	0.00295248	37.29	11.67	98.78	12.2
ENSG00000287284			1.68	0.00479254	0.62	0.11	1.79	0.25
ENSG00000183864	TOB2	transducer of ERBB2, 2	1.68	0.00371769	9.64	1.71	30.6	7.8
ENSG00000182348	ZNF804B	zinc finger protein 804B	1.68	0.00936211	2.25	0.77	5.33	0.67
ENSG00000140941	MAP1LC3B	microtubule associated protein 1 light chain 3 beta	1.67	9.05824e-06	143.84	11.71	436.36	17.91
ENSG00000134453	RBM17	RNA binding motif protein 17	1.67	1.91308e-05	120	7.9	371.73	35.81
ENSG00000217930	PAM16	presequence translocase associated motor 16	1.67	2.24693e-05	39.53	3.96	118.27	4.75
ENSG00000161920	MED11	mediator complex subunit 11	1.67	2.47605e-05	35.53	2.93	108.48	7.44
ENSG00000089048	ESF1	ESF1 nucleolar pre-rRNA processing protein homolog	1.67	5.3891e-05	84.34	11.23	253.63	21.54
ENSG00000126653	NSRP1	nuclear speckle splicing regulatory protein 1	1.67	6.12417e-05	29.11	5.03	84.59	1.65
ENSG00000168216	LMBRD1	LMBR1 domain containing 1	1.67	7.01196e-05	96.92	15.37	284.43	17.56
ENSG00000183530	PRR14L	proline rich 14 like	1.67	7.33167e-05	45.05	3.46	140.28	18.63
ENSG00000104047	DTWD1	DTW domain containing 1	1.67	8.37031e-05	12.78	1.62	38.35	2.92
ENSG00000259343	TMC3-AS1	TMC3 antisense RNA 1	1.67	0.000107893	25.14	3.58	74.14	5.65
ENSG00000079691	CARMIL1	capping protein regulator and myosin 1 linker 1	1.67	0.000105794	81.03	8.94	253.12	35.45
ENSG00000169946	ZFPM2	zinc finger protein, FOG family member 2	1.67	0.000108341	212.03	21.99	659.91	89.47
ENSG00000170293	CMTM8	CKLF like MARVEL transmembrane domain containing 8	1.67	0.000153928	22.57	2.25	70.86	9.91
ENSG00000100592	DAAM1	dishevelled associated activator of morphogenesis 1	1.67	0.000148893	381.75	81.14	1098.7	92.57
ENSG00000156650	KAT6B	lysine acetyltransferase 6B	1.67	0.000199613	16.93	1.64	53	7.79
ENSG00000120733	KDM3B	lysine demethylase 3B	1.67	0.000221456	4.92	0.48	15.21	1.96
ENSG00000135999	EPC2	enhancer of polycomb homolog 2	1.67	0.00388859	2.51	0.5	7.78	1.84
ENSG00000185245	GP1BA	glycoprotein Ib platelet subunit alpha	1.67	0.00953605	0.63	0.15	1.76	0.24
ENSG00000148843	PDCD11	programmed cell death 11	1.67	0.00952124	0.89	0.26	2.47	0.51
ENSG00000249915	PDCD6	programmed cell death 6	1.67	0.00668785	107.03	35.95	282.13	52.77
ENSG00000156976	EIF4A2	eukaryotic translation initiation factor 4A2	1.66	1.01223e-05	330.72	28.35	996.85	60.92
ENSG00000186010	NDUFA13	NADH:ubiquinone oxidoreductase subunit A13	1.66	1.49773e-05	51.38	4.45	154.09	6.95
ENSG00000108055	SMC3	structural maintenance of chromosomes 3	1.66	2.04956e-05	508.72	49.24	1538.03	127.69
ENSG00000091039	OSBPL8	oxysterol binding protein like 8	1.66	2.19977e-05	41.77	2.21	127.89	10.6
ENSG00000162961	DPY30	dpy-30 histone methyltransferase complex regulatory subunit	1.66	2.34606e-05	125.4	14.53	373.39	19.5
ENSG00000165813	CCDC186	coiled-coil domain containing 186	1.66	3.51121e-05	94.72	9.37	288.32	26.12
ENSG00000092978	GPATCH2	G-patch domain containing 2	1.66	6.6744e-05	25.57	2.87	76.42	6.01
ENSG00000129315	CCNT1	cyclin T1	1.66	0.000254457	29.84	4.94	86.69	8.38
ENSG00000235437	LINC01278	long intergenic non-protein coding RNA 1278	1.66	0.000386142	6.58	1.17	18.69	1.42
ENSG00000134901	POGLUT2	protein O-glucosyltransferase 2	1.66	0.00070415	5.59	0.95	16.66	2.01
ENSG00000167202	TBC1D2B	TBC1 domain family member 2B	1.66	0.000683478	10.49	2.2	29.47	3.5
ENSG00000276168	RN7SL1	RNA component of signal recognition particle 7SL1	1.66	0.000971462	2.96	0.5	8.29	0.33
ENSG00000291224			1.66	0.00103781	2.93	0.56	8.32	0.86
ENSG00000256879	PDE3A-AS1	PDE3A antisense RNA 1	1.66	0.00111955	1.63	0.19	5	0.9
ENSG00000067533	RRP15	ribosomal RNA processing 15 homolog	1.66	0.00117319	30.28	6.46	89.6	14.69
ENSG00000282692			1.66	0.00549477	0.4	0.09	1.13	0.09
ENSG00000158125	XDH	xanthine dehydrogenase	1.66	0.00600985	0.37	0.07	1.04	0.1
ENSG00000287422			1.66	0.00655997	0.49	0.12	1.37	0.19
ENSG00000038219	BOD1L1	biorientation of chromosomes in cell division 1 like 1	1.65	1.37635e-05	65.35	2.84	199.71	15.61
ENSG00000138182	KIF20B	kinesin family member 20B	1.65	2.07694e-05	235.12	18.84	712.65	65.47
ENSG00000169032	MAP2K1	mitogen-activated protein kinase kinase 1	1.65	5.76771e-05	56.58	4.91	172.69	18.93
ENSG00000268696	ZNF723	zinc finger protein 723	1.65	0.000186772	6.56	1.13	18.71	0.99
ENSG00000153201	RANBP2	RAN binding protein 2	1.65	0.000177282	59.59	9.74	172.74	17.71
ENSG00000168672	LRATD2	LRAT domain containing 2	1.65	0.000396407	19.3	1.71	60.99	10.45
ENSG00000248311			1.65	0.000590411	1.84	0.24	5.52	0.62
ENSG00000083312	TNPO1	transportin 1	1.65	0.000485688	27.05	3.43	83.73	16.38
ENSG00000179295	PTPN11	protein tyrosine phosphatase non-receptor type 11	1.65	0.000549081	8.67	1.03	27	5.25
ENSG00000166002	SMCO4	single-pass membrane protein with coiled-coil domains 4	1.65	0.000872971	33.18	5.65	100.94	16.06
ENSG00000169554	ZEB2	zinc finger E-box binding homeobox 2	1.65	0.00126614	1.16	0.11	3.6	0.52
ENSG00000108510	MED13	mediator complex subunit 13	1.65	0.0010483	33.56	6.27	101.85	18.89
ENSG00000230178	OR4F3	olfactory receptor family 4 subfamily F member 3	1.65	0.00165852	1.57	0.39	4.33	0.37
ENSG00000228451	SDAD1P1	SDA1 domain containing 1 pseudogene 1	1.65	0.00177649	1.97	0.44	5.39	0.55
ENSG00000204186	ZDBF2	zinc finger DBF-type containing 2	1.65	0.00159454	11.37	1.64	35.22	6.72
ENSG00000155096	AZIN1	antizyme inhibitor 1	1.65	0.00167409	41.57	6	133.34	25.49
ENSG00000115020	PIKFYVE	phosphoinositide kinase, FYVE-type zinc finger containing	1.65	0.0024091	26.9	5.29	84.58	19.71
ENSG00000165997	ARL5B	ADP ribosylation factor like GTPase 5B	1.65	0.00264917	20.43	3.62	65.54	15.16
ENSG00000167658	EEF2	eukaryotic translation elongation factor 2	1.65	0.00384778	12.84	4.4	33.56	4.96
ENSG00000273987			1.65	0.00995598	0.29	0.03	0.93	0.15
ENSG00000198668	CALM1	calmodulin 1	1.64	9.20846e-06	730.91	38.83	2212.95	196.61
ENSG00000273559	CWC25	CWC25 spliceosome associated protein homolog	1.64	1.28919e-05	114.35	9.46	340.27	16.83
ENSG00000144224	UBXN4	UBX domain protein 4	1.64	3.21284e-05	158.15	19.56	461.54	23.39
ENSG00000132514	CLEC10A	C-type lectin domain containing 10A	1.64	3.70926e-05	180.62	13.2	549.95	61.76
ENSG00000103540	CCP110	centriolar coiled-coil protein 110	1.64	5.9125e-05	40.89	2.89	124.77	13.87
ENSG00000136153	LMO7	LIM domain 7	1.64	0.000190946	55.86	4.07	174.12	27.52
ENSG00000070756	PABPC1	poly(A) binding protein cytoplasmic 1	1.64	0.000232476	34.5	7.46	95.33	4.81
ENSG00000100836	PABPN1	poly(A) binding protein nuclear 1	1.64	0.000344461	11.23	1.92	32.31	3.12
ENSG00000007202	KIAA0100	KIAA0100	1.64	0.000489688	9.77	1.15	29.89	5.56
ENSG00000119285	HEATR1	HEAT repeat containing 1	1.64	0.000497646	186.13	18.16	593.64	128.25
ENSG00000248787			1.64	0.00117432	1.12	0.19	3.24	0.33
ENSG00000070778	PTPN21	protein tyrosine phosphatase non-receptor type 21	1.64	0.00105312	25.94	5.57	73.23	9.72
ENSG00000078177	N4BP2	NEDD4 binding protein 2	1.64	0.00127835	31.93	3.88	103.73	21.02
ENSG00000135090	TAOK3	TAO kinase 3	1.64	0.00187588	148.34	21.19	478.79	102.62
ENSG00000114739	ACVR2B	activin A receptor type 2B	1.64	0.00243317	8.82	1.56	27.7	5.16
ENSG00000100485	SOS2	SOS Ras/Rho guanine nucleotide exchange factor 2	1.64	0.00255411	5.64	1.16	16.65	3.16
ENSG00000121769	FABP3	fatty acid binding protein 3	1.64	0.00379898	0.74	0.09	2.3	0.48
ENSG00000086062	B4GALT1	beta-1,4-galactosyltransferase 1	1.64	0.00495386	6.58	1.48	20.96	5.51
ENSG00000255836			1.64	0.00754946	0.72	0.13	2.1	0.36
ENSG00000288968			1.64	0.00970294	1.21	0.2	4	0.95
ENSG00000116030	SUMO1	small ubiquitin like modifier 1	1.63	1.00212e-05	190.02	13.96	561.39	31.9
ENSG00000050393	MCUR1	mitochondrial calcium uniporter regulator 1	1.63	1.28609e-05	27.12	1.66	80.36	2.98
ENSG00000158417	EIF5B	eukaryotic translation initiation factor 5B	1.63	2.79044e-05	287.47	40	831.64	32.32
ENSG00000142534	RPS11	ribosomal protein S11	1.63	3.91324e-05	67	8.76	193.39	9
ENSG00000073712	FERMT2	FERM domain containing kindlin 2	1.63	4.28636e-05	36.01	3.17	106.46	8.55
ENSG00000169567	HINT1	histidine triad nucleotide binding protein 1	1.63	4.25543e-05	489.45	67.62	1413.11	94.52
ENSG00000100281	HMGXB4	HMG-box containing 4	1.63	5.31647e-05	67.39	7.52	196.98	13.9
ENSG00000155368	DBI	diazepam binding inhibitor, acyl-CoA binding protein	1.63	6.65508e-05	60.33	7.08	176.7	14.8
ENSG00000198707	CEP290	centrosomal protein 290	1.63	8.37031e-05	10.21	1.13	29.97	2.31
ENSG00000166266	CUL5	cullin 5	1.63	7.76201e-05	527.07	30.08	1629.57	235.52
ENSG00000134825	TMEM258	transmembrane protein 258	1.63	0.000133185	32.95	5.68	92.45	4.84
ENSG00000124610	H1-1	H1.1 linker histone, cluster member	1.63	0.000154833	453.17	77.71	1291.49	131.76
ENSG00000113300	CNOT6	CCR4-NOT transcription complex subunit 6	1.63	0.000208553	30.4	2.67	93.45	15.07
ENSG00000231607	DLEU2	deleted in lymphocytic leukemia 2	1.63	0.0002686	17.16	2.74	49.39	5.07
ENSG00000100813	ACIN1	apoptotic chromatin condensation inducer 1	1.63	0.000617652	14.2	2.53	41.63	7.26
ENSG00000119335	SET	SET nuclear proto-oncogene	1.63	0.000606169	18.24	1.07	59.49	12.86
ENSG00000198231	DDX42	DEAD-box helicase 42	1.63	0.000665615	21.8	3.03	65.15	9.71
ENSG00000205002	AARD	alanine and arginine rich domain containing protein	1.63	0.00146247	0.68	0.07	2.01	0.23
ENSG00000188827	SLX4	SLX4 structure-specific endonuclease subunit	1.63	0.00177404	4.31	0.41	13.94	3.46
ENSG00000047188	YTHDC2	YTH domain containing 2	1.63	0.00298149	9.05	1.6	28.24	6.42
ENSG00000131023	LATS1	large tumor suppressor kinase 1	1.63	0.0030441	9.03	1.23	29.7	7.97
ENSG00000170759	KIF5B	kinesin family member 5B	1.62	8.63922e-06	70.93	2.44	211.57	13.6
ENSG00000054282	SDCCAG8	SHH signaling and ciliogenesis regulator SDCCAG8	1.62	1.14223e-05	226.08	15.86	667.9	41.41
ENSG00000161016	RPL8	ribosomal protein L8	1.62	1.25579e-05	131.09	11.38	382.81	12.09
ENSG00000143977	SNRPG	small nuclear ribonucleoprotein polypeptide G	1.62	4.33401e-05	71.07	8.24	206.49	14.6
ENSG00000166352	IFTAP	intraflagellar transport associated protein	1.62	7.4637e-05	52	6.9	149.6	10.8
ENSG00000184983	NDUFA6	NADH:ubiquinone oxidoreductase subunit A6	1.62	7.8557e-05	119.71	21.18	336.22	13.69
ENSG00000177954	RPS27	ribosomal protein S27	1.62	0.000199613	36.66	6.26	102.43	5.55
ENSG00000160404	TOR2A	torsin family 2 member A	1.62	0.000245369	52.01	6.35	154.22	20.33
ENSG00000151461	UPF2	UPF2 regulator of nonsense mediated mRNA decay	1.62	0.000446046	9.27	2.01	25.35	1.95
ENSG00000138071	ACTR2	actin related protein 2	1.62	0.000495063	51.65	9.16	148.76	22.75
ENSG00000233384	CNIH3-AS2	CNIH3 antisense RNA 2	1.62	0.00081973	1.27	0.1	3.89	0.53
ENSG00000213741	RPS29	ribosomal protein S29	1.62	0.000690502	22.33	5.56	60.32	5.47
ENSG00000182504	CEP97	centrosomal protein 97	1.62	0.000684504	26.54	1.95	83.95	14.89
ENSG00000249936	RAC1P2	Rac family small GTPase 1 pseudogene 2	1.62	0.00103052	5.11	0.94	14.9	1.87
ENSG00000083168	KAT6A	lysine acetyltransferase 6A	1.62	0.0014021	12.57	1.78	38.18	7.39
ENSG00000289690			1.62	0.00221045	1.53	0.33	4.24	0.52
ENSG00000215417	MIR17HG	miR-17-92a-1 cluster host gene	1.62	0.00303383	0.64	0.09	1.82	0.19
ENSG00000185697	MYBL1	MYB proto-oncogene like 1	1.62	0.00265734	3.99	0.84	10.9	1.51
ENSG00000204104	TRAF3IP1	TRAF3 interacting protein 1	1.62	0.00325022	16.82	4.05	47.23	8.62
ENSG00000286904			1.62	0.003774	4.31	1.34	10.83	1.05
ENSG00000162522	KIAA1522	KIAA1522	1.62	0.00464873	2.6	0.6	7.15	1.11
ENSG00000242154			1.62	0.00982015	0.33	0.04	1.08	0.24
ENSG00000169064	ZBBX	zinc finger B-box domain containing	1.62	0.00980426	0.68	0.18	1.93	0.36
ENSG00000144161	ZC3H8	zinc finger CCCH-type containing 8	1.61	2.34405e-05	62.11	6.09	179.53	9.39
ENSG00000147403	RPL10	ribosomal protein L10	1.61	2.70192e-05	87.79	9.7	252.98	11.71
ENSG00000196204	RNF216P1	ring finger protein 216 pseudogene 1	1.61	3.51121e-05	43.26	2.33	128.41	14.12
ENSG00000152359	POC5	POC5 centriolar protein	1.61	4.60304e-05	78.6	8.27	229.27	20.1
ENSG00000182670	TTC3	tetratricopeptide repeat domain 3	1.61	6.22442e-05	51.9	3.29	156.06	18.2
ENSG00000255857	PXN-AS1	PXN antisense RNA 1	1.61	0.00015312	3.48	0.33	10.13	0.68
ENSG00000090621	PABPC4	poly(A) binding protein cytoplasmic 4	1.61	0.000168682	25.21	3.02	73.77	8.37
ENSG00000128908	INO80	INO80 complex ATPase subunit	1.61	0.000186733	5.78	0.53	16.92	1.92
ENSG00000088038	CNOT3	CCR4-NOT transcription complex subunit 3	1.61	0.000321245	10.84	1.52	30.56	2.94
ENSG00000289507			1.61	0.000435022	2.05	0.14	6.12	0.8
ENSG00000172939	OXSR1	oxidative stress responsive kinase 1	1.61	0.000418655	6.32	0.71	18.59	2.15
ENSG00000226137	BAIAP2-DT	BAIAP2 divergent transcript	1.61	0.00139768	1.14	0.14	3.31	0.37
ENSG00000080166	DCT	dopachrome tautomerase	1.61	0.00182409	50.88	3.18	172.06	49.98
ENSG00000170889	RPS9	ribosomal protein S9	1.61	0.00696062	17.36	3.77	50.07	10.53
ENSG00000139618	BRCA2	BRCA2 DNA repair associated	1.6	9.98321e-06	297.84	19.09	865.9	55.95
ENSG00000177879	AP3S1	adaptor related protein complex 3 subunit sigma 1	1.6	2.15455e-05	39.91	0.9	118.73	11.5
ENSG00000114956	DGUOK	deoxyguanosine kinase	1.6	3.11858e-05	65.83	5.85	190.21	13.5
ENSG00000101443	WFDC2	WAP four-disulfide core domain 2	1.6	3.67019e-05	215.32	18.35	628.94	61.46
ENSG00000198034	RPS4X	ribosomal protein S4 X-linked	1.6	3.77754e-05	61.01	7.14	173.46	8.48
ENSG00000100578	KIAA0586	KIAA0586	1.6	4.11142e-05	49.16	4.56	142.7	11.88
ENSG00000187109	NAP1L1	nucleosome assembly protein 1 like 1	1.6	4.61237e-05	96.7	13.49	272.4	11.42
ENSG00000136709	WDR33	WD repeat domain 33	1.6	5.12709e-05	70.36	6.2	204.35	18.5
ENSG00000286075	SAGSIN1	salivary gland specific protein SAGSIN1	1.6	5.27793e-05	73.46	4.13	218.85	26.3
ENSG00000233927	RPS28	ribosomal protein S28	1.6	7.38228e-05	31.8	4.26	89.15	3.44
ENSG00000151474	FRMD4A	FERM domain containing 4A	1.6	7.51224e-05	24.48	2.24	71.42	6.63
ENSG00000113387	SUB1	SUB1 regulator of transcription	1.6	0.000105264	268.18	42.9	762.55	71.85
ENSG00000150636	CCDC102B	coiled-coil domain containing 102B	1.6	0.000153928	5.05	0.53	14.37	0.73
ENSG00000172795	DCP2	decapping mRNA 2	1.6	0.000646673	315.02	60.03	883.2	108.9
ENSG00000260708	TBC1D22A-DT	TBC1D22A divergent transcript	1.6	0.00192572	2.16	0.3	6.48	1.2
ENSG00000264522	OTUD7B	OTU deubiquitinase 7B	1.6	0.00187189	5.02	0.74	14.88	2.53
ENSG00000284846			1.6	0.00333986	8.87	2.82	21.24	1.07
ENSG00000146414	SHPRH	SNF2 histone linker PHD RING helicase	1.6	0.00454369	10.3	1.58	32.87	7.07
ENSG00000149735	GPHA2	glycoprotein hormone subunit alpha 2	1.6	0.00817119	37.3	6.04	126.04	36.68
ENSG00000089157	RPLP0	ribosomal protein lateral stalk subunit P0	1.59	4.81799e-06	205.65	6.16	598.91	32.87
ENSG00000121690	DEPDC7	DEP domain containing 7	1.59	1.29021e-05	855.78	28.4	2537.99	264.67
ENSG00000173812	EIF1	eukaryotic translation initiation factor 1	1.59	1.30239e-05	672.5	63.42	1927.94	103.83
ENSG00000198729	PPP1R14C	protein phosphatase 1 regulatory inhibitor subunit 14C	1.59	2.72168e-05	39.94	3.75	114.32	5.83
ENSG00000076043	REXO2	RNA exonuclease 2	1.59	2.77193e-05	256.16	6.38	764.36	86.84
ENSG00000113593	PPWD1	peptidylprolyl isomerase domain and WD repeat containing 1	1.59	3.69242e-05	102.55	7.07	299.82	28.68
ENSG00000110700	RPS13	ribosomal protein S13	1.59	5.26165e-05	115.72	17.12	322.26	10.54
ENSG00000064012	CASP8	caspase 8	1.59	5.83807e-05	13.73	1.36	38.94	1.36
ENSG00000104218	CSPP1	centrosome and spindle pole associated protein 1	1.59	7.69707e-05	28.35	2.17	83.27	9.58
ENSG00000155100	OTUD6B	OTU deubiquitinase 6B	1.59	8.38814e-05	8.34	0.56	24.52	2.55
ENSG00000032219	ARID4A	AT-rich interaction domain 4A	1.59	9.6973e-05	112.19	8.96	331.71	43.57
ENSG00000163946	TASOR	transcription activation suppressor	1.59	9.98955e-05	83.77	8.66	243.7	29.66
ENSG00000055208	TAB2	TGF-beta activated kinase 1 (MAP3K7) binding protein 2	1.59	0.000115204	11.53	0.63	34.29	4.36
ENSG00000153989	NUS1	NUS1 dehydrodolichyl diphosphate synthase subunit	1.59	0.000133736	8.14	0.45	23.85	2.8
ENSG00000096092	TMEM14A	transmembrane protein 14A	1.59	0.000113697	200.79	27.41	569.16	55.55
ENSG00000177565	TBL1XR1	TBL1X/Y related 1	1.59	0.000256715	9.78	1.43	27.42	2.31
ENSG00000272391	POM121C	POM121 transmembrane nucleoporin C	1.59	0.000335091	6.36	0.64	18.78	2.44
ENSG00000061676	NCKAP1	NCK associated protein 1	1.59	0.000443067	15.53	2.14	45.16	6.2
ENSG00000139865	TTC6	tetratricopeptide repeat domain 6	1.59	0.000464378	14.29	2.75	39.31	4.04
ENSG00000129351	ILF3	interleukin enhancer binding factor 3	1.59	0.000684073	26.27	3.45	75.92	11.37
ENSG00000146007	ZMAT2	zinc finger matrin-type 2	1.59	0.00084182	23.11	4.98	61.45	5.26
ENSG00000244398	RPL36AP37	ribosomal protein L36a pseudogene 37	1.59	0.00139768	8.68	2	23.93	3.48
ENSG00000181450	ZNF678	zinc finger protein 678	1.59	0.00303092	3.42	0.52	10.36	2.22
ENSG00000131725	WDR44	WD repeat domain 44	1.59	0.00342948	22.6	4.58	65.58	14.62
ENSG00000123131	PRDX4	peroxiredoxin 4	1.59	0.00692229	3.7	0.81	10.53	2.02
ENSG00000267041	ZNF850	zinc finger protein 850	1.59	0.00789635	19.04	5.17	57.01	17.43
ENSG00000163041	H3-3A	H3.3 histone A	1.58	2.30622e-05	143.1	11.93	408.52	28.8
ENSG00000083093	PALB2	partner and localizer of BRCA2	1.58	2.47605e-05	87.9	7.75	250.37	16.9
ENSG00000125870	SNRPB2	small nuclear ribonucleoprotein polypeptide B2	1.58	3.69798e-05	55.38	5.85	156.61	9.59
ENSG00000130150	MOSPD2	motile sperm domain containing 2	1.58	6.41116e-05	38.89	2.05	113.98	12.64
ENSG00000110075	PPP6R3	protein phosphatase 6 regulatory subunit 3	1.58	8.70085e-05	39.89	4.52	114.47	11.79
ENSG00000163535	SGO2	shugoshin 2	1.58	8.80096e-05	111.16	8.39	326.84	43.12
ENSG00000148450	MSRB2	methionine sulfoxide reductase B2	1.58	0.000139203	3.81	0.22	11.13	1.03
ENSG00000181090	EHMT1	euchromatic histone lysine methyltransferase 1	1.58	0.000137322	43.88	5.64	125.05	12.91
ENSG00000082258	CCNT2	cyclin T2	1.58	0.000152384	23.58	3.48	66.36	5.74
ENSG00000128829	EIF2AK4	eukaryotic translation initiation factor 2 alpha kinase 4	1.58	0.000192777	26.37	3.58	74.53	7.93
ENSG00000213186	TRIM59	tripartite motif containing 59	1.58	0.000206756	70.79	7.24	208.44	33.08
ENSG00000198604	BAZ1A	bromodomain adjacent to zinc finger domain 1A	1.58	0.000231684	248.4	25.26	740.68	119.98
ENSG00000280241			1.58	0.000477338	9.97	1.07	29.1	4.14
ENSG00000272333	KMT2B	lysine methyltransferase 2B	1.58	0.000577398	5.77	0.97	16.21	2.08
ENSG00000139437	TCHP	trichoplein keratin filament binding	1.58	0.000589346	25.06	4.46	70.74	9.71
ENSG00000107643	MAPK8	mitogen-activated protein kinase 8	1.58	0.000654708	27.6	5.8	73.86	6.01
ENSG00000172922	RNASEH2C	ribonuclease H2 subunit C	1.58	0.000762064	13.92	1.13	42.01	7.98
ENSG00000008128	CDK11A	cyclin dependent kinase 11A	1.58	0.001771	6.14	1.3	17.15	2.59
ENSG00000164031	DNAJB14	DnaJ heat shock protein family (Hsp40) member B14	1.58	0.00212805	3.5	0.55	10.17	1.93
ENSG00000178502	KLHL11	kelch like family member 11	1.58	0.0023099	6.61	0.49	21.37	5.23
ENSG00000196081	ZNF724	zinc finger protein 724	1.58	0.00278087	2.44	0.55	6.58	0.85
ENSG00000006459	KDM7A	lysine demethylase 7A	1.58	0.00389148	30.23	3.96	95.29	21
ENSG00000156469	MTERF3	mitochondrial transcription termination factor 3	1.57	1.20407e-05	587.52	19.38	1704.92	167.19
ENSG00000141446	ESCO1	establishment of sister chromatid cohesion N-acetyltransferase 1	1.57	2.44812e-05	40.54	3.56	114.79	4.9
ENSG00000135968	GCC2	GRIP and coiled-coil domain containing 2	1.57	4.50702e-05	170.26	23.12	475.92	30.38
ENSG00000182180	MRPS16	mitochondrial ribosomal protein S16	1.57	6.64704e-05	18.12	1.86	50.47	2.97
ENSG00000108468	CBX1	chromobox 1	1.57	6.46572e-05	43.77	3.58	125.42	12.44
ENSG00000122507	BBS9	Bardet-Biedl syndrome 9	1.57	6.67098e-05	104.46	12.45	291.15	21.4
ENSG00000178397	FAM220A	family with sequence similarity 220 member A	1.57	7.67827e-05	74.51	3.95	219.04	28.77
ENSG00000082438	COBLL1	cordon-bleu WH2 repeat protein like 1	1.57	8.06051e-05	48.7	2.63	142.42	17.17
ENSG00000137962	ARHGAP29	Rho GTPase activating protein 29	1.57	0.000106979	42.24	2.91	124.29	15.55
ENSG00000011566	MAP4K3	mitogen-activated protein kinase kinase kinase kinase 3	1.57	0.000152303	17.86	1.78	52.07	6.97
ENSG00000100266	PACSIN2	protein kinase C and casein kinase substrate in neurons 2	1.57	0.000184957	30.9	2.6	90.61	13.55
ENSG00000115163	CENPA	centromere protein A	1.57	0.000537838	89.44	9.28	267.16	47.65
ENSG00000149311	ATM	ATM serine/threonine kinase	1.57	0.000746653	16.86	2.37	49.03	8.6
ENSG00000269713	NBPF9	NBPF member 9	1.57	0.00108997	4	0.68	10.72	0.79
ENSG00000125351	UPF3B	UPF3B regulator of nonsense mediated mRNA decay	1.57	0.00126488	49.84	14	130.8	16.05
ENSG00000151881	TMEM267	transmembrane protein 267	1.57	0.00662687	0.56	0.07	1.67	0.35
ENSG00000279373			1.57	0.00700429	0.81	0.18	2.17	0.38
ENSG00000153574	RPIA	ribose 5-phosphate isomerase A	1.57	0.00592079	11.81	2.42	35.63	8.76
ENSG00000079950	STX7	syntaxin 7	1.56	2.59397e-05	23.1	0.96	66.47	4.97
ENSG00000107949	BCCIP	BRCA2 and CDKN1A interacting protein	1.56	2.44812e-05	162.66	15.2	458.7	29.95
ENSG00000165283	STOML2	stomatin like 2	1.56	2.67651e-05	56.77	2.59	163.75	14.63
ENSG00000142507	PSMB6	proteasome 20S subunit beta 6	1.56	3.39085e-05	130.18	15.69	358.68	13.55
ENSG00000147649	MTDH	metadherin	1.56	3.83067e-05	33.92	3.11	95.81	5.62
ENSG00000164610	RP9	RP9 pre-mRNA splicing factor	1.56	4.1703e-05	37.61	3.96	104.61	4.82
ENSG00000171202	TMEM126A	transmembrane protein 126A	1.56	7.23987e-05	60.8	7.59	167.26	10.69
ENSG00000241343	RPL36A	ribosomal protein L36a	1.56	7.87418e-05	34.06	3.54	96.05	9.35
ENSG00000119397	CNTRL	centriolin	1.56	0.000109027	57.57	6.44	162.47	17.95
ENSG00000119906	SLF2	SMC5-SMC6 complex localization factor 2	1.56	0.000146134	26.33	3.66	73.18	6.72
ENSG00000198680	TUSC1	tumor suppressor candidate 1	1.56	0.000206167	12.95	1.32	37.23	4.38
ENSG00000186714	CCDC73	coiled-coil domain containing 73	1.56	0.000230676	58.94	8.91	163.33	16.62
ENSG00000287286			1.56	0.000335698	6.49	0.62	18.77	1.98
ENSG00000063244	U2AF2	U2 small nuclear RNA auxiliary factor 2	1.56	0.000350039	5.88	0.9	15.94	0.84
ENSG00000132432	SEC61G	SEC61 translocon subunit gamma	1.56	0.000323057	60.23	10.68	163.76	16.77
ENSG00000136231	IGF2BP3	insulin like growth factor 2 mRNA binding protein 3	1.56	0.000486203	52.28	3.38	157.88	30.89
ENSG00000112200	ZNF451	zinc finger protein 451	1.56	0.000831803	18.87	3.76	50.15	5.44
ENSG00000138641	HERC3	HECT and RLD domain containing E3 ubiquitin protein ligase 3	1.56	0.00096685	25.68	3.98	73.73	11.93
ENSG00000122035	RASL11A	RAS like family 11 member A	1.56	0.00117319	22.28	3.92	61.73	8.75
ENSG00000160551	TAOK1	TAO kinase 1	1.56	0.00119251	41.07	7.85	114.01	19.26
ENSG00000126870	DYNC2I1	dynein 2 intermediate chain 1	1.56	0.00127251	20.84	5.91	52.98	4.63
ENSG00000290429			1.56	0.00739309	3.46	0.71	8.73	1.09
ENSG00000171456	ASXL1	ASXL transcriptional regulator 1	1.55	1.62463e-05	28.39	1.69	79.25	2.3
ENSG00000090054	SPTLC1	serine palmitoyltransferase long chain base subunit 1	1.55	3.04673e-05	35.71	2.09	101.88	8.33
ENSG00000115414	FN1	fibronectin 1	1.55	2.96077e-05	120.64	10.29	341.03	26.59
ENSG00000145734	BDP1	B double prime 1, subunit of RNA polymerase III transcription initiation factor IIIB	1.55	5.35013e-05	38.24	3.35	107.38	8.44
ENSG00000144674	GOLGA4	golgin A4	1.55	5.89704e-05	95.96	10.63	267.69	19.87
ENSG00000197299	BLM	BLM RecQ like helicase	1.55	6.64853e-05	35.77	2.58	101.46	10.51
ENSG00000205581	HMGN1	high mobility group nucleosome binding domain 1	1.55	6.71471e-05	100.71	9.39	286.4	29.09
ENSG00000133226	SRRM1	serine and arginine repetitive matrix 1	1.55	7.50895e-05	46.08	4.8	129.47	11.69
ENSG00000136122	BORA	BORA aurora kinase A activator	1.55	8.46025e-05	26.18	1.21	76.11	9.61
ENSG00000183814	LIN9	lin-9 DREAM MuvB core complex component	1.55	8.49538e-05	38.43	5.53	104.3	4.78
ENSG00000175054	ATR	ATR serine/threonine kinase	1.55	0.000157138	25.71	2.74	72.42	7.11
ENSG00000164609	SLU7	SLU7 homolog, splicing factor	1.55	0.000154731	183.9	29.34	504.08	49.54
ENSG00000197081	IGF2R	insulin like growth factor 2 receptor	1.55	0.000449795	8.95	0.93	25.53	3.8
ENSG00000092439	TRPM7	transient receptor potential cation channel subfamily M member 7	1.55	0.000531486	15.11	1.87	43.22	6.26
ENSG00000167554	ZNF610	zinc finger protein 610	1.55	0.00088439	24.27	1.59	74.57	15.29
ENSG00000138767	CNOT6L	CCR4-NOT transcription complex subunit 6 like	1.55	0.000870009	40.72	3.85	120.2	20.94
ENSG00000123268	ATF1	activating transcription factor 1	1.55	0.00120474	10.29	1.06	29.9	4.9
ENSG00000108799	EZH1	enhancer of zeste 1 polycomb repressive complex 2 subunit	1.55	0.00177484	7.09	1.25	18.57	2.21
ENSG00000119684	MLH3	mutL homolog 3	1.55	0.00191125	6.18	1.29	15.92	1.37
ENSG00000129003	VPS13C	vacuolar protein sorting 13 homolog C	1.55	0.00190039	42.3	6.87	123.02	27.57
ENSG00000072133	RPS6KA6	ribosomal protein S6 kinase A6	1.55	0.00249965	3.87	0.48	11.59	2.69
ENSG00000116704	SLC35D1	solute carrier family 35 member D1	1.55	0.00330144	28.06	4.51	84.33	17.09
ENSG00000112144	CILK1	ciliogenesis associated kinase 1	1.55	0.00418435	3.68	0.3	11.71	3.1
ENSG00000163644	PPM1K	protein phosphatase, Mg2+/Mn2+ dependent 1K	1.55	0.00634572	0.58	0.08	1.69	0.24
ENSG00000109381	ELF2	E74 like ETS transcription factor 2	1.55	0.00538176	3.32	0.55	9.23	1.64
ENSG00000169826	CSGALNACT2	chondroitin sulfate N-acetylgalactosaminyltransferase 2	1.55	0.00714137	18.81	3.6	56.29	12.92
ENSG00000006625	GGCT	gamma-glutamylcyclotransferase	1.54	1.27813e-05	90.18	4.71	252.05	14.34
ENSG00000203907	OOEP	oocyte expressed protein	1.54	2.01373e-05	1632.83	173.95	4456.91	175.33
ENSG00000145569	OTULINL	OTU deubiquitinase with linear linkage specificity like	1.54	5.5207e-05	18.94	1.18	53.47	4.45
ENSG00000229251	HNRNPA1P8	heterogeneous nuclear ribonucleoprotein A1 pseudogene 8	1.54	0.000133801	280.66	33.3	787.21	97.01
ENSG00000047315	POLR2B	RNA polymerase II subunit B	1.54	0.000154833	16.38	1.34	46.54	5.21
ENSG00000067798	NAV3	neuron navigator 3	1.54	0.000168817	31.29	4.55	84.77	6.73
ENSG00000164292	RHOBTB3	Rho related BTB domain containing 3	1.54	0.000330674	26.52	2.35	76.64	12.01
ENSG00000137656	BUD13	BUD13 homolog	1.54	0.000693159	37.35	3.86	110.4	19.7
ENSG00000182287	AP1S2	adaptor related protein complex 1 subunit sigma 2	1.54	0.00114388	2.93	0.23	8.56	1.15
ENSG00000143799	PARP1	poly(ADP-ribose) polymerase 1	1.54	0.000915955	86.07	8.59	255.33	48.62
ENSG00000100014	SPECC1L	sperm antigen with calponin homology and coiled-coil domains 1 like	1.54	0.00145564	25.48	3.7	73.23	14.36
ENSG00000115977	AAK1	AP2 associated kinase 1	1.54	0.00175086	5.53	1.28	14.31	1.91
ENSG00000108960	MMD	monocyte to macrophage differentiation associated	1.54	0.00403579	6.78	0.7	21.29	5.53
ENSG00000105792	CFAP69	cilia and flagella associated protein 69	1.54	0.00542181	0.85	0.09	2.56	0.54
ENSG00000143442	POGZ	pogo transposable element derived with ZNF domain	1.54	0.0049178	12.99	3.37	32.82	4.67
ENSG00000156697	UTP14A	UTP14A small subunit processome component	1.53	1.30239e-05	107.42	4.98	300.65	19.88
ENSG00000196074	SYCP2	synaptonemal complex protein 2	1.53	1.30637e-05	202.67	13.79	561.45	29.28
ENSG00000151962	RBM46	RNA binding motif protein 46	1.53	3.71798e-05	60.57	4.6	167.85	12.72
ENSG00000267058			1.53	6.18905e-05	11.88	0.87	32.99	2.17
ENSG00000138778	CENPE	centromere protein E	1.53	6.11144e-05	292.95	37.4	802.82	64.81
ENSG00000149256	TENM4	teneurin transmembrane protein 4	1.53	8.67247e-05	9.86	0.62	27.47	2.25
ENSG00000132967	HMGB1P5	high mobility group box 1 pseudogene 5	1.53	8.65446e-05	55.66	8.32	148.68	6.07
ENSG00000164190	NIPBL	NIPBL cohesin loading factor	1.53	0.000109027	42.64	5.27	116.12	10.35
ENSG00000118412	CASP8AP2	caspase 8 associated protein 2	1.53	0.000133815	48.04	5.71	130.85	12.07
ENSG00000107854	TNKS2	tankyrase 2	1.53	0.000147624	44.16	4.47	124.09	17.4
ENSG00000187605	TET3	tet methylcytosine dioxygenase 3	1.53	0.000165261	29.36	3.07	82.81	10.17
ENSG00000241767	LINC01324	long intergenic non-protein coding RNA 1324	1.53	0.000212803	2.38	0.15	6.6	0.36
ENSG00000219200	RNASEK	ribonuclease K	1.53	0.000206756	23.44	3.41	62.75	4.94
ENSG00000137449	CPEB2	cytoplasmic polyadenylation element binding protein 2	1.53	0.000490736	3.49	0.39	9.59	1.04
ENSG00000088832	FKBP1A	FKBP prolyl isomerase 1A	1.53	0.000418685	36.74	4.8	100.93	12.47
ENSG00000165417	GTF2A1	general transcription factor IIA subunit 1	1.53	0.000544721	2.37	0.26	6.44	0.43
ENSG00000067208	EVI5	ecotropic viral integration site 5	1.53	0.00064322	14.56	1.8	41.31	5.97
ENSG00000188243	COMMD6	COMM domain containing 6	1.53	0.000588547	80.54	13.07	221.9	32.99
ENSG00000067596	DHX8	DEAH-box helicase 8	1.53	0.000671547	20.66	4.14	54.71	5.96
ENSG00000123607	TTC21B	tetratricopeptide repeat domain 21B	1.53	0.000921923	12.34	1.21	35.95	5.88
ENSG00000006576	PHTF2	putative homeodomain transcription factor 2	1.53	0.00100432	33.54	2.74	100.28	19.28
ENSG00000107186	MPDZ	multiple PDZ domain crumbs cell polarity complex component	1.53	0.00115234	9.28	1.89	24.14	2.84
ENSG00000246662	CIBAR1-DT	CIBAR1 divergent transcript	1.53	0.00172179	0.99	0.14	2.67	0.21
ENSG00000106330	MOSPD3	motile sperm domain containing 3	1.53	0.00176884	3.06	0.25	8.98	1.63
ENSG00000198929	NOS1AP	nitric oxide synthase 1 adaptor protein	1.53	0.00154627	48.02	7.92	134.06	22.99
ENSG00000205339	IPO7	importin 7	1.53	0.00289248	5.34	0.76	15.42	3.49
ENSG00000182013	PNMA8A	PNMA family member 8A	1.53	0.00299591	8.77	2.12	23.1	3.7
ENSG00000198276	UCKL1	uridine-cytidine kinase 1 like 1	1.53	0.0087211	3.84	0.59	12.04	3.62
ENSG00000139218	SCAF11	SR-related CTD associated factor 11	1.52	2.25242e-05	35	1.06	97.64	7.09
ENSG00000137210	TMEM14B	transmembrane protein 14B	1.52	2.73398e-05	342.01	26.04	940.38	75.72
ENSG00000012983	MAP4K5	mitogen-activated protein kinase kinase kinase kinase 5	1.52	4.14855e-05	13.54	0.65	37.45	2.41
ENSG00000173113	TRMT112	tRNA methyltransferase activator subunit 11-2	1.52	3.71452e-05	411.89	46.8	1108.65	59.09
ENSG00000182117	NOP10	NOP10 ribonucleoprotein	1.52	4.20179e-05	137.38	15.28	368.56	12.91
ENSG00000119655	NPC2	NPC intracellular cholesterol transporter 2	1.52	5.49351e-05	59.02	6.69	158.59	8.2
ENSG00000269893	SNHG8	small nucleolar RNA host gene 8	1.52	0.000117805	4.36	0.26	12.07	0.78
ENSG00000163714	U2SURP	U2 snRNP associated SURP domain containing	1.52	0.000124269	36.77	3.66	101.41	10.97
ENSG00000120159	CAAP1	caspase activity and apoptosis inhibitor 1	1.52	0.000140747	12.35	0.78	34.74	3.85
ENSG00000059588	TARBP1	TAR (HIV-1) RNA binding protein 1	1.52	0.000172206	12.23	1.23	33.65	3.18
ENSG00000004897	CDC27	cell division cycle 27	1.52	0.000154279	168.81	29.04	449.07	34.41
ENSG00000185056	C5orf47	chromosome 5 open reading frame 47	1.52	0.000199831	10.12	0.51	28.9	3.77
ENSG00000122483	CCDC18	coiled-coil domain containing 18	1.52	0.000220919	15.84	1.54	44.32	5.63
ENSG00000135945	REV1	REV1 DNA directed polymerase	1.52	0.000223165	61.01	5.03	173.53	24.58
ENSG00000238217	LINC01877	long intergenic non-protein coding RNA 1877	1.52	0.000300318	2.71	0.22	7.44	0.54
ENSG00000096063	SRPK1	SRSF protein kinase 1	1.52	0.000262999	116.07	17.02	315.55	34.52
ENSG00000164142	FHIP1A	FHF complex subunit HOOK interacting protein 1A	1.52	0.000341364	10.45	0.34	30.27	5.11
ENSG00000051825	MPHOSPH9	M-phase phosphoprotein 9	1.52	0.000361727	9.72	1.1	26.85	3.36
ENSG00000188994	ZNF292	zinc finger protein 292	1.52	0.00034103	34.46	2.95	98.33	16.02
ENSG00000131626	PPFIA1	PTPRF interacting protein alpha 1	1.52	0.000346179	79.44	3.67	234.66	42.54
ENSG00000166889	PATL1	PAT1 homolog 1, processing body mRNA decay factor	1.52	0.000449889	6.27	0.93	16.49	1.27
ENSG00000173041	ZNF680	zinc finger protein 680	1.52	0.000506564	4.28	0.44	11.85	1.58
ENSG00000268364	SMC5-DT	SMC5 divergent transcript	1.52	0.000534576	3.01	0.44	7.93	0.41
ENSG00000100201	DDX17	DEAD-box helicase 17	1.52	0.000679891	7.28	0.67	20.64	3
ENSG00000130338	TULP4	TUB like protein 4	1.52	0.000702734	9.48	1.98	24.41	1.99
ENSG00000117519	CNN3	calponin 3	1.52	0.000619876	427	56.62	1185.39	174.54
ENSG00000152332	UHMK1	U2AF homology motif kinase 1	1.52	0.0013066	14.97	1.53	44.48	9.35
ENSG00000158987	RAPGEF6	Rap guanine nucleotide exchange factor 6	1.52	0.00128738	30.91	3.39	90.82	19.71
ENSG00000115760	BIRC6	baculoviral IAP repeat containing 6	1.52	0.00147517	32.67	2.85	98.16	23.66
ENSG00000204822	MRPL53	mitochondrial ribosomal protein L53	1.52	0.00153343	21.36	4.54	55.97	7.92
ENSG00000290445	CCNYL2	cyclin Y like 2 (pseudogene)	1.52	0.0049819	0.88	0.09	2.52	0.49
ENSG00000065989	PDE4A	phosphodiesterase 4A	1.52	0.00455165	3.08	0.26	9.63	2.68
ENSG00000196792	STRN3	striatin 3	1.52	0.00579394	3.24	0.76	8.34	1.4
ENSG00000186335	SLC36A2	solute carrier family 36 member 2	1.52	0.00841561	0.72	0.16	1.86	0.25
ENSG00000263041			1.52	0.00754782	28.33	4.73	88.35	25.87
ENSG00000197045	GMFB	glia maturation factor beta	1.51	1.25703e-05	151.26	7.23	415.04	24.99
ENSG00000174720	LARP7	La ribonucleoprotein 7, transcriptional regulator	1.51	2.92437e-05	212.5	17.73	579.75	44.72
ENSG00000136108	CKAP2	cytoskeleton associated protein 2	1.51	4.62563e-05	133.4	16.07	357.62	20.15
ENSG00000091136	LAMB1	laminin subunit beta 1	1.51	5.2426e-05	61.82	2.02	173.74	20.2
ENSG00000173674	EIF1AX	eukaryotic translation initiation factor 1A X-linked	1.51	5.65359e-05	101.8	12.88	272.22	14.56
ENSG00000101745	ANKRD12	ankyrin repeat domain 12	1.51	6.52276e-05	28.79	2.9	77.67	4.73
ENSG00000089902	RCOR1	REST corepressor 1	1.51	0.000119098	25.87	1.34	72.09	8.15
ENSG00000168928	CTRB2	chymotrypsinogen B2	1.51	0.000131347	19.09	2.04	51.95	4.61
ENSG00000111911	HINT3	histidine triad nucleotide binding protein 3	1.51	0.000209979	6.71	0.92	17.75	0.83
ENSG00000151470	C4orf33	chromosome 4 open reading frame 33	1.51	0.000219856	8.53	0.81	23.52	2.38
ENSG00000164941	INTS8	integrator complex subunit 8	1.51	0.000196996	204.12	18.15	575.58	80.34
ENSG00000165533	TTC8	tetratricopeptide repeat domain 8	1.51	0.000254602	12.74	1.34	35.64	4.07
ENSG00000163104	SMARCAD1	SWI/SNF-related, matrix-associated actin-dependent regulator of chromatin, subfamily a, containing DEAD/H box 1	1.51	0.000310148	37.38	2.89	105.64	15.16
ENSG00000154265	ABCA5	ATP binding cassette subfamily A member 5	1.51	0.000446063	20.2	3.04	54.81	6.01
ENSG00000175105	ZNF654	zinc finger protein 654	1.51	0.000492069	67.38	4.16	195.07	33.16
ENSG00000187790	FANCM	FA complementation group M	1.51	0.000525202	92.77	8.19	266.5	41.92
ENSG00000136603	SKIL	SKI like proto-oncogene	1.51	0.000981861	3.51	0.48	9.38	0.99
ENSG00000158296	SLC13A3	solute carrier family 13 member 3	1.51	0.000893745	12.97	2.02	35.38	5.42
ENSG00000145725	PPIP5K2	diphosphoinositol pentakisphosphate kinase 2	1.51	0.000875818	43.8	6.73	120.92	20.17
ENSG00000157827	FMNL2	formin like 2	1.51	0.00149922	6.88	0.52	20.19	4.5
ENSG00000108306	FBXL20	F-box and leucine rich repeat protein 20	1.51	0.00302522	9.25	1.43	26.69	6.1
ENSG00000223508	RPL23AP53	ribosomal protein L23a pseudogene 53	1.51	0.00519983	2.52	0.54	6.65	1.1
ENSG00000162616	DNAJB4	DnaJ heat shock protein family (Hsp40) member B4	1.51	0.00519236	31.48	5.09	93.99	23.09
ENSG00000205542	TMSB4X	thymosin beta 4 X-linked	1.5	1.46169e-05	2122.66	141.72	5803.41	462.15
ENSG00000141458	NPC1	NPC intracellular cholesterol transporter 1	1.5	1.66411e-05	128.75	4.98	353.88	24.93
ENSG00000107951	MTPAP	mitochondrial poly(A) polymerase	1.5	2.1021e-05	50.54	1.67	139.01	9.5
ENSG00000275004	ZNF280B	zinc finger protein 280B	1.5	4.79924e-05	142.66	13.39	387.32	33.72
ENSG00000180008	SOCS4	suppressor of cytokine signaling 4	1.5	9.41511e-05	11.42	0.97	31.09	2.3
ENSG00000167797	CDK2AP2	cyclin dependent kinase 2 associated protein 2	1.5	0.000181196	533.06	42.2	1507.37	233.61
ENSG00000250299	MRPS31P4	mitochondrial ribosomal protein S31 pseudogene 4	1.5	0.000322886	2.87	0.19	7.98	0.77
ENSG00000133106	EPSTI1	epithelial stromal interaction 1	1.5	0.000281884	212.55	16.12	607.98	100.11
ENSG00000119953	SMNDC1	survival motor neuron domain containing 1	1.5	0.000363032	8.58	1.14	22.5	1.17
ENSG00000144362	PHOSPHO2	phosphatase, orphan 2	1.5	0.000366873	29.29	1.45	83.94	15.29
ENSG00000160131	VMA21	vacuolar ATPase assembly factor VMA21	1.5	0.000573859	6.33	1.1	16.24	1.01
ENSG00000140575	IQGAP1	IQ motif containing GTPase activating protein 1	1.5	0.00104828	143.47	5.77	428.21	81.24
ENSG00000058272	PPP1R12A	protein phosphatase 1 regulatory subunit 12A	1.5	0.00153775	147.57	19.69	423.04	80.72
ENSG00000291106	LINC00888	long intergenic non-protein coding RNA 888	1.5	0.00270991	4.6	0.89	12.63	2.35
Downregulated DEGs
ENSG00000070669	ASNS	asparagine synthetase (glutamine-hydrolyzing)	-9.34	1.08429e-05	39.78	3.56	0.34	0.3
ENSG00000262633			-8.63	1.06322e-05	6.78	1.45	0	0
ENSG00000288894			-7.42	2.29543e-05	23.96	1.87	0.43	0.29
ENSG00000115657	ABCB6	ATP binding cassette subfamily B member 6 (Langereis blood group)	-6.7	6.85147e-05	3.31	0.51	0.13	0.13
ENSG00000289744			-6.29	6.47037e-05	3.55	0.24	0.17	0.16
ENSG00000136444	RSAD1	radical S-adenosyl methionine domain containing 1	-6.18	0.000821632	2.22	0.69	0.03	0.03
ENSG00000083814	ZNF671	zinc finger protein 671	-6.01	0.000153814	2.41	0.44	0.1	0.09
ENSG00000225365			-5.99	1.05661e-05	11.23	1.54	0.18	0.04
ENSG00000176868			-5.95	0.000157138	1.14	0.31	0	0
ENSG00000275158	TRBV12-5	T cell receptor beta variable 12-5	-5.88	0.000103424	1.68	0.34	0.06	0.06
ENSG00000253271			-5.86	4.95428e-05	1.27	0.23	0.02	0.02
ENSG00000148331	ASB6	ankyrin repeat and SOCS box containing 6	-5.83	1.60649e-06	129.25	24.33	2.14	0.39
ENSG00000230707			-5.83	8.70028e-05	2.03	0.33	0.05	0.04
ENSG00000197213	ZSCAN5B	zinc finger and SCAN domain containing 5B	-5.81	3.07212e-05	0.91	0.22	0	0
ENSG00000255772	LINC01479	long intergenic non-protein coding RNA 1479	-5.8	0.000171073	5.16	0.62	0.2	0.11
ENSG00000274248			-5.78	3.90164e-05	3.24	0.58	0.05	0.02
ENSG00000263528	IKBKE	inhibitor of nuclear factor kappa B kinase subunit epsilon	-5.78	0.000465095	4.22	1.06	0.16	0.1
ENSG00000153485	TMEM251	transmembrane protein 251	-5.76	2.75999e-07	47	1.87	0.92	0.21
ENSG00000168418	KCNG4	potassium voltage-gated channel modifier subfamily G member 4	-5.75	5.89757e-05	3.3	0.25	0.12	0.08
ENSG00000254037			-5.74	1.89911e-05	1.12	0.19	0.01	0.01
ENSG00000255303	OR5BA1P	olfactory receptor family 5 subfamily BA member 1 pseudogene	-5.73	4.18851e-05	1.63	0.27	0.03	0.02
ENSG00000232903	LINC01166	long intergenic non-protein coding RNA 1166	-5.71	1.81672e-05	1.82	0.2	0.03	0.02
ENSG00000150556	LYPD6B	LY6/PLAUR domain containing 6B	-5.71	0.000177321	3.63	0.6	0.1	0.04
ENSG00000175213	ZNF408	zinc finger protein 408	-5.7	1.00212e-05	36.56	6.33	0.83	0.31
ENSG00000184489	PTP4A3	protein tyrosine phosphatase 4A3	-5.7	7.67827e-05	1.56	0.41	0.02	0.01
ENSG00000288683			-5.69	5.89656e-05	1.03	0.2	0.01	0.01
ENSG00000288725			-5.68	0.000307616	5.45	0.66	0.33	0.22
ENSG00000253716	MINCR	MYC-induced long non-coding RNA	-5.66	0.000258089	2.19	0.33	0.16	0.15
ENSG00000241839	PLEKHO2	pleckstrin homology domain containing O2	-5.58	9.1771e-05	2.36	0.45	0.06	0.03
ENSG00000254402	LRRC24	leucine rich repeat containing 24	-5.58	0.00111889	6.8	1.12	0.62	0.38
ENSG00000286258			-5.56	6.10367e-05	1.81	0.29	0.04	0.03
ENSG00000230843			-5.53	2.77193e-05	0.99	0.11	0.02	0.02
ENSG00000253390	ENTPD4-DT	ENTPD4 divergent transcript	-5.52	0.000468934	2.43	0.46	0.1	0.08
ENSG00000108839	ALOX12	arachidonate 12-lipoxygenase, 12S type	-5.51	0.0033975	2.96	1.06	0.06	0.04
ENSG00000142751	GPN2	GPN-loop GTPase 2	-5.49	1.60301e-07	138.98	6.77	3.17	0.56
ENSG00000219039			-5.49	0.000720555	4.25	0.76	0.3	0.18
ENSG00000267288			-5.48	3.65367e-05	0.74	0.2	0	0
ENSG00000255750			-5.48	0.000369826	4.21	0.78	0.16	0.07
ENSG00000284713	SMIM38	small integral membrane protein 38	-5.47	9.47564e-07	23.74	2.35	0.53	0.09
ENSG00000249551	LINC02216	long intergenic non-protein coding RNA 2216	-5.44	3.69798e-05	1.27	0.17	0.03	0.02
ENSG00000272595	OR10AH1P	olfactory receptor family 10 subfamily AH member 1 pseudogene	-5.44	0.000367889	30.93	3.46	1.69	0.71
ENSG00000169733	RFNG	RFNG O-fucosylpeptide 3-beta-N-acetylglucosaminyltransferase	-5.43	0.000190946	20.31	2.51	0.88	0.33
ENSG00000223631	LINC01120	long intergenic non-protein coding RNA 1120	-5.41	0.00036637	3.02	0.63	0.11	0.05
ENSG00000226036			-5.4	0.000127954	1.06	0.23	0.02	0.02
ENSG00000263612			-5.38	3.63164e-05	0.89	0.11	0.02	0.02
ENSG00000117676	RPS6KA1	ribosomal protein S6 kinase A1	-5.37	0.000221456	10.29	2.44	0.3	0.11
ENSG00000188229	TUBB4B	tubulin beta 4B class IVb	-5.31	2.21626e-05	409	98.49	9.83	2.47
ENSG00000259295	CSPG4P12	chondroitin sulfate proteoglycan 4 pseudogene 12	-5.3	0.000805173	2.15	0.49	0.12	0.08
ENSG00000133895	MEN1	menin 1	-5.29	1.19121e-06	27.05	3.04	0.7	0.14
ENSG00000077009	NMRK2	nicotinamide riboside kinase 2	-5.29	2.8941e-06	30.85	5.6	0.72	0.09
ENSG00000254665			-5.29	2.71614e-05	0.68	0.16	0	0
ENSG00000257271	KIRREL3-AS1	KIRREL3 antisense RNA 1	-5.27	0.000485436	2.29	0.67	0.08	0.04
ENSG00000278848	TP53TG3F	TP53 target 3 family member F	-5.26	0.000109044	2.9	0.63	0.07	0.02
ENSG00000143107	FNDC7	fibronectin type III domain containing 7	-5.25	0.000990908	4.79	1.04	0.25	0.12
ENSG00000269243			-5.25	0.00127251	6.8	0.89	0.79	0.45
ENSG00000173253	DMRT2	doublesex and mab-3 related transcription factor 2	-5.24	0.000483352	1.16	0.27	0.08	0.08
ENSG00000254793	FDPSP4	farnesyl diphosphate synthase pseudogene 4	-5.23	2.60245e-05	0.56	0.11	0	0
ENSG00000184967	NOC4L	nucleolar complex associated 4 homolog	-5.2	2.70762e-05	19.4	2.16	0.79	0.28
ENSG00000131142	CCL25	C-C motif chemokine ligand 25	-5.19	8.71495e-05	3.53	0.34	0.13	0.06
ENSG00000144891	AGTR1	angiotensin II receptor type 1	-5.17	3.34724e-05	1.04	0.07	0.02	0.02
ENSG00000228594	FNDC10	fibronectin type III domain containing 10	-5.16	0.000489714	8.64	0.88	0.7	0.41
ENSG00000267001			-5.13	0.000139767	2.59	0.15	0.12	0.06
ENSG00000236968			-5.13	0.000227045	0.91	0.22	0.03	0.03
ENSG00000127586	CHTF18	chromosome transmission fidelity factor 18	-5.1	0.00045535	1.87	0.21	0.15	0.1
ENSG00000007384	RHBDF1	rhomboid 5 homolog 1	-5.09	0.00101213	5.93	0.31	0.73	0.42
ENSG00000274425			-5.08	1.51687e-05	2.44	0.26	0.06	0.01
ENSG00000100319	ZMAT5	zinc finger matrin-type 5	-5.07	8.18829e-06	65.75	7.61	2.51	0.8
ENSG00000119227	PIGZ	phosphatidylinositol glycan anchor biosynthesis class Z	-5.04	6.79422e-05	2.33	0.29	0.08	0.04
ENSG00000007171	NOS2	nitric oxide synthase 2	-5.04	0.00926845	9.51	2.96	1.55	0.88
ENSG00000139190	VAMP1	vesicle associated membrane protein 1	-5.01	0.000598672	2.84	0.4	0.22	0.15
ENSG00000255545	B3GAT1-DT	B3GAT1 divergent transcript	-5	0.00146604	3.11	0.8	0.16	0.09
ENSG00000175707	KDF1	keratinocyte differentiation factor 1	-4.97	1.88521e-06	54.89	5.9	1.94	0.49
ENSG00000263843	MIF4GD-DT	MIF4GD divergent transcript	-4.97	0.00055032	0.87	0.22	0.05	0.05
ENSG00000242279	RPL7AP54	ribosomal protein L7a pseudogene 54	-4.97	0.00070787	1.1	0.17	0.17	0.17
ENSG00000140368	PSTPIP1	proline-serine-threonine phosphatase interacting protein 1	-4.96	5.5198e-07	446.99	60.79	14.78	3.6
ENSG00000258815	LINC02820	long intergenic non-protein coding RNA 2820	-4.94	6.67738e-05	0.79	0.14	0.01	0.01
ENSG00000248817	PMPCAP1	PMPCA pseudogene 1	-4.94	0.00096713	1.42	0.35	0.05	0.03
ENSG00000231817	LINC01198	long intergenic non-protein coding RNA 1198	-4.93	4.93775e-05	3.28	0.16	0.13	0.04
ENSG00000268903			-4.91	0.000307128	1.82	0.28	0.09	0.05
ENSG00000226194	LINC02519	long intergenic non-protein coding RNA 2519	-4.91	0.00183788	1.66	0.57	0.16	0.14
ENSG00000279144			-4.9	0.00134074	6.92	1.68	0.37	0.17
ENSG00000180834	MAP6D1	MAP6 domain containing 1	-4.88	1.21523e-05	37.02	5.87	1.43	0.42
ENSG00000265369	PCAT18	prostate cancer associated transcript 18	-4.88	0.000164701	0.7	0.09	0.03	0.03
ENSG00000095321	CRAT	carnitine O-acetyltransferase	-4.88	0.00318598	5.93	1.7	0.69	0.42
ENSG00000204977	TRIM13	tripartite motif containing 13	-4.87	1.30755e-07	326.02	13.6	11.11	1.52
ENSG00000262179	MYMX	myomixer, myoblast fusion factor	-4.87	0.000171745	1.09	0.11	0.06	0.04
ENSG00000228151			-4.87	0.000200938	1.15	0.25	0.03	0.02
ENSG00000147119	CHST7	carbohydrate sulfotransferase 7	-4.87	0.00230447	2.95	0.79	0.23	0.13
ENSG00000101997	CCDC22	coiled-coil domain containing 22	-4.86	2.57671e-05	11.18	1.07	0.54	0.19
ENSG00000243649	CFB	complement factor B	-4.86	0.000482463	0.77	0.24	0.03	0.03
ENSG00000275400			-4.83	4.16132e-05	0.57	0.03	0.01	0.01
ENSG00000258627			-4.82	0.000476401	2.19	0.43	0.09	0.03
ENSG00000130881	LRP3	LDL receptor related protein 3	-4.81	0.000129391	2.25	0.31	0.09	0.04
ENSG00000225913			-4.81	0.00147657	3.52	0.61	0.32	0.17
ENSG00000116096	SPR	sepiapterin reductase	-4.8	3.49997e-07	101.45	7.64	3.76	0.72
ENSG00000258539			-4.8	0.000618068	1.42	0.22	0.12	0.08
ENSG00000070985	TRPM5	transient receptor potential cation channel subfamily M member 5	-4.77	1.66861e-06	77.31	9.81	2.98	0.77
ENSG00000288258			-4.77	0.000228785	6.22	1.22	0.21	0.05
ENSG00000205861	PCOTH	prostate and testis expressed opposite C1QTNF9B and MIPEP	-4.76	0.000437071	1.28	0.07	0.14	0.11
ENSG00000161956	SENP3	SUMO specific peptidase 3	-4.75	0.000479518	1.2	0.14	0.1	0.08
ENSG00000146232	NFKBIE	NFKB inhibitor epsilon	-4.74	4.8093e-05	23.05	3.55	1.21	0.52
ENSG00000087077	TRIP6	thyroid hormone receptor interactor 6	-4.73	0.000870163	1.6	0.17	0.18	0.11
ENSG00000128185	DGCR6L	DiGeorge syndrome critical region gene 6 like	-4.72	1.32491e-06	52.17	4.94	2.07	0.44
ENSG00000184470	TXNRD2	thioredoxin reductase 2	-4.71	1.25951e-05	15.36	1.33	0.8	0.37
ENSG00000111684	LPCAT3	lysophosphatidylcholine acyltransferase 3	-4.71	0.000400579	0.71	0.09	0.07	0.07
ENSG00000251485	NRBF2P6	NRBF2 pseudogene 6	-4.71	0.000535572	1.02	0.18	0.08	0.07
ENSG00000231720			-4.7	0.000227379	1.36	0.19	0.06	0.02
ENSG00000267493	CIRBP-AS1	CIRBP antisense RNA 1	-4.7	0.000220517	0.61	0.12	0.02	0.02
ENSG00000105278	ZFR2	zinc finger RNA binding protein 2	-4.69	1.66768e-06	40.21	3.04	1.7	0.47
ENSG00000271989			-4.69	3.98726e-05	15.2	2.99	0.63	0.18
ENSG00000243384			-4.68	9.17413e-05	0.5	0.09	0.01	0.01
ENSG00000114854	TNNC1	troponin C1, slow skeletal and cardiac type	-4.68	0.000297567	5.28	1.31	0.24	0.11
ENSG00000274225	LINC03038	long intergenic non-protein coding RNA 3038	-4.67	1.4494e-06	23.6	2.27	0.93	0.17
ENSG00000234707	SEC61G-DT	SEC61G divergent transcript	-4.67	0.000237209	1.84	0.18	0.11	0.05
ENSG00000167967	E4F1	E4F transcription factor 1	-4.67	0.00142346	6.33	0.83	0.84	0.47
ENSG00000229338	NME2P3	NME2 pseudogene 3	-4.67	0.00303493	1.3	0.42	0.06	0.04
ENSG00000236668	LHX2-AS1	LHX2 antisense RNA 1	-4.66	0.000315321	0.93	0.15	0.05	0.03
ENSG00000188130	MAPK12	mitogen-activated protein kinase 12	-4.65	1.71647e-06	31.6	1.56	1.4	0.35
ENSG00000128805	ARHGAP22	Rho GTPase activating protein 22	-4.65	0.00113532	4.7	0.92	0.33	0.15
ENSG00000131849	ZNF132	zinc finger protein 132	-4.65	0.00191236	19.6	3.42	1.69	0.57
ENSG00000267348	GEMIN7-AS1	GEMIN7 antisense RNA 1	-4.64	0.000129768	1.65	0.35	0.06	0.02
ENSG00000234832	NXT1-AS1	NXT1 antisense RNA 1	-4.64	0.00017996	1.12	0.17	0.05	0.02
ENSG00000273238	TMEM271	transmembrane protein 271	-4.64	0.000619476	2.17	0.36	0.2	0.15
ENSG00000156574	NODAL	nodal growth differentiation factor	-4.64	0.000928539	3.53	0.43	0.54	0.43
ENSG00000160808	MYL3	myosin light chain 3	-4.64	0.00680755	1.85	0.69	0.15	0.1
ENSG00000288088			-4.63	0.000139294	0.93	0.12	0.04	0.03
ENSG00000289423			-4.63	0.000416311	1.01	0.15	0.07	0.04
ENSG00000173511	VEGFB	vascular endothelial growth factor B	-4.63	0.000779022	4.77	0.68	0.48	0.27
ENSG00000138615	CILP	cartilage intermediate layer protein	-4.62	0.0054715	1.06	0.32	0.13	0.13
ENSG00000148335	NTMT1	N-terminal Xaa-Pro-Lys N-methyltransferase 1	-4.61	1.47533e-05	32.85	4.96	1.69	0.56
ENSG00000163923	RPL39L	ribosomal protein L39 like	-4.6	1.24058e-06	129.88	12.17	5.88	1.54
ENSG00000100031	GGT1	gamma-glutamyltransferase 1	-4.59	0.00110632	15.72	6.8	0.77	0.3
ENSG00000137198	GMPR	guanosine monophosphate reductase	-4.58	2.66492e-06	30.42	3.67	1.28	0.23
ENSG00000165912	PACSIN3	protein kinase C and casein kinase substrate in neurons 3	-4.58	0.000315321	0.76	0.14	0.04	0.03
ENSG00000233983			-4.58	0.000531015	0.65	0.12	0.06	0.06
ENSG00000160213	CSTB	cystatin B	-4.57	8.7826e-07	400.69	59.35	16.98	3.5
ENSG00000279746			-4.57	0.000220551	1.9	0.21	0.11	0.06
ENSG00000143994	ABHD1	abhydrolase domain containing 1	-4.57	0.00034103	1.94	0.29	0.11	0.05
ENSG00000284664			-4.57	0.000628029	1.99	0.16	0.19	0.1
ENSG00000266086			-4.57	0.000987134	1.56	0.39	0.08	0.05
ENSG00000145916	RMND5B	required for meiotic nuclear division 5 homolog B	-4.56	3.22814e-06	47.98	7.87	1.85	0.16
ENSG00000198074	AKR1B10	aldo-keto reductase family 1 member B10	-4.56	0.000255743	2.13	0.2	0.14	0.07
ENSG00000163464	CXCR1	C-X-C motif chemokine receptor 1	-4.56	0.00254902	1.6	0.33	0.24	0.16
ENSG00000167302	TEPSIN	TEPSIN adaptor related protein complex 4 accessory protein	-4.53	0.000442021	4.14	0.26	0.42	0.22
ENSG00000105251	SHD	Src homology 2 domain containing transforming protein D	-4.52	2.38076e-06	1090.22	174.42	50.59	15.02
ENSG00000254686			-4.52	0.00011959	4.98	1	0.3	0.18
ENSG00000105610	KLF1	Kruppel like factor 1	-4.52	0.000228088	1.17	0.14	0.06	0.02
ENSG00000172345	STARD5	StAR related lipid transfer domain containing 5	-4.51	2.38516e-06	63.04	5.15	3.05	0.71
ENSG00000291067			-4.5	0.000793823	1.33	0.19	0.17	0.14
ENSG00000128965	CHAC1	ChaC glutathione specific gamma-glutamylcyclotransferase 1	-4.49	2.10101e-06	79.08	12.21	3.58	0.65
ENSG00000225950	NTF4	neurotrophin 4	-4.48	7.23987e-05	0.51	0.05	0.01	0.01
ENSG00000175294	CATSPER1	cation channel sperm associated 1	-4.48	0.000334608	7.56	1.55	0.4	0.14
ENSG00000102103	PQBP1	polyglutamine binding protein 1	-4.46	4.02939e-06	73.24	7.41	3.78	0.95
ENSG00000168517	HEXIM2	HEXIM P-TEFb complex subunit 2	-4.46	3.69798e-05	39.18	5.38	2.66	1.42
ENSG00000227963	RBM15-AS1	RBM15 antisense RNA 1	-4.46	0.000147084	1.5	0.18	0.07	0.02
ENSG00000290355	DDX11L16	DEAD/H-box helicase 11 like 16 (pseudogene)	-4.46	0.000527099	0.82	0.13	0.07	0.06
ENSG00000240225	ZNF542P	zinc finger protein 542, pseudogene	-4.46	0.00219874	9.96	1.45	1.21	0.49
ENSG00000064545	TMEM161A	transmembrane protein 161A	-4.45	3.74147e-06	36.54	5.36	1.79	0.49
ENSG00000187953	PMS2CL	PMS2 C-terminal like pseudogene	-4.45	0.000409502	0.69	0.21	0.02	0.02
ENSG00000118094	TREH	trehalase	-4.44	0.000743076	0.6	0.09	0.07	0.07
ENSG00000016391	CHDH	choline dehydrogenase	-4.44	0.00420988	5	1.12	0.55	0.27
ENSG00000259672			-4.44	0.00773219	3.53	0.89	0.45	0.28
ENSG00000226180			-4.43	6.46684e-05	0.81	0.08	0.03	0.01
ENSG00000147383	NSDHL	NAD(P) dependent steroid dehydrogenase-like	-4.42	1.4494e-06	146.29	7.33	7.67	2
ENSG00000187288	CIDEC	cell death inducing DFFA like effector c	-4.42	8.50035e-06	19.97	2.82	1	0.3
ENSG00000237361	TUSC8	tumor suppressor candidate 8	-4.42	0.000405763	7.23	0.41	0.57	0.17
ENSG00000196152	ZNF79	zinc finger protein 79	-4.42	0.000675453	19.1	4.41	1.21	0.5
ENSG00000100056	ESS2	ess-2 splicing factor homolog	-4.41	6.58266e-07	56.63	3.6	2.76	0.48
ENSG00000224475	RPL7AP40	ribosomal protein L7a pseudogene 40	-4.41	1.38924e-05	10.54	1.16	0.57	0.2
ENSG00000138771	SHROOM3	shroom family member 3	-4.41	0.000201571	3.04	0.63	0.14	0.03
ENSG00000226314	ZKSCAN8P1	ZKSCAN8 pseudogene 1	-4.41	0.000700983	1.5	0.14	0.13	0.08
ENSG00000173465	ZNRD2	zinc ribbon domain containing 2	-4.4	1.07934e-05	34.27	4.48	1.81	0.45
ENSG00000185019	UBOX5	U-box domain containing 5	-4.4	6.66073e-05	10.25	1.12	0.62	0.15
ENSG00000260886	TAT-AS1	TAT antisense RNA 1	-4.39	0.000485519	2.3	0.39	0.16	0.08
ENSG00000223884			-4.39	0.000854522	1.56	0.31	0.08	0.03
ENSG00000168913	ENHO	energy homeostasis associated	-4.38	1.1899e-05	13.43	1.28	0.76	0.3
ENSG00000164077	MON1A	MON1 homolog A, secretory trafficking associated	-4.37	0.000176489	9.45	1.02	0.73	0.27
ENSG00000246627	CACNA1C-AS1	CACNA1C antisense RNA 1	-4.37	0.0002686	0.46	0.08	0.02	0.02
ENSG00000179913	B3GNT3	UDP-GlcNAc:betaGal beta-1,3-N-acetylglucosaminyltransferase 3	-4.36	0.00039788	0.88	0.23	0.04	0.02
ENSG00000172830	SSH3	slingshot protein phosphatase 3	-4.36	0.00124761	0.64	0.12	0.09	0.09
ENSG00000225849	MKRN7P	makorin ring finger protein 7, pseudogene	-4.36	0.00612405	1.35	0.32	0.18	0.12
ENSG00000230483			-4.35	3.60238e-06	11.07	0.91	0.54	0.1
ENSG00000233975	LINC02574	long intergenic non-protein coding RNA 2574	-4.35	0.000366799	0.75	0.05	0.05	0.04
ENSG00000289093			-4.35	0.000672813	1.05	0.23	0.06	0.03
ENSG00000235070			-4.34	0.00168357	1	0.23	0.1	0.07
ENSG00000232746	LINC02022	long intergenic non-protein coding RNA 2022	-4.33	2.79621e-05	10.98	1.73	0.56	0.13
ENSG00000109654	TRIM2	tripartite motif containing 2	-4.33	0.00095578	0.99	0.36	0.04	0.03
ENSG00000206066	IGLL3P	immunoglobulin lambda like polypeptide 3, pseudogene	-4.32	1.55183e-05	17.91	2.35	0.98	0.32
ENSG00000106266	SNX8	sorting nexin 8	-4.32	5.49091e-05	17.6	1.86	1.27	0.5
ENSG00000274752	TRBV12-3	T cell receptor beta variable 12-3	-4.32	0.000263644	4.79	0.97	0.24	0.06
ENSG00000100253	MIOX	myo-inositol oxygenase	-4.32	0.0028016	2.66	0.66	0.26	0.14
ENSG00000130734	ATG4D	autophagy related 4D cysteine peptidase	-4.31	6.52276e-05	16.38	2.4	1.14	0.41
ENSG00000121775	TMEM39B	transmembrane protein 39B	-4.31	0.000172226	2.53	0.38	0.15	0.08
ENSG00000232586	KIAA1614-AS1	KIAA1614 antisense RNA 1	-4.31	0.00183957	1.41	0.33	0.13	0.11
ENSG00000255202			-4.3	3.20552e-07	54.17	3.78	2.75	0.43
ENSG00000184163	C1QTNF12	C1q and TNF related 12	-4.3	0.000684332	0.54	0.1	0.05	0.05
ENSG00000235357	LINC01621	long intergenic non-protein coding RNA 1621	-4.3	0.000746334	0.64	0.15	0.05	0.04
ENSG00000286098			-4.3	0.0021468	2.16	0.49	0.2	0.14
ENSG00000235330	RPL12P25	ribosomal protein L12 pseudogene 25	-4.29	0.000824802	0.81	0.11	0.08	0.07
ENSG00000260382			-4.29	0.00108997	0.89	0.1	0.12	0.1
ENSG00000259229			-4.29	0.00115092	0.87	0.19	0.08	0.06
ENSG00000283765			-4.29	0.00485869	2.33	0.54	0.37	0.29
ENSG00000254389	RHPN1-AS1	RHPN1 antisense RNA 1 (head to head)	-4.28	2.69448e-05	11.26	1.63	0.63	0.18
ENSG00000260328			-4.28	0.000182001	0.42	0.04	0.02	0.02
ENSG00000258959			-4.28	0.00138164	1.05	0.14	0.15	0.13
ENSG00000243910	TUBA4B	tubulin alpha 4b	-4.27	2.67411e-07	393.21	36.63	20.14	3.05
ENSG00000047230	CTPS2	CTP synthase 2	-4.27	1.41209e-06	31.63	3.41	1.59	0.22
ENSG00000258741	H2AZ2P1	H2AZ2 pseudogene 1	-4.27	0.00101154	1.15	0.17	0.11	0.08
ENSG00000255422			-4.27	0.00524923	2.23	0.56	0.19	0.09
ENSG00000284194	SCO2	synthesis of cytochrome C oxidase 2	-4.26	4.23249e-07	47.32	4.49	2.37	0.26
ENSG00000083817	ZNF416	zinc finger protein 416	-4.26	1.59908e-06	143.24	21.4	7.06	0.91
ENSG00000231605	LINC01363	long intergenic non-protein coding RNA 1363	-4.26	7.11461e-06	6.15	0.65	0.29	0.03
ENSG00000241852	C8orf58	chromosome 8 open reading frame 58	-4.26	0.00141731	0.57	0.11	0.09	0.09
ENSG00000279076			-4.26	0.00279421	0.92	0.22	0.09	0.06
ENSG00000126062	TMEM115	transmembrane protein 115	-4.25	7.44626e-06	55.45	8.15	3.23	1.05
ENSG00000254972			-4.25	0.000381215	0.97	0.12	0.06	0.03
ENSG00000185736	ADARB2	adenosine deaminase RNA specific B2 (inactive)	-4.25	0.000886953	27.13	16.54	0.85	0.14
ENSG00000157881	PANK4	pantothenate kinase 4 (inactive)	-4.25	0.00127961	5.7	1.22	0.44	0.13
ENSG00000259431	THTPA	thiamine triphosphatase	-4.24	4.42555e-05	19.88	2.1	1.36	0.41
ENSG00000280893			-4.24	0.00179263	14.59	0.57	1.59	0.48
ENSG00000082014	SMARCD3	SWI/SNF related, matrix associated, actin dependent regulator of chromatin, subfamily d, member 3	-4.23	0.000865263	7.89	0.8	0.74	0.24
ENSG00000287259			-4.23	0.0012048	0.9	0.2	0.06	0.04
ENSG00000168505	GBX2	gastrulation brain homeobox 2	-4.23	0.00248182	0.84	0.21	0.06	0.05
ENSG00000269793	ZIM2-AS1	ZIM2 antisense RNA 1	-4.22	0.00113141	2.28	0.68	0.13	0.04
ENSG00000176108	CHMP6	charged multivesicular body protein 6	-4.22	0.00322982	2.63	0.45	0.41	0.23
ENSG00000275034	TP53TG3E	TP53 target 3 family member E	-4.22	0.00425607	1.38	0.41	0.18	0.12
ENSG00000126803	HSPA2	heat shock protein family A (Hsp70) member 2	-4.21	2.59703e-06	22.32	2.44	1.22	0.23
ENSG00000122783	CYREN	cell cycle regulator of NHEJ	-4.2	3.15104e-07	44.42	4.09	2.31	0.21
ENSG00000205138	SDHAF1	succinate dehydrogenase complex assembly factor 1	-4.2	1.27813e-05	12.92	1.9	0.74	0.2
ENSG00000146834	MEPCE	methylphosphate capping enzyme	-4.19	6.01086e-07	53.27	4.47	2.96	0.65
ENSG00000271314			-4.19	0.000872922	0.72	0.11	0.07	0.06
ENSG00000188095	MESP2	mesoderm posterior bHLH transcription factor 2	-4.19	0.00406161	2.2	0.61	0.11	0.06
ENSG00000151117	TMEM86A	transmembrane protein 86A	-4.18	8.37031e-05	5.69	0.64	0.42	0.15
ENSG00000269846			-4.18	8.96416e-05	1.34	0.14	0.06	0.02
ENSG00000197562	RAB40C	RAB40C, member RAS oncogene family	-4.18	0.000304568	15.07	2.96	1.15	0.37
ENSG00000223979	SMCR2	Smith-Magenis syndrome chromosome region, candidate 2	-4.18	0.000298114	0.4	0.03	0.02	0.02
ENSG00000248919	ATP5MF-PTCD1	ATP5MF-PTCD1 readthrough	-4.18	0.00164905	2.58	0.55	0.2	0.08
ENSG00000174276	ZNHIT2	zinc finger HIT-type containing 2	-4.17	1.26834e-05	30.65	3.07	2.12	0.9
ENSG00000096080	MRPS18A	mitochondrial ribosomal protein S18A	-4.16	4.25956e-07	67.77	6.53	3.68	0.46
ENSG00000248703	LINC02415	long intergenic non-protein coding RNA 2415	-4.16	0.000137022	14.46	2.89	0.95	0.3
ENSG00000119411	BSPRY	B-box and SPRY domain containing	-4.16	0.0002686	12.73	0.77	1.11	0.34
ENSG00000203943	SAMD13	sterile alpha motif domain containing 13	-4.16	0.000334815	0.71	0.06	0.05	0.03
ENSG00000223777			-4.16	0.000695501	0.91	0.19	0.06	0.03
ENSG00000250385			-4.16	0.00293268	1.13	0.1	0.24	0.17
ENSG00000162496	DHRS3	dehydrogenase/reductase 3	-4.15	0.000777462	0.68	0.18	0.03	0.02
ENSG00000288520			-4.15	0.00185781	0.69	0.21	0.04	0.02
ENSG00000133115	STOML3	stomatin like 3	-4.15	0.00332558	0.54	0.14	0.05	0.05
ENSG00000223923	TNS1-AS1	TNS1 antisense RNA 1	-4.14	0.000132311	3.62	0.36	0.26	0.09
ENSG00000273172	LINC02091	long intergenic non-protein coding RNA 2091	-4.14	0.000126656	0.39	0.04	0.01	0.01
ENSG00000108963	DPH1	diphthamide biosynthesis 1	-4.14	0.000945226	7.53	0.51	0.77	0.24
ENSG00000120913	PDLIM2	PDZ and LIM domain 2	-4.13	6.13284e-06	151.7	18.42	10.11	3.07
ENSG00000286119			-4.13	1.30239e-05	13.32	1.91	0.78	0.17
ENSG00000234826			-4.13	2.55524e-05	6.81	0.93	0.38	0.09
ENSG00000226288	OR52I2	olfactory receptor family 52 subfamily I member 2	-4.13	0.00075462	2.81	0.41	0.26	0.12
ENSG00000141577	CEP131	centrosomal protein 131	-4.13	0.00386586	3.64	0.92	0.5	0.25
ENSG00000010295	IFFO1	intermediate filament family orphan 1	-4.12	0.000192777	10.03	2.26	0.79	0.35
ENSG00000154222	CC2D1B	coiled-coil and C2 domain containing 1B	-4.12	0.000213481	3.3	0.54	0.25	0.09
ENSG00000286549			-4.12	0.000196546	0.42	0.07	0.01	0.01
ENSG00000228701	TNKS2-DT	TNKS2 divergent transcript	-4.11	0.000460847	7.32	1.19	0.82	0.43
ENSG00000164743	C8orf48	chromosome 8 open reading frame 48	-4.11	0.000821445	1.89	0.32	0.12	0.04
ENSG00000224051	CPTP	ceramide-1-phosphate transfer protein	-4.11	0.00124289	3.43	0.58	0.32	0.12
ENSG00000166813	KIF7	kinesin family member 7	-4.1	1.67171e-05	30.69	1.67	2.45	1.06
ENSG00000184441			-4.1	0.000641401	0.43	0.09	0.03	0.03
ENSG00000100314	CABP7	calcium binding protein 7	-4.1	0.000768216	0.6	0.13	0.04	0.02
ENSG00000157343	ARMC12	armadillo repeat containing 12	-4.1	0.00188889	1.48	0.3	0.13	0.05
ENSG00000257842	NOVA1-DT	NOVA1 divergent transcript	-4.1	0.00997216	1.49	0.84	0.09	0.06
ENSG00000260451	GEMIN8P2	gem nuclear organelle associated protein 8 pseudogene 2	-4.09	0.000787253	2.75	0.23	0.3	0.12
ENSG00000256546	LINC02985	long intergenic non-protein coding RNA 2985	-4.09	0.000953924	2.62	0.51	0.21	0.06
ENSG00000162783	IER5	immediate early response 5	-4.09	0.0019631	3.74	0.86	0.35	0.12
ENSG00000224322			-4.09	0.0027101	1.42	0.52	0.09	0.05
ENSG00000170631	ZNF16	zinc finger protein 16	-4.08	1.88115e-06	111.09	15.95	6.22	0.92
ENSG00000182383	RPL27AP5	ribosomal protein L27a pseudogene 5	-4.08	0.000131096	7.66	0.94	0.69	0.36
ENSG00000289710			-4.08	0.000239462	1.1	0.06	0.08	0.03
ENSG00000167840	ZNF232	zinc finger protein 232	-4.07	2.67411e-07	58.52	2.58	3.43	0.45
ENSG00000178307	TMEM11	transmembrane protein 11	-4.07	3.15104e-07	204.19	14.27	12.37	2.17
ENSG00000141562	NARF	nuclear prelamin A recognition factor	-4.07	3.8166e-07	251.53	23.74	14.92	2.51
ENSG00000065717	TLE2	TLE family member 2, transcriptional corepressor	-4.07	2.65585e-05	55.6	11.09	3.64	1.19
ENSG00000285331			-4.07	0.000225367	3.91	0.29	0.37	0.19
ENSG00000276819	TRBV15	T cell receptor beta variable 15	-4.07	0.00126761	0.86	0.13	0.12	0.1
ENSG00000196843	ARID5A	AT-rich interaction domain 5A	-4.06	6.40633e-05	9.01	0.65	0.69	0.18
ENSG00000187951			-4.06	0.00110632	1.76	0.31	0.16	0.07
ENSG00000188004	SNHG28	small nucleolar RNA host gene 28	-4.06	0.00110632	0.71	0.12	0.06	0.05
ENSG00000189366	ALG1L	ALG1 chitobiosyldiphosphodolichol beta-mannosyltransferase like	-4.06	0.00643773	1.32	0.38	0.12	0.08
ENSG00000139546	TARBP2	TARBP2 subunit of RISC loading complex	-4.05	3.8494e-05	7.6	0.78	0.53	0.15
ENSG00000185669	SNAI3	snail family transcriptional repressor 3	-4.05	5.09016e-05	25.74	3.44	1.89	0.52
ENSG00000110921	MVK	mevalonate kinase	-4.05	5.87895e-05	6.14	0.69	0.45	0.15
ENSG00000184984	CHRM5	cholinergic receptor muscarinic 5	-4.05	0.00100253	1.89	0.16	0.21	0.1
ENSG00000234817	ECI2-DT	ECI2 divergent transcript	-4.04	1.04117e-05	6.1	0.53	0.37	0.08
ENSG00000205309	NT5M	5',3'-nucleotidase, mitochondrial	-4.04	0.000169191	7.9	1.21	0.75	0.37
ENSG00000282591	FAM138F	family with sequence similarity 138 member F	-4.04	0.00169106	0.75	0.15	0.08	0.05
ENSG00000261448			-4.03	2.60339e-05	4.08	0.6	0.23	0.02
ENSG00000040487	SLC66A1	solute carrier family 66 member 1	-4.02	9.54763e-05	20.67	4.99	1.24	0.32
ENSG00000228100	LINC01820	long intergenic non-protein coding RNA 1820	-4.02	0.000840131	3.05	0.42	0.29	0.11
ENSG00000157211	CDCP2	CUB domain containing protein 2	-4.02	0.000950481	1.14	0.22	0.07	0.02
ENSG00000119946	CNNM1	cyclin and CBS domain divalent metal cation transport mediator 1	-4.02	0.00612405	1.37	0.51	0.13	0.09
ENSG00000290459			-4.02	0.00806988	4.85	1.54	0.4	0.2
ENSG00000148297	MED22	mediator complex subunit 22	-4.01	0.00157451	5	1.19	0.46	0.28
ENSG00000285427	SOD2-OT1	SOD2 overlapping transcript 1	-4.01	0.00403981	0.99	0.17	0.18	0.12
ENSG00000127580	WDR24	WD repeat domain 24	-4.01	0.00483631	9.88	2.05	1.23	0.47
ENSG00000110442	COMMD9	COMM domain containing 9	-4	2.98585e-06	36.19	4.07	2.33	0.55
ENSG00000165125	TRPV6	transient receptor potential cation channel subfamily V member 6	-4	2.51764e-05	27.14	5.91	1.59	0.32
ENSG00000100577	GSTZ1	glutathione S-transferase zeta 1	-4	0.000257379	6.32	1.21	0.45	0.14
ENSG00000288545			-3.99	1.52455e-06	311.19	20.46	21.37	5.37
ENSG00000260710			-3.99	0.00117319	0.86	0.1	0.11	0.09
ENSG00000123416	TUBA1B	tubulin alpha 1b	-3.98	2.9318e-06	1004.18	84.23	70.56	17.3
ENSG00000237171			-3.98	0.00109795	0.91	0.14	0.08	0.04
ENSG00000260439	LMF1-AS1	LMF1 antisense RNA 1	-3.98	0.00134487	0.59	0.1	0.06	0.04
ENSG00000179950	PUF60	poly(U) binding splicing factor 60	-3.97	1.4494e-06	102.69	14.23	6.4	0.97
ENSG00000141873	SLC39A3	solute carrier family 39 member 3	-3.97	1.94715e-06	62.6	5.67	4.28	1.17
ENSG00000119986	AVPI1	arginine vasopressin induced 1	-3.97	4.53173e-06	29.15	2.74	2.05	0.51
ENSG00000269858	EGLN2	egl-9 family hypoxia inducible factor 2	-3.97	0.00108997	12.05	1.14	1.5	0.62
ENSG00000239556	UPK3BL3P	uroplakin 3B like 3, pseudogene	-3.97	0.00352813	0.99	0.22	0.09	0.05
ENSG00000176973	FAM89B	family with sequence similarity 89 member B	-3.96	2.48129e-05	53.21	5.59	4.49	1.73
ENSG00000287368			-3.96	0.0033241	0.53	0.16	0.1	0.1
ENSG00000260857			-3.96	0.00492783	3.29	0.88	0.34	0.14
ENSG00000132661	NXT1	nuclear transport factor 2 like export factor 1	-3.95	3.05112e-06	208.69	13.73	15.26	4.28
ENSG00000159214	CCDC24	coiled-coil domain containing 24	-3.95	7.1871e-05	6.56	0.67	0.52	0.18
ENSG00000263105			-3.95	0.000692339	0.36	0.03	0.03	0.03
ENSG00000186019	ZNF225-AS1	ZNF225 and ZNF224 antisense RNA 1	-3.95	0.00247106	2.27	0.42	0.3	0.21
ENSG00000122971	ACADS	acyl-CoA dehydrogenase short chain	-3.95	0.00600985	2.3	0.63	0.31	0.15
ENSG00000188100	FAM25A	family with sequence similarity 25 member A	-3.94	0.000307589	0.58	0.09	0.03	0.02
ENSG00000189319	FAM53B	family with sequence similarity 53 member B	-3.93	7.7832e-06	36.28	3.71	2.7	0.77
ENSG00000188997	KCTD21	potassium channel tetramerization domain containing 21	-3.93	0.000103212	39.45	6.98	3.02	1.04
ENSG00000258588	TRIM6-TRIM34	TRIM6-TRIM34 readthrough	-3.93	0.00164507	2.31	0.34	0.3	0.16
ENSG00000222022			-3.93	0.00261701	0.45	0.1	0.07	0.07
ENSG00000242017	ALG1L15P	ALG1 like 15, pseudogene	-3.92	7.33456e-06	59.11	5.7	4.55	1.41
ENSG00000154957	ZNF18	zinc finger protein 18	-3.91	9.00123e-07	78.64	8.98	5.11	0.69
ENSG00000140474	ULK3	unc-51 like kinase 3	-3.91	6.10689e-05	17.71	3.19	1.1	0.2
ENSG00000267498	UQCRFS1-DT	UQCRFS1 divergent transcript	-3.91	0.00173364	0.68	0.07	0.09	0.06
ENSG00000175573	C11orf68	chromosome 11 open reading frame 68	-3.91	0.00287167	2.06	0.42	0.29	0.18
ENSG00000197114	ZGPAT	zinc finger CCCH-type and G-patch domain containing	-3.9	4.62563e-05	9.93	1.97	0.68	0.19
ENSG00000241451	RPS27P22	ribosomal protein S27 pseudogene 22	-3.9	0.000708747	1.55	0.15	0.15	0.07
ENSG00000233516			-3.9	0.00299637	1.5	0.34	0.12	0.05
ENSG00000136270	TBRG4	transforming growth factor beta regulator 4	-3.89	8.69153e-06	28.58	3.41	2	0.37
ENSG00000213397	HAUS7	HAUS augmin like complex subunit 7	-3.89	9.05824e-06	38.64	2.04	3.05	0.82
ENSG00000287980			-3.89	9.20846e-06	7.56	0.73	0.52	0.14
ENSG00000162032	SPSB3	splA/ryanodine receptor domain and SOCS box containing 3	-3.89	2.2702e-05	19.09	1.33	1.67	0.61
ENSG00000259856	RAB43P1	RAB43 pseudogene 1	-3.89	0.00162476	1.8	0.35	0.2	0.1
ENSG00000233008	LINC01725	long intergenic non-protein coding RNA 1725	-3.89	0.00177746	2.47	0.59	0.2	0.07
ENSG00000197019	SERTAD1	SERTA domain containing 1	-3.89	0.00184934	6.16	0.44	0.84	0.31
ENSG00000177301	KCNA2	potassium voltage-gated channel subfamily A member 2	-3.89	0.00237836	1.82	0.34	0.33	0.26
ENSG00000160570	DEDD2	death effector domain containing 2	-3.88	6.93225e-05	43.44	6.4	4.29	1.98
ENSG00000289546			-3.88	0.000812402	0.59	0.06	0.06	0.05
ENSG00000198522	GPN1	GPN-loop GTPase 1	-3.87	3.13166e-07	133.97	6.47	9.21	1.39
ENSG00000249993	BFSP2-AS1	BFSP2 antisense RNA 1	-3.87	3.52574e-06	28.81	4.17	1.91	0.33
ENSG00000258634			-3.87	0.00164047	1.25	0.13	0.15	0.06
ENSG00000196123	KIAA0895L	KIAA0895 like	-3.87	0.00207407	0.99	0.17	0.11	0.06
ENSG00000271897			-3.87	0.0030238	0.43	0.09	0.06	0.06
ENSG00000164088	PPM1M	protein phosphatase, Mg2+/Mn2+ dependent 1M	-3.87	0.00375561	0.93	0.24	0.1	0.06
ENSG00000213211	KRT18P64	keratin 18 pseudogene 64	-3.87	0.00519656	0.56	0.18	0.07	0.07
ENSG00000158457	TSPAN33	tetraspanin 33	-3.87	0.00620335	1.86	0.35	0.27	0.12
ENSG00000187713	TMEM203	transmembrane protein 203	-3.86	6.42258e-06	38.55	5.1	2.67	0.61
ENSG00000181409	AATK	apoptosis associated tyrosine kinase	-3.86	0.000548056	0.62	0.12	0.04	0.02
ENSG00000223802	CERS1	ceramide synthase 1	-3.86	0.00341625	3.12	0.69	0.49	0.27
ENSG00000291176			-3.86	0.00381647	2.09	0.22	0.4	0.21
ENSG00000286715			-3.85	5.37075e-05	13.8	1.86	1.19	0.43
ENSG00000267475	NUDT19-DT	NUDT19 divergent transcript	-3.85	0.000701926	2.13	0.11	0.22	0.08
ENSG00000140104	CLBA1	clathrin binding box of aftiphilin containing 1	-3.85	0.00104542	1.46	0.2	0.14	0.05
ENSG00000176845	METRNL	meteorin like, glial cell differentiation regulator	-3.85	0.00108874	0.93	0.07	0.1	0.05
ENSG00000167103	PIP5KL1	phosphatidylinositol-4-phosphate 5-kinase like 1	-3.85	0.00391535	1.4	0.22	0.25	0.16
ENSG00000132823	OSER1	oxidative stress responsive serine rich 1	-3.84	2.74484e-07	258.61	8.44	18.19	2.82
ENSG00000167393	PPP2R3B	protein phosphatase 2 regulatory subunit B''beta	-3.84	9.09787e-06	8.7	0.71	0.64	0.14
ENSG00000144120	TMEM177	transmembrane protein 177	-3.84	7.61412e-05	5.68	0.7	0.48	0.15
ENSG00000261707			-3.84	0.000347657	0.81	0.11	0.05	0.01
ENSG00000075234	TTC38	tetratricopeptide repeat domain 38	-3.84	0.00136186	4.87	0.96	0.43	0.15
ENSG00000260922			-3.83	3.13166e-07	46.54	3.09	3.15	0.23
ENSG00000236782	ZNF593OS	ZNF593 opposite strand	-3.83	3.50512e-05	178.5	19.6	16.96	7.18
ENSG00000258760			-3.83	0.000360101	0.9	0.09	0.06	0.02
ENSG00000227269			-3.83	0.000741098	2.97	0.59	0.24	0.09
ENSG00000115353	TACR1	tachykinin receptor 1	-3.83	0.00332024	0.45	0.06	0.13	0.13
ENSG00000124541	RRP36	ribosomal RNA processing 36	-3.82	1.52455e-06	48.64	5.89	3.29	0.48
ENSG00000138030	KHK	ketohexokinase	-3.82	1.97744e-06	168.38	19.64	12.28	2.59
ENSG00000153060	TEKT5	tektin 5	-3.82	1.24431e-05	63.07	8.73	4.88	1.46
ENSG00000204315	FKBPL	FKBP prolyl isomerase like	-3.82	3.74706e-05	8.06	0.75	0.65	0.21
ENSG00000217416	ISCA1P1	iron-sulfur cluster assembly 1 pseudogene 1	-3.82	0.00406897	0.58	0.16	0.07	0.06
ENSG00000218839	FAM138C	family with sequence similarity 138 member C	-3.82	0.00721173	1.44	0.34	0.2	0.1
ENSG00000170464	DNAJC18	DnaJ heat shock protein family (Hsp40) member C18	-3.81	1.06266e-06	102.94	10.02	7.4	1.29
ENSG00000178096	BOLA1	bolA family member 1	-3.81	2.73398e-05	23.06	3.09	1.96	0.7
ENSG00000188937	NYX	nyctalopin	-3.81	0.00620222	0.75	0.15	0.22	0.2
ENSG00000164011	ZNF691	zinc finger protein 691	-3.8	5.45771e-05	13.3	2.13	1.07	0.31
ENSG00000213347	MXD3	MAX dimerization protein 3	-3.8	0.00211732	0.88	0.18	0.08	0.04
ENSG00000116863	ADPRS	ADP-ribosylserine hydrolase	-3.79	7.19353e-05	15.79	1.92	1.39	0.38
ENSG00000169683	LRRC45	leucine rich repeat containing 45	-3.79	0.00146638	5.68	0.63	0.9	0.44
ENSG00000182087	TMEM259	transmembrane protein 259	-3.79	0.00162158	4.66	0.92	0.71	0.39
ENSG00000291055			-3.79	0.00268264	0.55	0.08	0.1	0.1
ENSG00000162222	TTC9C	tetratricopeptide repeat domain 9C	-3.78	1.91825e-07	200.41	16.87	13.77	0.36
ENSG00000131779	PEX11B	peroxisomal biogenesis factor 11 beta	-3.78	6.00596e-06	88.41	8.64	7.22	2.13
ENSG00000037637	FBXO42	F-box protein 42	-3.78	7.29065e-06	53.53	7.63	3.85	0.73
ENSG00000233934	RPL21P38	ribosomal protein L21 pseudogene 38	-3.78	0.000387885	0.88	0.05	0.07	0.03
ENSG00000253279	LINC02209	long intergenic non-protein coding RNA 2209	-3.78	0.00193854	1.07	0.08	0.16	0.09
ENSG00000257390			-3.78	0.00297304	1.78	0.54	0.12	0.05
ENSG00000129055	ANAPC13	anaphase promoting complex subunit 13	-3.77	5.13119e-07	86.85	6.91	6.27	0.97
ENSG00000286691			-3.77	2.91331e-06	26.05	3.43	1.88	0.31
ENSG00000250073	ESAM-AS1	ESAM antisense RNA 1	-3.77	7.38228e-05	3.2	0.45	0.21	0.03
ENSG00000255130			-3.77	0.000438118	1.57	0.33	0.1	0.02
ENSG00000105875	WDR91	WD repeat domain 91	-3.76	3.69798e-05	17.57	2.7	1.51	0.47
ENSG00000160087	UBE2J2	ubiquitin conjugating enzyme E2 J2	-3.75	2.74484e-07	132.22	12.52	9.37	0.67
ENSG00000278970	HEIH	hepatocellular carcinoma up-regulated EZH2-associated long non-coding RNA	-3.75	4.23091e-06	10.44	1.06	0.75	0.1
ENSG00000233820			-3.75	1.21401e-05	24.57	3.12	1.94	0.47
ENSG00000176022	B3GALT6	beta-1,3-galactosyltransferase 6	-3.75	0.00035598	11.34	1.81	1.44	0.86
ENSG00000197180	ATP6AP1-DT	ATP6AP1 divergent transcript	-3.75	0.00293711	1.2	0.31	0.11	0.05
ENSG00000249839			-3.75	0.00729314	0.45	0.14	0.12	0.12
ENSG00000273471			-3.75	0.00958149	0.49	0.11	0.1	0.1
ENSG00000119408	NEK6	NIMA related kinase 6	-3.74	4.60304e-05	44.08	4.64	3.99	1.07
ENSG00000230234			-3.74	5.0279e-05	67.78	11.7	5.99	1.96
ENSG00000230596	GPAA1P2	glycosylphosphatidylinositol anchor attachment 1 pseudogene 2	-3.74	0.00116421	0.85	0.18	0.07	0.03
ENSG00000100526	CDKN3	cyclin dependent kinase inhibitor 3	-3.73	1.90257e-06	19.21	1.82	1.39	0.17
ENSG00000198133	TMEM229B	transmembrane protein 229B	-3.73	3.2605e-06	32.38	2.36	2.55	0.55
ENSG00000186340	THBS2	thrombospondin 2	-3.73	2.60245e-05	14.37	2.7	1.03	0.18
ENSG00000132768	DPH2	diphthamide biosynthesis 2	-3.73	0.000207027	19.29	4.44	1.31	0.24
ENSG00000268350	FAM156A	family with sequence similarity 156 member A	-3.73	0.00135407	1.88	0.23	0.2	0.07
ENSG00000159905	ZNF221	zinc finger protein 221	-3.73	0.00167918	0.62	0.12	0.06	0.03
ENSG00000226765	RPSAP33	ribosomal protein SA pseudogene 33	-3.73	0.00169832	0.69	0.07	0.1	0.07
ENSG00000291096			-3.73	0.00365955	1.63	0.4	0.24	0.12
ENSG00000125826	RBCK1	RANBP2-type and C3HC4-type zinc finger containing 1	-3.72	1.645e-06	95.77	6.42	7.66	1.66
ENSG00000160606	TLCD1	TLC domain containing 1	-3.72	2.38516e-06	78.38	5.88	6.31	1.51
ENSG00000248008	NRAV	negative regulator of antiviral response	-3.72	9.76299e-05	16.27	1.23	1.62	0.44
ENSG00000230404			-3.72	0.00167015	1.45	0.23	0.16	0.06
ENSG00000288806			-3.72	0.00430004	0.48	0.09	0.08	0.07
ENSG00000105443	CYTH2	cytohesin 2	-3.71	2.01124e-06	106.5	11.49	8.5	1.92
ENSG00000108771	DHX58	DExH-box helicase 58	-3.71	6.67475e-06	95.38	12.38	7.87	2.2
ENSG00000225177	NHSL1-AS1	NHSL1 antisense RNA 1	-3.71	1.65757e-05	6.72	0.29	0.56	0.15
ENSG00000204859	ZBTB48	zinc finger and BTB domain containing 48	-3.71	2.07694e-05	13.73	2.21	1.08	0.3
ENSG00000110400	NECTIN1	nectin cell adhesion molecule 1	-3.71	0.0003273	7.35	1.02	0.88	0.39
ENSG00000160051	IQCC	IQ motif containing C	-3.71	0.00112706	2.15	0.23	0.25	0.09
ENSG00000234789			-3.71	0.00142346	0.92	0.04	0.11	0.05
ENSG00000224165	DNAJC27-AS1	DNAJC27 antisense RNA 1	-3.71	0.00399717	0.91	0.23	0.13	0.1
ENSG00000140400	MAN2C1	mannosidase alpha class 2C member 1	-3.71	0.00903675	1.04	0.22	0.19	0.11
ENSG00000105220	GPI	glucose-6-phosphate isomerase	-3.7	4.10232e-06	131.44	23.73	9.99	1.93
ENSG00000159176	CSRP1	cysteine and glycine rich protein 1	-3.7	4.78303e-06	147.06	12.65	12.74	3.95
ENSG00000175221	MED16	mediator complex subunit 16	-3.7	1.20664e-05	162.97	30.87	11.44	1.69
ENSG00000203620			-3.7	0.00019731	1.55	0.12	0.13	0.05
ENSG00000287972			-3.7	0.00157069	1.32	0.17	0.19	0.13
ENSG00000183628	DGCR6	DiGeorge syndrome critical region gene 6	-3.7	0.00266881	34.65	15.68	2.6	1.09
ENSG00000161542	PRPSAP1	phosphoribosyl pyrophosphate synthetase associated protein 1	-3.69	1.17748e-06	135.88	12.98	10.54	1.67
ENSG00000145491	ROPN1L	rhophilin associated tail protein 1 like	-3.69	1.88115e-06	33.63	4.43	2.44	0.22
ENSG00000138073	PREB	prolactin regulatory element binding	-3.69	1.03268e-05	112.07	20.03	7.88	1.12
ENSG00000130511	SSBP4	single stranded DNA binding protein 4	-3.69	5.27793e-05	4.69	0.5	0.41	0.14
ENSG00000263574			-3.69	0.00012882	1.73	0.16	0.13	0.04
ENSG00000213434	VTI1BP2	vesicle transport through interaction with t-SNAREs 1B pseudogene 2	-3.69	0.00184419	0.33	0.03	0.05	0.05
ENSG00000162231	NXF1	nuclear RNA export factor 1	-3.68	3.15104e-07	97.29	5.77	7.47	0.89
ENSG00000099203	TMED1	transmembrane p24 trafficking protein 1	-3.68	0.000308276	20.76	1.23	2.74	1.36
ENSG00000117411	B4GALT2	beta-1,4-galactosyltransferase 2	-3.68	0.000809397	3.31	0.32	0.47	0.26
ENSG00000111186	WNT5B	Wnt family member 5B	-3.68	0.00445494	0.93	0.17	0.14	0.09
ENSG00000140287	HDC	histidine decarboxylase	-3.67	1.60301e-07	1185.73	59.99	90.74	8.74
ENSG00000181817	LSM10	LSM10, U7 small nuclear RNA associated	-3.67	2.44379e-06	103.74	8.05	8.67	2.07
ENSG00000162227	TAF6L	TATA-box binding protein associated factor 6 like	-3.67	0.000288562	6.04	1.08	0.59	0.19
ENSG00000289828			-3.67	0.00123059	0.38	0.05	0.04	0.03
ENSG00000197548	ATG7	autophagy related 7	-3.66	4.23249e-07	647.66	62.96	50.69	7.99
ENSG00000248098	BCKDHA	branched chain keto acid dehydrogenase E1 subunit alpha	-3.66	1.41012e-05	14.93	1.99	1.22	0.3
ENSG00000183751	TBL3	transducin beta like 3	-3.66	7.4755e-05	8.59	1.44	0.67	0.15
ENSG00000278238	CKAP2-DT	CKAP2 divergent transcript	-3.66	0.000152203	6.99	0.64	0.82	0.36
ENSG00000241149	ZNF722	zinc finger protein 722	-3.66	0.000364684	2.39	0.19	0.26	0.12
ENSG00000227155	DOCK8-AS2	DOCK8 antisense RNA 2	-3.66	0.0027506	1.87	0.36	0.25	0.12
ENSG00000267751	BSG-AS1	BSG antisense RNA 1	-3.66	0.00330502	0.93	0.22	0.1	0.05
ENSG00000113812	ACTR8	actin related protein 8	-3.65	1.52455e-06	77.42	2.55	6.46	1.38
ENSG00000253978	TENM2-AS1	TENM2 antisense RNA 2	-3.65	1.4939e-05	30.1	3.31	2.63	0.72
ENSG00000110448	CD5	CD5 molecule	-3.65	0.000346082	2.75	0.22	0.3	0.1
ENSG00000100053	CRYBB3	crystallin beta B3	-3.65	0.000442021	4.69	1.06	0.37	0.1
ENSG00000289868			-3.65	0.00136915	0.38	0.05	0.04	0.04
ENSG00000179943	FIZ1	FLT3 interacting zinc finger 1	-3.65	0.00156084	1.07	0.22	0.09	0.03
ENSG00000236008	LINC01814	long intergenic non-protein coding RNA 1814	-3.65	0.00321146	0.84	0.11	0.17	0.14
ENSG00000152766	ANKRD22	ankyrin repeat domain 22	-3.65	0.00678519	10.43	4.23	0.82	0.3
ENSG00000184792	OSBP2	oxysterol binding protein 2	-3.64	1.04301e-06	39.11	3.39	3.06	0.43
ENSG00000187266	EPOR	erythropoietin receptor	-3.64	4.20179e-05	4.63	0.6	0.37	0.07
ENSG00000112619	PRPH2	peripherin 2	-3.64	0.000586396	11.57	2.38	1.09	0.26
ENSG00000261832			-3.64	0.00330296	1.51	0.37	0.13	0.04
ENSG00000184602	SNN	stannin	-3.64	0.00469108	0.86	0.16	0.18	0.14
ENSG00000141378	PTRH2	peptidyl-tRNA hydrolase 2	-3.63	1.56756e-06	286.04	27.21	23.7	4.74
ENSG00000167118	URM1	ubiquitin related modifier 1	-3.63	3.01299e-06	24.56	1.52	2.07	0.44
ENSG00000141499	WRAP53	WD repeat containing antisense to TP53	-3.62	1.66861e-06	53.07	5.98	4.31	0.77
ENSG00000105447	GRWD1	glutamate rich WD repeat containing 1	-3.62	8.05278e-06	46.41	6.89	3.8	0.81
ENSG00000095906	NUBP2	NUBP iron-sulfur cluster assembly factor 2, cytosolic	-3.62	1.03179e-05	21.44	1.9	1.89	0.54
ENSG00000065268	WDR18	WD repeat domain 18	-3.62	5.14728e-05	50.01	4.49	5.11	1.56
ENSG00000013588	GPRC5A	G protein-coupled receptor class C group 5 member A	-3.62	0.000890638	6.7	1.01	0.95	0.41
ENSG00000242899	RPL7P16	ribosomal protein L7 pseudogene 16	-3.62	0.000991936	0.57	0.07	0.05	0.02
ENSG00000239820	RN7SL213P	RNA, 7SL, cytoplasmic 213, pseudogene	-3.62	0.00114728	0.9	0.14	0.07	0.02
ENSG00000242114	MTFP1	mitochondrial fission process 1	-3.62	0.00138103	2	0.31	0.22	0.07
ENSG00000188064	WNT7B	Wnt family member 7B	-3.62	0.00141731	0.68	0.04	0.08	0.05
ENSG00000197021	EOLA2	endothelium and lymphocyte associated ASCH domain 2	-3.61	2.67411e-07	317.98	25.3	25.35	2.77
ENSG00000112578	BYSL	bystin like	-3.61	1.88521e-06	53.58	7.09	4.27	0.58
ENSG00000204356	NELFE	negative elongation factor complex member E	-3.61	1.28141e-05	51.65	7.91	4.46	1.21
ENSG00000204595	DPRX	divergent-paired related homeobox	-3.61	0.000104893	4.86	0.84	0.4	0.12
ENSG00000239445	ST3GAL6-AS1	ST3GAL6 antisense RNA 1	-3.61	0.000109647	3.33	0.47	0.25	0.05
ENSG00000289562			-3.61	0.00222736	2.06	0.3	0.25	0.09
ENSG00000236975	LINC02814	long intergenic non-protein coding RNA 2814	-3.61	0.00230759	1.28	0.18	0.19	0.11
ENSG00000247381	PLUT	PDX1 associated lncRNA, upregulator of transcription	-3.61	0.00603246	1.06	0.17	0.22	0.16
ENSG00000016402	IL20RA	interleukin 20 receptor subunit alpha	-3.61	0.00546657	6.22	1.45	0.82	0.21
ENSG00000241764	CBLL1-AS1	CBLL1 antisense RNA 1	-3.6	1.32491e-06	30.95	1.66	2.59	0.41
ENSG00000142396	ERVK3-1	endogenous retrovirus group K3 member 1	-3.6	2.78537e-06	72.02	4.44	6.32	1.42
ENSG00000183060	LYSMD4	LysM domain containing 4	-3.6	2.09956e-05	14.58	1.98	1.28	0.39
ENSG00000204390	HSPA1L	heat shock protein family A (Hsp70) member 1 like	-3.6	2.30073e-05	7.57	0.63	0.68	0.17
ENSG00000232537			-3.6	3.40278e-05	60.75	4.88	6.55	2.71
ENSG00000123989	CHPF	chondroitin polymerizing factor	-3.6	0.000952154	10.26	1.53	1.76	0.93
ENSG00000255239	TREHP1	trehalase pseudogene 1	-3.6	0.00106309	1.36	0.22	0.14	0.07
ENSG00000227510	LINC01442	long intergenic non-protein coding RNA 1442	-3.6	0.00463999	0.41	0.09	0.07	0.06
ENSG00000173928	SWSAP1	SWIM-type zinc finger 7 associated protein 1	-3.59	1.15999e-06	27.85	2.54	2.23	0.23
ENSG00000291179			-3.59	0.00412776	0.85	0.15	0.16	0.12
ENSG00000235865	GSN-AS1	GSN antisense RNA 1	-3.59	0.00519316	1.42	0.33	0.22	0.13
ENSG00000163017	ACTG2	actin gamma 2, smooth muscle	-3.58	2.78537e-06	183.03	9.23	16.31	3.53
ENSG00000239197			-3.58	0.000112388	2.74	0.48	0.21	0.03
ENSG00000226816			-3.58	0.000762224	1.04	0.07	0.1	0.03
ENSG00000135077	HAVCR2	hepatitis A virus cellular receptor 2	-3.58	0.0013338	0.37	0.05	0.04	0.03
ENSG00000198796	ALPK2	alpha kinase 2	-3.58	0.001843	1.88	0.2	0.27	0.13
ENSG00000131389	SLC6A6	solute carrier family 6 member 6	-3.57	2.59203e-06	124.21	16.52	10.45	2.09
ENSG00000118640	VAMP8	vesicle associated membrane protein 8	-3.57	1.6137e-05	37.7	4	3.51	0.94
ENSG00000179178	TMEM125	transmembrane protein 125	-3.57	2.72542e-05	6.45	0.78	0.53	0.1
ENSG00000114767	RRP9	ribosomal RNA processing 9, U3 small nucleolar RNA binding protein	-3.57	6.95407e-05	25.65	2.71	2.77	0.93
ENSG00000142733	MAP3K6	mitogen-activated protein kinase kinase kinase 6	-3.57	7.41795e-05	13.48	1.7	1.41	0.48
ENSG00000239199	RPL21P6	ribosomal protein L21 pseudogene 6	-3.57	0.000990908	1.32	0.07	0.16	0.08
ENSG00000286346			-3.57	0.00454143	0.6	0.09	0.11	0.07
ENSG00000174370	KCNJ5-AS1	KCNJ5 antisense RNA 1	-3.57	0.00685526	0.84	0.26	0.12	0.07
ENSG00000228903	RASA4CP	RAS p21 protein activator 4C, pseudogene	-3.57	0.00635696	4.91	1.11	0.74	0.31
ENSG00000249825	THBS4-AS1	THBS4 antisense RNA 1	-3.56	2.74484e-07	483.72	14.65	41.1	5.88
ENSG00000187650	VMAC	vimentin type intermediate filament associated coiled-coil protein	-3.56	4.53173e-06	15.75	1.35	1.36	0.31
ENSG00000253342			-3.56	1.30616e-05	14.29	2.1	1.13	0.12
ENSG00000119431	HDHD3	haloacid dehalogenase like hydrolase domain containing 3	-3.56	5.29603e-05	42.05	6.08	4.21	1.26
ENSG00000266245	MIR4644	microRNA 4644	-3.56	0.00156109	0.37	0.06	0.03	0.02
ENSG00000215045	GRID2IP	Grid2 interacting protein	-3.56	0.00290401	1.92	0.3	0.29	0.14
ENSG00000104835	SARS2	seryl-tRNA synthetase 2, mitochondrial	-3.55	2.55524e-05	10.5	1.55	0.95	0.26
ENSG00000228719			-3.55	9.73523e-05	8.29	1.35	0.83	0.36
ENSG00000171970	ZNF57	zinc finger protein 57	-3.54	6.35371e-07	114.45	9.31	9.62	1.43
ENSG00000125967	NECAB3	N-terminal EF-hand calcium binding protein 3	-3.54	5.19554e-06	8.62	0.34	0.76	0.15
ENSG00000157368	IL34	interleukin 34	-3.54	8.98454e-05	5.88	0.7	0.58	0.21
ENSG00000285230	RALY-AS1	RALY antisense RNA 1	-3.54	0.00283053	4.52	0.85	0.58	0.17
ENSG00000167695	TLCD3A	TLC domain containing 3A	-3.54	0.00425344	5.46	1.07	0.79	0.22
ENSG00000178381	ZFAND2A	zinc finger AN1-type containing 2A	-3.53	2.74484e-07	4958.75	507.71	413.24	45.1
ENSG00000160679	CHTOP	chromatin target of PRMT1	-3.53	3.15104e-07	65.15	4.92	5.41	0.38
ENSG00000167740	CYB5D2	cytochrome b5 domain containing 2	-3.53	3.86173e-06	28.97	2.88	2.6	0.61
ENSG00000174744	BRMS1	BRMS1 transcriptional repressor and anoikis regulator	-3.53	2.2817e-05	67.92	6.56	6.81	1.83
ENSG00000167705	RILP	Rab interacting lysosomal protein	-3.53	6.67738e-05	4.01	0.53	0.35	0.09
ENSG00000182318	ZSCAN22	zinc finger and SCAN domain containing 22	-3.53	0.000843291	4.82	0.9	0.49	0.17
ENSG00000135587	SMPD2	sphingomyelin phosphodiesterase 2	-3.53	0.00260029	3.97	0.43	0.56	0.17
ENSG00000237556	KCND3-AS1	KCND3 antisense RNA 1	-3.53	0.00588018	1.17	0.13	0.25	0.13
ENSG00000256271	CACNA1C-AS2	CACNA1C antisense RNA 2	-3.52	0.000124197	5.72	0.52	0.66	0.27
ENSG00000137310	TCF19	transcription factor 19	-3.52	0.000181629	6.46	1.22	0.56	0.13
ENSG00000007376	RPUSD1	RNA pseudouridine synthase domain containing 1	-3.52	0.00455976	4.78	0.42	0.95	0.41
ENSG00000119185	ITGB1BP1	integrin subunit beta 1 binding protein 1	-3.51	2.74484e-07	114.08	5.9	9.74	1.03
ENSG00000102393	GLA	galactosidase alpha	-3.51	3.75011e-06	82.17	6.39	7.58	1.48
ENSG00000183617	MRPL54	mitochondrial ribosomal protein L54	-3.51	3.84824e-05	22.67	2.57	2.24	0.52
ENSG00000111057	KRT18	keratin 18	-3.51	5.57361e-05	25.01	3.21	2.6	0.8
ENSG00000233271			-3.51	0.00308068	1.93	0.3	0.31	0.19
ENSG00000125968	ID1	inhibitor of DNA binding 1, HLH protein	-3.51	0.0033965	31.81	12.28	2.17	0.64
ENSG00000285683			-3.51	0.00855196	0.57	0.22	0.08	0.07
ENSG00000141741	MIEN1	migration and invasion enhancer 1	-3.5	6.66239e-06	33.04	3.96	2.89	0.46
ENSG00000188051	TMEM221	transmembrane protein 221	-3.5	2.70192e-05	7.73	0.61	0.77	0.24
ENSG00000230257	NFE4	nuclear factor, erythroid 4	-3.5	5.67697e-05	5.11	0.83	0.4	0.03
ENSG00000177932	ZNF354C	zinc finger protein 354C	-3.5	6.75872e-05	5.27	0.53	0.52	0.11
ENSG00000219700	PTCHD3P3	patched domain containing 3 pseudogene 3	-3.5	0.00900727	0.57	0.19	0.09	0.07
ENSG00000100104	SRRD	SRR1 domain containing	-3.49	2.44379e-06	64.11	5.79	5.9	1.31
ENSG00000173818	ENDOV	endonuclease V	-3.49	2.99661e-06	19.34	1.29	1.72	0.24
ENSG00000185000	DGAT1	diacylglycerol O-acyltransferase 1	-3.49	0.000125903	18.02	2.13	2.17	0.88
ENSG00000274929			-3.49	0.00042404	1.88	0.36	0.14	0.02
ENSG00000236253	SLC25A3P1	solute carrier family 25 member 3 pseudogene 1	-3.49	0.000890937	4.82	0.6	0.65	0.24
ENSG00000167617	CDC42EP5	CDC42 effector protein 5	-3.49	0.00342948	2.85	0.56	0.36	0.12
ENSG00000125122	LRRC29	leucine rich repeat containing 29	-3.49	0.00621442	0.58	0.09	0.13	0.08
ENSG00000065802	ASB1	ankyrin repeat and SOCS box containing 1	-3.48	3.72147e-05	14.27	1.06	1.49	0.4
ENSG00000214655	ZSWIM8	zinc finger SWIM-type containing 8	-3.48	0.000159881	2.54	0.3	0.25	0.1
ENSG00000254789			-3.48	0.000742579	2.18	0.33	0.24	0.09
ENSG00000213714	FAM209B	family with sequence similarity 209 member B	-3.48	0.00115168	2.08	0.5	0.21	0.09
ENSG00000181284	TMEM102	transmembrane protein 102	-3.48	0.00712313	1.14	0.24	0.17	0.07
ENSG00000074266	EED	embryonic ectoderm development	-3.48	0.00800008	1.65	0.28	0.39	0.3
ENSG00000162144	CYB561A3	cytochrome b561 family member A3	-3.47	3.85298e-06	19.45	1.74	1.78	0.34
ENSG00000244563	RPS26P19	ribosomal protein S26 pseudogene 19	-3.47	0.00375162	2.27	0.37	0.32	0.12
ENSG00000239498			-3.47	0.00473357	1.93	0.37	0.32	0.14
ENSG00000124562	SNRPC	small nuclear ribonucleoprotein polypeptide C	-3.46	2.32461e-06	266.1	34.84	23.62	3.97
ENSG00000184209	SNRNP35	small nuclear ribonucleoprotein U11/U12 subunit 35	-3.46	3.86173e-06	43.9	5.49	3.97	0.77
ENSG00000080189	SLC35C2	solute carrier family 35 member C2	-3.46	1.25951e-05	44.61	5.66	4.2	0.82
ENSG00000163156	SCNM1	sodium channel modifier 1	-3.46	1.37292e-05	55.25	8.74	5.12	1.19
ENSG00000162236	STX5	syntaxin 5	-3.46	4.11488e-05	5.17	0.76	0.42	0.04
ENSG00000184564	SLITRK6	SLIT and NTRK like family member 6	-3.46	4.4201e-05	5.57	0.45	0.56	0.18
ENSG00000177854	TMEM187	transmembrane protein 187	-3.46	0.000460144	3.9	0.6	0.45	0.15
ENSG00000224626			-3.46	0.00994083	0.96	0.39	0.11	0.07
ENSG00000092330	TINF2	TERF1 interacting nuclear factor 2	-3.45	6.20899e-07	151.84	13.22	13.63	1.54
ENSG00000152147	GEMIN6	gem nuclear organelle associated protein 6	-3.45	8.78049e-07	75.37	8.59	6.52	0.5
ENSG00000125319	HROB	homologous recombination factor with OB-fold	-3.45	5.39305e-06	122.74	17.56	11.07	2.26
ENSG00000140835	CHST4	carbohydrate sulfotransferase 4	-3.45	0.000364887	10.35	1.61	1.11	0.28
ENSG00000163467	TSACC	TSSK6 activating cochaperone	-3.45	0.000794023	1.82	0.36	0.14	0.03
ENSG00000183309	ZNF623	zinc finger protein 623	-3.44	2.79044e-05	65.81	6.97	6.96	1.88
ENSG00000171700	RGS19	regulator of G protein signaling 19	-3.44	8.75491e-05	6.51	1.14	0.55	0.09
ENSG00000127080	IPPK	inositol-pentakisphosphate 2-kinase	-3.44	0.000720335	40.87	9.77	3	0.48
ENSG00000079308	TNS1	tensin 1	-3.44	0.00124447	1.19	0.16	0.13	0.05
ENSG00000259265			-3.44	0.00958649	1.77	0.5	0.19	0.08
ENSG00000243789	JMJD7	jumonji domain containing 7	-3.43	4.41032e-06	31.89	3.79	2.88	0.48
ENSG00000158246	TENT5B	terminal nucleotidyltransferase 5B	-3.43	1.41012e-05	227.95	47.31	19.75	3.6
ENSG00000269335	IKBKG	inhibitor of nuclear factor kappa B kinase regulatory subunit gamma	-3.43	5.24314e-05	4.06	0.17	0.42	0.13
ENSG00000254744			-3.43	4.98191e-05	134.01	23	14.23	4.59
ENSG00000237716			-3.43	0.000629818	0.42	0.05	0.03	0.01
ENSG00000290673			-3.42	2.10101e-06	69.54	5.39	6.69	1.33
ENSG00000101391	CDK5RAP1	CDK5 regulatory subunit associated protein 1	-3.42	8.03296e-06	87.51	12.96	8.24	1.96
ENSG00000085998	POMGNT1	protein O-linked mannose N-acetylglucosaminyltransferase 1 (beta 1,2-)	-3.42	3.69798e-05	38.01	7.52	3.26	0.54
ENSG00000249601	LINC01187	long intergenic non-protein coding RNA 1187	-3.42	0.00125051	6.47	1.36	0.91	0.43
ENSG00000159173	TNNI1	troponin I1, slow skeletal type	-3.42	0.00152538	1.22	0.14	0.14	0.05
ENSG00000171777	RASGRP4	RAS guanyl releasing protein 4	-3.42	0.00289248	1.51	0.22	0.22	0.08
ENSG00000174516	PELI3	pellino E3 ubiquitin protein ligase family member 3	-3.42	0.00373013	2.51	0.44	0.38	0.15
ENSG00000141570	CBX8	chromobox 8	-3.41	1.13184e-05	17.67	2.1	1.71	0.36
ENSG00000267070			-3.41	3.19397e-05	14.86	2.26	1.47	0.32
ENSG00000160539	PLPP7	phospholipid phosphatase 7 (inactive)	-3.41	3.50792e-05	19.14	1.81	2.05	0.57
ENSG00000285743			-3.41	0.000134867	8.94	0.74	1.11	0.4
ENSG00000231542	TAB3-AS1	TAB3 antisense RNA 1	-3.41	0.000507949	1.22	0.2	0.11	0.03
ENSG00000232628			-3.41	0.000588547	2.63	0.48	0.26	0.07
ENSG00000288111			-3.41	0.000737889	1.14	0.12	0.12	0.06
ENSG00000205744	DENND1C	DENN domain containing 1C	-3.41	0.00210147	11.27	2.06	1.66	0.6
ENSG00000273901			-3.41	0.00378379	0.42	0.04	0.07	0.05
ENSG00000103671	TRIP4	thyroid hormone receptor interactor 4	-3.4	1.25166e-06	62.06	3.61	5.95	1.18
ENSG00000111652	COPS7A	COP9 signalosome subunit 7A	-3.4	1.52432e-05	17.7	2.59	1.72	0.4
ENSG00000013016	EHD3	EH domain containing 3	-3.4	2.07694e-05	7.36	0.88	0.67	0.12
ENSG00000130772	MED18	mediator complex subunit 18	-3.4	3.19801e-05	19.87	1.36	2.15	0.52
ENSG00000229011	LINC01038	long intergenic non-protein coding RNA 1038	-3.4	0.00634699	0.58	0.11	0.08	0.05
ENSG00000143297	FCRL5	Fc receptor like 5	-3.4	0.00629585	2.7	0.57	0.44	0.19
ENSG00000136271	DDX56	DEAD-box helicase 56	-3.39	2.74484e-07	98.14	7.37	8.99	0.56
ENSG00000058335	RASGRF1	Ras protein specific guanine nucleotide releasing factor 1	-3.39	6.34704e-06	218.22	28.86	21.68	5.29
ENSG00000129696	TTI2	TELO2 interacting protein 2	-3.39	1.30521e-05	24.81	2.3	2.59	0.6
ENSG00000114529	C3orf52	chromosome 3 open reading frame 52	-3.39	0.000396407	16.59	4.57	1.73	0.6
ENSG00000234390	USP27X-DT	USP27X divergent transcript	-3.39	0.0025001	0.54	0.09	0.06	0.03
ENSG00000105135	ILVBL	ilvB acetolactate synthase like	-3.39	0.00297664	0.49	0.1	0.07	0.05
ENSG00000164885	CDK5	cyclin dependent kinase 5	-3.38	2.08693e-06	342.85	22.37	34.39	7.37
ENSG00000171357	LURAP1	leucine rich adaptor protein 1	-3.38	8.37031e-05	3.97	0.22	0.46	0.18
ENSG00000185803	SLC52A2	solute carrier family 52 member 2	-3.38	8.38802e-05	26.74	6.24	2.33	0.45
ENSG00000158106	RHPN1	rhophilin Rho GTPase binding protein 1	-3.38	0.000715004	1.4	0.15	0.18	0.09
ENSG00000100220	RTCB	RNA 2',3'-cyclic phosphate and 5'-OH ligase	-3.37	1.91825e-07	278.61	15.08	26.04	1.67
ENSG00000167210	LOXHD1	lipoxygenase homology PLAT domains 1	-3.37	8.78049e-07	86.62	4.39	8.4	1.33
ENSG00000224540	TFDP1P1	TFDP1 pseudogene 1	-3.37	2.59814e-05	9.46	1.24	0.92	0.18
ENSG00000290590			-3.37	0.000652325	0.35	0.05	0.02	0.01
ENSG00000219410			-3.37	0.00133667	3.38	0.38	0.5	0.19
ENSG00000132677	RHBG	Rh family B glycoprotein	-3.37	0.00146734	2.24	0.53	0.22	0.08
ENSG00000270179			-3.37	0.00395889	0.61	0.14	0.07	0.03
ENSG00000173239	LIPM	lipase family member M	-3.37	0.00351003	28.19	9.14	3.5	1.4
ENSG00000284837			-3.36	2.74484e-07	834.3	63.43	79.38	9.03
ENSG00000169718	DUS1L	dihydrouridine synthase 1 like	-3.36	7.61928e-06	31.73	3.07	3.35	1.02
ENSG00000285374			-3.36	1.01714e-05	43.79	5.94	4.35	0.95
ENSG00000162378	ZYG11B	zyg-11 family member B, cell cycle regulator	-3.36	8.69113e-05	7.52	0.63	0.91	0.33
ENSG00000162426	SLC45A1	solute carrier family 45 member 1	-3.36	0.00362793	1.92	0.07	0.37	0.14
ENSG00000101230	ISM1	isthmin 1	-3.36	0.00420333	1.13	0.2	0.19	0.11
ENSG00000155287	SLC25A28	solute carrier family 25 member 28	-3.36	0.00922398	0.81	0.19	0.11	0.05
ENSG00000185291	IL3RA	interleukin 3 receptor subunit alpha	-3.35	1.12918e-06	59.98	3.48	5.89	0.92
ENSG00000141560	FN3KRP	fructosamine 3 kinase related protein	-3.35	5.97831e-06	12.89	1.45	1.22	0.17
ENSG00000167969	ECI1	enoyl-CoA delta isomerase 1	-3.35	1.30616e-05	32.79	2.87	3.47	0.83
ENSG00000267645			-3.35	2.23873e-05	10.39	1.38	1.03	0.2
ENSG00000138074	SLC5A6	solute carrier family 5 member 6	-3.35	8.98454e-05	55.04	10.61	4.77	0.64
ENSG00000182557	SPNS3	sphingolipid transporter 3 (putative)	-3.35	0.00194346	0.83	0.12	0.1	0.04
ENSG00000267586	LINC00907	long intergenic non-protein coding RNA 907	-3.34	1.90257e-06	179.69	21.13	17.45	2.61
ENSG00000115998	C2orf42	chromosome 2 open reading frame 42	-3.34	5.29081e-06	46.28	5.56	4.64	0.79
ENSG00000148411	NACC2	NACC family member 2	-3.34	9.09787e-06	38.78	4.54	4.08	1.11
ENSG00000162300	ZFPL1	zinc finger protein like 1	-3.34	2.17763e-05	14.83	1.95	1.48	0.35
ENSG00000141013	GAS8	growth arrest specific 8	-3.34	3.7469e-05	17.31	2.98	1.7	0.42
ENSG00000215217	C5orf49	chromosome 5 open reading frame 49	-3.34	6.32365e-05	4.66	0.4	0.52	0.17
ENSG00000287663			-3.34	9.91147e-05	4.11	0.24	0.48	0.16
ENSG00000165643	SOHLH1	spermatogenesis and oogenesis specific basic helix-loop-helix 1	-3.34	0.00271698	5.73	0.94	1.1	0.57
ENSG00000230190			-3.34	0.00302032	0.6	0.06	0.09	0.04
ENSG00000135596	MICAL1	microtubule associated monooxygenase, calponin and LIM domain containing 1	-3.34	0.00656003	2.96	0.6	0.5	0.19
ENSG00000116521	SCAMP3	secretory carrier membrane protein 3	-3.33	2.44379e-06	62.41	4.11	6.38	1.23
ENSG00000156521	TYSND1	trypsin like peroxisomal matrix peptidase 1	-3.33	1.67464e-05	20	0.98	2.31	0.69
ENSG00000168101	NUDT16L1	nudix hydrolase 16 like 1	-3.33	2.23954e-05	55.18	7.2	5.95	1.72
ENSG00000186654	PRR5	proline rich 5	-3.33	4.50993e-05	64.86	5.86	8.1	2.83
ENSG00000134815	DHX34	DExH-box helicase 34	-3.33	5.41461e-05	3.89	0.28	0.43	0.15
ENSG00000184716	SERINC4	serine incorporator 4	-3.33	0.00428824	1.52	0.26	0.23	0.09
ENSG00000095739	BAMBI	BMP and activin membrane bound inhibitor	-3.33	0.00426478	17.51	4.44	2.56	1.49
ENSG00000258984	UBE2F-SCLY	UBE2F-SCLY readthrough (NMD candidate)	-3.33	0.00662163	1	0.09	0.2	0.1
ENSG00000108784	NAGLU	N-acetyl-alpha-glucosaminidase	-3.33	0.00793596	0.73	0.16	0.13	0.07
ENSG00000183569	SERHL2	serine hydrolase like 2	-3.32	3.60493e-06	350.68	18.1	38.34	10.23
ENSG00000154133	ROBO4	roundabout guidance receptor 4	-3.32	3.12066e-05	23.07	4.2	2.16	0.34
ENSG00000235827	TUBB8P9	tubulin beta 8 class VIII pseudogene 9	-3.32	3.21312e-05	770.12	128.12	82.24	23.18
ENSG00000251616			-3.32	0.000813984	2.66	0.49	0.3	0.07
ENSG00000230092			-3.32	0.0055312	0.66	0.19	0.06	0.03
ENSG00000255425	OR8G3P	olfactory receptor family 8 subfamily G member 3 pseudogene	-3.31	1.88521e-06	28.86	1.23	2.96	0.47
ENSG00000136867	SLC31A2	solute carrier family 31 member 2	-3.31	3.85298e-06	142.32	7.73	15.48	3.62
ENSG00000253552	HOXA-AS2	HOXA cluster antisense RNA 2	-3.31	0.00016264	2.79	0.22	0.31	0.11
ENSG00000181965	NEUROG1	neurogenin 1	-3.31	0.00143259	1.54	0.29	0.18	0.08
ENSG00000164068	RNF123	ring finger protein 123	-3.31	0.00233073	1.08	0.13	0.14	0.06
ENSG00000095383	TBC1D2	TBC1 domain family member 2	-3.3	7.30045e-06	30.87	4.4	3.05	0.48
ENSG00000289700			-3.3	1.16828e-05	52.92	5.32	5.74	1.23
ENSG00000254560	BBOX1-AS1	BBOX1 antisense RNA 1	-3.3	3.79232e-05	63.43	13.84	5.93	0.99
ENSG00000267796	LIN37	lin-37 DREAM MuvB core complex component	-3.3	4.33163e-05	40.52	6.84	4.41	1.18
ENSG00000222043			-3.3	0.00260029	0.52	0.05	0.07	0.03
ENSG00000277150	F8A3	coagulation factor VIII associated 3	-3.3	0.00616809	3.02	0.89	0.52	0.26
ENSG00000288709	F8A2	coagulation factor VIII associated 2	-3.3	0.00616809	3.02	0.89	0.52	0.26
ENSG00000161277	THAP8	THAP domain containing 8	-3.29	2.7221e-05	34.77	1.54	4.4	1.71
ENSG00000172780	RAB43	RAB43, member RAS oncogene family	-3.29	0.00055909	5.85	1.21	0.8	0.4
ENSG00000182378	PLCXD1	phosphatidylinositol specific phospholipase C X domain containing 1	-3.28	3.30448e-05	17.49	3.58	1.65	0.19
ENSG00000114735	HEMK1	HemK methyltransferase family member 1	-3.28	0.00104715	3.34	0.39	0.58	0.29
ENSG00000114021	NIT2	nitrilase family member 2	-3.27	1.71647e-06	72.84	7.32	7.39	1.02
ENSG00000163866	SMIM12	small integral membrane protein 12	-3.27	4.81799e-06	17.24	1.46	1.79	0.29
ENSG00000103051	COG4	component of oligomeric golgi complex 4	-3.27	3.36197e-05	64.46	10.47	7.21	1.86
ENSG00000147443	DOK2	docking protein 2	-3.27	5.35742e-05	23.04	2.67	2.64	0.65
ENSG00000142252	GEMIN7	gem nuclear organelle associated protein 7	-3.27	7.53124e-05	24.2	1.02	3.23	1.12
ENSG00000269680			-3.27	0.000674044	0.69	0.07	0.07	0.03
ENSG00000155252	PI4K2A	phosphatidylinositol 4-kinase type 2 alpha	-3.27	0.0014567	5.15	0.8	0.76	0.31
ENSG00000248079	DPH6-DT	DPH6 divergent transcript	-3.27	0.00285246	1.82	0.23	0.26	0.08
ENSG00000290916			-3.27	0.00535453	2.49	1.01	0.21	0.06
ENSG00000227920			-3.26	3.07352e-05	10.56	1.1	1.18	0.35
ENSG00000280425			-3.26	0.00123189	1.79	0.3	0.22	0.08
ENSG00000106809	OGN	osteoglycin	-3.26	0.00162125	0.55	0.07	0.06	0.02
ENSG00000239674			-3.26	0.00171449	2.71	0.42	0.43	0.2
ENSG00000099899	TRMT2A	tRNA methyltransferase 2 homolog A	-3.26	0.00614674	3.16	0.63	0.51	0.17
ENSG00000155542	SETD9	SET domain containing 9	-3.26	0.00773243	1.85	0.37	0.3	0.13
ENSG00000182481	KPNA2	karyopherin subunit alpha 2	-3.25	2.75999e-07	1644.91	53.56	172.92	25.16
ENSG00000023902	PLEKHO1	pleckstrin homology domain containing O1	-3.25	1.52631e-05	29.28	3.03	3.28	0.72
ENSG00000228300	FAM174C	family with sequence similarity 174 member C	-3.25	2.79285e-05	51.78	6.16	6.05	1.82
ENSG00000113504	SLC12A7	solute carrier family 12 member 7	-3.25	5.89757e-05	5.04	0.64	0.53	0.13
ENSG00000261156	LINC01989	long intergenic non-protein coding RNA 1989	-3.25	5.98794e-05	8.48	0.72	1.03	0.34
ENSG00000025770	NCAPH2	non-SMC condensin II complex subunit H2	-3.25	0.000103212	8.9	0.61	1.14	0.31
ENSG00000183715	OPCML	opioid binding protein/cell adhesion molecule like	-3.25	0.00218039	7.5	1.49	1.49	0.94
ENSG00000163810	TGM4	transglutaminase 4	-3.25	0.00588228	30.26	6.72	5.02	2.02
ENSG00000251637	LINC02754	long intergenic non-protein coding RNA 2754	-3.24	2.78537e-06	26.71	2.72	2.69	0.29
ENSG00000171574	ZNF584	zinc finger protein 584	-3.24	2.80057e-06	34.9	4.06	3.56	0.45
ENSG00000117640	MTFR1L	mitochondrial fission regulator 1 like	-3.24	5.09859e-06	94.5	9.43	10.32	2.42
ENSG00000154813	DPH3	diphthamide biosynthesis 3	-3.24	1.37292e-05	49.33	6.86	5.4	1.26
ENSG00000105676	ARMC6	armadillo repeat containing 6	-3.24	2.1021e-05	29.81	6.94	2.92	0.38
ENSG00000197296	FITM2	fat storage inducing transmembrane protein 2	-3.24	0.000419897	3.49	0.51	0.44	0.14
ENSG00000183134	PTGDR2	prostaglandin D2 receptor 2	-3.24	0.00109877	3.63	0.73	0.37	0.1
ENSG00000175329	ISX	intestine specific homeobox	-3.24	0.00349857	1.16	0.05	0.21	0.08
ENSG00000142544	CTU1	cytosolic thiouridylase subunit 1	-3.23	0.000131201	17.52	2.46	2.32	0.96
ENSG00000152749	GPR180	G protein-coupled receptor 180	-3.23	0.000191248	19.95	3.84	2.02	0.48
ENSG00000138185	ENTPD1	ectonucleoside triphosphate diphosphohydrolase 1	-3.23	0.00040291	11.62	1.63	1.69	0.58
ENSG00000179604	CDC42EP4	CDC42 effector protein 4	-3.23	0.00154807	4.37	0.37	0.76	0.3
ENSG00000270035			-3.23	0.00193923	0.54	0.07	0.06	0.02
ENSG00000053371	AKR7A2	aldo-keto reductase family 7 member A2	-3.22	3.8494e-05	115.17	7.08	14.99	4.61
ENSG00000266904	LINC00663	long intergenic non-protein coding RNA 663	-3.22	0.000400017	3.23	0.62	0.35	0.1
ENSG00000106638	TBL2	transducin beta like 2	-3.22	0.00122381	5.01	0.76	0.78	0.28
ENSG00000198917	SPOUT1	SPOUT domain containing methyltransferase 1	-3.22	0.00159629	3.6	0.64	0.52	0.24
ENSG00000254620			-3.22	0.00241649	0.59	0.09	0.06	0.02
ENSG00000290825	DDX11L2	DEAD/H-box helicase 11 like 2 (pseudogene)	-3.22	0.00389687	1.57	0.22	0.26	0.1
ENSG00000077312	SNRPA	small nuclear ribonucleoprotein polypeptide A	-3.21	6.35371e-07	72.47	3.73	7.68	0.94
ENSG00000169427	KCNK9	potassium two pore domain channel subfamily K member 9	-3.21	2.35847e-05	299.14	58.82	30.14	5.89
ENSG00000276045	ORAI1	ORAI calcium release-activated calcium modulator 1	-3.21	2.57583e-05	94.22	7.91	12.05	3.97
ENSG00000136280	CCM2	CCM2 scaffold protein	-3.21	0.000182102	12.31	1.25	1.77	0.66
ENSG00000279989			-3.21	0.00134497	0.37	0.06	0.03	0.01
ENSG00000167799	NUDT8	nudix hydrolase 8	-3.21	0.00236446	2.63	0.33	0.49	0.26
ENSG00000280317			-3.21	0.00420988	0.85	0.19	0.09	0.03
ENSG00000172458	IL17D	interleukin 17D	-3.21	0.00922537	0.74	0.14	0.13	0.07
ENSG00000168159	RNF187	ring finger protein 187	-3.2	2.01669e-05	69.59	10.31	7.68	1.46
ENSG00000224865			-3.2	3.05313e-05	9.32	1.05	1.01	0.19
ENSG00000025434	NR1H3	nuclear receptor subfamily 1 group H member 3	-3.2	8.78186e-05	18.18	2.84	2.01	0.51
ENSG00000145911	N4BP3	NEDD4 binding protein 3	-3.2	0.00238399	1.13	0.09	0.16	0.04
ENSG00000276411			-3.2	0.00241395	1.06	0.2	0.14	0.06
ENSG00000166897	ELFN2	extracellular leucine rich repeat and fibronectin type III domain containing 2	-3.2	0.00729996	0.7	0.14	0.12	0.06
ENSG00000196793	ZNF239	zinc finger protein 239	-3.19	1.99309e-06	22.01	1.85	2.36	0.28
ENSG00000287797			-3.19	4.81799e-06	10.65	0.62	1.15	0.15
ENSG00000286442			-3.19	6.20459e-06	65.92	8.65	7.03	1.09
ENSG00000286333			-3.19	2.15143e-05	12.33	0.6	1.49	0.42
ENSG00000213995	NAXD	NAD(P)HX dehydratase	-3.19	4.92612e-05	91.64	15.15	9.78	2.26
ENSG00000067836	ROGDI	rogdi atypical leucine zipper	-3.19	9.52598e-05	13.02	0.82	1.77	0.54
ENSG00000181350	LRRC75A	leucine rich repeat containing 75A	-3.19	0.00429356	1.37	0.31	0.2	0.09
ENSG00000163357	DCST1	DC-STAMP domain containing 1	-3.19	0.00817119	0.85	0.11	0.18	0.09
ENSG00000135930	EIF4E2	eukaryotic translation initiation factor 4E family member 2	-3.18	7.26753e-07	95.5	9.99	9.96	0.42
ENSG00000266173	STRADA	STE20 related adaptor alpha	-3.18	8.7826e-07	48	1.69	5.25	0.67
ENSG00000100372	SLC25A17	solute carrier family 25 member 17	-3.18	1.4702e-06	86.82	7.33	9.45	1.24
ENSG00000182544	MFSD5	major facilitator superfamily domain containing 5	-3.18	1.15159e-05	95.83	11.16	11	2.33
ENSG00000105122	RASAL3	RAS protein activator like 3	-3.18	0.000271254	17.51	3.71	2.12	0.59
ENSG00000157734	SNX22	sorting nexin 22	-3.18	0.000317239	7.59	1.35	1.02	0.37
ENSG00000274275			-3.18	0.000466532	1.74	0.23	0.19	0.05
ENSG00000073169	SELENOO	selenoprotein O	-3.18	0.00187616	3.13	0.73	0.46	0.17
ENSG00000259594			-3.18	0.00453398	1.26	0.16	0.21	0.1
ENSG00000185324	CDK10	cyclin dependent kinase 10	-3.17	1.29163e-05	13.7	0.7	1.6	0.28
ENSG00000007520	TSR3	TSR3 ribosome maturation factor	-3.17	0.000487212	13.55	1.13	1.99	0.5
ENSG00000288930			-3.17	0.00488765	0.46	0.09	0.07	0.04
ENSG00000230352			-3.17	0.00524739	2.96	0.71	0.3	0.1
ENSG00000226281			-3.17	0.00678184	2.13	0.37	0.41	0.15
ENSG00000171885	AQP4	aquaporin 4	-3.17	0.00826471	0.81	0.11	0.16	0.07
ENSG00000204380	PKP4-AS1	PKP4 antisense RNA 1	-3.16	1.95312e-06	291.88	34.24	32.09	4.99
ENSG00000106028	SSBP1	single stranded DNA binding protein 1	-3.16	2.78537e-06	137.86	16.33	14.96	1.98
ENSG00000180098	TRNAU1AP	tRNA selenocysteine 1 associated protein 1	-3.16	4.53173e-06	28.97	2.18	3.27	0.57
ENSG00000108179	PPIF	peptidylprolyl isomerase F	-3.16	7.36878e-06	84.41	12.85	9.24	1.45
ENSG00000174775	HRAS	HRas proto-oncogene, GTPase	-3.16	2.36796e-05	6.16	0.39	0.71	0.15
ENSG00000260430			-3.16	5.08146e-05	7.82	0.87	0.92	0.21
ENSG00000272617			-3.16	0.000132598	62.18	4.38	9.45	3.75
ENSG00000103502	CDIPT	CDP-diacylglycerol--inositol 3-phosphatidyltransferase	-3.16	0.000163024	7.79	0.78	1.15	0.48
ENSG00000125449	ARMC7	armadillo repeat containing 7	-3.16	0.000221456	4.03	0.32	0.56	0.22
ENSG00000253648			-3.16	0.00330975	0.79	0.13	0.1	0.04
ENSG00000221968	FADS3	fatty acid desaturase 3	-3.15	1.4702e-06	485.01	68.4	52.09	6.09
ENSG00000166847	DCTN5	dynactin subunit 5	-3.15	3.06906e-06	130.39	10.4	15	2.59
ENSG00000132434	LANCL2	LanC like 2	-3.15	9.23853e-06	22.69	2.93	2.49	0.37
ENSG00000198026	ZNF335	zinc finger protein 335	-3.15	7.17932e-05	5.48	0.78	0.61	0.13
ENSG00000289189			-3.15	0.00010942	5.59	0.61	0.7	0.19
ENSG00000227372	TP73-AS1	TP73 antisense RNA 1	-3.15	0.000120114	34.99	8.53	3.32	0.17
ENSG00000251206	TILRLS	TCL1A interacting lncRNA, retroperitoneal liposarcoma associated	-3.15	0.000152499	4.97	0.75	0.57	0.13
ENSG00000253130			-3.15	0.000154977	3.15	0.41	0.34	0.07
ENSG00000214415	GNAT3	G protein subunit alpha transducin 3	-3.15	0.00285051	0.51	0.1	0.06	0.02
ENSG00000225213			-3.15	0.00346726	1.42	0.21	0.21	0.06
ENSG00000141934	PLPP2	phospholipid phosphatase 2	-3.14	3.12119e-06	28.57	2.23	3.26	0.6
ENSG00000199370	U3	Small nucleolar RNA U3	-3.14	4.86269e-06	16.2	1.86	1.75	0.2
ENSG00000176473	WDR25	WD repeat domain 25	-3.14	5.827e-06	123.7	15.21	13.77	2.21
ENSG00000133316	WDR74	WD repeat domain 74	-3.14	2.25281e-05	54.97	3.43	7.04	1.8
ENSG00000135709	KIAA0513	KIAA0513	-3.14	6.96527e-05	10.69	1.64	1.3	0.36
ENSG00000123810	B9D2	B9 domain containing 2	-3.14	9.72846e-05	12.21	0.67	1.77	0.71
ENSG00000254792			-3.14	0.000222651	1.26	0.07	0.14	0.03
ENSG00000100151	PICK1	protein interacting with PRKCA 1	-3.14	0.00179444	5	0.62	0.89	0.35
ENSG00000291143			-3.14	0.00365341	3.82	1.14	0.69	0.39
ENSG00000256751	PLBD1-AS1	PLBD1 antisense RNA 1	-3.14	0.00508627	0.53	0.08	0.08	0.04
ENSG00000162073	PAQR4	progestin and adipoQ receptor family member 4	-3.14	0.00612405	1.44	0.29	0.27	0.11
ENSG00000125458	NT5C	5', 3'-nucleotidase, cytosolic	-3.13	3.86173e-06	12.45	0.99	1.35	0.1
ENSG00000115207	GTF3C2	general transcription factor IIIC subunit 2	-3.13	9.11902e-06	82.98	14.15	8.57	0.37
ENSG00000068354	TBC1D25	TBC1 domain family member 25	-3.13	1.02633e-05	43.52	6.21	4.75	0.69
ENSG00000170667	RASA4B	RAS p21 protein activator 4B	-3.13	3.07212e-05	26.64	2.93	3.27	0.88
ENSG00000130811	EIF3G	eukaryotic translation initiation factor 3 subunit G	-3.13	4.79278e-05	47.83	6.6	5.87	1.28
ENSG00000142319	SLC6A3	solute carrier family 6 member 3	-3.13	0.00162634	0.96	0.14	0.11	0.05
ENSG00000286132			-3.12	4.41032e-06	67.74	10.51	7.29	0.72
ENSG00000286748			-3.12	1.02953e-05	24.71	3.56	2.77	0.48
ENSG00000273541			-3.12	5.69683e-05	16.74	2.83	2.02	0.52
ENSG00000108479	GALK1	galactokinase 1	-3.12	5.85334e-05	7.32	1.08	0.87	0.22
ENSG00000086504	MRPL28	mitochondrial ribosomal protein L28	-3.12	0.000107685	18.12	1.39	2.5	0.65
ENSG00000177548	RABEP2	rabaptin, RAB GTPase binding effector protein 2	-3.12	0.00137638	1.59	0.21	0.24	0.1
ENSG00000256463	SALL3	spalt like transcription factor 3	-3.12	0.00459331	14.44	3.64	2.14	1.2
ENSG00000147124	ZNF41	zinc finger protein 41	-3.12	0.00620334	1.76	0.35	0.37	0.19
ENSG00000167733	HSD11B1L	hydroxysteroid 11-beta dehydrogenase 1 like	-3.11	2.38107e-05	57.6	6.45	7.2	1.79
ENSG00000168002	POLR2G	RNA polymerase II subunit G	-3.11	3.25653e-05	48.96	5	6.21	1.62
ENSG00000237845			-3.11	0.000115782	3.04	0.4	0.32	0.04
ENSG00000130244	FAM98C	family with sequence similarity 98 member C	-3.11	0.000185095	6.71	0.77	0.93	0.29
ENSG00000213563	C8orf82	chromosome 8 open reading frame 82	-3.11	0.000245369	23.65	3.74	3.42	1.15
ENSG00000198624	CCDC69	coiled-coil domain containing 69	-3.11	0.000316737	7.83	1.69	0.85	0.19
ENSG00000213189	BTF3L4P2	basic transcription factor 3 like 4 pseudogene 2	-3.11	0.00038395	15.5	2.06	2.55	1.1
ENSG00000267607	ICAM4-AS1	ICAM4 antisense RNA 1	-3.11	0.00801736	0.36	0.05	0.08	0.05
ENSG00000139641	ESYT1	extended synaptotagmin 1	-3.1	4.07359e-06	35.87	4.21	4.1	0.65
ENSG00000164081	TEX264	testis expressed 264, ER-phagy receptor	-3.1	7.36878e-06	98.04	9.38	12.14	3.01
ENSG00000197070	ARRDC1	arrestin domain containing 1	-3.1	6.32425e-05	16.9	2.49	2.2	0.71
ENSG00000152700	SAR1B	secretion associated Ras related GTPase 1B	-3.1	0.000487369	26.81	3.72	3.95	1.06
ENSG00000172752	COL6A5	collagen type VI alpha 5 chain	-3.1	0.00111616	10.06	1.85	1.61	0.61
ENSG00000182108	DEXI	Dexi homolog	-3.1	0.00473476	2.88	0.63	0.45	0.23
ENSG00000204661	C5orf60	chromosome 5 open reading frame 60	-3.1	0.00612182	1.92	0.25	0.34	0.12
ENSG00000182208	MOB2	MOB kinase activator 2	-3.09	1.08768e-05	22.11	0.76	2.84	0.75
ENSG00000258628	RHPN2P1	rhophilin Rho GTPase binding protein 2 pseudogene 1	-3.09	2.78935e-05	14.22	1.48	1.74	0.41
ENSG00000254401	LINC02752	long intergenic non-protein coding RNA 2752	-3.09	5.82488e-05	3.46	0.23	0.41	0.1
ENSG00000198464	ZNF480	zinc finger protein 480	-3.09	0.000258089	4.76	0.85	0.55	0.13
ENSG00000275874	PICSAR	P38 inhibited cutaneous squamous cell carcinoma associated lincRNA	-3.09	0.000327371	2.27	0.36	0.24	0.05
ENSG00000116761	CTH	cystathionine gamma-lyase	-3.09	0.000455514	11.63	1.44	1.81	0.62
ENSG00000150276	PPIAP26	peptidylprolyl isomerase A pseudogene 26	-3.09	0.00439154	0.79	0.16	0.1	0.03
ENSG00000236339	POM121L13P	POM121 transmembrane nucleoporin like 13, pseudogene	-3.09	0.00837182	0.85	0.19	0.12	0.04
ENSG00000183154			-3.09	0.00898048	0.58	0.11	0.11	0.06
ENSG00000140105	WARS1	tryptophanyl-tRNA synthetase 1	-3.08	2.59703e-06	110.27	12.81	12.51	1.45
ENSG00000151287	TEX30	testis expressed 30	-3.08	2.59203e-06	355.72	17.49	43.8	9.37
ENSG00000134508	CABLES1	Cdk5 and Abl enzyme substrate 1	-3.08	3.34461e-05	40.72	8.7	4.53	0.74
ENSG00000280426			-3.08	0.00430004	1.08	0.12	0.19	0.08
ENSG00000115008	IL1A	interleukin 1 alpha	-3.08	0.00790855	1.08	0.11	0.3	0.19
ENSG00000234423	LINC01250	long intergenic non-protein coding RNA 1250	-3.08	0.00917192	0.5	0.11	0.1	0.07
ENSG00000269895			-3.08	0.00972014	0.46	0.1	0.1	0.07
ENSG00000275111	ZNF2	zinc finger protein 2	-3.07	8.78049e-07	61.82	4.89	7.11	0.57
ENSG00000185627	PSMD13	proteasome 26S subunit, non-ATPase 13	-3.07	8.00373e-06	43.47	4.52	5.32	1.08
ENSG00000133597	ADCK2	aarF domain containing kinase 2	-3.07	1.28551e-05	11.99	1.42	1.43	0.26
ENSG00000152253	SPC25	SPC25 component of NDC80 kinetochore complex	-3.07	2.70192e-05	57.46	10.36	6.99	1.74
ENSG00000103089	FA2H	fatty acid 2-hydroxylase	-3.07	3.01045e-05	8.99	1.45	1.01	0.14
ENSG00000254192			-3.07	3.5866e-05	6.81	0.67	0.85	0.19
ENSG00000135482	ZC3H10	zinc finger CCCH-type containing 10	-3.07	0.000112278	6.91	0.95	0.9	0.27
ENSG00000068724	TTC7A	tetratricopeptide repeat domain 7A	-3.07	0.000315033	8.94	1.84	1.07	0.33
ENSG00000149016	TUT1	terminal uridylyl transferase 1, U6 snRNA-specific	-3.07	0.00115967	3.83	0.72	0.51	0.15
ENSG00000133477	FAM83F	family with sequence similarity 83 member F	-3.07	0.00177973	4.86	1.06	0.94	0.63
ENSG00000261067			-3.07	0.00805367	0.39	0.08	0.08	0.06
ENSG00000168675	LDLRAD4	low density lipoprotein receptor class A domain containing 4	-3.07	0.0086222	2.79	0.6	0.88	0.58
ENSG00000119725	ZNF410	zinc finger protein 410	-3.06	2.04393e-06	165.17	14.86	19.75	3.05
ENSG00000101457	DNTTIP1	deoxynucleotidyltransferase terminal interacting protein 1	-3.06	3.86173e-06	71.89	6.55	8.74	1.58
ENSG00000245614	DDX11-AS1	DDX11 antisense RNA 1	-3.06	1.017e-05	8.26	0.49	0.98	0.14
ENSG00000174945	AMZ1	archaelysin family metallopeptidase 1	-3.06	3.51636e-05	7.29	0.51	0.96	0.27
ENSG00000198915	RASGEF1A	RasGEF domain family member 1A	-3.06	0.000100271	12.79	1.28	1.79	0.49
ENSG00000226519	LINC00390	long intergenic non-protein coding RNA 390	-3.06	0.00196627	2.26	0.36	0.34	0.08
ENSG00000227477	STK4-DT	STK4 divergent transcript	-3.06	0.00242013	2.57	0.43	0.38	0.17
ENSG00000180855	ZNF443	zinc finger protein 443	-3.05	1.04301e-06	345.62	24.73	41.43	5.82
ENSG00000176476	SGF29	SAGA complex associated factor 29	-3.05	1.94715e-06	175.53	16.31	20.83	2.96
ENSG00000130204	TOMM40	translocase of outer mitochondrial membrane 40	-3.05	1.03678e-05	15.77	1.35	1.93	0.38
ENSG00000261786			-3.05	0.000708425	19.89	6.24	2.49	0.66
ENSG00000159761	C16orf86	chromosome 16 open reading frame 86	-3.05	0.00465089	1.39	0.09	0.29	0.13
ENSG00000172426	RSPH9	radial spoke head component 9	-3.04	4.10232e-06	73.68	5.51	9.05	1.7
ENSG00000169410	PTPN9	protein tyrosine phosphatase non-receptor type 9	-3.04	1.32121e-05	26.21	3.08	3.2	0.55
ENSG00000262482			-3.04	2.04956e-05	6.84	0.73	0.79	0.11
ENSG00000120832	MTERF2	mitochondrial transcription termination factor 2	-3.04	0.00117319	9.05	2.11	1.23	0.35
ENSG00000132002	DNAJB1	DnaJ heat shock protein family (Hsp40) member B1	-3.03	1.73464e-05	375.86	32.68	49.84	10.94
ENSG00000172183	ISG20	interferon stimulated exonuclease gene 20	-3.03	4.2268e-05	9.88	0.85	1.33	0.32
ENSG00000287093			-3.03	0.00315986	0.71	0.21	0.06	0.01
ENSG00000197889	MEIG1	meiosis/spermiogenesis associated 1	-3.03	0.00922455	0.79	0.23	0.1	0.04
ENSG00000068120	COASY	Coenzyme A synthase	-3.02	3.08935e-06	50.19	3.43	6.29	1.02
ENSG00000101057	MYBL2	MYB proto-oncogene like 2	-3.02	6.09906e-06	167.36	26.9	19.1	1.53
ENSG00000167113	COQ4	coenzyme Q4	-3.02	1.46494e-05	32.06	1.96	4.2	0.81
ENSG00000155229	MMS19	MMS19 homolog, cytosolic iron-sulfur assembly component	-3.02	8.59712e-05	45.3	8.43	5.3	1.16
ENSG00000136877	FPGS	folylpolyglutamate synthase	-3.02	0.000131724	22.75	3.76	3.24	1.27
ENSG00000168907	PLA2G4F	phospholipase A2 group IVF	-3.02	0.000316652	18.59	3.45	2.63	0.86
ENSG00000213965	NUDT19	nudix hydrolase 19	-3.02	0.00119644	1.07	0.18	0.13	0.03
ENSG00000285533	RELA-DT	RELA divergent transcript	-3.02	0.00165852	1.59	0.34	0.19	0.06
ENSG00000197565	COL4A6	collagen type IV alpha 6 chain	-3.02	0.0051437	2.23	0.26	0.45	0.19
ENSG00000198546	ZNF511	zinc finger protein 511	-3.01	1.12918e-06	69.63	5.23	8.4	0.86
[truncated: 1,973 more rows]
