# Supplementary material for: RNAseq analysis of oocyte maturation from the germinal vesicle stage to metaphase II in pig and human
Source: PLoS One. 2024 Aug 9;19(8):e0305893. doi: 10.1371/journal.pone.0305893 (PMC11315340; doi:10.1371/journal.pone.0305893)
Supplement: S10 Table — (XLSX) [file pone.0305893.s010.xlsx]

## Sheet: Table S10
S10 Table. Differentially expressed genes associated with oocytes, cell cycle and cell devisions in human MII oocytes versus GV oocytes.
GeneID	Gene Symbol	Full Name	logFC	FDR	Mean_GV	SEM_GV	Mean_MII	SEM_MII
Upregulated DEGs
ENSG00000285010	OOSP4A	oocyte secreted protein family member 4A	2.43	1.32491e-06	3517.42	375.8	17973.1	1400.13
ENSG00000204899	MZT1	mitotic spindle organizing protein 1	2.29	0.000123167	4.96	0.32	26.13	6.69
ENSG00000204531	POU5F1	POU class 5 homeobox 1	2.17	0.000435311	3.6	0.65	15.8	2.88
ENSG00000168005	SPINDOC	spindlin interactor and repressor of chromatin binding	2.15	0.00132497	2.84	0.85	10.81	2.29
ENSG00000198824	CHAMP1	chromosome alignment maintaining phosphoprotein 1	2.14	0.000163552	50.17	13.58	195.93	24.94
ENSG00000149503	INCENP	inner centromere protein	2.12	8.19302e-05	3.94	0.71	15.69	1.31
ENSG00000138764	CCNG2	cyclin G2	2.06	0.00199827	4.19	0.27	20.16	5.53
ENSG00000285231	OOSP3	oocyte secreted protein family member 3	2.04	0.00431107	8.2	2.41	28.74	7.73
ENSG00000164162	ANAPC10	anaphase promoting complex subunit 10	2	5.21193e-06	44.51	4.27	168.4	8.36
ENSG00000164611	PTTG1	PTTG1 regulator of sister chromatid separation, securin	1.95	9.2216e-06	5489.63	699.78	19807.1	1322.52
ENSG00000226650	KIF4B	kinesin family member 4B	1.92	0.00508989	0.28	0.04	1.08	0.22
ENSG00000168280	KIF5C	kinesin family member 5C	1.85	0.000775262	2.15	0.4	6.77	0.58
ENSG00000133863	TEX15	testis expressed 15, meiosis and synapsis associated	1.82	1.21523e-05	43.94	2.62	150.1	14.16
ENSG00000123219	CENPK	centromere protein K	1.78	2.10537e-05	48.72	6.19	157.27	8.28
ENSG00000176386	CDC26	cell division cycle 26	1.78	5.54101e-05	37.94	5.08	121.89	9.68
ENSG00000070831	CDC42	cell division cycle 42	1.78	0.000628709	15.54	4.5	45.89	4.8
ENSG00000137812	KNL1	kinetochore scaffold 1	1.76	4.53222e-05	143.69	24.49	448.67	30.95
ENSG00000132964	CDK8	cyclin dependent kinase 8	1.76	8.56445e-05	15.71	2.54	48.29	1.54
ENSG00000101639	CEP192	centrosomal protein 192	1.76	0.000200334	26.5	3.48	86.91	13.28
ENSG00000145604	SKP2	S-phase kinase associated protein 2	1.75	0.00565042	425.59	69.05	1557.44	416.67
ENSG00000156509	FBXO43	F-box protein 43	1.74	0.000272357	34.55	3.59	117.34	22.27
ENSG00000164109	MAD2L1	mitotic arrest deficient 2 like 1	1.73	2.31832e-05	313.13	12.76	1036.23	138.57
ENSG00000100084	HIRA	histone cell cycle regulator	1.73	0.00275575	4.72	1.04	13.77	2.08
ENSG00000085224	ATRX	ATRX chromatin remodeler	1.72	1.28396e-05	104.98	6.23	335.91	28.09
ENSG00000056050	HPF1	histone PARylation factor 1	1.72	1.34882e-05	936.75	117.18	2892.68	154.89
ENSG00000203909	DPPA5	developmental pluripotency associated 5	1.72	1.89911e-05	2314.57	263.76	7181.89	541.15
ENSG00000187569	DPPA3	developmental pluripotency associated 3	1.71	1.90257e-06	2436.91	169.17	7628.1	225.9
ENSG00000154429	CCSAP	centriole, cilia and spindle associated protein	1.7	5.53704e-05	14.04	1.59	43.93	3.92
ENSG00000117724	CENPF	centromere protein F	1.69	0.000705142	33.24	7.63	96.76	11.76
ENSG00000090061	CCNK	cyclin K	1.68	0.00295248	37.29	11.67	98.78	12.2
ENSG00000129315	CCNT1	cyclin T1	1.66	0.000254457	29.84	4.94	86.69	8.38
ENSG00000038219	BOD1L1	biorientation of chromosomes in cell division 1 like 1	1.65	1.37635e-05	65.35	2.84	199.71	15.61
ENSG00000169032	MAP2K1	mitogen-activated protein kinase kinase 1	1.65	5.76771e-05	56.58	4.91	172.69	18.93
ENSG00000198707	CEP290	centrosomal protein 290	1.63	8.37031e-05	10.21	1.13	29.97	2.31
ENSG00000182504	CEP97	centrosomal protein 97	1.62	0.000684504	26.54	1.95	83.95	14.89
ENSG00000104218	CSPP1	centrosome and spindle pole associated protein 1	1.59	7.69707e-05	28.35	2.17	83.27	9.58
ENSG00000163535	SGO2	shugoshin 2	1.58	8.80096e-05	111.16	8.39	326.84	43.12
ENSG00000082258	CCNT2	cyclin T2	1.58	0.000152384	23.58	3.48	66.36	5.74
ENSG00000107643	MAPK8	mitogen-activated protein kinase 8	1.58	0.000654708	27.6	5.8	73.86	6.01
ENSG00000008128	CDK11A	cyclin dependent kinase 11A	1.58	0.001771	6.14	1.3	17.15	2.59
ENSG00000141446	ESCO1	establishment of sister chromatid cohesion N-acetyltransferase 1	1.57	2.44812e-05	40.54	3.56	114.79	4.9
ENSG00000011566	MAP4K3	mitogen-activated protein kinase kinase kinase kinase 3	1.57	0.000152303	17.86	1.78	52.07	6.97
ENSG00000115163	CENPA	centromere protein A	1.57	0.000537838	89.44	9.28	267.16	47.65
ENSG00000119397	CNTRL	centriolin	1.56	0.000109027	57.57	6.44	162.47	17.95
ENSG00000136122	BORA	BORA aurora kinase A activator	1.55	8.46025e-05	26.18	1.21	76.11	9.61
ENSG00000203907	OOEP	oocyte expressed protein	1.54	2.01373e-05	1632.83	173.95	4456.91	175.33
ENSG00000138778	CENPE	centromere protein E	1.53	6.11144e-05	292.95	37.4	802.82	64.81
ENSG00000012983	MAP4K5	mitogen-activated protein kinase kinase kinase kinase 5	1.52	4.14855e-05	13.54	0.65	37.45	2.41
ENSG00000004897	CDC27	cell division cycle 27	1.52	0.000154279	168.81	29.04	449.07	34.41
ENSG00000290445	CCNYL2	cyclin Y like 2 (pseudogene)	1.52	0.0049819	0.88	0.09	2.52	0.49
ENSG00000167797	CDK2AP2	cyclin dependent kinase 2 associated protein 2	1.5	0.000181196	533.06	42.2	1507.37	233.61
Downregulated DEGs
ENSG00000188130	MAPK12	mitogen-activated protein kinase 12	-4.65	1.71647e-06	31.6	1.56	1.4	0.35
ENSG00000156574	NODAL	nodal growth differentiation factor	-4.64	0.000928539	3.53	0.43	0.54	0.43
ENSG00000145916	RMND5B	required for meiotic nuclear division 5 homolog B	-4.56	3.22814e-06	47.98	7.87	1.85	0.16
ENSG00000168505	GBX2	gastrulation brain homeobox 2	-4.23	0.00248182	0.84	0.21	0.06	0.05
ENSG00000122783	CYREN	cell cycle regulator of NHEJ	-4.2	3.15104e-07	44.42	4.09	2.31	0.21
ENSG00000141577	CEP131	centrosomal protein 131	-4.13	0.00386586	3.64	0.92	0.5	0.25
ENSG00000166813	KIF7	kinesin family member 7	-4.1	1.67171e-05	30.69	1.67	2.45	1.06
ENSG00000119946	CNNM1	cyclin and CBS domain divalent metal cation transport mediator 1	-4.02	0.00612405	1.37	0.51	0.13	0.09
ENSG00000037637	FBXO42	F-box protein 42	-3.78	7.29065e-06	53.53	7.63	3.85	0.73
ENSG00000129055	ANAPC13	anaphase promoting complex subunit 13	-3.77	5.13119e-07	86.85	6.91	6.27	0.97
ENSG00000100526	CDKN3	cyclin dependent kinase inhibitor 3	-3.73	1.90257e-06	19.21	1.82	1.39	0.17
ENSG00000142733	MAP3K6	mitogen-activated protein kinase kinase kinase 6	-3.57	7.41795e-05	13.48	1.7	1.41	0.48
ENSG00000185324	CDK10	cyclin dependent kinase 10	-3.17	1.29163e-05	13.7	0.7	1.6	0.28
ENSG00000197889	MEIG1	meiosis/spermiogenesis associated 1	-3.03	0.00922455	0.79	0.23	0.1	0.04
ENSG00000079616	KIF22	kinesin family member 22	-2.98	1.88115e-06	185.38	12.54	23.72	4.27
ENSG00000100162	CENPM	centromere protein M	-2.88	4.81799e-06	27.65	2.4	3.65	0.46
ENSG00000106410	NOBOX	NOBOX oogenesis homeobox	-2.8	0.000428901	13.27	1.85	2.27	0.76
ENSG00000167702	KIFC2	kinesin family member C2	-2.42	0.00274356	1.31	0.21	0.25	0.07
ENSG00000134480	CCNH	cyclin H	-2.4	0.000153814	409.2	24.4	90.6	28.62
ENSG00000002822	MAD1L1	mitotic arrest deficient 1 like 1	-2.36	0.000141244	51.68	5.38	11.11	3.04
ENSG00000102225	CDK16	cyclin dependent kinase 16	-2.29	8.77035e-05	18.32	2.76	3.67	0.57
ENSG00000112877	CEP72	centrosomal protein 72	-2.22	0.00188223	4.24	0.77	0.9	0.19
ENSG00000147400	CETN2	centrin 2	-2.21	1.65757e-05	193.28	18.29	41.54	6.5
ENSG00000262919	CCNQ	cyclin Q	-2.14	9.1489e-06	37.24	0.98	8.36	0.94
ENSG00000084731	KIF3C	kinesin family member 3C	-2.12	2.99316e-05	48.21	4.23	11.05	1.6
ENSG00000130177	CDC16	cell division cycle 16	-2.02	3.80789e-05	13.42	1.23	3.16	0.27
ENSG00000138092	CENPO	centromere protein O	-1.95	3.58842e-05	139.23	5.83	36.32	5.24
ENSG00000125863	MKKS	MKKS centrosomal shuttling protein	-1.88	0.0002686	32.62	3.56	8.93	1.79
ENSG00000079335	CDC14A	cell division cycle 14A	-1.81	0.00867431	1.25	0.16	0.38	0.11
ENSG00000205089	CCNI2	cyclin I family member 2	-1.6	0.000607422	118.84	17.31	37.81	5.72
ENSG00000108984	MAP2K6	mitogen-activated protein kinase kinase 6	-1.58	0.000749218	24.13	4.02	7.62	0.86
ENSG00000162063	CCNF	cyclin F	-1.58	0.00880783	13.36	2.75	4.48	0.97
ENSG00000148842	CNNM2	cyclin and CBS domain divalent metal cation transport mediator 2	-1.57	3.80789e-05	385.6	21.21	127.84	14.56
ENSG00000167077	MEI1	meiotic double-stranded break formation protein 1	-1.55	0.000774725	40.34	4.86	13.47	2.25
ENSG00000116670	MAD2L2	mitotic arrest deficient 2 like 2	-1.54	3.34007e-05	58.28	2.69	19.46	1.47
ENSG00000169689	CENPX	centromere protein X	-1.53	0.00436091	17.29	2.38	6.15	1.26
ENSG00000094804	CDC6	cell division cycle 6	-1.52	0.00133261	96.14	12.86	33.01	6.03
ENSG00000011523	CEP68	centrosomal protein 68	-1.51	0.000540648	28.23	3.15	9.78	1.55
