# Supplementary material for: RNAseq analysis of oocyte maturation from the germinal vesicle stage to metaphase II in pig and human
Source: PLoS One. 2024 Aug 9;19(8):e0305893. doi: 10.1371/journal.pone.0305893 (PMC11315340; doi:10.1371/journal.pone.0305893)
Supplement: S11 Table — (XLSX) [file pone.0305893.s011.xlsx]

## Sheet: Table S11
S11Table. Differentially expressed genes associated with mitochondria and oxidative phosphorylation in human MII oocytes versus GV oocytes.
GeneID	Gene Symbol	Full Name	logFC	FDR	Mean_GV	SEM_GV	Mean_MII	SEM_MII
Upregulated DEGs
ENSG00000210112	MT-TM	mitochondrially encoded tRNA-Met (AUA/G)	3.9	0.003774	0.28	0.15	3.21	0.84
ENSG00000210100	MT-TI	mitochondrially encoded tRNA-Ile (AUU/C)	3.62	0.000740751	0.23	0.11	1.95	0.35
ENSG00000209082	MT-TL1	mitochondrially encoded tRNA-Leu (UUA/G) 1	3.45	0.000151107	2.15	0.9	19.55	3.6
ENSG00000210156	MT-TK	mitochondrially encoded tRNA-Lys (AAA/G)	3.36	0.00439533	0.35	0.09	4.16	1.13
ENSG00000210194	MT-TE	mitochondrially encoded tRNA-Glu (GAA/G)	3.23	0.000727778	0.52	0.28	3.34	0.67
ENSG00000210144	MT-TY	mitochondrially encoded tRNA-Tyr (UAU/C)	3.11	0.00107526	0.59	0.32	3.38	0.7
ENSG00000210140	MT-TC	mitochondrially encoded tRNA-Cys (UGU/C)	3.04	0.000394442	3.21	1.66	18.79	3.42
ENSG00000210107	MT-TQ	mitochondrially encoded tRNA-Gln (CAA/G)	3.01	0.00034324	1.95	0.79	12.89	2.62
ENSG00000210135	MT-TN	mitochondrially encoded tRNA-Asn (AAU/C)	3	0.000405316	1.75	0.84	10.3	1.77
ENSG00000210154	MT-TD	mitochondrially encoded tRNA-Asp (GAU/C)	2.98	0.00446296	0.36	0.06	3.49	0.95
ENSG00000210196	MT-TP	mitochondrially encoded tRNA-Pro (CCN)	2.89	0.000112705	2.73	0.7	17.52	2.54
ENSG00000210127	MT-TA	mitochondrially encoded tRNA-Ala (GCN)	2.82	0.000363032	1.65	0.74	8.88	1.58
ENSG00000198695	MT-ND6	mitochondrially encoded NADH:ubiquinone oxidoreductase core subunit 6	2.76	0.000106329	59.86	25.38	315.16	43.7
ENSG00000210151	MT-TS1	mitochondrially encoded tRNA-Ser (UCN) 1	2.73	0.000419897	3.13	1.3	16.73	3.12
ENSG00000210077	MT-TV	mitochondrially encoded tRNA-Val (GUN)	2.68	0.000277101	3.63	0.61	24.59	6.24
ENSG00000225972	MTND1P23	MT-ND1 pseudogene 23	2.57	0.00172179	0.59	0.17	3.25	0.69
ENSG00000211459	MT-RNR1	mitochondrially encoded 12S rRNA	2.47	4.8118e-05	400.59	77.46	2088.19	345.43
ENSG00000198888	MT-ND1	mitochondrially encoded NADH:ubiquinone oxidoreductase core subunit 1	2.43	0.000198269	576.31	177	2826.33	570.81
ENSG00000198840	MT-ND3	mitochondrially encoded NADH:ubiquinone oxidoreductase core subunit 3	2.4	0.000175175	18.61	6.6	81.36	12.38
ENSG00000225630	MTND2P28	MT-ND2 pseudogene 28	2.34	0.000376239	2.81	0.98	11.98	2.12
ENSG00000198786	MT-ND5	mitochondrially encoded NADH:ubiquinone oxidoreductase core subunit 5	2.27	0.000258241	361.95	135.32	1422.27	180.97
ENSG00000210082	MT-RNR2	mitochondrially encoded 16S rRNA	2.21	2.17216e-05	1614.92	345.21	6845.67	754.64
ENSG00000198899	MT-ATP6	mitochondrially encoded ATP synthase membrane subunit 6	2.2	4.17943e-05	238.4	61.81	962.21	80.58
ENSG00000198763	MT-ND2	mitochondrially encoded NADH:ubiquinone oxidoreductase core subunit 2	2.12	0.000169015	549.94	150.83	2125.15	338.51
ENSG00000198938	MT-CO3	mitochondrially encoded cytochrome c oxidase III	2.1	7.83751e-05	704	183.23	2678.28	315.34
ENSG00000198886	MT-ND4	mitochondrially encoded NADH:ubiquinone oxidoreductase core subunit 4	2.01	0.000304208	874.64	213.39	3244.2	510.26
ENSG00000198804	MT-CO1	mitochondrially encoded cytochrome c oxidase I	1.99	4.44358e-05	2335.52	419.08	8635.1	1076.53
ENSG00000198727	MT-CYB	mitochondrially encoded cytochrome b	1.97	0.00016765	840.11	216.08	2897.34	312.62
ENSG00000198712	MT-CO2	mitochondrially encoded cytochrome c oxidase II	1.91	0.000113955	815.67	201.2	2716.89	248.92
ENSG00000212907	MT-ND4L	mitochondrially encoded NADH:ubiquinone oxidoreductase core subunit 4L	1.79	0.000910992	115.01	35.07	347.32	54
ENSG00000228253	MT-ATP8	mitochondrially encoded ATP synthase membrane subunit 8	1.78	0.000191261	14.72	1.21	50.46	8.13
ENSG00000050393	MCUR1	mitochondrial calcium uniporter regulator 1	1.63	1.28609e-05	27.12	1.66	80.36	2.98
ENSG00000184983	NDUFA6	NADH:ubiquinone oxidoreductase subunit A6	1.62	7.8557e-05	119.71	21.18	336.22	13.69
ENSG00000156469	MTERF3	mitochondrial transcription termination factor 3	1.57	1.20407e-05	587.52	19.38	1704.92	167.19
ENSG00000182180	MRPS16	mitochondrial ribosomal protein S16	1.57	6.64704e-05	18.12	1.86	50.47	2.97
ENSG00000204822	MRPL53	mitochondrial ribosomal protein L53	1.52	0.00153343	21.36	4.54	55.97	7.92
ENSG00000107951	MTPAP	mitochondrial poly(A) polymerase	1.5	2.1021e-05	50.54	1.67	139.01	9.5
ENSG00000250299	MRPS31P4	mitochondrial ribosomal protein S31 pseudogene 4	1.5	0.000322886	2.87	0.19	7.98	0.77
Downregulated DEGs
ENSG00000096080	MRPS18A	mitochondrial ribosomal protein S18A	-4.16	4.25956e-07	67.77	6.53	3.68	0.46
ENSG00000205309	NT5M	5',3'-nucleotidase, mitochondrial	-4.04	0.000169191	7.9	1.21	0.75	0.37
ENSG00000242114	MTFP1	mitochondrial fission process 1	-3.62	0.00138103	2	0.31	0.22	0.07
ENSG00000183617	MRPL54	mitochondrial ribosomal protein L54	-3.51	3.84824e-05	22.67	2.57	2.24	0.52
ENSG00000117640	MTFR1L	mitochondrial fission regulator 1 like	-3.24	5.09859e-06	94.5	9.43	10.32	2.42
ENSG00000086504	MRPL28	mitochondrial ribosomal protein L28	-3.12	0.000107685	18.12	1.39	2.5	0.65
ENSG00000130204	TOMM40	translocase of outer mitochondrial membrane 40	-3.05	1.03678e-05	15.77	1.35	1.93	0.38
ENSG00000120832	MTERF2	mitochondrial transcription termination factor 2	-3.04	0.00117319	9.05	2.11	1.23	0.35
ENSG00000254858	MPV17L2	MPV17 mitochondrial inner membrane protein like 2	-2.97	8.03296e-06	57.66	5.79	7.57	1.59
ENSG00000126953	TIMM8A	translocase of inner mitochondrial membrane 8A	-2.92	4.61288e-05	28.87	3.91	4.02	1.19
ENSG00000132286	TIMM10B	translocase of inner mitochondrial membrane 10B	-2.89	1.88521e-06	73.38	1.08	10.01	1.68
ENSG00000108826	MRPL27	mitochondrial ribosomal protein L27	-2.85	3.31975e-05	44.77	4.89	6.56	1.52
ENSG00000262814	MRPL12	mitochondrial ribosomal protein L12	-2.83	0.00185506	12.58	1.99	2.31	0.86
ENSG00000156928	MALSU1	mitochondrial assembly of ribosomal large subunit 1	-2.77	8.03296e-06	110.47	8.98	16.41	2.6
ENSG00000174547	MRPL11	mitochondrial ribosomal protein L11	-2.74	3.71849e-05	41.61	3.15	6.72	1.66
ENSG00000128626	MRPS12	mitochondrial ribosomal protein S12	-2.74	0.000610455	38.66	3.33	7.97	3.1
ENSG00000171421	MRPL36	mitochondrial ribosomal protein L36	-2.73	8.81787e-05	115.54	13.72	19.45	5.74
ENSG00000175110	MRPS22	mitochondrial ribosomal protein S22	-2.72	5.42599e-06	72.6	4.27	11.09	1.72
ENSG00000090432	MUL1	mitochondrial E3 ubiquitin protein ligase 1	-2.7	0.000135923	103.15	20.44	14.42	2.09
ENSG00000105197	TIMM50	translocase of inner mitochondrial membrane 50	-2.69	1.10589e-05	38.9	2.33	6.13	1.03
ENSG00000122085	MTERF4	mitochondrial transcription termination factor 4	-2.51	4.46971e-05	10.15	1.09	1.78	0.33
ENSG00000259494	MRPL46	mitochondrial ribosomal protein L46	-2.33	5.10376e-05	51.7	3.96	10.8	2.56
ENSG00000165688	PMPCA	peptidase, mitochondrial processing subunit alpha	-2.3	0.000637529	7.95	0.8	1.93	0.64
ENSG00000278845	MRPL45	mitochondrial ribosomal protein L45	-2.28	4.94516e-06	48.51	2.38	9.75	1.12
ENSG00000155463	OXA1L	OXA1L mitochondrial inner membrane protein	-2.27	2.93905e-05	42.17	4.24	8.7	1.42
ENSG00000101247	NDUFAF5	NADH:ubiquinone oxidoreductase complex assembly factor 5	-2.17	8.59712e-05	15.67	1.32	3.52	0.56
ENSG00000166260	COX11	cytochrome c oxidase copper chaperone COX11	-2.16	2.92748e-05	13.51	1.15	2.94	0.32
ENSG00000167792	NDUFV1	NADH:ubiquinone oxidoreductase core subunit V1	-2.16	0.000486747	38.56	1.17	10.01	2.8
ENSG00000136463	TACO1	translational activator of cytochrome c oxidase I	-2.14	4.84418e-05	5.58	0.37	1.21	0.1
ENSG00000178741	COX5A	cytochrome c oxidase subunit 5A	-2.09	0.000497922	121.64	11.8	32.28	9.56
ENSG00000171861	MRM3	mitochondrial rRNA methyltransferase 3	-2.08	3.21248e-05	19.82	1.78	4.6	0.52
ENSG00000074071	MRPS34	mitochondrial ribosomal protein S34	-2.07	2.61499e-05	47.76	4.04	11.13	1.53
ENSG00000103356	EARS2	glutamyl-tRNA synthetase 2, mitochondrial	-2.07	0.00263119	8.45	1.93	2.17	0.6
ENSG00000148824	MTG1	mitochondrial ribosome associated GTPase 1	-2.06	0.00013669	11.21	0.74	2.73	0.53
ENSG00000259671	MTCYBP23	MT-CYB pseudogene 23	-2.05	0.000987672	4.11	0.54	1.02	0.24
ENSG00000109919	MTCH2	mitochondrial carrier 2	-2.04	3.81589e-06	124.49	6.9	29.41	2.29
ENSG00000204922	UQCC3	ubiquinol-cytochrome c reductase complex assembly factor 3	-2.03	0.000504275	15.22	2.38	3.6	0.63
ENSG00000224877	NDUFAF8	NADH:ubiquinone oxidoreductase complex assembly factor 8	-1.99	0.00858259	3.07	0.26	0.94	0.22
ENSG00000136522	MRPL47	mitochondrial ribosomal protein L47	-1.92	0.000591631	68.96	9.6	19.07	4.83
ENSG00000138495	COX17	cytochrome c oxidase copper chaperone COX17	-1.91	0.00419586	83.12	14.51	25.08	8.53
ENSG00000042286	AIFM2	apoptosis inducing factor mitochondria associated 2	-1.91	0.00898257	1.87	0.04	0.65	0.22
ENSG00000239789	MRPS17	mitochondrial ribosomal protein S17	-1.9	0.00210862	14.18	2.99	3.96	1.1
ENSG00000137767	SQOR	sulfide quinone oxidoreductase	-1.89	0.00139467	167.48	31.23	44.05	8.47
ENSG00000122140	MRPS2	mitochondrial ribosomal protein S2	-1.85	0.00093771	24.67	2.88	7.27	1.81
ENSG00000137288	UQCC2	ubiquinol-cytochrome c reductase complex assembly factor 2	-1.85	0.00184737	31.72	2.63	10.11	2.8
ENSG00000181991	MRPS11	mitochondrial ribosomal protein S11	-1.84	2.60245e-05	54.15	5.29	14.24	0.68
ENSG00000242485	MRPL20	mitochondrial ribosomal protein L20	-1.83	0.00136857	155.45	16.68	49.13	15.22
ENSG00000156170	NDUFAF6	NADH:ubiquinone oxidoreductase complex assembly factor 6	-1.77	0.000715102	22.1	2.97	6.48	1.18
ENSG00000184752	NDUFA12	NADH:ubiquinone oxidoreductase subunit A12	-1.77	0.00244047	118.36	13.49	39.67	12.01
ENSG00000137547	MRPL15	mitochondrial ribosomal protein L15	-1.75	0.0014384	90.44	6.69	30.43	8.66
ENSG00000100416	TRMU	tRNA mitochondrial 2-thiouridylase	-1.74	0.000808426	25.29	2.11	8.08	1.95
ENSG00000243147	MRPL33	mitochondrial ribosomal protein L33	-1.74	0.00689168	62.94	6.38	24.22	9.26
ENSG00000265354	TIMM23	translocase of inner mitochondrial membrane 23	-1.71	2.75141e-05	203.16	5.63	61.82	8.16
ENSG00000010256	UQCRC1	ubiquinol-cytochrome c reductase core protein 1	-1.71	0.000933878	133.31	8.93	44.27	9.91
ENSG00000172590	MRPL52	mitochondrial ribosomal protein L52	-1.7	0.000484034	36.74	5.91	10.6	1.26
ENSG00000110536	PTPMT1	protein tyrosine phosphatase mitochondrial 1	-1.65	0.00140672	51.41	2.09	18.29	4.96
ENSG00000130414	NDUFA10	NADH:ubiquinone oxidoreductase subunit A10	-1.61	5.76894e-05	151.37	10.11	49.11	6.35
ENSG00000103707	MTFMT	mitochondrial methionyl-tRNA formyltransferase	-1.59	0.000700983	8.92	0.47	3.07	0.63
ENSG00000167862	MRPL58	mitochondrial ribosomal protein L58	-1.5	0.00646349	54.35	6.66	21.73	6.84
