# Supplementary material for: RNAseq analysis of oocyte maturation from the germinal vesicle stage to metaphase II in pig and human
Source: PLoS One. 2024 Aug 9;19(8):e0305893. doi: 10.1371/journal.pone.0305893 (PMC11315340; doi:10.1371/journal.pone.0305893)
Supplement: S12 Table — (XLSX) [file pone.0305893.s012.xlsx]

## Sheet: Table S12
S12 Table. Differentially expressed genes associated with steroidogenesis in human MII oocytes versus GV oocytes.
GeneID	Gene Symbol	Full Name	logFC	FDR	Mean_GV	SEM_GV	Mean_MII	SEM_MII
Upregulated DEGs
ENSG00000147465	STAR	steroidogenic acute regulatory protein	4.57	0.00279068	0.56	0.17	9.46	2.81
ENSG00000198189	HSD17B11	hydroxysteroid 17-beta dehydrogenase 11	2.4	0.00535084	2.03	0.93	7.59	2.07
ENSG00000052802	MSMO1	methylsterol monooxygenase 1	2.32	8.7042e-06	9.01	1.09	42.44	3.28
ENSG00000119655	NPC2	NPC intracellular cholesterol transporter 2	1.52	5.49351e-05	59.02	6.69	158.59	8.2
ENSG00000141458	NPC1	NPC intracellular cholesterol transporter 1	1.5	1.66411e-05	128.75	4.98	353.88	24.93
Downregulated DEGs
ENSG00000147383	NSDHL	NAD(P) dependent steroid dehydrogenase-like	-4.42	1.4494e-06	146.29	7.33	7.67	2
ENSG00000167733	HSD11B1L	hydroxysteroid 11-beta dehydrogenase 1 like	-3.11	2.38107e-05	57.6	6.45	7.2	1.79
ENSG00000142973	CYP4B1	cytochrome P450 family 4 subfamily B member 1	-2.32	0.000557398	12.73	2.75	2.49	0.59
ENSG00000103160	HSDL1	hydroxysteroid dehydrogenase like 1	-1.91	5.26476e-05	75.85	9.1	19.31	2.16
ENSG00000119004	CYP20A1	cytochrome P450 family 20 subfamily A member 1	-1.69	2.54101e-05	159.32	9.02	48.34	5.21
