# Supplementary material for: RNAseq analysis of oocyte maturation from the germinal vesicle stage to metaphase II in pig and human
Source: PLoS One. 2024 Aug 9;19(8):e0305893. doi: 10.1371/journal.pone.0305893 (PMC11315340; doi:10.1371/journal.pone.0305893)
Supplement: S13 Table — (XLSX) [file pone.0305893.s013.xlsx]

## Sheet: Table S13
S13 Table. Differentially expressed genes associated with oxidative stress response in human MII oocytes versus GV oocytes.
GeneID	Gene Symbol	Full Name	logFC	FDR	Mean_GV	SEM_GV	Mean_MII	SEM_MII
Upregulated DEGs
ENSG00000243955	GSTA1	glutathione S-transferase alpha 1	4.65	0.00342207	1.41	1	23.91	9.73
ENSG00000084207	GSTP1	glutathione S-transferase pi 1	2.02	0.0035564	13.65	4.11	45.41	8.59
ENSG00000143198	MGST3	microsomal glutathione S-transferase 3	1.98	0.0048171	14.16	4.72	49.96	13.68
ENSG00000165672	PRDX3	peroxiredoxin 3	1.74	3.86173e-06	221.7	7.62	716.42	49.54
ENSG00000129235	TXNDC17	thioredoxin domain containing 17	1.69	1.49773e-05	166.27	16.9	504.88	24.58
ENSG00000172939	OXSR1	oxidative stress responsive kinase 1	1.61	0.000418655	6.32	0.71	18.59	2.15
ENSG00000123131	PRDX4	peroxiredoxin 4	1.59	0.00692229	3.7	0.81	10.53	2.02
ENSG00000198929	NOS1AP	nitric oxide synthase 1 adaptor protein	1.53	0.00154627	48.02	7.92	134.06	22.99
Downregulated DEGs
ENSG00000007171	NOS2	nitric oxide synthase 2	-5.04	0.00926845	9.51	2.96	1.55	0.88
ENSG00000184470	TXNRD2	thioredoxin reductase 2	-4.71	1.25951e-05	15.36	1.33	0.8	0.37
ENSG00000128965	CHAC1	ChaC glutathione specific gamma-glutamylcyclotransferase 1	-4.49	2.10101e-06	79.08	12.21	3.58	0.65
ENSG00000100577	GSTZ1	glutathione S-transferase zeta 1	-4	0.000257379	6.32	1.21	0.45	0.14
ENSG00000132823	OSER1	oxidative stress responsive serine rich 1	-3.84	2.74484e-07	258.61	8.44	18.19	2.82
ENSG00000073169	SELENOO	selenoprotein O	-3.18	0.00187616	3.13	0.73	0.46	0.17
ENSG00000213593	TMX2	thioredoxin related transmembrane protein 2	-2.71	5.45518e-07	121.95	8.38	17.85	0.6
ENSG00000197448	GSTK1	glutathione S-transferase kappa 1	-2.55	1.1363e-05	49.85	2.02	8.82	1.83
ENSG00000164823	OSGIN2	oxidative stress induced growth inhibitor family member 2	-2.5	0.000438725	7.22	0.63	1.53	0.58
ENSG00000262519	TXNP4	thioredoxin pseudogene 4	-2.14	0.000135032	10.23	1.41	2.16	0.15
ENSG00000113621	TXNDC15	thioredoxin domain containing 15	-2.08	2.77193e-05	25.85	1.72	6.1	0.87
ENSG00000141759	TXNL4A	thioredoxin like 4A	-1.96	0.000457017	39.09	3.35	10.85	2.67
ENSG00000140961	OSGIN1	oxidative stress induced growth inhibitor 1	-1.87	0.00284949	1.26	0.12	0.34	0.06
ENSG00000140830	TXNL4B	thioredoxin like 4B	-1.86	3.74706e-05	80.3	1.98	22.44	3.69
ENSG00000108010	GLRX3	glutaredoxin 3	-1.78	3.53887e-05	45.46	2.31	13.09	1.73
ENSG00000117862	TXNDC12	thioredoxin domain containing 12	-1.76	0.00164173	46.49	2.9	16.05	4.98
ENSG00000173221	GLRX	glutaredoxin	-1.71	0.00152293	426.28	39.87	145.14	41.9
ENSG00000167693	NXN	nucleoredoxin	-1.69	0.000646673	11.23	1.71	3.31	0.45
ENSG00000091164	TXNL1	thioredoxin like 1	-1.52	1.86603e-05	69.73	1.49	23.5	1.5
