# Supplementary material for: RNAseq analysis of oocyte maturation from the germinal vesicle stage to metaphase II in pig and human
Source: PLoS One. 2024 Aug 9;19(8):e0305893. doi: 10.1371/journal.pone.0305893 (PMC11315340; doi:10.1371/journal.pone.0305893)
Supplement: S14 Table — (XLSX) [file pone.0305893.s014.xlsx]

## Sheet: Table S14
S14 Table. Differentially expressed genes associated with endoplasmic reticulum stress in human MII oocytes versus GV oocytes.
GeneID	Gene Symbol	Full Name	logFC	FDR	Mean_GV	SEM_GV	Mean_MII	SEM_MII
Upregulated DEGs
ENSG00000101955	SRPX	sushi repeat containing protein X-linked	2.52	0.00586508	1.63	0.53	8.3	2.93
ENSG00000204308	RNF5	ring finger protein 5	2.49	0.000331703	0.95	0.21	5.01	0.75
ENSG00000096717	SIRT1	sirtuin 1	2.33	0.000542313	1.47	0.32	6.83	1.07
ENSG00000082641	NFE2L1	NFE2 like bZIP transcription factor 1	2.2	0.000532337	2.59	0.66	10.73	1.59
ENSG00000148572	NRBF2	nuclear receptor binding factor 2	2.12	0.00196151	12.08	2.61	56.13	17.29
ENSG00000058056	USP13	ubiquitin specific peptidase 13	2.08	0.000446297	81.81	22.57	322.88	70.51
ENSG00000116406	EDEM3	ER degradation enhancing alpha-mannosidase like protein 3	2.01	0.00123161	1.58	0.41	5.84	0.85
ENSG00000153094	BCL2L11	BCL2 like 11	1.96	7.43083e-05	3.51	0.27	13.59	1.89
ENSG00000189050	RNFT1	ring finger protein, transmembrane 1	1.92	8.00373e-06	57.61	2.88	214.34	22.65
ENSG00000155313	USP25	ubiquitin specific peptidase 25	1.73	2.53764e-05	71.76	7.79	224.2	13.63
ENSG00000185345	PRKN	parkin RBR E3 ubiquitin protein ligase	1.7	0.000632547	3.04	0.31	9.9	1.86
ENSG00000144224	UBXN4	UBX domain protein 4	1.64	3.21284e-05	158.15	19.56	461.54	23.39
ENSG00000128829	EIF2AK4	eukaryotic translation initiation factor 2 alpha kinase 4	1.58	0.000192777	26.37	3.58	74.53	7.93
Downregulated DEGs
ENSG00000204977	TRIM13	tripartite motif containing 13	-4.87	1.30755e-07	326.02	13.6	11.11	1.52
ENSG00000111684	LPCAT3	lysophosphatidylcholine acyltransferase 3	-4.71	0.000400579	0.71	0.09	0.07	0.07
ENSG00000128965	CHAC1	ChaC glutathione specific gamma-glutamylcyclotransferase 1	-4.49	2.10101e-06	79.08	12.21	3.58	0.65
ENSG00000160087	UBE2J2	ubiquitin conjugating enzyme E2 J2	-3.75	2.74484e-07	132.22	12.52	9.37	0.67
ENSG00000269335	IKBKG	inhibitor of nuclear factor kappa B kinase regulatory subunit gamma	-3.43	5.24314e-05	4.06	0.17	0.42	0.13
ENSG00000058335	RASGRF1	Ras protein specific guanine nucleotide releasing factor 1	-3.39	6.34704e-06	218.22	28.86	21.68	5.29
ENSG00000106638	TBL2	transducin beta like 2	-3.22	0.00122381	5.01	0.76	0.78	0.28
ENSG00000025434	NR1H3	nuclear receptor subfamily 1 group H member 3	-3.2	8.78186e-05	18.18	2.84	2.01	0.51
ENSG00000175311	ANKS4B	ankyrin repeat and sterile alpha motif domain containing 4B	-2.98	2.19402e-05	23.75	3.4	2.96	0.58
ENSG00000134001	EIF2S1	eukaryotic translation initiation factor 2 subunit alpha	-2.94	1.71256e-06	265.38	16.56	34.54	5.03
ENSG00000170881	RNF139	ring finger protein 139	-2.92	8.03296e-06	50.33	6.65	6.29	0.61
ENSG00000074370	ATP2A3	ATPase sarcoplasmic/endoplasmic reticulum Ca2+ transporting 3	-2.92	0.000416311	7.6	1.7	0.88	0.1
ENSG00000172216	CEBPB	CCAAT enhancer binding protein beta	-2.91	0.000864064	5.08	0.54	0.91	0.31
ENSG00000104969	SGTA	small glutamine rich tetratricopeptide repeat co-chaperone alpha	-2.89	3.71055e-05	31.02	5.84	4.04	0.64
ENSG00000137522	RNF121	ring finger protein 121	-2.82	6.52276e-05	11.9	1.28	1.77	0.45
ENSG00000138942	RNF185	ring finger protein 185	-2.82	0.000238524	77.48	16	10.25	2.55
ENSG00000107175	CREB3	cAMP responsive element binding protein 3	-2.7	1.90257e-06	31.9	1.28	4.77	0.48
ENSG00000198218	QRICH1	glutamine rich 1	-2.49	1.0613e-05	148.65	21.39	24.44	1.29
ENSG00000184381	PLA2G6	phospholipase A2 group VI	-2.48	0.000566147	3.75	0.39	0.79	0.26
ENSG00000176720	BOK	BCL2 family apoptosis regulator BOK	-2.38	0.00349423	2.42	0.28	0.63	0.24
ENSG00000100219	XBP1	X-box binding protein 1	-2.17	7.75306e-05	30.2	4.06	6.5	0.94
ENSG00000167671	UBXN6	UBX domain protein 6	-2.15	0.00580714	6.29	1.18	1.67	0.58
ENSG00000143222	UFC1	ubiquitin-fold modifier conjugating enzyme 1	-2.03	4.83366e-05	54.71	5.3	13.27	2.19
ENSG00000185104	FAF1	Fas associated factor 1	-1.8	0.000141797	37.58	5.04	10.12	0.71
ENSG00000113319	RASGRF2	Ras protein specific guanine nucleotide releasing factor 2	-1.76	5.23417e-05	48.1	4.12	13.76	1.29
ENSG00000117862	TXNDC12	thioredoxin domain containing 12	-1.76	0.00164173	46.49	2.9	16.05	4.98
ENSG00000162191	UBXN1	UBX domain protein 1	-1.75	0.000876888	40.11	2.36	12.96	2.86
ENSG00000164897	TMUB1	transmembrane and ubiquitin like domain containing 1	-1.66	0.00275459	7.29	1.23	2.18	0.35
ENSG00000239857	GET4	guided entry of tail-anchored proteins factor 4	-1.55	0.0044573	23.38	2.15	8.91	2.38
ENSG00000071051	NCK2	NCK adaptor protein 2	-1.53	0.000625694	175.49	24.17	57.87	8.38
