# Supplementary material for: RNAseq analysis of oocyte maturation from the germinal vesicle stage to metaphase II in pig and human
Source: PLoS One. 2024 Aug 9;19(8):e0305893. doi: 10.1371/journal.pone.0305893 (PMC11315340; doi:10.1371/journal.pone.0305893)
Supplement: S15 Table — (XLSX) [file pone.0305893.s015.xlsx]

## Sheet: Table S15
S15 Table. Differentially expressed genes associated with ribosomal structure and function in human MII oocytes versus GV oocytes.
GeneID	Gene Symbol	Full Name	logFC	FDR	Mean_GV	SEM_GV	Mean_MII	SEM_MII
Upregulated DEGs
ENSG00000275215	RNA5-8SN3	RNA, 5.8S ribosomal N3	5.83	1.02305e-05	0.01	0	0.94	0.1
ENSG00000277739	5_8S_rRNA	5.8S ribosomal RNA	5.83	1.02305e-05	0.01	0	0.94	0.1
ENSG00000278189	RNA5-8SN1	RNA, 5.8S ribosomal N1	5.83	1.02305e-05	0.01	0	0.94	0.1
ENSG00000278233	RNA5-8SN2	RNA, 5.8S ribosomal N2	5.83	1.02305e-05	0.01	0	0.94	0.1
ENSG00000240342	RPS2P5	ribosomal protein S2 pseudogene 5	3.9	0.0076734	2.07	0.6	13.78	2.53
ENSG00000163682	RPL9	ribosomal protein L9	2.77	0.00346378	16.55	12.7	46	8.26
ENSG00000126524	SBDS	SBDS ribosome maturation factor	2.32	0.000236367	1.07	0.26	4.51	0.36
ENSG00000164587	RPS14	ribosomal protein S14	2.02	4.12299e-05	68.6	13.22	254.46	23.21
ENSG00000227097	RPS28P7	ribosomal protein S28 pseudogene 7	2	0.00109501	1.32	0.33	4.74	0.69
ENSG00000146223	RPL7L1	ribosomal protein L7 like 1	1.96	5.89593e-06	13.3	0.99	49.26	1.64
ENSG00000185088	RPS27L	ribosomal protein S27 like	1.94	6.00596e-06	59.72	5.62	218.11	11.87
ENSG00000037241	RPL26L1	ribosomal protein L26 like 1	1.93	1.04431e-05	110.3	13.81	391.71	18.06
ENSG00000140988	RPS2	ribosomal protein S2	1.9	4.77929e-06	80.38	6.92	285.05	11.65
ENSG00000244053	RPL13AP2	ribosomal protein L13a pseudogene 2	1.88	0.000326384	8.51	1.75	29.13	3.89
ENSG00000156482	RPL30	ribosomal protein L30	1.84	1.25703e-05	115.17	14.62	385.05	13.31
ENSG00000125844	RRBP1	ribosome binding protein 1	1.82	0.000154976	16.85	2.67	53.85	4.02
ENSG00000105372	RPS19	ribosomal protein S19	1.79	2.83487e-05	140.25	21.93	448.52	19.96
ENSG00000137818	RPLP1	ribosomal protein lateral stalk subunit P1	1.79	5.89704e-05	101.39	17.09	321.67	20.98
ENSG00000231500	RPS18	ribosomal protein S18	1.78	2.44812e-05	51.34	6.36	165.89	10.43
ENSG00000131469	RPL27	ribosomal protein L27	1.74	3.05603e-05	32.62	4.63	100.63	2.41
ENSG00000108107	RPL28	ribosomal protein L28	1.73	6.47246e-05	29.92	4.86	91.65	5.8
ENSG00000163584	RPL22L1	ribosomal protein L22 like 1	1.72	0.00119631	2.65	0.51	8.04	1.1
ENSG00000067533	RRP15	ribosomal RNA processing 15 homolog	1.66	0.00117319	30.28	6.46	89.6	14.69
ENSG00000142534	RPS11	ribosomal protein S11	1.63	3.91324e-05	67	8.76	193.39	9
ENSG00000161016	RPL8	ribosomal protein L8	1.62	1.25579e-05	131.09	11.38	382.81	12.09
ENSG00000177954	RPS27	ribosomal protein S27	1.62	0.000199613	36.66	6.26	102.43	5.55
ENSG00000213741	RPS29	ribosomal protein S29	1.62	0.000690502	22.33	5.56	60.32	5.47
ENSG00000147403	RPL10	ribosomal protein L10	1.61	2.70192e-05	87.79	9.7	252.98	11.71
ENSG00000170889	RPS9	ribosomal protein S9	1.61	0.00696062	17.36	3.77	50.07	10.53
ENSG00000198034	RPS4X	ribosomal protein S4 X-linked	1.6	3.77754e-05	61.01	7.14	173.46	8.48
ENSG00000233927	RPS28	ribosomal protein S28	1.6	7.38228e-05	31.8	4.26	89.15	3.44
ENSG00000089157	RPLP0	ribosomal protein lateral stalk subunit P0	1.59	4.81799e-06	205.65	6.16	598.91	32.87
ENSG00000110700	RPS13	ribosomal protein S13	1.59	5.26165e-05	115.72	17.12	322.26	10.54
ENSG00000244398	RPL36AP37	ribosomal protein L36a pseudogene 37	1.59	0.00139768	8.68	2	23.93	3.48
ENSG00000241343	RPL36A	ribosomal protein L36a	1.56	7.87418e-05	34.06	3.54	96.05	9.35
ENSG00000072133	RPS6KA6	ribosomal protein S6 kinase A6	1.55	0.00249965	3.87	0.48	11.59	2.69
ENSG00000223508	RPL23AP53	ribosomal protein L23a pseudogene 53	1.51	0.00519983	2.52	0.54	6.65	1.1
Downregulated DEGs
ENSG00000117676	RPS6KA1	ribosomal protein S6 kinase A1	-5.37	0.000221456	10.29	2.44	0.3	0.11
ENSG00000242279	RPL7AP54	ribosomal protein L7a pseudogene 54	-4.97	0.00070787	1.1	0.17	0.17	0.17
ENSG00000163923	RPL39L	ribosomal protein L39 like	-4.6	1.24058e-06	129.88	12.17	5.88	1.54
ENSG00000224475	RPL7AP40	ribosomal protein L7a pseudogene 40	-4.41	1.38924e-05	10.54	1.16	0.57	0.2
ENSG00000235330	RPL12P25	ribosomal protein L12 pseudogene 25	-4.29	0.000824802	0.81	0.11	0.08	0.07
ENSG00000182383	RPL27AP5	ribosomal protein L27a pseudogene 5	-4.08	0.000131096	7.66	0.94	0.69	0.36
ENSG00000241451	RPS27P22	ribosomal protein S27 pseudogene 22	-3.9	0.000708747	1.55	0.15	0.15	0.07
ENSG00000124541	RRP36	ribosomal RNA processing 36	-3.82	1.52455e-06	48.64	5.89	3.29	0.48
ENSG00000233934	RPL21P38	ribosomal protein L21 pseudogene 38	-3.78	0.000387885	0.88	0.05	0.07	0.03
ENSG00000226765	RPSAP33	ribosomal protein SA pseudogene 33	-3.73	0.00169832	0.69	0.07	0.1	0.07
ENSG00000242899	RPL7P16	ribosomal protein L7 pseudogene 16	-3.62	0.000991936	0.57	0.07	0.05	0.02
ENSG00000114767	RRP9	ribosomal RNA processing 9, U3 small nucleolar RNA binding protein	-3.57	6.95407e-05	25.65	2.71	2.77	0.93
ENSG00000239199	RPL21P6	ribosomal protein L21 pseudogene 6	-3.57	0.000990908	1.32	0.07	0.16	0.08
ENSG00000244563	RPS26P19	ribosomal protein S26 pseudogene 19	-3.47	0.00375162	2.27	0.37	0.32	0.12
ENSG00000007520	TSR3	TSR3 ribosome maturation factor	-3.17	0.000487212	13.55	1.13	1.99	0.5
ENSG00000230071	RPL4P6	ribosomal protein L4 pseudogene 6	-2.82	1.00212e-05	15.99	1.74	2.2	0.27
ENSG00000177181	RIMKLA	ribosomal modification protein rimK like family member A	-2.77	1.75691e-06	232.19	11.68	34.25	5.36
ENSG00000213876	RPL7AP64	ribosomal protein L7a pseudogene 64	-2.68	1.06322e-05	70.23	5.63	11.1	1.93
ENSG00000175634	RPS6KB2	ribosomal protein S6 kinase B2	-2.56	0.00253012	4.16	0.27	0.92	0.23
ENSG00000241668	RPL19P11	ribosomal protein L19 pseudogene 11	-2.51	0.000136772	14.31	2.98	2.36	0.35
ENSG00000240356	RPL23AP7	ribosomal protein L23a pseudogene 7	-2.19	0.000458181	9.9	2.06	1.96	0.3
ENSG00000117133	RPF1	ribosome production factor 1 homolog	-2.14	1.89911e-05	124.66	9.16	28.29	4.62
ENSG00000130813	SHFL	shiftless antiviral inhibitor of ribosomal frameshifting	-2.08	0.00896004	12.86	2.33	4.11	1.51
ENSG00000232938	RPL23AP87	ribosomal protein L23a pseudogene 87	-2.02	0.00970075	3.67	0.95	0.91	0.31
ENSG00000101546	RBFA	ribosome binding factor A	-1.76	0.000687482	10.59	1.44	3.12	0.54
ENSG00000132275	RRP8	ribosomal RNA processing 8	-1.71	2.70762e-05	35.96	2.71	10.58	0.74
