# Supplementary material for: RNAseq analysis of oocyte maturation from the germinal vesicle stage to metaphase II in pig and human
Source: PLoS One. 2024 Aug 9;19(8):e0305893. doi: 10.1371/journal.pone.0305893 (PMC11315340; doi:10.1371/journal.pone.0305893)
Supplement: S16 Table — (XLSX) [file pone.0305893.s016.xlsx]

## Sheet: Table S16
S16 Table. Differentially expressed genes associated with cytoskeleton and extracellular matrix in human MII oocytes versus GV oocytes.
GeneID	Gene Symbol	Full Name	logFC	FDR	Mean_GV	SEM_GV	Mean_MII	SEM_MII
Upregulated DEGs
ENSG00000108821	COL1A1	collagen type I alpha 1 chain	4.87	0.00518082	0.19	0.18	1.36	0.51
ENSG00000115461	IGFBP5	insulin like growth factor binding protein 5	2.98	0.000430086	2.43	0.76	17.89	6.22
ENSG00000262152	GREP1	glycine rich extracellular protein 1	2.85	2.72542e-05	0.43	0.03	3.01	0.21
ENSG00000138448	ITGAV	integrin subunit alpha V	2.54	3.41979e-05	3.42	0.58	18.26	2
ENSG00000167779	IGFBP6	insulin like growth factor binding protein 6	2.23	0.00317135	15.33	4.99	65.47	14.57
ENSG00000258102	MAP1LC3B2	microtubule associated protein 1 light chain 3 beta 2	2.18	0.00185006	1.83	0.62	7.46	1.87
ENSG00000251297	TUBB7P	tubulin beta 7 pseudogene	2.07	0.000865263	366.6	121.94	1263.81	208.68
ENSG00000115457	IGFBP2	insulin like growth factor binding protein 2	2.05	0.00191289	16.25	2.72	73.96	23.18
ENSG00000150093	ITGB1	integrin subunit beta 1	2	0.000323258	12.35	1.06	51.24	9.4
ENSG00000171530	TBCA	tubulin folding cofactor A	1.96	2.45865e-05	74.41	11.09	270.54	23.01
ENSG00000196569	LAMA2	laminin subunit alpha 2	1.93	3.87916e-05	21.87	2.69	79.48	9.42
ENSG00000196091	MYBPC1	myosin binding protein C1	1.93	0.00114728	0.3	0.04	1.1	0.02
ENSG00000074935	TUBE1	tubulin epsilon 1	1.88	0.000100823	39.02	2.94	145.78	25.2
ENSG00000175216	CKAP5	cytoskeleton associated protein 5	1.85	6.92121e-05	371.61	43.67	1303.75	193.05
ENSG00000050405	LIMA1	LIM domain and actin binding 1	1.85	8.80096e-05	624.46	47.18	2274.23	384.53
ENSG00000083457	ITGAE	integrin subunit alpha E	1.84	3.75647e-05	42.57	5.96	140.93	9.72
ENSG00000180900	SCRIB	scribble planar cell polarity protein	1.77	0.00412129	1.05	0.25	3.22	0.59
ENSG00000105254	TBCB	tubulin folding cofactor B	1.68	4.39611e-06	85.76	3.62	264.51	10.82
ENSG00000164114	MAP9	microtubule associated protein 9	1.68	2.4912e-05	124.56	11.57	381.83	30.49
ENSG00000136231	IGF2BP3	insulin like growth factor 2 mRNA binding protein 3	1.56	0.000486203	52.28	3.38	157.88	30.89
ENSG00000115414	FN1	fibronectin 1	1.55	2.96077e-05	120.64	10.29	341.03	26.59
ENSG00000197081	IGF2R	insulin like growth factor 2 receptor	1.55	0.000449795	8.95	0.93	25.53	3.8
ENSG00000105792	CFAP69	cilia and flagella associated protein 69	1.54	0.00542181	0.85	0.09	2.56	0.54
ENSG00000136108	CKAP2	cytoskeleton associated protein 2	1.51	4.62563e-05	133.4	16.07	357.62	20.15
ENSG00000091136	LAMB1	laminin subunit beta 1	1.51	5.2426e-05	61.82	2.02	173.74	20.2
Downregulated DEGs
ENSG00000188229	TUBB4B	tubulin beta 4B class IVb	-5.31	2.21626e-05	409	98.49	9.83	2.47
ENSG00000259295	CSPG4P12	chondroitin sulfate proteoglycan 4 pseudogene 12	-5.3	0.000805173	2.15	0.49	0.12	0.08
ENSG00000143107	FNDC7	fibronectin type III domain containing 7	-5.25	0.000990908	4.79	1.04	0.25	0.12
ENSG00000228594	FNDC10	fibronectin type III domain containing 10	-5.16	0.000489714	8.64	0.88	0.7	0.41
ENSG00000160808	MYL3	myosin light chain 3	-4.64	0.00680755	1.85	0.69	0.15	0.1
ENSG00000243910	TUBA4B	tubulin alpha 4b	-4.27	2.67411e-07	393.21	36.63	20.14	3.05
ENSG00000123416	TUBA1B	tubulin alpha 1b	-3.98	2.9318e-06	1004.18	84.23	70.56	17.3
ENSG00000213211	KRT18P64	keratin 18 pseudogene 64	-3.87	0.00519656	0.56	0.18	0.07	0.07
ENSG00000187650	VMAC	vimentin type intermediate filament associated coiled-coil protein	-3.56	4.53173e-06	15.75	1.35	1.36	0.31
ENSG00000111057	KRT18	keratin 18	-3.51	5.57361e-05	25.01	3.21	2.6	0.8
ENSG00000235827	TUBB8P9	tubulin beta 8 class VIII pseudogene 9	-3.32	3.21312e-05	770.12	128.12	82.24	23.18
ENSG00000197565	COL4A6	collagen type IV alpha 6 chain	-3.02	0.0051437	2.23	0.26	0.45	0.19
ENSG00000162456	KNCN	kinocilin	-2.98	0.00217042	2.46	0.48	0.37	0.14
ENSG00000050767	COL23A1	collagen type XXIII alpha 1 chain	-2.84	9.41792e-05	16.79	2.31	2.43	0.75
ENSG00000237469	TUBB8P10	tubulin beta 8 class VIII pseudogene 10	-2.69	0.000413064	1066.31	252.96	157.9	39.97
ENSG00000127824	TUBA4A	tubulin alpha 4a	-2.68	8.03507e-06	3357.92	327.26	538.02	102.92
ENSG00000075886	TUBA3D	tubulin alpha 3d	-2.43	0.000580089	86.35	13.44	17.28	4.08
ENSG00000178462	TUBAL3	tubulin alpha like 3	-2.41	2.17201e-06	225.26	13.37	41.74	4.6
ENSG00000224625	TUBB8P6	tubulin beta 8 class VIII pseudogene 6	-2.21	8.17001e-06	158.81	17.51	32.9	3.02
ENSG00000082781	ITGB5	integrin subunit beta 5	-2.16	9.85272e-05	40.53	4.22	9.39	1.78
ENSG00000162062	TEDC2	tubulin epsilon and delta complex 2	-2.01	0.00238769	13.12	2.17	3.83	1.47
ENSG00000168056	LTBP3	latent transforming growth factor beta binding protein 3	-1.91	0.00852485	2.66	0.2	0.93	0.31
ENSG00000175084	DES	desmin	-1.82	0.000363022	14.81	1.52	4.32	0.9
ENSG00000278259	MYO19	myosin XIX	-1.81	0.00044678	25.29	3.09	7.21	1.23
ENSG00000105202	FBL	fibrillarin	-1.81	0.00561013	6.06	0.81	1.93	0.5
ENSG00000182871	COL18A1	collagen type XVIII alpha 1 chain	-1.8	0.00988104	14.76	1.94	5.36	2.03
ENSG00000105255	FSD1	fibronectin type III and SPRY domain containing 1	-1.72	0.00772264	15.94	1.32	6.32	2.48
ENSG00000119681	LTBP2	latent transforming growth factor beta binding protein 2	-1.52	0.00543432	13.82	1.39	5.3	1.23
