# Supplementary material for: RNAseq analysis of oocyte maturation from the germinal vesicle stage to metaphase II in pig and human
Source: PLoS One. 2024 Aug 9;19(8):e0305893. doi: 10.1371/journal.pone.0305893 (PMC11315340; doi:10.1371/journal.pone.0305893)
Supplement: S17 Table — (XLSX) [file pone.0305893.s017.xlsx]

## Sheet: Table S17
© 2000-2023 QIAGEN. All rights reserved.
S17 Table. Upstream regulators for MIX (MII + 'Damaged') versus GV stage oocytes in the pig.
Upstream Regulator	Expr Log Ratio	Molecule Type	Predicted Activation State	Activation z-score	Flags	p-value of overlap	Target Molecules in Dataset	Mechanistic Network
torin1		chemical reagent	Activated	4.683	bias	3.44e-19	ACSS2,ATP5MC1,ATP5PD,ATP5PF,ATP6AP1,ATP6V1E1,ATP6V1F,COX4I1,COX7A2,EEF1D,EEF1G,EIF3F,ENO1,NDUFA2,NDUFA3,NDUFA7,NDUFA8,NDUFA9,NDUFAB1,NDUFB3,NDUFB7,NDUFC1,NDUFS7,NDUFS8,PFKP,RACK1,RPL10,RPL12,RPL13,RPL13A,RPL18,RPL19,RPL21,RPL23,RPL23A,RPL24,RPL26,RPL29,RPL30,RPL31,RPL32,RPL34,RPL35,RPL37A,RPL38,RPL39,RPL6,RPS12,RPS13,RPS14,RPS15,RPS16,RPS18,RPS19,RPS25,RPS27,RPS29,RPS5,RPS8,RPS9,TAGLN,TCIRG1,TPI1…	78 (2)
LARP1		translation regulator	Activated	6.243	bias	6.11e-18	EEF1D,EEF1G,EIF3F,RACK1,RPL10,RPL12,RPL13,RPL13A,RPL18,RPL19,RPL21,RPL23,RPL23A,RPL24,RPL26,RPL29,RPL30,RPL31,RPL32,RPL34,RPL35,RPL37A,RPL38,RPL39,RPL6,RPS12,RPS13,RPS14,RPS15,RPS16,RPS18,RPS19,RPS25,RPS27,RPS29,RPS5,RPS8,RPS9,TPT1
HNF4A		transcription regulator	Inhibited	-3.838		7.95e-18	AAMDC,AAR2,ABCF3,ABHD6,ACO2,ACP2,ACSS2,ACTR5,ACY1,AGA,AIP,AJUBA,ALDH2,ALKBH6,ALKBH7,AMBP,ANKRA2,ARFGAP1,ARG2,ARMC8,ASGR2,ASNS,ATF2,ATG9A,ATP6V1F,AVPI1,B2M,BACE1,BAD,BCAR1,BCKDHA,BCLAF1,BCS1L,BOLA1,BRF2,BTNL2,BUD23,C11orf54,C1D,CACNA2D2,CAT,CCNB1,CCNT1,CCT8,CD80,CDC123,CDC25A,CDC45,CDIPT,CDK1,CDK2,CDK5RAP3,CDK8,CDKN2AIPNL,CEBPB,CETN2,CETN3,CHMP4A,CMC2,COA4,COMMD9,COPB1,COPS7A,COQ10B,COQ3,COQ4,COX1…
MLXIPL		transcription regulator	Inhibited	-6.202	bias	2.52e-12	ACSS2,ADGRE1,ADIPOR2,ANXA2,GPAT3,GPD1,KHK,MRC1,RPL10,RPL12,RPL13,RPL13A,RPL18,RPL18A,RPL19,RPL21,RPL23,RPL24,RPL26,RPL30,RPL31,RPL35,RPL36AL,RPL37A,RPL38,RPL39,RPL6,RPL7L1,RPLP2,RPS12,RPS13,RPS14,RPS15,RPS16,RPS18,RPS19,RPS19BP1,RPS25,RPS26,RPS29,RPS5,RPS8,RPS9,TKFC,TKT
COPS5		transcription regulator	Activated	5.077		9.3e-12	ADA,ADRM1,ANP32E,APRT,BRF2,CCNT1,CDC20,CDKN2C,CETN2,CHMP1A,CTSD,DDIT4,DLGAP5,DUT,EDF1,FAM162A,FDXR,GPS1,GPX4,GTF2F1,GTF3C5,H2AJ,HMGB2,HMMR,HSPA4L,IL6,KIF15,LDHB,MAD2L1,MARS1,MELK,NDC80,NUP107,PBK,PCNA,PHF5A,PLXNB2,PMM1,POLD1,POLE4,POLR2G,POLR2I,RAB40C,RAE1,RFC3,RPL18,SAC3D1,SAT1,SLC7A5,SMC6,SUPT4H1,SUV39H1,TAF1C,TARBP2,TBRG4,TK1,TOP2A,TPX2,UPP1,VAMP8	522 (8)
RICTOR	2.02	other	Activated	6.647	bias	8.54e-11	ATP5F1D,ATP5MC1,ATP5PD,ATP5PF,ATP5PO,ATP6AP1,ATP6V1E1,ATP6V1F,BAD,COX4I1,COX7A1,COX7A2,EGR1,FAU,IL6,NDUFA10,NDUFA2,NDUFA3,NDUFA5,NDUFA7,NDUFA8,NDUFA9,NDUFAB1,NDUFB3,NDUFC1,NDUFS1,NDUFS7,NDUFS8,NDUFV1,NDUFV3,PPA2,PRKCA,PSMA2,PSMA5,PSMA6,PSMB10,PSMB5,PSMC5,PSMD4,PSME1,PSME2,PSMF1,RPL10,RPL12,RPL13A,RPL18,RPL21,RPL23,RPL26,RPL30,RPL38,RPL6,RPLP2,RPS13,RPS15,RPS18,RPS19,RPS26,RPS29,RPS5,RPS8,RPS9,RSL…	458 (7)
MYCN		transcription regulator	Inhibited	-2.92		1.61e-10	ABCA7,ABCF3,ABCG2,B2M,BID,CCNT1,CHPF2,CRIM1,CTDNEP1,DKK3,E2F2,EEF1D,EEF1G,FAU,GBX2,IGFBP7,ITGA2,LGALS1,MRC2,NPM1,NUCB1,P3H1,RBBP4,RBBP7,RFC3,RGS5,RPL10,RPL12,RPL13,RPL13A,RPL18,RPL18A,RPL19,RPL21,RPL23,RPL23A,RPL24,RPL26,RPL29,RPL30,RPL31,RPL35,RPL37A,RPL38,RPL39,RPL6,RPLP2,RPS12,RPS13,RPS15,RPS16,RPS19,RPS25,RPS26,RPS27,RPS5,RPS8,RPS9,RUSC2,SLC25A19,SLIT3,SORD,TAGLN,TIMP2,TNFRSF1A,TPI1,TUBA1B,TU…	487 (7)
TP53		transcription regulator		-0.129		1.29e-09	ABCG2,ACO2,ACP2,ACSF3,ACSS2,ACTL6A,ADA,ANTXR1,ANXA2,ANXA4,ANXA6,ASF1B,ASNS,ATP5MC1,ATPAF2,BAD,BAG3,BCAP31,BID,BNIP3,BOP1,CA9,CAPNS1,CARS1,CAT,CCNB1,CDC20,CDC25A,CDC25B,CDK1,CDK2,CDT1,CEBPB,CENPE,CHEK1,CHST12,CKM,CLPP,COPB1,COQ3,COQ4,COX7A1,COX7A2,CSF2RA,CSK,CSNK1D,CSTB,CTIF,CTSB,CTSD,CTSF,CYB5A,DAPK3,DBT,DCLRE1A,DDIT4,DDX3X,DDX56,DHCR24,DHCR7,DHFR,DKK3,DLGAP5,DNAI3,DNAJA4,DNAJB2,DNAJB4,DNAJC11,DP…	509 (10)
3,5-dihydroxyphenylglycine		chemical reagent	Inhibited	-5.604	bias	2.41e-09	CELSR2,EGR1,FAT2,RACK1,RPL10,RPL12,RPL13,RPL13A,RPL18,RPL18A,RPL19,RPL21,RPL23,RPL24,RPL26,RPL30,RPL31,RPL35,RPL37A,RPL38,RPL39,RPL6,RPLP2,RPS12,RPS13,RPS14,RPS15,RPS16,RPS18,RPS19,RPS25,RPS26,RPS29,RPS5,RPS8,RPS9,TP53INP2,TPT1,WFS1
KDM5A		transcription regulator	Activated	6.083	bias	3.39e-09	ACO2,ACTN2,ATP6V1F,BCKDHA,COX14,COX4I1,COX7A2,DNAJC11,GADD45GIP1,HSBP1,IDH3B,MAP2K3,MCAT,MDH1,MLYCD,MRPL12,MRPL17,MRPL55,MRPL9,MSTO1,MUL1,MYH6,NDUFA10,NDUFA13,NDUFA2,NDUFA3,NDUFA5,NDUFA9,NDUFS7,NDUFV1,PARK7,PGAM2,TIMM22,TIMM50,TNNT1,TXN2,UQCRC1
acyline		biologic drug				5.53e-09	EGR1,EIF3F,HSD17B7,NOS2,RPL10,RPL12,RPL13,RPL13A,RPL18A,RPL21,RPL23,RPL24,RPL26,RPL30,RPL31,RPL35,RPL39,RPL6,RPLP2,RPS13,RPS15,RPS16,RPS18,RPS19,RPS25,RPS26,RPS5,RPS8,RPS9,SLC10A4,SLC1A4,SLC38A1
MYCL		transcription regulator		-1.673	bias	6.07e-09	ARPP19,ATP5F1D,CARS1,CARS2,CCNT1,CDC20,CINP,DCLRE1A,DDX3X,FARSA,FAU,MARS1,P2RX5,PARD6B,RPL12,RPL13,RPL13A,RPL18,RPL19,SNRPA1,SNU13,TARS1,THOC2,TOMM20,UCK2,UCKL1,USP8,WDR74
Lh		complex	Inhibited	-4.234	bias	6.3e-09	ACP2,ADGRG1,ARHGEF5,ATP5IF1,ATP9A,BAD,BTC,CDC42EP4,CDK16,COL15A1,DHCR7,EGR1,EIF3F,EREG,FDXR,FLNC,GEM,GRK5,HSD17B1,HSD17B7,IL6,ITGB5,MAP2K3,MSMO1,MT3,PER1,PLIN3,PLPP1,PPFIA4,PRKAR1A,RAB5C,RANGAP1,RGS5,RPL10,RPL12,RPL13,RPL13A,RPL18A,RPL21,RPL23,RPL24,RPL26,RPL30,RPL31,RPL35,RPL39,RPL6,RPLP2,RPS13,RPS15,RPS16,RPS18,RPS19,RPS25,RPS26,RPS5,RPS8,RPS9,SLC10A4,SLC1A4,SLC38A1,SRD5A2,STIP1,STK17A,STK25,TF…
TLE3	-3.261	other		1	bias	1.28e-08	ANXA2,ATP5F1D,ATP5PD,ATP5PF,ATP5PO,CIDEA,COQ10A,COQ10B,DEGS2,ETFA,ETFB,KLF6,NDUFA10,NDUFA13,NDUFA2,NDUFA3,NDUFA5,NDUFA7,NDUFA8,NDUFA9,NDUFAB1,NDUFAF5,NDUFB11,NDUFB3,NDUFB7,NDUFC1,NDUFS1,NDUFS7,NDUFV1,NDUFV3,TTLL4,UQCR11,UQCRC1
metribolone		chemical reagent	Inhibited	-4.281	bias	1.92e-08	ACSS2,ACTN2,ADRM1,ADSL,ARG2,ATP5MC1,ATP5PD,ATP5PF,ATP6AP1,ATP6V1E1,ATP6V1F,B2M,CAMKK2,CENPN,CHEK1,CLN6,COX4I1,COX7A2,DELE1,DHCR24,ECHS1,EGR1,ENO1,ETFA,FDPS,GALE,GRHPR,HIBCH,IDH2,IDI1,IL6,ITGB4,KLK4,MARS1,MDH1,MIX23,MLYCD,MRPS15,NDUFA2,NDUFA3,NDUFA7,NDUFA8,NDUFA9,NDUFAB1,NDUFB3,NDUFB7,NDUFC1,NDUFS7,NDUFS8,NDUFV3,NOS2,NOS3,NSDHL,PDK3,PFKP,PLOD1,PLPP1,PPIB,PYGB,RRP12,SAT1,SLC1A4,SLC25A10,SMAD3,SORD,…	468 (9)
ST1926		chemical drug	Activated	5.69	bias	3.27e-08	AP2S1,ARPC3,ATP5PF,CEBPB,COX7A2,DAPK3,DYNLL1,EIF3G,ENO1,IMP3,LGALS1,MEN1,NPM1,PCLAF,PIN1,POLR2G,PRICKLE4,PSMF1,RPL10,RPL13,RPL18A,RPL19,RPL24,RPL29,RPL32,RPL36AL,RPL39,RPL6,RPS15,RPS26,RPS27,SLC25A6,SLIRP,SSBP1,TMSB10/TMSB4X,TPT1,TRIR,UBE2M,UXT,VAMP8
sirolimus		chemical drug	Activated	3.405		5.22e-08	ADA,ADM,ASNS,ATP5MC1,B2M,BCKDHA,BID,C5AR1,CD151,CD80,CDA,CDC25A,CDK1,CDK8,CEBPB,CHEK1,DDIT4,DDT,DDX56,DGAT1,DPP7,EGR1,ENO1,FUS,GGA2,GPD1,GPX1,IDI1,IL12B,IL6,KIF15,KLF2,LDHB,MAP1LC3A,MED12,METTL14,METTL3,MRC1,MYBPC3,MYH6,NDUFA9,NLRP3,NOS2,NOS3,NPM1,NR4A3,NUDT1,OLFM4,PARP14,PCNA,PFKP,PGAM2,PINK1,PRDX5,PRKAR1A,PRKCA,PSMA6,PYGB,RACK1,RELA,RPL10,RPL13,RPL13A,RPL18,RPL18A,RPL19,RPL21,RPL23,RPL29,RPL30,…	592 (14)
MAP4K4		kinase	Activated	4.596	bias	7.35e-08	ACO2,ALDH3B1,ARAF,CEBPB,CHKB,COQ3,DHRS4,GCDH,GRHPR,HADHA,IMPDH1,IVD,LDHB,NDUFA3,NDUFA5,NDUFAB1,NDUFB7,NDUFS1,NDUFS8,NDUFV1,OGDH,PEX16,PEX3,PFKM,PIGO,PMM1,PTDSS2,PTS,ST3GAL4,SUCLG1,UCK1,UQCRC1
UQCC3		other				1.12e-07	ATP5F1D,ATP5MC1,ATP5PD,ATP5PF,ATP5PO,ATP6AP1,ATP6V1E1,ATP6V1F,COX14,COX4I1,COX7A2,ENO1,NDUFA10,NDUFA13,NDUFA2,NDUFA3,NDUFA5,NDUFA7,NDUFA8,NDUFA9,NDUFAB1,NDUFAF5,NDUFB11,NDUFB3,NDUFB7,NDUFC1,NDUFS1,NDUFS7,NDUFS8,NDUFV1,NDUFV3,SDHAF1,TPI1,UQCC2,UQCR11,UQCRC1
RB1		transcription regulator	Inhibited	-4.139		2.05e-07	ACO2,ACTN2,ALG5,ASF1B,ATF2,ATP6V1F,BCKDHA,BLM,BNIP3,CCNB1,CDC25A,CDK1,CDK2,CDT1,CKM,COX14,COX4I1,COX7A2,CYP27B1,DHFR,DNAJC11,DPP3,DYNLRB1,E2F2,EGR1,FANCA,GADD45GIP1,GEM,GMNN,GPR160,GPRC5A,GPS2,H2BC21,HMGB2,HRAS,HSBP1,IDH3B,IL6,KCNK1,MAP2K3,MCAT,MDH1,MELK,MET,MLYCD,MRPL12,MRPL17,MRPL55,MRPL9,MSTO1,MUL1,MYH6,NDUFA10,NDUFA13,NDUFA2,NDUFA3,NDUFA5,NDUFA9,NDUFS7,NDUFV1,NFKB2,NR4A3,P2RY14,PARK7,PCLAF,PC…	506 (9)
5-fluorouracil		chemical drug	Activated	2.76		4.19e-07	ANKRA2,ANXA2,ANXA4,ATP5PO,BNIP3,BTF3,CAPNS1,CD80,CDK1,CDK2,CSTB,CTSD,ECHS1,EEF1G,EGR1,EIF1,EIF3G,ELOB,FBL,FDPS,FDXR,FOXF1,GARS1,HADHA,HRAS,HSPA4L,IDH2,ITGB4,JAG2,MAD1L1,MDH1,MVP,NDUFS8,POLR2B,PSMA6,PSMB5,PSME1,PSME2,QARS1,RAD9A,RAE1,RPL10,RPL18,RPL19,RPL21,RPL23,RPL24,RPL30,RPL31,RPL35,RPL38,RPL6,RPS12,RPS13,RPS16,RPS29,RPS8,SAT1,SERPINB6,SFN,SKP2,SLC25A6,SRM,TMSB10/TMSB4X,TPI1,UPP1,YBX3,ZMAT3	487 (7)
GSKJ4		chemical reagent	Activated	4.082	bias	6.73e-07	ATP5PD,CD80,CHCHD6,COA4,GADD45GIP1,GTPBP3,IDH2,IL12B,MICOS13,MRPL12,MRPL24,MRPL28,MRPS12,MRPS15,MRPS18A,MTX1,NDUFA7,NDUFB7,SUCLG2,TIMM13,TIMM22,TIMM50,TOMM40,UQCR11
mono-(2-ethylhexyl)phthalate		chemical toxicant	Inhibited	-3.922	bias	9.2e-07	ACAT2,ACO2,ADIPOR2,ATF2,ATP5F1D,CASP8AP2,CELSR2,COX4I1,COX7A2,DDIT4,DGAT1,ECHS1,ENO1,GPD1,HADHA,IDH3G,IER2,IL18BP,MDH1,MLYCD,NDUFA10,NDUFA2,NDUFS1,NDUFS7,NDUFV1,NR1H3,OGDH,PGAM2,RELA,SUCLG1,SUCLG2,TALDO1,TIMD4,TIMP2,TKT,TPI1,TRIM41,UQCRC1	394 (5)
E2F4		transcription regulator		0.156		2.67e-06	ALG5,ASF1B,BNIP3,CALM1 (includes others),CDC25A,CDK1,CDK2,CDKN2C,CENPE,CEP57,CHEK1,DDX28,DHFR,DHPS,DUT,E2F2,EIF2B2,FOXM1,GMNN,GOLT1B,H2AC18/H2AC19,H2BC21,HMMR,MAD2L1,NDC80,NPM1,PCLAF,PCNA,POLA2,POLD1,PPP1R13B,PTTG1,RAD51AP1,RBBP4,RFC3,RFC4,RPA3,SUPT4H1,TEAD4,TK1,TOP2A,TOP2B,TPX2,TRAF2,UXT,WDR76
FMN2		other		-0.378		2.97e-06	ATP5F1D,NDUFA2,NDUFA3,NDUFA5,NDUFA7,NDUFB7,NDUFS7,NDUFV3
FUS	-3.258	transcription regulator		0.447	bias	3.46e-06	CALM1 (includes others),DNAJC7,EIF2A,FIS1,HSF1,HSPA4L,HSPA9,LONP1,NDUFA5,NFKB2,RFC3,RFC4,RPL18,RPL19,RPS15,RPS16,RPS19,RPS26,SLC10A4
ammonium		chemical - endogenous mammalian		0.469		3.78e-06	AAMDC,AKT1S1,ARPC3,BRPF3,CAPNS1,CCAR2,CISD3,CTSB,CTSD,DYNLL1,ECI1,EFNA3,FAM162A,FLNC,HSD17B8,LAMTOR2,MICOS13,MYBPC2,MYG1,MYL11,MYO18A,NDUFA2,NEK9,NOL4L,PPM1G,PSMC5,PUF60,RANGAP1,RNH1,RPL19,RPL6,RRP9,SESN2,SF3B3,SF3B5,SLIRP,STX7,TNPO1,TWF1,VAT1,ZEB2
KLF3		transcription regulator		-0.762		5.39e-06	ACOT9,ALDH3B1,ALKBH7,ANXA6,AP1M2,AP4M1,APRT,BOLA1,CAPNS1,CD99L2,CDK10,CSF2RA,DMWD,DRG1,DUS3L,E2F2,EEF1AKMT1,ELOF1,FMNL3,GFI1,GIMAP8,GLIPR2,GPR137,GRK6,GSTK1,HBP1,HNRNPH1,HPS1,IL15,JOSD2,KDM3A,KLHL6,LMAN2L,LMO2,MCAT,MRPL14,MSTO1,MYADM,MZB1,NDUFV3,NOD1,PDLIM2,PFKP,PPM1G,PSMC5,RELA,RNF166,SEPTIN6,SMAD3,SMPDL3A,SNX2,SWT1,TEK,TREX1,TRIM36,UFSP2,VEGFB,VPS50,YTHDF1,ZC2HC1A,ZEB2,ZHX1,ZNRD2
FMR1		translation regulator	Activated	3.97	bias	6.23e-06	ATP5IF1,ATP6V1E1,BAG3,CEND1,ENO1,FXR2,GRK4,MRPL12,MRPL23,MRPL36,MRPL41,MRPS25,MRPS6,NPEPL1,PFKP,RACK1,RPL12,RPL13,RPL13A,RPL18,RPL18A,RPL19,RPL23,RPL26,RPL30,RPL31,RPL37A,RPL39,RPLP2,RPS12,RPS13,RPS14,RPS15,RPS16,RPS18,RPS19,RPS25,RPS26,RPS29,RPS5,RPS8,RPS9,SLC38A1,SYT5,TSC2
CST5		other		0	bias	8.38e-06	ACAT2,ADRM1,ADSL,ANXA2,ANXA6,AP1M2,ARF6,BCAP31,COPS7A,CTSB,DDT,DNAJB4,DRAP1,EEF1D,EEF1G,EIF2B2,GPRC5A,HNRNPH1,LIMD2,MALSU1,MAPK13,MVP,NDUFB7,NHP2,NOP2,NOP53,NUP107,PARP4,PCLAF,PLS3,PPAN,PRDX1,PRSS8,PUF60,PYGB,RBM3,RBP1,RRP1,SGPL1,SNF8,SNX30,SPOUT1,TBL3,TMC4,TOMM40,UTP14A,VARS1,VASP,VCAN,VTI1B,WDR3
CLPP	-2.376	peptidase	Activated	3.273	bias	8.98e-06	ACO2,ALDH2,ECI1,ENO1,ETFA,ETFB,HADHA,HSPA9,IDH2,IDH3B,IDH3G,LONP1,OGDH,PRDX3,RIGI,SAMM50,SUCLG1,TALDO1,TKT,TUFM,UQCRC1
calcitriol		chemical drug		0.465		9.1e-06	AAAS,ACAT2,ALKBH7,ANXA2,ARHGEF28,ATAD1,ATP5F1D,C15orf48,CALB1,CCNB1,CD28,CDC20,CDC45,CDK1,CDT1,CEBPB,CHTF18,CISH,CKM,CYB5R1,CYP27B1,DHCR24,EGR1,EIF1,ETFB,FAM107A,FBN2,FDPS,FIS1,FOXM1,GARS1,GDPD5,GEM,GIT1,GPX4,GRK5,GSDMB,H2AJ,HAGH,HSD17B2,HSPA9,IDH2,IKBKE,IL10RA,IL12B,IL15,IL6,KLK5,LGALS1,MAD2L1,MELK,MFSD2A,MRC1,MRPL41,MRPS6,MTRES1,NDC1,NFKB2,NFKBIE,NOD2,NOS2,NUBPL,NUP37,NUP43,NUP93,PBK,PCLAF,PCNA…	426 (6)
Firre		other	Inhibited	-3.838	bias	9.32e-06	ADCK5,CC2D1A,CHTF18,CROCC,CSK,EDF1,EEF1D,FKBP4,IL12B,KLHDC4,MAP2K2,MBD3,MUL1,PALM,PCNX3,PGLS,POLD1,RPS15,SUV39H1,SZRD1,TCF3,TKT
SMYD1		transcription regulator				9.53e-06	ACO2,IDH3B,IDH3G,NDUFA10,NDUFA13,NDUFA5,NDUFA9,NDUFAB1,NDUFV1,OGDHL,PFKM,PYGB,TKT,TPI1,UBC,UQCR11,UQCRC1
YAP1		transcription regulator		-1.83	bias	9.58e-06	ACAT2,ACY1,AMPD1,C19orf53,CCNB1,CD80,CDC20,CDK1,CDK2,CEP131,CRIM1,CTSD,DDX56,DTX2,EGR1,EHD1,ENDOU,F11R,FDPS,FOXM1,GPAA1,IL12B,IL6,JAG2,KCNH2,KDM3A,MRC1,NDUFB3,NDUFS8,NOS2,NUAK2,OLFM4,OXNAD1,RELA,RNASEH2C,RPL10,RPL12,RPL13,RPL13A,RPL18,RPL18A,RPL19,RPL21,RPL23,RPL24,RPL26,RPL30,RPL31,RPL35,RPL36AL,RPL37A,RPL38,RPL39,RPL6,RPL7L1,RPLP2,RPS12,RPS13,RPS14,RPS15,RPS16,RPS18,RPS19,RPS19BP1,RPS25,RPS26,R…	349 (3)
HBA1/HBA2		transporter	Inhibited	-3.873	bias	1.07e-05	ATP5MC1,ATP5PO,COX19,NDUFA13,NDUFA3,NDUFA5,NDUFA7,NDUFA9,NDUFB11,NDUFB7,NDUFC1,NDUFS7,NDUFS8,NDUFV1,UQCRC1
PTPRR		phosphatase	Activated	4.994	bias	1.34e-05	ASB6,CCDC92,DCTN1,DPH7,FAM50A,HDGFL2,HRAS,IQSEC2,ITGB4,LENG1,LONP1,MAD1L1,MLST8,NT5DC2,NUCB1,OSER1,PIEZO1,PLXNB2,PQBP1,PUF60,SCO2,TMEM178A,TNIP1,UQCRC1,USF1
RPS15	-3.195	other				1.64e-05	CDC45,EIF3G,EXOSC2,EXOSC4,EXOSC6,PCNA,POLD1,RFC4,RPA3,RPS13,RPS15,RPS16,RPS19,RPS25,RPS29,RPS5,RPS9
TFEB		transcription regulator		-0.781	bias	3.02e-05	BORA,CCNB1,CDC25A,CDC45,CDT1,CEP290,CHCHD6,CHEK1,CHTF18,CTNS,CTSB,CTSD,CTSF,DNA2,EREG,GALNS,GBA1,GLB1,GLMP,GMNN,HMMR,HPS1,IL6,LIN9,MAP1LC3A,MET,NDC1,NUP160,ORC6,P2RX4,PCNA,PDPN,PIP4P1,POLA2,POLD1,POLE2,PPAT,PSMC3IP,PTTG1,RANGAP1,RECQL4,RFC3,RFC4,RMI1,TONSL,TOP2A,TOP2B,TOP3A,TYR,UPP1,VPS11,VPS18,ZWILCH
BACH1		transcription regulator	Activated	3.023	bias	3.11e-05	ATP5F1D,ATP5MC1,ATP5PF,ATP5PO,CALM1 (includes others),CEBPB,DNAJC7,GSTA1,IL6,NDUFA2,NDUFA9,NDUFAB1,NDUFS7,PDK2,PDK3,SLC25A6,TIMM13,TIMM17A,UQCRC1
CKAP2L		other		1.5	bias	3.12e-05	CCNB1,CDC20,CDK1,CENPE,ERCC6L,MAD2L1,NDC1,NDC80,NUP43,PTTG1,SGO1,SGO2,SPC24,TUBA1B,TUBB4B,TUBB6
TEAD1		transcription regulator	Inhibited	-4.588	bias	3.12e-05	ADM,ATP5F1D,ATP5MC1,ATP5PD,ATP5PF,ATP5PO,COX4I1,ECHS1,ETFA,ETFB,GSK3B,HADHA,MYH6,NDUFA10,NDUFA13,NDUFA2,NDUFA3,NDUFA5,NDUFA7,NDUFA8,NDUFA9,NDUFAB1,NDUFB3,NDUFB7,NDUFC1,NDUFS1,NDUFS7,NDUFS8,NDUFV3,RHOBTB1,TAGLN,UQCR11,UQCRC1
STX18		transporter		-1.569	bias	3.53e-05	ADA,ALYREF,ARF6,CDC20,CEP131,CSNK1D,FBN2,HDAC6,KIF15,KIF20B,PALLD,POLA2,POLD1,POLD4,POLE4,POLR2D,RABGAP1,RFC4,RPA3,SLIT3,SMAD3,SUV39H1,TAGLN,TBCD,TOP2A,TPX2
E2F6		transcription regulator		0.508	bias	3.73e-05	CAMTA2,CDC25A,CDC45,DHFR,DHPS,E2F2,GINS2,GMNN,KDM3A,NEK11,PCLAF,POLA2,PRKAR1A,RAD51AP1,RBBP4,RFC4,SMC1B,UXT	365 (5)
CD 437		chemical drug	Activated	5.604	bias	4.36e-05	AP2S1,ARL2,ARPC3,ATP5PF,ATP5PO,CCAR1,CEBPB,COX7A2,EIF3G,ENO1,HADHA,IMP3,INO80B,LGALS1,MEN1,NPM1,PCLAF,PIN1,POLR2G,PRICKLE4,PSMF1,RPL10,RPL13,RPL13A,RPL19,RPL24,RPL36AL,RPL39,RPLP2,RPS15,RPS16,RPS27,SLC25A6,SLIRP,SSBP1,TMSB10/TMSB4X,TUBA1B,UBE2M,UXT
miR-9-5p (and other miRNAs w/seed CUUUGGU)		mature microRNA	Activated	3.158	bias	4.77e-05	ACSS2,ALDH2,ATP5MC1,ATP5PO,BACE1,COX7A2,ECHS1,GCDH,HIBCH,IVD,NDUFA10,NDUFA9,NDUFB7,NDUFC1,NDUFS8,ONECUT2,PFKM,UQCR11,UQCRC1
FDI6		chemical reagent		1.627	bias	5.17e-05	CCNB1,CDC25A,CDC25B,CDK1,CDK2,E2F2,FOXM1,PARP2,XRCC1
SH3TC2		other	Inhibited	-2.714	bias	5.22e-05	DHCR24,DHCR7,EGR1,FDPS,HSD17B7,IDI1,MAG,MVD,MVK,NSDHL,PMVK
MAPK7	-2.635	kinase	Inhibited	-2.972	bias	5.64e-05	ACSS2,DHCR24,DHCR7,FDPS,HSD17B7,IDI1,IL12B,IL6,KLF2,MAPK7,MEF2D,MSMO1,MVD,MVK,NOD1,NOS3,NSDHL,PMVK,TEK,TM7SF2,USF1	386 (5)
EIF6	-4.59	translation regulator	Activated	3		7.21e-05	ACAT2,ANXA2,ATP5PD,ATP5PF,ATP5PO,COX4I1,DHCR24,ETFB,ETFBKMT,FDPS,GALNT10,HSD17B7,MRPL14,MRPL36,MVD,NDUFA2,NDUFB7,NDUFC1,NUDT14,ROMO1,RPL35,RPS15,TIMM9,TOMM20,YY1
tetraethylammonium		chemical drug		1.976		7.29e-05	ARHGDIA,ATP5PD,BAG2,EFHD2,HADHA,HSPA9,NDUFS8,NOS3,PAFAH1B3,PARK7,PRDX3,PSMA6,TPI1
POLG		enzyme				7.52e-05	CYB5A,RACK1,RICTOR,RPL13,RPL23,RPS16,RPS19,RPS25,RPS5,TPT1,USE1
torkinib		chemical drug		-1.116		8.35e-05	ASF1B,BLM,CCNB1,CDC123,CDC25A,CDC45,CDK2,DDIT4,DHCR24,DNA2,E2F2,EGR1,GINS2,GMNN,HBP1,HEXIM1,ITGA2,KLF6,MAP2K3,NR4A3,ORC6,PAXX,PCNA,PDLIM2,POLA2,POLE2,PPIF,RFC3,RFC4,SGO2,SKP2,SPRY2,TCP11L2,TK1,TOP2A
SAMMSON		other	Activated	3.606	bias	9.72e-05	MRPL27,MRPL28,MRPL37,MRPL46,MRPL50,MRPL55,MRPS15,MRPS33,MRPS6,MRPS9,NDUFA10,NDUFA7,TOMM20
MAP2K5	-2.193	kinase	Inhibited	-3.086	bias	9.79e-05	ACSS2,BCAR1,DHCR24,DHCR7,FDPS,HSD17B7,IDI1,KLF2,MSMO1,MVD,MVK,NR4A3,NSDHL,PMVK,TM7SF2	80 (3)
MXD1		transcription regulator		1.342	bias	0.000102	AARSD1,ACO2,CARS2,CDK1,CENPE,DARS1,ETFB,FASTKD1,HEPACAM2,IDH2,IMMP2L,MRPL44,MRPS9,MYBBP1A,NDUFA10,NOP2,RPL30,RPS13,TARS1,TOP2A
ATP5IF1	-2.713	other				0.000108	ACAT2,ACSF3,ACSS2,CAT,DBT,ECHS1,ECI1,ETFA,ETFB,HADHA,HIBCH,IVD,LDHB,NDUFV1,PRDX3,TEAD2,TECR
PRKCG		kinase				0.00013	ATP5F1D,COX4I1,COX7A1,ENHO,ERCC6,NDUFA13,NDUFA2,NDUFA5,NDUFA7,NDUFB11,NDUFB3,NDUFS7,NDUFS8,PCNA,RICTOR,UQCR11	39 (2)
NUPR1		transcription regulator	Inhibited	-2.742		0.000168	ABCC5,ADGRG1,ADM,ANP32E,AVPI1,BCL9,BLM,BNIP3,C19orf33,CACNA2D2,CASTOR2,CCDC9,CDK2,CEBPB,CENPI,COQ10A,DHCR24,DSN1,DUSP5,EPHA7,ERCC6L,EREG,FAM162A,GAB2,GPCPD1,GTF3C2,ING2,KBTBD7,KDM3A,KIF18A,KLF6,KXD1,LMAN2L,MSANTD3,MTRES1,MYO18A,NAPEPLD,NCKIPSD,NEIL3,NEK9,NFIL3,OSER1,OSGEPL1,P3H1,PAGR1,PM20D2,POLA2,POLE2,PPWD1,RAB11FIP5,RCL1,RIMKLA,RMI1,RNF122,RTN4IP1,RUSC2,SAMD4A,SAT1,SERF1A/SERF1B,SESN2,SH2D5,SH…
SYVN1		transporter	Inhibited	-2.688	bias	0.000207	ACP2,ASF1B,ATP6AP1,CALM1 (includes others),CD151,CDA,CRTAP,DCTN1,EMC7,ERCC6,GGCX,GPRC5A,GSK3B,HERC5,ITGB4,LDHB,NFKB2,POLR2B,RNF31,RPL10,RPL18,RPN2,SLC30A1,SLC35C2,SLC39A10,SLC7A5,TARS1,UNC13D,USP5
discodermolide		chemical drug				0.000246	BLM,CCNB1,CDC20,CDC25A,CDK1,CDK2,CHEK1,E2F2,PTTG1,RFC3,RFC4,TOP2A	468 (7)
MYC		transcription regulator	Inhibited	-4.944	bias	0.000255	ABCA7,ABCF3,ADARB1,ADM,AKAP1,ALKBH5,ANXA4,ANXA6,ARAF,ARF3,ASNS,ATF2,ATP5IF1,BCR,BOP1,CAPNS1,CCNB1,CD151,CDC20,CDC25A,CDC25B,CDK1,CDK2,CHEK1,CLPP,CNP,COL15A1,CSDC2,CSTB,CTSB,CTSD,CYTH2,DDIT4,DDX39B,DDX3X,DHFR,DLGAP5,DNPH1,DUSP5,E2F2,EGR1,EIF2A,EIF2B4,EIF3G,EME2,ENO1,FBL,FBN2,FOXF1,FOXM1,GBX2,GDI1,GFER,GFI1,GGH,GGT1,GLS,GRK4,GTF2B,HADHA,HAPLN1,HERC5,HNRNPH1,HOXA4,HRAS,HSPA9,IDH2,IL12B,IL6,ITGAL,ITG…	548 (10)
MOS		kinase				0.00028	CDK1,MRPL36,MRPL37,MRPS12,MRPS9,NDUFA8,NDUFC1,RPL19,RPL6
CLPB		transcription regulator	Activated	2.53	bias	0.000286	ACO2,IDH3B,NDUFA10,NDUFA13,NDUFA2,NDUFA7,NDUFA9,SUCLG1,SUCLG2,UQCRC1
OVA-8		chemical reagent				0.000298	C15orf48,CISH,COX4I1,EIF6,EMG1,ENO1,FBL,NDUFS8,NHP2,NXT1,PFKP,RPL36AL,TAF9,TCOF1,TPI1,UTP14A
SIGLEC8		transmembrane receptor	Inhibited	-3.464	bias	0.000321	ATP5MJ,BNIP3,COX7A2,CSTB,FAM162A,MRPL54,NHP2,PRDX1,RGS10,RPS14,TPI1,UQCC2
ESR1		ligand-dependent nuclear receptor	Activated	4.711		0.000323	ABCC5,ABCG2,ADA,AKAP1,AKT1S1,ANXA4,AP1G2,AP1S1,AP2S1,AP4M1,ARAF,ARFGAP1,BACE1,BCLAF1,BCR,BET1L,C1QTNF4,CALB1,CASP8AP2,CASQ2,CCAR1,CCNB1,CDK1,CDK2,CEBPB,CELSR2,CENPE,CENPN,CGN,CHEK1,CHFR,CHMP4A,CISH,CLN8,CRIM1,CSAD,CTNS,CTSB,CTSD,DDIT4,DHCR24,DHCR7,DUSP11,DUSP5,EGR1,EIF3F,EIF5A2,ENO1,EREG,F12,FADD,FAM102A,FARP2,FGD5,FIBP,FIS1,FKBP2,FKBP4,FLOT2,FOSL2,FOXM1,FXYD6,GAS7,GBA2,GEM,GGA2,GLB1,HIP1R,HOMER3…	570 (8)
CLUH		translation regulator		0.526		0.000369	ALDH2,DDX39B,DIABLO,FDXR,IVD,MRPL14,MRPL17,MRPL19,MRPL24,MRPL30,MRPL37,MRPL44,NDUFS7,SIRT5,TACO1
miR-3648 (miRNAs w/seed GCCGCGG)		mature microRNA	Activated	4.785	bias	0.00038	ADA,ADCK5,ANTKMT,ASB13,CC2D1A,CELSR2,CHTF18,CLIP2,DGKZ,FAM131C,FBRSL1,GSK3B,HS6ST1,KREMEN1,LPAR2,MEPCE,MST1R,MYO18A,RRP1B,SMARCD2,SSBP4,TMEM125,ZSWIM8
RRP1B	-3.282	transcription regulator				0.000436	CDC20,CDK1,CEBPB,CHEK1,DHFR,ITGB5,PCNA,POLD1,PRKCA,RPL13,RPL13A,RPL19,RPL37A,RPL39,RPL6,RPS14,RPS19,RPS26,RPS5,RPS8,RPS9,RRP1B,TOP2A
STK11		kinase	Inhibited	-4.026		0.000441	ADSL,ASPHD2,ATP5F1D,ATP5MC1,ATP6V1F,BTF3,CCAR2,COX7A2,CPS1,CTSD,DIABLO,DUT,ENO1,EREG,GFI1,GLI1,IL6,MRPS15,NDUFA10,NDUFA13,NDUFA2,NDUFA3,NDUFA8,NDUFA9,NDUFB11,NDUFB7,NDUFS7,NDUFS8,NDUFV1,NFKB2,NOD1,NOS2,NPEPL1,NPTX2,POLA2,POLD4,PSMB5,RASGRP1,RND2,SRM,TALDO1,TARS1,TKT,TOP2A,TPI1,UCK2,UQCR11,UQCRC1,ZHX1	604 (7)
IACS-010759		chemical drug		-1.673		0.000452	EREG,RPL31,RPL32,RPL34,RPL37A,RPS27,RPS8
RABL6	-2.161	other		1.289	bias	0.000524	CCNB1,CDC25A,CDK2,CHEK1,DUT,HMMR,MAD2L1,MELK,NDC80,PARP2,PBK,POLD1,POLE2,RFC3,TOP2A,TPX2	469 (8)
LCK		kinase		-1.127	bias	0.000587	CD2,CDK1,CISH,EGR1,EIF6,EMG1,FBL,ITGAL,NHP2,NR1H3,NXT1,RPL36AL,SKP2,TAF9,TAT,TCOF1,UTP14A
camptothecin		chemical drug		-1.552		0.000594	ANXA2,ANXA4,ARFGAP1,ARHGDIA,ARHGEF1,BAD,BAG3,BID,CCNB1,CCT8,CDC25A,CDIPT,CDK1,CDK2,CHCHD7,CHEK1,CHST11,CIDEA,CLN8,CLTB,CSNK1D,CYTH2,DDX39B,DGKZ,EHBP1,FADD,FKBP3,FLOT2,GBX2,GORASP1,GRK5,GSE1,H2AJ,HSPA4L,HSPA9,IL10RA,IL6,IMP3,LAT,LIMK1,LRRC14,MAD1L1,MAD2L1BP,MAP2K5,MAP3K11,MELK,MEPCE,MGMT,MPHOSPH9,MTMR1,MYO18A,NFKB2,NFKBIE,NLRP3,NOS2,OLFM4,P2RX4,PCGF1,PCNA,PDLIM7,PINK1,PIP4K2B,PPIF,PSTPIP1,RECQL4,R…	518 (8)
geldanamycin		chemical drug		1.052		0.000635	AARSD1,AIP,ANXA2,ARAF,CARS1,CCNT1,CDK1,CDKN2C,CHEK1,CNP,DDX3X,DLGAP5,DNAJB2,DNAJC7,DRG1,ELOB,FADD,FAU,FKBP4,FLT3,FUNDC2,FUS,GRK2,HRAS,HSF1,IKBKG,ILDR1,KLK5,MAP2K2,MAP3K11,MAP4K1,MET,NLRP3,NOS2,NPM1,NUDC,PARK7,PELP1,PTK6,RAB5C,STIMATE,SYT2,TAP1,TPD52,TRAF2,ZYX	488 (7)
EIF4E		translation regulator	Inhibited	-3.91	bias	0.000645	B2M,BAD,BCLAF1,BNIP3,CDK2,CDT1,CEBPB,CHMP1A,DDX56,EGLN2,EREG,FOXM1,GPS1,GPS2,HRAS,LSM10,LSM4,LSM6,MAPKAPK2,NHP2,NOS2,PCNA,PHF5A,PIN1,PNKP,PRDX5,RHOG,RPL19,RPL35,RPL37A,RPS13,SERTAD1,SKP2,STK25,UBE4A,UPP1,ZPR1	443 (7)
TFRC		transporter		-1.46		0.00069	ADGRG1,ANXA2,ATP5F1D,ATP5PD,ATP5PO,BNIP3,CCNB1,CDC20,CDK1,DDIT4,GAS7,GGT1,NDUFA10,NDUFA13,NDUFA2,NDUFA3,NDUFA7,NDUFA8,NDUFA9,NDUFB3,NDUFB7,NDUFS1,NDUFV1,SULF2,TFR2,UQCR11,UQCRC1
TCF4		transcription regulator		-1.676		0.000763	ADA,ANXA6,ASF1B,BAG2,BNIP3,C15orf39,CARS2,CD2,CDC20,CDC25B,CDK1,CELA1,CSRNP1,DIMT1,DUS3L,DUT,ESCO2,FBXO4,FTSJ1,GEMIN6,GMPR,HMGB2,HMMR,IL12B,IL15,IL17B,IL6,IMP4,IQCB1,ITGB5,LMO2,MAD2L1,MVP,MZB1,NDC80,NEIL1,NEUROG2,NOD1,PPIF,RHOC,RICTOR,RIGI,RPL22L1,SLC35B1,SMAD1,SPC24,STAT2,STX5,TBK1,TMEM140,TREX1,TRMT10C,TXNDC5,TYR,ZEB2
MPST		enzyme	Inhibited	-2.213	bias	0.00082	TIMM13,TIMM17B,TIMM50,TOMM34,TOMM40L
E2F1		transcription regulator	Inhibited	-2.434	bias	0.000828	ABCG2,ADIPOR2,ALG5,ATP5MC1,BAD,BCS1L,BID,BNIP3,CALM1 (includes others),CCNB1,CDC20,CDC25A,CDC25B,CDC45,CDK1,CDK2,CDKN2C,CHEK1,COX4I1,CTNNBIP1,CTSB,CYB5A,CYP27B1,DDX39B,DHFR,DIABLO,DUT,E2F2,EGR1,FKBP3,FOXM1,GMNN,GPS2,H2AC18/H2AC19,HADHA,HMGB2,JAG2,MAD2L1,MAP3K14,MDH1,MTBP,NDC80,NDUFC1,NR4A3,NUDC,PCLAF,PCNA,PDK3,PHC1,PIN1,POLA2,POLD1,PPM1G,PPP1R13B,PTTG1,RBBP4,RFC3,RFC4,RPA3,RPS16,RRP1B,TAF9,TAP1,T…	502 (8)
l-asparaginase		biologic drug		-0.726	bias	0.000832	ASNS,CDK1,CENPN,CHEK1,DHCR7,DSN1,ERCC6L,FDPS,GINS2,IDI1,KIF15,KIF20B,MAD2L1,MSMO1,MVD,NDC80,NSDHL,POLE2,RAD51AP1,RHOC,SGO1,TM7SF2,TOP2A
RPTOR		other	Inhibited	-2.905	bias	0.00086	ADGRE1,ATP5F1D,CD80,CDK2,COX4I1,DHCR24,DHCR7,ENO1,FDPS,GCDH,GSTK1,HSD17B7,IDI1,IL12B,IL6,IRF8,MRC1,MSMO1,MVD,MVK,NLRP3,NOS2,NSDHL,PMVK,SAC3D1,SPTLC1,TPI1	473 (5)
PHF12		transcription regulator	Activated	2.53	bias	0.000918	DDX56,DIMT1,EXOSC6,IMP4,IPO9,NOP2,PRPF31,RRP9,RSL24D1,TBL3
YES1		kinase				0.000949	ANXA2,HCN4,IL6
epicatechin		chemical drug		-0.366	bias	0.00107	AGPAT2,AP3S2,CDC20,COL15A1,EXOSC2,IMPDH1,KIF17,NID1,NOS2,NUP43,OGG1,PLA2G15,POMT2,QPRT,RPL35,RPUSD1,SMAD5,SULF2,TM4SF5,ZNF18
poly rI:rC-RNA		biologic drug	Inhibited	-2.179	bias	0.00112	AARSD1,ACO2,ADAR,ARG2,ASB13,B2M,BNIP3,BTC,CARS1,CARS2,CCNT1,CD80,CDC20,CDK1,CEBPB,CENPE,CNP,CYP27B1,DARS1,DCLRE1A,DDIT4,DDX3X,DHX58,DUSP5,EEF1G,EGR1,EIF3B,EREG,ETFB,FASTKD1,FAU,GAK,GATM,GBP5,GCA,GEM,GLI1,HEPACAM2,HSPA9,IDH2,IGFBP6,IKBKE,IL10RA,IL12B,IL15,IL6,IMMP2L,IRF3,IRF8,KLF6,LIMK1,MARCHF2,MARS1,MAX,MOV10,MRPL44,MRPS9,MVP,MYBBP1A,NDC80,NDUFA10,NFIL3,NFKB2,NFKBIE,NLRC5,NLRP3,NOD2,NOP2,NOS2,NR4…	482 (7)
E2f		group		-1.763	bias	0.00117	ALG5,CCNB1,CDC25A,CDC45,CDK1,CDK2,CYP27B1,DHFR,DHPS,E2F2,GINS2,GMNN,GOLT1B,ITGB4,MAD2L1,PCNA,POLA2,RPA3,RPS16,TCF3,TPX2,UXT,WDR76,YBX3	366 (5)
ZBED6		transcription regulator		0.378	bias	0.00119	ARHGEF1,BOP1,CRIM1,DDIT4,DLGAP5,FOSL2,MAP3K14,PPAT,UPP1,WWTR1
5-fluoro-2-hydroxycinnamaldehyde		chemical reagent		0	bias	0.00119	CCNB1,CDC20,CDK1,MAD2L1
5-fluoro-2-benzoyloxycinnamaldehyde		chemical reagent		0	bias	0.00119	CCNB1,CDC20,CDK1,MAD2L1
propyl-2-(8-(3,4-difluorobenzyl)-2',5'-dioxo-8-azaspiro[bicyclo[3.2.1] octane-3,4'-imidazolidine]-1'-yl)acetate		chemical reagent		-1.067	bias	0.00119	BAD,CCNB1,CDK2,PCNA
levodopa		chemical - endogenous mammalian		-1.402		0.0012	ABCA7,ACY1,ADAR,AGFG2,AMZ2,APBA2,ARAF,ARG2,ARPP19,ASPSCR1,C2CD2L,CASKIN2,CHST11,CIB2,CINP,CLN6,COA4,CRY2,CTNNBIP1,CTSB,DOC2B,DPP7,EIF6,ETS2,F11R,FAAP100,FADD,FAM210B,FAM3A,FDPS,GAS7,GET1,GLB1,GPD1,GPS1,HRAS,HTR1B,IL18BP,KCNK1,KDM3A,KLF6,KLHL6,MFSD2A,MICAL1,MOB3A,MSMO1,MSRB1,MVB12A,MYO9B,MYORG,NAPRT,NDUFA5,NDUFA8,NPTX2,OMA1,ONECUT2,P2RY6,PALM,PARD6A,PER1,PFKP,PPP1R13B,PSMC3IP,RASGRP1,RESF1,ROMO1,R…
PRL		cytokine		-1.734	bias	0.00138	ABCG2,ADAR,ANXA2,ARF3,ATP5PD,B2M,CCNB1,CISH,COX4I1,CTSB,CTSD,DDX39B,DHX58,DNAJA4,DVL1,EGR1,ENO1,FLT4,GMPR,HERC5,HSD17B7,IL6,MARS1,MEN1,NOS2,NOS3,PAQR7,PARP14,PCNA,PDK2,PDPN,PLCD1,PNPT1,PSME1,PSME2,RABAC1,RCL1,RHOG,RIGI,SHFL,STAT2,STAT5A,TECR,TIMP2,TMEM140,TSPAN13,TUBA1B,USP36,ZYX	607 (8)
alpha-santalol		chemical reagent		1.342		0.00151	CCNB1,CDC25B,CDK1,CDK2,CHEK1
PROM1		other	Activated	2.646		0.00153	DHCR24,DHCR7,FDPS,IDI1,MVD,NSDHL,TM7SF2
ciprofloxacin		chemical drug		0.908		0.00194	ACO2,ADGRE1,ALDH2,ALDH3B1,ATP6V1E1,B4GALNT1,CD80,COLEC12,CTSD,EPB41L5,GBA1,HSPA9,ITGAL,LONP1,LRPAP1,MPP1,MYBBP1A,PLXNB2,RPL12,RPS18,TEX264,TUFM
PCGEM1		other		-1.321	bias	0.00195	DHCR24,ENO1,GGT1,GLS,IDH2,MLYCD,OGDH,PGAM2,PGLS,SUCLG1,TALDO1
miR-16-5p (and other miRNAs w/seed AGCAGCA)		mature microRNA		0.771	bias	0.00202	ACP2,ARHGDIA,ARL2,ATG9A,CDC25A,CHEK1,CRHBP,DNAJB4,EGLN2,EIF2B2,FLT3,GNL3L,GOLPH3L,IL6,ITGA2,OMA1,OSGEPL1,PABIR3,PMS1,PPIF,RICTOR,RIDA,SLC35A1,SLC38A1,SPTLC1,TMEM251,TOMM34,TPI1,TXN2,UBE4A,VTI1B,YIF1B,YTHDF1,ZNF622,ZYX
(-)-norephedrine		chemical drug		-1.633	bias	0.00205	DHCR7,FDPS,IDI1,MSMO1,MVD,MVK
QKI		other	Inhibited	-2.67	bias	0.00232	ACTN2,DHCR24,DHCR7,FDPS,GPM6A,HNRNPH1,HSD17B7,IDI1,MSMO1,MVD,MVK,NSDHL,PMVK,RAB5C,SNX2,TAGLN,TAP1,TM7SF2
NFU1		other				0.00239	ATP5PD,ATP5PF,ATP5PO,COX4I1,DGAT1,GPD1,NDUFS1,PARK7,PRDX1,PRDX3,UQCRC1
RBL2		other	Activated	2.527	bias	0.00257	CAMKK2,CCNB1,CDC25A,CDK1,CDT1,DHFR,FOXM1,GRK6,GSK3B,MAP2K3,MAP3K14,NOP2,PCNA,POLD1,PPM1G,TEAD4,TMEM11,UCK2,UXT,VEGFB	370 (6)
POU2F2		transcription regulator		-1.5	bias	0.00262	ADA,ARG2,ASB13,BANK1,CCDC28B,CD79B,ENO1,GATM,GGA2,H2BC21,HNF1B,IL6,KLF1,MMAB,MVK,NOS2,SKP2,SYDE2,TIMP2
CDKN2A		transcription regulator		-0.195		0.00273	ASF1B,ASNS,BLM,CCNB1,CD79B,CDC25A,CDC25B,CDK1,CDK2,CDKN2C,CEBPB,DHFR,DYNLRB1,E2F2,EGR1,FANCA,FBL,FLT3,FLT4,GAS7,GLB1,GLS,GPRC5A,HMGB2,IL15,IL17B,IL6,ITGA2,ITGB5,KCNK1,LIN9,MAD2L1,MELK,MET,MRC1,NFKB2,NPM1,PCNA,PSMA5,PSPH,RAD51AP1,RBBP7,RECQL4,RFC3,RFC4,RMI1,SERTAD1,SH3BP2,SKP2,TCF19,TK1,TNFRSF1A,ZMAT3	509 (10)
ibrutinib		chemical drug	Activated	2.83	bias	0.00291	ASNS,ATP6V1E1,ATP6V1F,CCNJL,ENO1,FARSA,GLS,GZMA,IL6,IMP4,MYBBP1A,NDUFA8,NDUFV1,NOP2,NPM1,RELA,RRP12,RRP9,SLC38A1,SORD,SRM,TBRG4,TPI1,TTC28,WDR74
PCLAF	-2.061	other		1.194	bias	0.00291	CCNB1,CDC20,CDK1,CDKN2C,CENPE,FOXM1,MAD2L1,PTTG1,TOP2A	99 (5)
methylselenic acid		chemical reagent				0.00297	CCNB1,CDC20,CDC25A,CDC25B,CDH15,CDK1,CDK10,CDK16,CDK2,DHCR24,DHFR,DYNLL1,EPHX1,FOXM1,HMMR,ITGB4,ITGB5,KIF20B,MAP2K3,MAP2K5,MEN1,NFIL3,PATZ1,PCNA,POLE2,PPM1B,PRKCA,RABAC1,RAD9A,RGS10,SAT1,STX1A,STX7,TOP2A,TUBA4A,TUBB4B,WDR82,WNT7A,ZNF75D	485 (8)
GCN2iB		chemical drug	Inhibited	-3.206		0.00299	ATP5F1D,ATP5MC1,CIDEA,COX4I1,COX7A1,ENO1,GPX1,GPX4,MYL3,NDUFA8,NDUFS7,NDUFV3,PSMB10,PSME1,PSME2,TPI1,TXN2,UQCRC1
PTEN		phosphatase		0.003		0.00335	ACO2,ADM,AKAP1,ARHGDIA,ATP5MC1,BMP8A,BRPF1,CCNB1,CD80,CDC20,CDC25A,CDK10,CEBPB,CHEK1,CNNM4,COL15A1,COQ10A,CTSB,DHCR7,DHFR,DIABLO,DKK3,DNPH1,DRAP1,EP400,ERCC4,ETS2,FDPS,FGF20,FOXM1,GALK1,GCAT,GGT1,GPM6A,GPR160,HADHA,HSD17B7,IDH2,IDH3B,IDH3G,IDI1,IGFBP6,IL12B,IL6,JAG2,KLF6,LAD1,LALBA,LDHB,MAD2L1,MDH1,MEF2D,MET,MFAP3L,MKRN1,MMP23B,MRC1,MRPL12,MVD,NDUFB3,NDUFC1,NFIL3,NHP2,NOD1,NOP2,NOS2,NR0B1,NUDT1,O…	513 (8)
SAPCD2		other				0.00352	CCNB1,CDK1,CDK2	101 (3)
GGA1	-3.875	transporter				0.00352	BACE1,GGA2,GGA3
GGA3	-2.545	transporter				0.00352	BACE1,GGA1,GGA2
karenitecin		chemical drug				0.00352	CCNB1,CDK1,CDK2
26s Proteasome		complex	Activated	3.288	bias	0.00365	ADRM1,BAG3,CDC25A,CDK1,CENPE,CTSB,CTSD,CTSF,EREG,HMGB2,HSBP1,IL6,MAD2L1,NFKB2,PKD1,PRKCA,PSMB5,PTPA,RFC3,RIGI,STAT5A,TK1,TOP2A,VPS11,VPS18,WBP2	692 (12)
EIF2AK3		kinase		-1.281	bias	0.00365	ARFGAP1,ASNS,BET1L,CA9,CARS1,CEBPB,CYB5R1,DERL1,DERL3,EGR1,ETS2,GOLT1B,HSPA9,ICA1,IL6,LONP1,NFIL3,NFKB2,NOS2,SLC1A4,SLC35B1,SPATA5,STX5,TARS1,TBPL1,WFS1
HDL-cholesterol		complex		1.265	bias	0.00365	CEBPB,DHCR7,EGR1,FOSL2,IDI1,MSMO1,NOS2,RASGRP1,SLC30A1,VLDLR
IFT88		other		0.087		0.00365	ACAT2,CEBPB,FDPS,GLI1,IDI1,IL6,MVD,NOS2,NOS3,NSDHL
V-PYRRO/NO		chemical reagent		1.134	bias	0.00397	BAD,EGR1,GZMA,IL6,NOS2,RELA,TNFRSF1A
MAPT		other		-1.319	bias	0.00406	ABCG2,ACO2,AMPH,ANXA6,ARF6,ATP5F1D,ATP5PD,ATP5PF,ATP6V1E1,BACE1,BCR,CCNB1,CCT8,CEBPB,CELA1,CLTB,COX4I1,COX7A2,CTSD,DCTN1,DNAI3,DNAJC5,EEF1G,EIF5A2,ENDOU,ENO1,EPHX1,FBL,FBXL16,FBXO41,FLNC,GAS7,GBP5,GEM,GNAZ,GPX4,GSK3B,H2AJ,HSPA4L,IL6,LDHB,MDH1,MRC1,NDUFA13,NDUFA5,NDUFA8,NDUFS8,NFKB2,NLRC5,NOS2,OGDH,PARK7,PARP14,PARP4,PDPN,PI4KA,PLXNB2,PRDX3,PRDX5,RPGR,RPL19,RPL23,RPS16,SHROOM3,SLC37A2,STIP1,SUCLG1…
CLDN7		other		1.052		0.00412	ATP5MC1,B4GALNT1,DNAJB6,DPM3,GLS,H2AC18/H2AC19,IGFBP7,LYSMD2,MRPL36,MRPS15,PLGRKT,PRKCZ,PRSS23,PRSS8,RPL29,RPL34,RPP40,SLC35B1,TEAD2,TIMP2,TPRG1L,UBE2L6
HNRNPH1	2.16	other				0.00422	ARAF,ATP5PO,BACE1,CAT,DUS2,LYSMD2,NDUFB3,NDUFV1,NDUFV3,SAMM50,SH3GLB2
nimesulide		chemical drug		0.816		0.00427	CAT,CDKN2C,EREG,NCF1,NOS2,PCNA
CSF1		cytokine	Inhibited	-3.637	bias	0.00434	ADGRE1,BAD,C5AR1,CCNB1,CD80,CDC25A,CDK1,CDK2,COL23A1,CTSD,DHCR24,DHCR7,DUSP5,EGR1,ENO1,ETS2,FDPS,GAS7,GLS,HSD17B7,IDI1,IKBKE,IL10RA,IL12B,IL18BP,IL6,IRF8,ITGB5,KLF2,MRC1,MSMO1,MVD,MVK,NFKB2,NOS2,NSDHL,PCNA,PMVK,SLC37A2,SLC7A5,TLR5,TNFRSF1A,TPI1,TPT1,TRAF2	430 (6)
OMA1	2.003	peptidase		-1.897	bias	0.00445	ASNS,COX4I1,COX7A1,CYB5R1,DELE1,GARS1,LONP1,NDUFA9,SLC25A39,TARS1
OGA		enzyme		0.651		0.00449	ABLIM3,ACO2,ACSS2,ADRM1,AKT1S1,ARAF,CALB1,CASQ2,CD151,CD24,CD302,CD99L2,CDH15,CDK10,CDK2,CDKN2C,CEBPB,DAGLB,DHCR7,DPEP1,EFNB1,EIF2A,EPHB6,FDPS,GALNT6,GTF2IRD1,GTF3A,HSD17B1,HSF1,IGFBP7,IL6,ITGA2,ITGB5,KREMEN1,LRP4,MSMO1,MTX1,NDUFA13,NDUFA2,NDUFA5,NDUFA9,NDUFB11,NDUFS1,NSDHL,OGDH,PFKM,PLIN3,SLC27A1,STAT2,SUCLG2,TAF5L,TCF19,TCF25,TGDS,THRA,TIMP2,TUBA4A,UXT,WWTR1
uranyl nitrate		chemical toxicant	Inhibited	-2.764		0.00451	ATP5IF1,CLTRN,FAU,FKBP3,GLRX3,IGFBP7,PRDX1,RAB5C,RACK1,RIDA,RPL19,RPL23,RPS16,RPS26,RPS29,RPS8,SLC35B1,TAGLN,TPT1,UBC
H2AZ1		other		1	bias	0.00461	AGPAT2,DLGAP5,E2F2,FOXM1,GINS2,KATNB1,NOS3,RFC4,TOMM40,TOP2A,TPX2,WNT7A
KLF6	-2.721	transcription regulator	Inhibited	-2.317	bias	0.00465	ACVRL1,ADM,ADRM1,BCKDHA,CEBPB,CHPF2,CRLF2,CSF2RA,CYB5A,EHD1,ETS2,GFPT2,GLI1,HIBCH,IL12B,IL6,IVD,MRC1,MVP,NFKB2,NFKBIE,NLRP3,NOD2,NOS2,PARP14,PCNA,PDPN,PFKP,PSMA2,PSMB10,PSME2,RHOG,SMAD3,STAT5A,TALDO1,TFPI2,TNIP1,TPI1,TRAFD1,UPP1,VCAN	404 (4)
HSP90B1		other		-1.12	bias	0.00487	ARF3,EIF5A2,IL12B,IL6,ITGAL,NOS2,PPIF,RPL12,RPL30,RPLP2,RPS14,TOMM20,VAMP8
APLN		other		-1.863	bias	0.00495	ADM,ANXA2,ANXA6,CAT,CIDEA,CTNNBIP1,EGR1,EIF2B2,EVA1B,GFI1,LGALS1,MESP1,MYH6,NCF1,RBP1,RHOC,TEK
BCR (complex)		complex	Inhibited	-4.302	bias	0.00519	ASNS,ATP6V1E1,ATP6V1F,BANK1,C15orf48,CD80,CDC25A,CDK2,COX7A2,EGLN2,EGR1,ENO1,FARSA,FOSL2,GLS,GRWD1,IL6,IMP4,IRF8,KREMEN1,MYBBP1A,NDUFA13,NDUFA7,NDUFAB1,NDUFB3,NDUFS1,NFKB2,NOC4L,NOP2,NPM1,PPA2,RBPJ,RCL1,RELA,RRP12,RRP9,SEMA4B,SLC38A1,SORD,SRM,TBRG4,TCOF1,TNIP1,TPI1,WDR74	397 (6)
KIF3A		enzyme		0.388	bias	0.00523	ACAT2,FDPS,GLI1,IDI1,IL6,MVD,NSDHL
CA9	2.208	enzyme		0.853		0.0056	ARG2,ATP5F1D,ATP5PD,ATP5PF,ATP5PO,ENO1,SLC1A4,SLC38A1,UQCRC1
DHX36		enzyme		0.478		0.0056	ACTN2,BAG3,CASQ2,FLNC,HEXIM1,KCNH2,MYBPC3,MYH6
dichlorovinylcysteine		chemical toxicant		1.712		0.0056	ENO1,HSPA9,IL6,PPA2,PRDX5,SORD,STIP1,TUFM
telapristone acetate		chemical drug				0.00588	CDC20,CDK1,FOXM1,PTTG1,TOP2A,TPX2
ERBB2		kinase		-1.569		0.00589	ABCG2,ACP2,ACSS2,ADIPOR2,ALAD,ANXA2,ARHGEF5,B4GAT1,BACE1,BAG2,BNIP3,C5AR1,CCNB1,CD164,CDC20,CDC25A,CDC25B,CDC40,CDC45,CDK1,CDKN2C,CDT1,CEBPB,CELSR2,CENPE,CHEK1,CHST10,CHST3,CNTD1,CPS1,CTSB,DERL1,DGAT1,DHFR,DNAJB6,DPEP1,E2F2,EGR1,EIF6,EREG,ETFB,FLNC,FLOT2,FSTL3,GFPT2,GINS2,GLS,GPAA1,GSK3B,GTF3A,HGSNAT,HMGB2,HSF1,HTR1B,IDI1,IGFBP6,IL17B,IL6,ITGA2,ITGB4,JAG2,LAD1,LGALS1,LPAR2,MAP2K3,MAPK13,MPHOSPH9,…	687 (11)
PEX5L		ion channel	Activated	2.213	bias	0.00599	DHCR7,FDPS,IDI1,MVK,PMVK
APOC3		transporter		-1.342	bias	0.00599	CLPP,HSPA9,HTRA2,LONP1,NOS2
gamma-linolenic acid		chemical - endogenous mammalian		0.447		0.00599	CKM,NCF1,NOS2,PCNA,PLIN5
arsenic trioxide		chemical drug		0.155		0.00608	ACAT2,AHSP,ATP5F1D,ATP6AP1,ATP6V1F,BAD,BCAP31,BNIP3,CDC25B,CDC45,CDK1,COX7A2,CYB5R1,DHCR24,DHCR7,DNAJB6,FDPS,GGT1,GLI1,HRAS,HSBP1,HTRA2,IDI1,KLF1,LMO2,MSMO1,MT3,NCF1,NDUFA13,NDUFA2,NDUFA7,NDUFA8,NDUFB7,NDUFC1,NOS2,NPM1,PCNA,POLD1,PPA2,PPIF,PTTG1,RBP2,RELA,SLC25A6,TBPL1,TCIRG1,TNFRSF1A,UQCR11	522 (9)
KRAS		enzyme		-0.083		0.00646	ABCC5,ACY1,ADAR,AMPH,ARG2,ARPC3,ARPP19,ATF2,B2M,B4GAT1,BNIP3,BTC,CAMKK2,CCNB1,CD24,CD80,CDA,CDK1,CDKN2C,CDT1,CEBPB,CELSR2,CHEK1,CHST3,CSF2RA,DENND2B,DHFR,DUSP5,EGR1,EIF3G,EIF6,ENO1,EPM2A,EREG,FLOT2,FOXM1,GALNT10,GBA1,GCNT3,GGT1,GLI1,GMFG,GMNN,GSTM3,HEXIM1,HNF4G,IL6,KLF6,LMO2,LRRC49,MELK,MET,MIX23,MRC1,MST1R,NCF1,NFKB2,NLRP3,NOS2,NOS3,NR0B1,NUAK2,NUDC,NXN,OLFM4,OTUB1,P2RY14,PAIP2,PALLD,PALM,PCNP,P…	766 (14)
PTGES		enzyme		-1.067	bias	0.00651	ANXA2,EGR1,IL6,ITGAL,ITGB4,MYH6,NCF1,NOP2,NOS2,NOS3,RPS19,SDS,VPS72
KDM4B		enzyme		-1.23	bias	0.00677	ENO1,GLS,IDH2,MDH1,PDK2,PDK3,ULK1
FOXO1		transcription regulator		-1.064	bias	0.00692	AIP,ATP5PF,BANK1,BID,BNIP3,CASTOR2,CAT,CCNB1,CD79B,CDK1,CDK5RAP3,CDKN2AIPNL,CDKN2C,CERS4,CIDEA,CMC4,DDIT4,DLGAP5,EGR1,FDPS,FLT4,FOXM1,GFPT2,GPD1,GPX1,GRHPR,GSTK1,GZMA,IGFBP7,IL15,IL6,KIF18A,KLF2,MEN1,MRPL14,MRPL45,MRPL46,MRPL47,MRPL55,MRPS12,MRPS18A,MRPS2,MRPS7,MVD,MYL3,NDUFA7,NDUFA8,NDUFA9,NOS3,PBK,PRCP,RELA,RICTOR,SFN,SLC25A19,SLC25A31,SPRY2,STAT2,TAT,TIMM50,TIMM8A,TKT,TNNT1,TOMM40,TRAF2	386 (5)
PGR		ligand-dependent nuclear receptor		-1.882		0.00692	ABCG2,ADARB1,AHCYL1,AMIGO1,ARHGDIG,CCNB1,CDC20,CDK1,CDT1,CEBPB,CTSD,DNA2,DNAJB4,DYNLL1,EFNA3,EP400,FAT2,FLOT2,GLS,GPR160,GPRC5A,GRK4,GSTM3,HAPLN1,HSD17B1,ICAM2,IL12B,ITGA2,ITGB4,KCNH2,KCNK1,KIF18A,LIMK1,MAD2L1,MAP2K3,MVP,NCKAP5L,NDC80,NSUN5,OGG1,P2RX4,PALB2,PCNA,PDPN,PFKP,POLD1,POLL,PPIF,PPM1H,RAD51AP1,RHOBTB1,RHOC,RHOV,RND2,SLC7A5,SLC9A3R1,SNPH,SPRY2,ST3GAL4,STAT5A,TAT,TK1,UCK2,VASP,VCAN	679 (10)
TP63		transcription regulator		-1.934		0.00737	ABCC5,ACTL6A,ADA,ADM,ADRM1,AJUBA,AKT1S1,ARAF,ATF2,ATG9A,B9D1,BAD,BLM,CAPNS1,CCNB1,CCNT1,CDK1,CDK18,CGN,CTSD,DDIT4,DKK3,EGR1,F11R,FANCA,FDPS,FDXR,FLOT2,FOSL2,FOXF1,GCNT3,GFI1,HAGH,HBP1,HIP1R,HRAS,HSBP1,HSF1,IFT22,IFT57,IGFBP6,IGFBP7,IKBKE,IL17D,IL6,ITGA2,ITGB4,JAG2,KCNK1,KHK,KLF6,MAD2L1,MAP2K3,MAP4K2,MRPL41,NID1,PCNA,PELP1,PNPT1,PRKCZ,RAD9A,RASGRP1,RASL11A,RELA,SESN2,SFN,SMAD3,STX1A,TAGLN,TNFRSF1A…	501 (7)
GnRH analog		biologic drug		-0.482		0.00777	AHCYL1,ANXA11,AP3S2,ATP6V1E1,CAMKK2,CAPNS1,CDK1,CDK16,CDK3,CETN2,CHMP2A,CTNS,CYB5A,CYTH1,DVL1,DYNLL1,EIF2B2,FADD,GET3,MAST3,MGMT,MTX1,MYO7A,MYO9B,NDUFS7,PI4KA,PPOX,PRCP,PSMA6,PSMC3IP,RAB5C,RELA,RPGR,SMAD5,SPG7,SRRT,SSR1,TAF1C,THRA,TRAF2,TWF1,UBE2M,UROD,VAT1,VEGFB,YIF1A,ZBTB1
1,2-dithiol-3-thione		chemical reagent	Inhibited	-2.182	bias	0.00778	APBA3,B4GALNT1,BNIP3,CELA1,CLPP,CTSD,DDX39B,DHCR7,DYNLL1,EIF3G,EIF6,EPHX1,GNA14,GSTA1,IKBKG,MSMO1,P2RX4,PPIB,PRDX1,PSMA2,PSMA5,PSMA6,PSMB5,PSMD4,RACK1,RBBP7,RPL18,RPS16,SEC23A,SLC35B1,STIP1,TPI1
C-176		chemical reagent		0	bias	0.00782	IL6,IRF3,RELA,TBK1
EIF4EBP3		other		0.124	bias	0.00782	IL12B,IL6,IRF8,NOS2
raltitrexed		chemical drug		0	bias	0.00782	ANXA2,DHFR,SAT1,TMSB10/TMSB4X
cystemustine		chemical drug		0	bias	0.00782	PSMA5,PSMA6,PSMB5,PSMD4
AOPEP		peptidase				0.00815	BAG2,IL6,RELA
FLVCR1		transporter				0.00815	RPL35,RPS14,RPS19
NUBPL	2.003	other				0.00815	NDUFA13,NDUFS1,NDUFV1
astaxanthin		chemical drug				0.00815	IL6,NLRP3,NOS2
SQ 29548		chemical reagent				0.00815	CCNB1,CDK1,NR0B1	246 (3)
cinnamyl-3,4-dihydroxy-alpha-cyanocinnamate		chemical reagent				0.00815	ARG2,MRC1,NOS2
PPARGC1A		transcription regulator	Inhibited	-2.07		0.00827	ACO2,ADGRG1,ARR3,ATP5PD,ATP5PF,ATP5PO,BID,BLM,BNIP3,CALM1 (includes others),CAT,CEBPB,CIDEA,COX4I1,CPN1,CYP2D6,DGAT1,ENDOG,ENO1,FDPS,GPX1,GRIN2C,GSK3B,HAPLN1,IGFBP6,IGFBP7,IL6,ITGB4,KCNK1,LDHB,MSMO1,MYBPC3,MYH6,NDUFS1,NDUFS8,NDUFV1,NFKB2,NR1H3,NSDHL,PDK2,PDPN,PLIN5,PRDX3,PRDX5,RECQL5,RELA,RPA3,SCO2,SESN2,SIRT5,SLIT3,SMAD3,SYT2,THRA,TIMM22,TIMP2,TNFRSF1A,TONSL,TXN2,TYR,VCAN	537 (9)
AZ-1		chemical - protease inhibitor		1.291		0.00835	AARSD1,BCKDHA,CD109,EHD1,ERCC6L,F11R,GMPPA,ITGB4,PBK,PDLIM7,PLXNB2,PRKAR1A,SNX17,STX16,TRAF2
FSH		complex		0.49		0.00847	ACP2,ADGRG1,ADM,ARHGEF5,ATP5IF1,ATP9A,BAD,BTC,CDC42EP4,CDK16,CENPI,COL15A1,DHCR7,EREG,FDXR,FLNC,FOSL2,FOXK2,GDF9,GEM,GPRC5A,GRK5,HBP1,HSD17B1,IL6,ING2,ITGB5,LGALS1,MAP2K3,MEF2D,MSMO1,MT3,NOS3,NR0B1,PCNA,PLA2G10,PLIN3,PLPP1,PPFIA4,PRKAR1A,RAB5C,RANGAP1,RGS5,RPL39,SMAD1,SMAD5,STIP1,STK17A,STK25,STX4,TFPI2,TIMP2,TK1,TPM2,UPP1,YBX3
STOX1		other				0.00857	CALM1 (includes others),CHST12,FSIP1,PSMF1,WNT2B
D-tubocurarine		chemical drug				0.00857	DHFR,EGR1,IL12B,IL6,TFPI2
CHCHD10		other				0.00861	ASNS,COX7A1,CYB5R1,GARS1,LONP1,SLC25A39,TARS1
YM-58483		chemical reagent		1.876	bias	0.00863	IL6,IRF3,ORAI1,RPL21,RPL26,RPS12,RPS19,RPS5
fluvoxamine		chemical drug				0.00863	GLB1,KAT6A,NOS3,PITPNA,RACK1,RPL13A,RPS9,TFPI2
CD24	2.9	other	Activated	2.53	bias	0.00876	BCLAF1,DUSP5,EPHB6,FRYL,HMMR,HOMER3,KIF18A,OGG1,RNF25,SLC30A1,SPG11,TFPI2,TIMP4,TOP2A,TPR,TRAFD1,UROD,VPS13B,VPS13C
PPARD		ligand-dependent nuclear receptor	Inhibited	-2.178		0.00913	ACY1,ALDH2,CDK1,CDK2,CEBPB,CSAD,DHCR7,EGR1,ENO1,FAM131C,FAM241B,FAM32A,FCGBP,GLI1,GPD1,IDH3B,IGFBP6,IKBKE,IL12B,IL6,LDHB,LRP5,MFSD2A,MLYCD,MMD2,MRC1,NOS2,NR1H3,NR4A3,NUDT18,PCNA,RABL6,RASGRP1,RBP1,SAT1,SIRT5,SLC27A1,SORD,TLR5,TMEM120A,TXN2,UBC,VLDLR
DTX1-EP300-NICD		complex				0.00966	CNP,MAG
Rbx1		enzyme				0.00966	CCNB1,PTTG1
DGKD		kinase				0.00966	CCNB1,USP8
SELENOP		other				0.00966	GPX1,PCNA
UBE2M	-3.819	enzyme				0.00966	ETFA,ETFB
GGA2	-3.091	transporter				0.00966	GGA1,GGA3
CDC23		enzyme				0.00966	CCNB1,PTTG1
GPBP1		transcription regulator				0.00966	ADA,TOP2A
CCT8	2.132	other				0.00966	METTL14,METTL3
CYP24A1		enzyme				0.00966	CCNB1,CDC20	176 (3)
troxerutin		chemical drug				0.00966	CDK1,CEBPB
Bhlhe41		transcription regulator				0.00966	CENPX,PER1
GBA1	-5.456	enzyme				0.00966	GBA1,IL6
theaflavin-3,3'-digallate		chemical - endogenous non-mammalian				0.00966	IL6,NOS2
EWSR1-WT1		fusion gene/product				0.00966	EGR1,SLC29A4
tyrphostin 47		chemical drug				0.00966	HSD17B1,NOS2
UCP1		transporter		-1.335		0.00995	ADGRE1,ASNS,BCKDHA,BTF3,CCDC136,CDKN2AIPNL,CYB5R1,DBT,DKK3,ENHO,GARS1,GPX4,HSD17B7,IL6,IRF3,MAP1LC3A,NDUFA10,OTUB2,PGLS,PSPH,RIGI,SRM,STAP2,TXN2,UBC,UQCRC1
CEBPB	-4.7	transcription regulator		-0.275	bias	0.01	ADM,ANTXR1,ARPP19,ASF1B,ASNS,B9D1,CD80,CDC20,CDC25A,CDC25B,CDC45,CDK1,CDKN2C,CDT1,CEBPB,CENPE,CHEK1,CLPP,CPB2,CYB5A,CYP27B1,DHCR7,DHFR,DLGAP5,DMWD,DUT,DYNLT1,EPHA7,GLIPR2,GSK3B,GSTA1,HMGB2,HMMR,HSF1,IDH3B,IKBKE,IL12B,IL18BP,IL6,ITGAL,MELK,MRC1,NOS2,NR1H3,NUP107,ORC6,PCNA,PHF5A,POLA2,POLD1,POLE4,PRSS8,PSMA6,PSMC3IP,RAD1,RAD18,RAD51AP1,RBBP7,RFC3,RPA3,SAT1,SBSN,SESN2,SMC6,SPAG5,SPC24,SUV39H1,TBRG4,…
PPARA		ligand-dependent nuclear receptor		-0.966		0.0101	AADAC,ACAT2,ACSS2,ALDH2,ANXA2,ARHGDIA,ASNS,CA9,CAT,CCNB1,CCNT1,CDK1,CDK2,CDKN2C,CEBPB,CIDEA,COX4I1,CPS1,CSAD,DHCR7,DYNLL1,ECI1,ENDOG,F11R,FDPS,GLS,GPD1,GSTK1,GSTM3,HACL1,HADHA,IDI1,IGFBP6,IL12B,IL6,KHK,MAD2L1,MGMT,MLYCD,MSMO1,MVD,MVK,NCF1,NOS2,NR1H3,NSDHL,OGG1,PAQR7,PCNA,PLIN5,PLTP,PMVK,RBP2,SAT1,SIRT5,SLC27A1,SLC27A4,SORD,SRM,TALDO1,TLR5,TOP2A,UQCRC1
MITF		transcription regulator	Inhibited	-2.741	bias	0.0103	ACO2,AMDHD2,AP1S1,C1orf74,CCNB1,CD151,CDC25B,CDK2,CDT1,CHTF18,COX4I1,DSN1,FANCA,GLI1,GMPR,HAPLN1,HPS1,HPS4,MDH1,MET,MICAL1,ORC6,POLD1,POLE2,PPM1H,PSMC3IP,RECQL4,RMI1,RPA3,SPAG5,SPC24,STX7,TFAP2A,TMEM251,TPX2,TYR,UPP1,VAT1
dexamethasone		chemical drug	Inhibited	-2.359		0.0103	ACSS2,ADM,ALDH2,AP3S1,ARG2,ARHGDIA,ARMC8,ASF1B,ASNS,ATP5F1D,ATP5MC1,ATP9A,AUP1,B2M,B4GALT4,BACE1,BAD,BCAR1,BCKDHA,BCLAF1,BCR,BNIP3,C1orf122,C5AR1,C9orf72,CALB1,CARS1,CAT,CD24,CD80,CDC25A,CDK2,CDKN2C,CEBPB,CENPX,CEP57,CHEK1,CIDEA,CISH,COL15A1,COX4I1,COX7A1,CPB2,CPS1,CRHBP,CRHR1,CTSB,CTSD,CYB5A,CYP27B1,CYP2D6,DALRD3,DAPK3,DBT,DDIT4,DENND2B,DESI2,DHCR24,DHFR,DLGAP5,DUSP5,DUT,E2F2,EDARADD,EGR1,EIF6,E…
LONP1	-2.679	peptidase		0.368		0.0105	ANXA2,ASNS,ATP5F1D,ATP5IF1,ATP5PF,CLPP,ECI1,ETFB,FASTKD2,GARS1,GFER,HSPA9,MARS1,SSBP1,TUFM
HAX1		other	Activated	2.53	bias	0.0107	ACO2,IDH3B,IDH3G,NDUFA13,NDUFA9,NDUFS7,OGDH,SUCLG1,SUCLG2,UQCRC1
G protein alpha		group	Inhibited	-2.183	bias	0.0108	ALG5,BAG2,CCDC33,CHST12,GNAZ,IFT57,NUCB1,OSGIN2,P3H1,PLS3,SDF4,SLC46A1,SPCS3,TUBB6,UBL4A,UQCC2,ZNF449
ZNF768		other		1.633		0.0108	CCNB1,CDC20,CDC45,CDK1,IL6,PCNA,TOP2A
CPT1B		enzyme	Activated	3.635		0.0109	AGPAT2,ARAF,ATP5PD,COX4I1,COX7A1,EXOC7,FLOT2,GSK3B,HADHA,MAP2K2,NDUFA10,NDUFA2,NDUFA3,NDUFA5,NDUFA7,NDUFA8,NDUFA9,NDUFAB1,NDUFB3,NDUFC1,NDUFS1,NDUFV1,NDUFV3,OGDH,PHKG2,PRKAR1A,PRKCZ,PYGB,SH2B2,SLC27A1,TSC2,UQCR11
DDX3X	2.998	enzyme	Inhibited	-2.813	bias	0.0118	EIF2A,IRF3,RPL13,RPL37A,RPLP2,RPS16,RPS19,RPS5,RPS9
CLCN5		ion channel		-1.98	bias	0.0118	B2M,CTSB,IL12B,IL6,PCNA
YARS2	2.061	enzyme	Inhibited	-2.236	bias	0.0118	CLPP,LONP1,NDUFA9,NDUFS1,UQCRC1
GLUL		enzyme		0.818	bias	0.0118	CD80,GLS,MRC1,NOS2,SLC7A5
NPPC		other	Inhibited	-2.236	bias	0.0118	CHST11,CHST3,HAPLN1,NOS2,NOS3
oligomycin		chemical - endogenous non-mammalian		-1		0.0118	DDIT4,DELE1,IL6,PINK1,SESN2
HRAS	-5.157	enzyme		-1.001		0.012	ADARB1,ADM,ANTXR1,ANXA2,ANXA6,ARF6,ASNS,ATP5PF,B2M,BNIP3,CCNB1,CD24,CDC25A,CDK1,CDK18,CDK2,CEBPB,CHST11,CHST12,CISH,CRIM1,CTSB,EGR1,EIF5A2,EPHX1,EREG,FOSL2,FOXM1,FSTL3,GFER,GLI1,GNA14,GRWD1,GTF3C2,HADHA,HRAS,HSF1,IL6,ITGB4,ITGB5,JAZF1,KLF6,MET,MMP23B,MRPL12,MSMO1,MSRB1,MYL3,NEUROG2,NID1,NOS2,NPM1,NRAP,NSFL1C,OSBP2,PAFAH1B3,PCNA,PIN1,PLOD1,PLS3,PLTP,POLR2G,PRKCA,PRSS23,PWWP3B,RAD9A,RAMAC,RASGRP1,R…
PDK2	-2.422	kinase		-0.747		0.012	ASIC3,IL6,IRF8,NOS2
imipramine blue		chemical drug		0.095	bias	0.0127	CCNB1,CDC25A,CDK2,CENPE,E2F2,FOXM1,PCNA,SKP2
eltanexor		chemical drug		0.113	bias	0.0127	CDC25A,CHEK1,E2F2,FANCA,PCNA,POLE2,RFC3,RFC4
TAS4464		chemical drug	Inhibited	-2.121	bias	0.0127	CDC25A,CDK2,E2F2,EGR1,IDH2,ITGAL,KLF6,SLC7A5
BNIP3L		other		-0.577		0.0128	CD79B,CENPE,CHEK1,EIF2AK1,HASPIN,MAP4K1,NFKB2,NT5C3A,SGO1,TFDP2,TIMP2,TOP2A
ZBTB17	-2.299	transcription regulator				0.0132	CCNB1,CDC20,CDK1,EGR1,FOXM1,HMMR,KDM8,NDC80,PBK,SGO1,SGO2,TMEM11,TOP2A,TPX2,VPS72
TAF1		transcription regulator				0.0134	CDK1,POLR2B,POLR2C,POLR2G,POLR2I,RPL31,RPL34
rifaximin		chemical drug		-1.134		0.0134	ANXA11,CPS1,RACK1,RBBP4,SMU1,TOMM40,TUBA1B
TCF3	-3.09	transcription regulator		-1.811		0.0134	ADA,ANXA6,ARAF,ASF1B,BID,BTNL2,C15orf39,CCNB1,CD2,CD79B,CDC20,CDC25B,CDC45,CDK1,CDK20,CDKN2C,CELA1,CKM,DUT,EPB42,ESCO2,ETS2,FLT3,GFI1,HADHA,HMGB2,HMMR,IL6,IQCB1,IRF8,KLF2,KLF6,LMO2,MAD2L1,MFSD13A,MSMO1,MZB1,NDC80,NEIL1,NFIL3,NFKBIE,NR0B1,NR4A3,NRAP,PAFAH1B3,PFKP,POLE4,RIGI,SLC35B1,SLC7A5,SNAI3,SPC24,TCF3,TOP2A,TXNDC5,ZP3
TGFB1		growth factor	Inhibited	-2.1		0.0145	ABCG2,ABLIM3,ACKR2,ACSS2,ACVRL1,ADM,AIF1L,ALDH2,ANXA11,ANXA2,AP3S1,ARHGAP27,ARHGDIA,ASGR2,ASNS,B2M,B4GAT1,BACE1,BAD,BCL9,BID,C5AR1,CALM1 (includes others),CAPNS1,CARS1,CAT,CCNB1,CD28,CD80,CDC20,CDC25A,CDC42EP4,CDK1,CDK2,CDKN2C,CDT1,CEBPB,CELSR2,CENPE,CHST11,CHST3,CKM,CTSB,CTSD,CYP27B1,DDIT4,DHCR24,DISP2,DKK3,DNAJB4,DNAJB6,DNPEP,DYNLL1,E2F2,EGR1,EHD1,ENO1,EPB41L5,EREG,F12,FAM107A,FAM50A,FDXR,FKBP2…
fluoride		chemical - endogenous mammalian		0		0.0146	ACTN2,DDX39B,HDAC6,MPP1,MYH6,RACK1,RPS15,RPS16,SFN,STAT5A,TOP2B,TUBA1B,TUBB4B,TUBB6,UBQLN4
Rb		group		-0.569	bias	0.0146	CCNB1,CDK1,CDK2,CDT1,DHFR,E2F2,FOXM1,GMNN,HERC5,MAD2L1,PCNA,POLD1,PTTG1,RFC4,TOP2A
(S)-mevalonic acid		chemical - endogenous mammalian				0.0151	CAT,NOS2,NOS3
13-hydroxyoctadecadienoic acid		chemical - endogenous mammalian				0.0151	CAT,IL12B,NOS2
NOTCH4		transcription regulator		-1.698	bias	0.0153	CD80,FLT4,IL12B,IL6,RBPJ,RGS5,TAGLN,TEK
FOXM1	-4.701	transcription regulator		0.257	bias	0.0155	ATF2,CAT,CCNB1,CDC20,CDC25A,CDC25B,CDK1,CDK2,CENPE,FOXF1,FOXM1,GLB1,IL6,LALBA,MET,NFKB2,PCNA,PTTG1,RELA,RMI1,SKP2,TOP2A,VCAN,VEGFB,XRCC1,ZEB2
CDK19		kinase		1.604	bias	0.0155	ANKRA2,CTSD,DDIT4,DHCR7,EPHX1,FDXR,HRAS,HSPA4L,ITGB4,JAG2,KLF2,MVD,MVK,NR0B1,RAD9A,RPS12,SAT1,SFN,UPP1,ZMAT3
EGLN		group	Activated	3.054	bias	0.0156	ADM,BCKDHA,BNIP3,CA9,DHRS13,EFNA3,EGLN2,FOSL2,FSTL3,GRHPR,IMMP2L,KLF2,MIX23,PDK3,PFKP,PPFIA4,RAB11FIP5,RNF122,SH2B2,SLC27A1,TLCD3A,TPI1,VLDLR,WDR54,WWTR1
epothilone B		chemical drug		0.447		0.0158	CDK1,CDK2,SFN,TBC1D1,TOP2A
LMO2	-4.128	transcription regulator		1.298		0.0162	ADGRG1,ASIP,BCL9,CAT,CD79B,CDKN2C,CERS4,CSF2RA,CSTB,DDX3X,DHX58,DUSP22,ENTPD6,EPB42,FLOT2,GBP5,GIMAP8,HEXIM1,HLX,KCTD17,LGALS1,MZB1,NLRC5,NOD2,NPRL3,PATZ1,PSTPIP1,PTTG1,RAB11FIP4,RASGRP1,RPS6KL1,SERTAD1,SLC16A5,SMAD3,SPRY2,STAT5A,STX7,TAP1,TPD52,ZMAT3
IND S1		chemical - kinase inhibitor		0		0.0168	ATP5F1D,ENO1,ETFA,HIBCH,PRDX1,STIP1
sodium iodate		chemical reagent		-0.816	bias	0.0168	CTSB,GPX4,IL6,NCF1,NLRP3,TNFRSF1A
NKX2-3		transcription regulator		1.074		0.0169	ADM,AGAP3,AIF1L,ASNS,C1orf74,CSRNP1,DHX58,FBN2,GCA,GET1,GMPR,H2AC18/H2AC19,HMMR,HSD17B2,IL18BP,KLF2,NOS3,NT5C3A,NT5DC2,PARP14,PNPT1,RIGI,RPL23,RPS29,SHFL,SRPX,STAT2,TAP1,TFPI2,TXNDC12,UBE2L6,ZMAT3
thapsigargin		chemical toxicant	Inhibited	-2.996	bias	0.0171	ABCG2,ADIPOR2,ASNS,BACE1,C5AR1,CA9,CD80,CDA,CEBPB,CSK,DDIT4,DDX3X,EGR1,EIF1,EIF2A,ENTPD6,HAPLN1,HSPA9,IER2,IL6,LONP1,MET,NFIL3,NOS2,NR4A3,PCNA,POLD4,SELENOS,SESN2,SFN,SMPD2,UBE2J1,UPP1,WFS1
genistein		chemical drug	Inhibited	-3.203		0.0171	ACP2,ADM,AGA,AP3S2,ATP5PO,ATP6AP1,BAD,CAT,CCNB1,CD164,CD80,CDK1,CHST12,CTNS,CTSB,CTSD,CTSF,DNPH1,EREG,GALNS,GBA1,GGA1,GGA2,GGA3,GLB1,GLI1,GLMP,GPX1,GRK2,GRK6,IL6,MANBA,MAP4K1,MTMR1,NME7,NOS2,NOS3,NR1H3,OGDH,PCNA,PER1,PLA2G15,PLCXD3,PLTP,RASGRP1,RELA,RPN2,SH2B2,TAGLN,TPD52,TYR,VPS11,ZEB2,ZNF212
LGALS7/LGALS7B		other				0.0175	CCNB1,EGR1,GSTM3,IL6
ELK3		transcription regulator				0.0175	CCT8,EGR1,MYH6,NOS2
GTF2F1	-3.143	transcription regulator				0.0175	POLR2B,POLR2C,POLR2G,POLR2I
nandrolone		chemical drug		0	bias	0.0175	CAT,IL6,MYH6,NOS3
FASN		enzyme		-0.296	bias	0.0179	AJUBA,CIDEA,DDIT4,DHCR24,GRK2,GSK3B,IL12B,IL6,MET,MLYCD,RELA,SKP2,TBXA2R
interferon beta-1a		biologic drug				0.0183	ALG5,CHFR,EEF1G,ENO1,GBP5,LGALS1,NDUFA2,NFIL3,PIN1,PSME1,RAE1,RPL18,RPL19,RPL24,RPL26,RPL36AL,RPS19,RPS27,SLC25A6,TREX1
Hbb-b1		transporter	Inhibited	-4	bias	0.0187	ATP5MC1,ATP5PO,COX19,IL10RA,NDUFA13,NDUFA3,NDUFA5,NDUFA7,NDUFA9,NDUFB11,NDUFB7,NDUFC1,NDUFS7,NDUFS8,NDUFV1,UQCRC1
elaidic acid		chemical - endogenous mammalian	Inhibited	-2.897	bias	0.0187	ACAT2,DGAT1,DHCR24,DHCR7,ECI1,FDPS,GPX4,HSD17B2,HSD17B7,IDI1,IL6,MVK,NSDHL,SGPL1,SUCLG2,ZNF202
EP400	-2.925	other		-0.388	bias	0.019	AGPAT2,CDC20,CDC25A,E2F2,FOXM1,GLB1,PCNA,SGO1,SKP2
chloropromazine		chemical drug				0.019	ACAT2,DHCR7,FDPS,IDI1,MSMO1,MVK,NR4A3,TAGLN,TMEM140
TCOF1	-2.265	transcription regulator		-1	bias	0.0192	ADM,ANXA2,BCLAF1,BNIP3,DLGAP5,DNAJC11,GALK1,GGT1,GMPR,GRHPR,JAZF1,MBOAT2,NUDCD3,NUDT14,PPIL4,RMI1,TBRG4
HGF		growth factor		-1.666	bias	0.0194	ABCG2,ADGRG1,ASNS,ATF2,BAG2,CA9,CALM1 (includes others),CD28,CDC20,CDC25A,CDC25B,CDC45,CDK1,CDK2,CDKN2C,COPB1,DDX3X,DHPS,DOK4,DYNLL1,EGR1,FAM50A,FOXM1,GAK,GBA1,GEM,GMNN,GRK5,HLX,HMMR,IGHMBP2,IL12B,IL6,IRF8,ITGA2,KIF15,KIF20B,KLF6,MAD2L1,MAP2K3,MAPKAPK2,MELK,MET,NDC80,NOP2,NOS2,NOS3,NR4A3,PCNA,PEMT,PKD1,PLOD1,PLPP1,PNRC1,PPAN,PSMC3IP,PTTG1,SKP2,SLC9A3R1,SMAD5,SPRY2,TBXA2R,TNFRSF1A,TPX2,TRAF2
MTOR		kinase		0.597		0.0195	ADM,BNIP3,CEBPB,CNP,COX4I1,DCTN1,DDIT4,DHFR,ELOB,ENO1,ETFA,FADD,FDPS,HADHA,HSD17B2,IL12B,IL6,IQSEC2,IRF8,LDHB,MAG,MDH1,MICAL1,MLYCD,NOS2,PCNA,PDK2,PDK3,PFKP,PGP,POLR1A,PPIB,PRDX5,PRKAR1A,PRKCZ,PSMB5,PYGB,RELA,RPL12,RPL23,RPL32,RPS18,SKP2,SRPX,TK1,TLR5,TNFRSF1A,TSC2,UBE2O
trans-cinnamaldehyde		chemical drug		-0.113		0.0198	CCNB1,CDC20,CDK1,EGR1,MAD2L1,NCF1,NOS2
MEL S3		chemical - kinase inhibitor		0.378		0.0198	ATP5F1D,EGR1,ENO1,ETFA,HAUS7,RTCB,STIP1
let-7a-5p (and other miRNAs w/seed GAGGUAG)		mature microRNA	Activated	3.027	bias	0.0204	AARSD1,ADGRG1,ATP6V1F,CDC25A,CDIPT,CHMP2A,COMMD9,CRTAP,CSNK1D,DUSP12,GAK,GTPBP3,IL6,MRM1,MRPS33,NID1,NXN,P3H1,POLR2C,RHOG,SCYL1,SLC1A4,SLC25A1,SLC38A1,SPCS3,TAGLN,TPM2,USP44,VCAN
NELFCD	-3.271	other				0.0207	DLGAP5,POLR2B,POLR2C,POLR2I,TOP2A
mir-192		microRNA		0.13	bias	0.0207	CTNNBIP1,EREG,MAD2L1,NOD2,ZEB2
ARG1		enzyme		0.277	bias	0.0207	GSK3B,IL12B,IL6,MLST8,NOS2
CD200		other		-0.173		0.0209	CD80,IL6,ITGAL,MET,MRC1,NOS2
PLA2G6		enzyme		-0.64		0.0209	ARG2,MRC1,NOS2,ORAI1,RELA,SMPD2
NR3C1		ligand-dependent nuclear receptor		-0.883		0.021	ACTN2,ADM,AKTIP,ATP6AP1,B2M,BAG2,BAG3,BCKDHA,C1QTNF4,CAT,CCAR1,CEBPB,CIDEA,CPB2,CPS1,CSRNP1,CSRNP2,DAPK3,DBT,DDIT4,DIABLO,DMAP1,DPP7,DUSP22,DUT,DYNLL1,EGR1,ENDOG,FADD,FASTKD1,FASTKD2,FKBP4,GEM,GHRHR,GLP2R,GPX1,GRIN2C,GSTA1,GZMA,IER2,IL10RA,IL12B,IL15,IL6,ING2,ING3,IRF8,LAD1,MAP3K14,MAPK7,MAX,MFSD2A,MGMT,MORC1,MSRB1,MZB1,NFIL3,NFKB2,NLRP3,NOD2,NOS2,NOS3,NR0B1,PARP4,PDPN,PER1,PPP3CC,PRKAR1A,PSMA6,R…
ATF4		transcription regulator	Inhibited	-2.389	bias	0.0212	ABCG2,AMPD1,APBA3,ASNS,CA9,CARS1,CEBPB,DDIT4,FAM102A,GARS1,IGFBP7,IL6,LALBA,MARS1,MRPS7,NR1H3,PSPH,RBPJ,SESN2,SH3BP2,SLC1A4,SLC38A1,SLC7A3,SLC7A5,STK40,STX5,TKT,TNIP1,WFS1,XRCC1
FLCN		other	Activated	4.484	bias	0.0215	ABCG2,ADGRG1,ADM,AGA,ALDH3B1,ATP5PF,ATP5PO,ATP6V1E1,CIDEA,COX4I1,COX7A1,CTNS,DUSP5,ENO1,HPS1,MANBA,MFAP3L,NOS3,PFKP,VEGFB,VPS18
Eldr		other		1.242	bias	0.0215	BLM,CCNB1,CDK1,DLGAP5,FOXM1,HMMR,NEIL3,PTTG1,SPAG5,TOP2A,TPX2
TRIB1		kinase	Inhibited	-3.293	bias	0.0215	COX14,COX7A1,COX7A2,IL15,NDUFA9,NDUFAF5,NDUFB11,NDUFS7,RGL1,SMARCD2,SPNS2
5-hydroxytryptamine		chemical - endogenous mammalian	Inhibited	-2.959	bias	0.0215	AP2S1,ARHGEF1,ASIC3,BAD,COL23A1,EGR1,FADD,GTF3A,IL6,MAPK13,MYL6,NOS3,PKN1,PLIN3,PPP2R5D,RABAC1,STX4,STX5,TNFRSF1A,TUBA4A
TAFAZZIN		enzyme		0.499		0.0219	ADRM1,AMPH,ANXA11,ANXA2,BANK1,CCAR1,CCAR2,CCNB1,CD79B,CD80,COPS7A,COX7A1,GPX1,GTF2E2,HADHA,IL12B,IL6,ITGAL,KDM3A,KLF6,MAD2L1,MET,MRC1,NOS2,OLFM4,PCNA,PRSS23,PSMA6,PSMB10,PSME1,SAMD4A,TAGLN,TFPI2,TPI1,TRAF2,UBE2Z,UPP1,USP5,VEGFB,VLDLR
ABCB6		transporter	Activated	3		0.022	ALAD,ATP5IF1,CAT,HAGH,KLF1,NT5C3A,PPOX,SLC25A39,UROD
FOXO3		transcription regulator		-0.015		0.0231	ATG9A,BID,BNIP3,CASTOR2,CAT,CCNB1,CDC20,CDC45,CDT1,CERS4,CTSB,DDIT4,DLGAP5,EGR1,FLT4,FOXM1,GMNN,GPX1,HBP1,IGFBP7,IL6,KIF15,MAP1LC3A,MAX,MET,MRC1,NOS2,NOS3,OSGIN2,PBK,PCNA,PRCP,PRDX3,PRDX5,PTTG1,RELA,RICTOR,SAC3D1,SBSN,SCO2,SKP2,SLC1A4,SPAG5,TNFRSF1A,TPX2,TXN2,UBC,ULK1
gamma-secretase inhibitor compound E		chemical reagent		1.309	bias	0.0237	FKBP4,HSF1,IL6,MET,SCNM1,SSBP1,STIP1
N6AMT1		enzyme	Inhibited	-2.366	bias	0.024	CD320,CPN1,ERI2,EVL,IMMP2L,KIF12,KLHL23/PHOSPHO2-KLHL23,LYSMD2,NAPEPLD,NOD1,PALB2,PLEKHB1,POLD1,PPAT,PRSS23,SLC39A10,SMARCD3,SORD,SPAG5,SPATA24,SPICE1,TEAD2,TGIF2,TMEM9
L-histidine		chemical - endogenous mammalian		1.165	bias	0.0242	ASNS,CEBPB,DDIT4,EGR1
histidinol		chemical - endogenous mammalian				0.0245	ASNS,EGR1,SLC7A5
PNPLA7		enzyme				0.0245	IL12B,IL6,NOS2
ASCL2		transcription regulator				0.0245	CCNB1,CTSD,EGR1
MCM7		enzyme				0.0245	CDK2,CHEK1,MET
GAS1		other				0.0245	ABCG2,GLI1,IL6
murabutide		chemical reagent				0.0245	CD80,CEBPB,MRC1
imatinib		chemical drug	Inhibited	-2.495		0.0246	AHSP,ATP5F1D,ATP6AP1,ATP6V1F,BCAP31,BCR,CCNB1,CDC45,CDK2,CDKN2C,CEBPB,CHEK1,COX7A2,DNAJB6,HRAS,HSBP1,HTRA2,IL6,KLF1,LMO2,LSM10,MAD2L1,MT3,NDUFA13,NDUFA2,NDUFA7,NDUFA8,NDUFB7,NDUFC1,NHEJ1,NPM1,PCNA,POLD1,PPA2,PPIF,PTTG1,RAPGEF1,SKP2,SLC25A6,STAT5A,TBPL1,TCF3,TCIRG1,TNFRSF1A,UQCR11
EWSR1		other		-0.378	bias	0.025	CDK1,DLGAP5,MAP4K2,NR0B1,PBK,PCLAF,PRPF31,TOP2A
SULF2	-2.339	enzyme		1.131	bias	0.0256	BAD,FLT3,FLT4,GLI1,SMAD1,VEGFB
7-ketocholesterol		chemical - endogenous mammalian		-0.816		0.0256	EGR1,FDPS,ITGAL,KLF6,NR1H3,RELA
nelfinavir		chemical drug	Inhibited	-2.18	bias	0.0257	ANGPTL6,ASNS,CARS1,DGAT1,FAM102A,GARS1,HBP1,NFIL3,PSPH,SESN2,SLC1A4,STK40,ULK1,VLDLR
miR-124-3p (and other miRNAs w/seed AAGGCAC)		mature microRNA	Activated	2.291	bias	0.026	AP1M2,ARAF,ARHGEF1,ARRDC1,CD164,CDK2,CTDSP2,DHCR24,EGR1,ELOVL1,F11R,GSK3B,JAKMIP1,MPHOSPH9,NEK9,NID1,PDLIM7,PLOD3,PTTG1IP,QSER1,RELA,RHOG,SERPINB6,SHLD2,SMAD5,SUCLG2,SURF4,TARBP1,TLCD3A,TMEM248,TTC7A,TUBB6,ZFP36L2
KLK4	2.147	peptidase				0.0263	CCNB1,CHEK1,E2F2,PCNA,RAD9A
E2F7		transcription regulator				0.0263	CCNB1,CDK1,CHEK1,DHFR,E2F2
NELFA		other				0.0263	DLGAP5,POLR2B,POLR2C,POLR2I,TOP2A
EREG	-2.137	growth factor		0.771	bias	0.0263	BTC,CALB1,EREG,IL12B,IL6
PLA2G2A		enzyme		-1.411	bias	0.0263	IL6,ISYNA1,NOS2,PLCD1,SLC27A1
NELFE	-5.157	other				0.0263	DLGAP5,POLR2B,POLR2C,POLR2I,TOP2A
CASR		G-protein coupled receptor		-0.07	bias	0.0268	CCNB1,CDC20,CDC45,CDT1,CISH,EGR1,KLK5,LGALS1,MAD2L1,NDC1,PDLIM2,PTTG1,RAD51AP1,RAPGEF1,RELA,SERPINB6,SLC7A7,SPAG5,TK1,TPX2,ZYX
GABA		chemical - endogenous mammalian	Activated	3.91	bias	0.0271	ADSL,ATP6AP1,ATP6V1E1,CDIPT,DAPK3,DCP2,DDX39B,DHCR24,DNAI1,DPM3,GCDH,GGA3,GLB1,GRK6,HIBCH,HNF4G,HSD17B7,IDH2,MAP2K5,NDUFA2,NDUFA3,NT5C3A,NUP93,ORC6,OXSM,PARK7,PCNA,PLRG1,PPM1B,PRDX1,PRKAR1A,RANGAP1,RHOBTB1,RPL13,RPL18,RPL21,RPL30,RPL31,RPL35,RPL36AL,RPL37A,RPL39,RPL6,RPS18,RPS25,RPS26,RPS29,RPS8,SMURF1,TFDP2,TRAF2,UBE2M,VEGFB,WDR3,YOD1
celiprolol		chemical drug				0.0271	DYNLL1,NOS3
imperatorin		chemical - endogenous non-mammalian				0.0271	IL6,NOS2
TRIM41	-2.006	enzyme				0.0271	PRKCA,PRKCZ
ganglioside GM3 (d18:1/16:0)		chemical - endogenous mammalian				0.0271	IL12B,IL6
ganglioside GM3 (d18:1/24:0)		chemical - endogenous mammalian				0.0271	IL12B,IL6
ganglioside GM3 (d18:1/24:1(15Z))		chemical - endogenous mammalian				0.0271	IL12B,IL6
Il18r		complex				0.0271	IL6,NOS2
TH17 Cytokine		group				0.0271	IL6,LGALS1
GSTA4		enzyme				0.0271	CCNB1,CDK1
CNP	-2.13	enzyme				0.0271	NOS2,PCNA
FCAR		transmembrane receptor				0.0271	IL12B,IL6
GC		transporter				0.0271	CALB1,CYP27B1
HELT	-2.132	transcription regulator				0.0271	HELT,NEUROG2
BUB1B		kinase				0.0271	CDC20,PTTG1
proTAME		chemical reagent				0.0271	CCNB1,PTTG1
3K3A-APC protein		biologic drug				0.0271	BACE1,RELA
2,5-di-tert-butylhydroquinone		chemical toxicant				0.0271	ASNS,EIF1
NSC63002		chemical - kinase inhibitor				0.0271	CDK1,CDK2
NSC43067		chemical - kinase inhibitor				0.0271	CDK1,CDK2
NSC269621		chemical - kinase inhibitor				0.0271	CDK1,CDK2
MitoBloCK-6		chemical drug				0.0271	ASNS,PSPH
magnesium chloride		chemical drug				0.0271	IL6,NOS3
danazol		chemical drug				0.0271	IL6,TYR
paraquat		chemical toxicant		1.003	bias	0.0272	ADGRE1,AMN,BAD,BID,BNIP3,CAT,CEP290,CRLF2,GPX1,IL6,KLF2,KLF6,KLHL15,LRP4,MARCHF9,MBOAT2,PLTP,RELA,TMEM42
IL5		cytokine	Inhibited	-4.099	bias	0.0276	ANXA2,ANXA6,ASNS,BNIP3,CD24,CD80,CDC123,CHMP1A,CHST12,CISH,DUSP5,EGR1,ENDOG,ENO1,FAM162A,FOSL2,GALK1,GCAT,GLIPR2,HEPACAM2,HLX,HMMR,IDI1,IER2,IL18BP,ITGAD,MYADM,NDUFV3,NFIL3,NOS2,PFKP,PPIF,RBM3,SLC7A5,TPI1,TPM4,UCK2,UPP1,ZYX
CD40		transmembrane receptor	Inhibited	-3.594	bias	0.0276	ASNS,CD80,COX7A2,ENO1,FARSA,GLS,GRWD1,IL10RA,IL12B,IL15,IL6,IMP4,ITGAL,MAP3K14,MET,MYBBP1A,NDUFA13,NDUFA2,NDUFA5,NDUFA8,NDUFAB1,NDUFB3,NDUFB7,NDUFS1,NFKB2,NOC4L,NOS2,NPM1,PPA2,PSMB10,RCL1,RELA,RRP12,RRP9,SLC38A1,SRM,TAP1,TBRG4,TCF3,TCOF1,TPI1,TRAF2,UQCRC1
NR4A1		ligand-dependent nuclear receptor		1.795		0.0279	ACO2,ADIPOR2,ADM,ATP5PF,CIDEA,COX7A2,ENO1,GPD1,GSK3B,HDAC6,IDH2,IL12B,IL6,ITGB4,MDH1,NDUFA10,NDUFA3,NDUFA7,NDUFB3,NDUFB7,NDUFS1,NDUFS7,NDUFS8,NDUFV3,NOS3,NR4A3,OGDH,PCNA,PDK3,PFKM,PGAM2,PHKG2,RELA,SAT1,SLC37A2,SMAD3,SUCLG1,SUCLG2,TALDO1,TRIM41
MPT0B291		chemical reagent		-1.924	bias	0.0281	CHEK1,DLGAP5,HMMR,MELK,NEIL3,NUDT1,PCNA
CCNK		kinase		-1.134	bias	0.0281	COPS6,PLTP,POLA2,RFC4,ROGDI,SMARCD3,UTP14A
UBQLN2		other				0.0283	ADRM1,ATAD1,DPEP1,EPB41L5,IPO9,PSMA5,PSMA6,PSMC5,PSMD4,SLC35F6
CAB39L		kinase	Inhibited	-2.828	bias	0.029	ATP6V1E1,COX4I1,NDUFA13,NDUFA3,NDUFB11,NDUFB3,NDUFC1,UQCR11
ISLR		other		-1.414		0.029	BET1L,ERCC6L,LIMD1,MOB3A,PRSS23,TCF25,TEAD2,TEAD3
apatinib		chemical drug		-1.567		0.029	ASNS,CPS1,GFPT2,GLS,PPAT,SLC1A4,SLC25A38,SLC38A1
nickel chloride		chemical toxicant		-1.047	bias	0.0305	ADM,BNIP3,DDIT4,DNAJA4,GPX1,GSTA1,HSF1,IL6,KDM3A,PPFIA4,USF1
NLRX1		other		1.007	bias	0.0319	FADD,IKBKG,IL6,MAP3K14,NFKB2,NFKBIE,NOD1,RELA,STAT2,TRAF2
IL3		cytokine		-1.967	bias	0.0319	ADA,ADGRE1,ALDH2,APBA2,ARHGEF1,CAMKK2,CAT,CD80,CISH,DHPS,EGR1,EIF3G,FKBP3,FOSL2,FUS,GPX1,GZMA,HSPA9,IL12B,IL6,KLF1,NCF1,PDPN,PPM1G,PSMA5,PSME1,RBM3,RBPJ,RIDA,RPL10,RPL13,RPL6,RPS12,RPS14,RPS16,RPS19,SLC7A5,SMAD5,SSBP1,TARS1,TK1,TNK1,TPD52,VASP,ZBTB17
(±)-2-hydroxyoleic acid		chemical drug		0.975		0.0323	CDK2,DHFR,PRKAR1A,PRKCA
YTHDF1	-3.679	other		-1.98	bias	0.0323	CDC25B,SMAD3,SPHK2,ZNF839
S100A10		other		-0.152	bias	0.0323	ANXA2,HTR1B,IL6,TRPV6
GTF2F2		transcription regulator				0.0323	POLR2B,POLR2C,POLR2G,POLR2I
L1CAM		other	Inhibited	-2	bias	0.0323	ARHGDIA,FDXR,IDI1,NOS2
mir-127		microRNA		0.133		0.0323	IL6,MRC1,MRC2,NOS2
FZR1	-2.745	kinase				0.0323	CCNB1,SGO1,SKP2,TK1
IFNGR1		transmembrane receptor		-1.763		0.0324	ARL6IP4,CA9,CDC20,CYP27B1,DNAJB2,EGR1,GBP5,IL6,LDHB,MINK1,NDRG3,NDUFA3,NFKB2,NLRP3,PLTP,PRDX3,RBP1,RNF7,TNFRSF1A,TRPM4,TTLL11,TXNDC5,UBC,WDR48,WDR83
RAE1	2.063	other		0.447	bias	0.0329	PEX11B,RNF146,SIAH1,TM2D3,TMEM60
EIF4EBP2		translation regulator		0.943	bias	0.033	CEBPB,EGR1,IL12B,IL6,IRF8,NFIL3,NOS2
EHMT1		transcription regulator	Inhibited	-2.84	bias	0.0344	ALDH2,BCR,C1orf122,CDKN2C,CYB5A,GTF2IRD1,IL6,MSRB1,PLA2G10,PLPP1,SAT1,SCAMP4,SCARA5,SLC25A31,SLC7A7,SLC8B1,SYCE1,THRA
fulvestrant		chemical drug	Activated	2.501		0.0345	ARAF,ASNS,BLM,CCNB1,CDC20,CDC25A,CDC25B,CDK1,CDK8,CDKN2C,CENPX,CHTF18,CTSD,DDIT4,DHCR24,DYNLL1,EGR1,FOSL2,FOXM1,GAB2,HRAS,HSD17B7,MAP3K11,MYH6,NFRKB,NOS2,NUDT1,PCNA,POLA2,PRSS23,PTTG1,RECQL4,SKP2,SLC7A5,SLC9A3R1,TK1,TUBA4A,ZMAT3
tunicamycin		chemical - endogenous non-mammalian	Inhibited	-2.513	bias	0.0345	ABCG2,ADIPOR2,ARFGAP1,ASNS,BACE1,BET1L,CAMKK2,CEBPB,CLPP,DDIT4,DERL1,DERL3,DGAT1,EGR1,EIF2A,GOLT1B,HAPLN1,HGSNAT,HSPA9,ICA1,IL6,LMF1,LONP1,MFSD2A,MVD,NFIL3,NR1H3,OSBP,P3H1,PCNA,PDIA2,SESN2,SKP2,SLC35B1,SRP68,STX5,SURF4,WFS1
cuprizone		chemical toxicant		-0.632		0.0347	ANXA2,CAMKK2,CAT,CNP,CTSB,CTSD,EPHX1,FDPS,GPX1,HADHA,IRF8,KLHL40,LGALS1,MAG,NCF1,NLRP3,PLEKHD1,PSME1,RBP1,SEPTIN8,SLC37A2,TNNT1
XBP1		transcription regulator	Inhibited	-2.925	bias	0.0355	BET1L,CAT,CDK5RAP3,COPB1,DERL1,DNAJB2,DOLPP1,FKBP2,GGCX,GMPPA,GOLPH3L,IL6,NCF1,NOS2,NR1H3,P3H1,PDIA2,PPIB,RABAC1,RCN3,RELA,RPN2,SEC23A,SELENOM,SLC38A1,SPCS3,SRP68,SSR1,STX5,SURF4,TXNDC5,WFS1,YIF1A
pyridostatin		chemical reagent	Inhibited	-2.309	bias	0.0356	ADAR,B2M,DHX58,GMPR,IL15,MOV10,PARP14,PSME1,STAT2,TAP1,TMEM140,UBE2L6
EGFR		kinase	Inhibited	-3.531	bias	0.0359	AARSD1,ABCG2,ACY1,B4GAT1,BCKDHA,BTC,CCAR1,CD109,CD164,CDK1,CDK2,CEBPB,CELSR2,E2F2,EGR1,EHD1,EIF6,ERCC6L,EREG,F11R,FOSL2,GALNT10,GMPPA,HNRNPH1,IER2,IL6,ITGA2,ITGB4,ITGB5,MET,MPPE1,MST1R,MT3,NOS2,NUDC,PAIP2,PARP2,PBK,PCNA,PDIA2,PDLIM7,PIP4K2B,PLXNB2,PRKAR1A,PRKCZ,PSMB5,PTTG1IP,QTRT1,RBBP7,RCL1,RELA,SKP2,SLC7A5,SNX17,SPRING1,SPRY2,ST3GAL4,STX16,TCOF1,TIMM10,TIMM9,TM4SF5,TMEM179B,TRAF2,TSPAN13,TUBA4A…
ganglioside GM3		chemical - endogenous mammalian				0.0364	AMBN,CD80,CSK
garcinia yunnanensis extract YTE-17		chemical reagent				0.0364	ADGRE1,IL6,MRC1
TRIM72		enzyme				0.0364	CAT,GPX1,IL6
C4BP		complex				0.0364	IDI1,MSMO1,MVD
GPR84		G-protein coupled receptor				0.0364	IL12B,IL6,NOS2
ANKS6		other				0.0364	ADGRE1,IL6,NOS2
HYOU1		other				0.0364	IL12B,IL6,NOS2
NEDD8		enzyme				0.0364	ETFA,ETFB,TK1
MAP3K10		kinase				0.0364	GLI1,MAP3K11,SH3RF1
farnesyl transferase		complex				0.0364	IL6,KLF6,NOS2
COTI-2		chemical drug				0.0364	CCNB1,CDK1,CHEK1
AGI-1067		chemical drug				0.0364	EGR1,IL6,NOS2
magnesium sulfate		chemical drug				0.0364	ADM,IL6,NOS2
norgestrel		chemical drug				0.0364	KLK15,KLK4,KLK5
LDB1		transcription regulator		1.298		0.0364	ASIP,BCL9,CAT,CD79B,CDKN2C,CERS4,CSF2RA,CSTB,DDX3X,DHX58,DUSP22,ENTPD6,EPB42,FLOT2,GBP5,GIMAP8,HEXIM1,HLX,KCTD17,LGALS1,MZB1,NLRC5,NOD2,NPRL3,PATZ1,PSTPIP1,PTTG1,RAB11FIP4,RASGRP1,RPS6KL1,SERTAD1,SLC16A5,SMAD3,SPRY2,STAT5A,STX7,TAP1,TPD52,ZMAT3
MIR31HG		other		1.664	bias	0.037	CTSB,EREG,IGFBP6,IGFBP7,IL6,TIMP2
SIRT2		transcription regulator	Inhibited	-2.449	bias	0.037	DHCR7,IDI1,MVD,MVK,MYH6,PMVK
POM121/POM121C		other		0.577		0.037	CD24,NDC1,NUP107,SLC27A1,TOE1,TPR
SGPP2		phosphatase		0.816	bias	0.037	DNAJA4,DNAJC14,DNAJC22,HSPA4L,HSPA9,IL6
doxorubicin		chemical drug	Inhibited	-2.478	bias	0.0371	ABCA7,ABCG2,ADM,ANXA2,ASNS,BAD,BCAP31,BTC,CAT,CCAR1,CCNB1,CDC25B,CDK1,CDK2,CFC1/CFC1B,CHCHD6,CHEK1,CKM,CRIM1,CTSB,CTSD,DDIT4,DENND2C,DUSP5,E2F2,EGR1,FGF20,FOXM1,GLB1,GPX4,GSTM3,IGFBP6,IGFBP7,IL6,IQCB1,ITGB4,JAG2,MAD2L1,MET,METTL14,MRC1,MVP,MYL11,NLRP3,NOS2,PCGF3,PCLAF,PCNA,PFKM,PLTP,PRDX1,PRODH2,PSMB10,PTTG1,RBM3,RELA,RRP1B,SERTAD1,SFN,SMAD3,SSBP1,SYTL1,TAP1,TFAP2A,TK1,TNFRSF1A,TOP2A,TRAF2,TRAFD1…
ruxolitinib		chemical drug	Activated	2.535	bias	0.0372	CAT,CD79B,CISH,COX4I1,CTSD,IL6,NDUFA2,NDUFB11,NDUFB7,NEIL1,NLRP3,NOS2,PRDX5,STAT2
GTF2B	2.106	transcription regulator				0.0373	ASNS,CD80,ETS2,IRF3,POLB,POLR2B,POLR2C,POLR2G,POLR2I
hydroxypropyl-beta-cyclodextrin		chemical drug		1.265		0.0374	ABHD12,CALB1,CLIP2,CTSB,CTSD,ELOVL1,IL6,LAMTOR2,LSM4,MMD2,MRPL12,MZB1,NSDHL,PLTP,ROMO1,SLC27A4,VLDLR
E. coli serotype 0127B8 lipopolysaccharide		chemical - endogenous non-mammalian		0.196		0.0377	AIF1L,BCAN,CELSR2,CHST11,DERL1,FAM107A,GMPR,GNA14,GPR108,IL12B,IL15,IL17D,IL6,IRF3,KLF2,NOS2,NOS3,P2RY14,P2RY6,PRDX3,PRDX5,PSD2,RACK1,SLC7A5,SMAD3,STAT2
ritonavir		chemical drug		0.577		0.0379	ACAT2,C9orf72,CARS1,DHCR7,FDPS,HMMR,IDI1,IKBKE,IL6,MET,MRPL47,MSMO1,MVK,NEIL3,NOS3,OSBP2,RGS10,SIRT6,SLC39A10,TGIF2,TMEM140
prostaglandin J2		chemical - endogenous mammalian		0.631	bias	0.0384	GSTA1,IL6,NOS2,PSMA2,PSMA5,PSMA6,PSMC5
HSPD1		enzyme		0.702	bias	0.0384	ALDH2,CLPP,ECHS1,HIBCH,IL12B,IL15,IL6
DAXX		transcription regulator		-1.195		0.0384	FADD,IKBKE,IL6,IRF3,NFKB2,RIGI,TANK
rosuvastatin		chemical drug	Inhibited	-2.646		0.0384	DHCR7,FDPS,IDI1,IL6,MVD,MVK,PMVK
miR-1-3p (and other miRNAs w/seed GGAAUGU)		mature microRNA	Activated	2.374	bias	0.0388	ADAR,ANXA2,ARF3,CHST11,GAK,HPS4,ITGB4,LIN7C,MET,MOV10,MRC2,MTX1,NELFCD,PDLIM7,POLA2,POLR2K,PPIB,RNF138,SAC3D1,SLC25A1,SPRING1,TLCD3A,TMSB10/TMSB4X,TPM2,TPM4,TWF1,UST
SPP1		cytokine	Inhibited	-2.923	bias	0.0397	ABCG2,BAD,CAPNS1,CDC20,CDC25A,CDK2,DHCR7,ETS2,GCDH,GPX4,HNF1B,IL12B,IL6,ITGA2,ITGB5,MET,NDUFA9,NDUFS7,NDUFS8,NDUFV1,NOS2,NOS3,PLOD1,PTPMT1,SAMM50,SLC35C2,TM7SF2,VAT1
etoposide		chemical drug	Inhibited	-2.216	bias	0.0397	BANK1,BCL2L10,BLM,CCNB1,CD80,CDC20,CDC25A,CDC25B,CDK1,CHCHD6,CROCC,CSNK1D,CTSD,DDIT4,FANCA,FOXF1,IL10RA,IL6,ING2,IQCB1,IRF8,KCNK1,NFKB2,PCNA,PFKM,PTTG1,RAD9A,RELA,SFN,TK1,TNFRSF1A,TOP2A,TOP2B,UBE2L6
nicotinamide-beta-riboside		chemical - endogenous mammalian	Inhibited	-3.113	bias	0.0401	COX4I1,COX7A2,ETFB,HADHA,HSD17B2,IDH3B,IDH3G,IL6,NDUFA9,NLRP3
UCHL1		peptidase		1.505		0.0401	ANXA6,EIF2B4,GPX4,HOXD9,KLHL23/PHOSPHO2-KLHL23,LDHB,PDIA2,PFKM,PRSS23,PSMB5,PSME1,SEPTIN8,TBPL1
puromycin aminonucleoside		chemical reagent		-0.632	bias	0.0403	ANXA2,ASNS,BCAR1,CAT,ETFA,ETFB,EXOC7,GSTM3,HADHA,ITGB4,MRC1,NCF1,PRDX3,PSMB10,RBM3,TMSB10/TMSB4X,UPP1
NFE2L2		transcription regulator		-1.808	bias	0.0404	ABCG2,ACSS2,AKR7A2,APBA3,B4GALNT1,BNIP3,CALB1,CAT,CDKN2C,CELA1,CLPP,COX4I1,COX7A1,CTSD,DDX39B,DHCR7,DYNLL1,EIF3G,EPHX1,GLS,GNA14,GPX1,GPX4,GSK3B,GSTA1,HSF1,HSPA9,IKBKG,IL6,IMPDH1,MAP1LC3A,MED31,MSMO1,MST1R,NCF1,NDST1,NOS2,NR0B1,P2RX4,PAFAH1B3,PMVK,PPIB,PRDX1,PSMA5,PSMA6,PSMB5,PSMD4,RACK1,RBBP7,RELA,RPL18,RPS16,SAT1,SEC23A,SLC1A4,SLC35B1,SLC38A1,SLCO1B3,STIP1,SYT5,TALDO1,TK1,TKT,TPI1,TYR,UBC
MED30		transcription regulator				0.0405	NDUFA10,NDUFB3,NDUFB7,NDUFS7,NDUFV1
TLR1		transmembrane receptor		1.455	bias	0.0405	CSF2RA,CYP27B1,IL12B,IL15,IL6
HNRNPAB		enzyme		0.447	bias	0.0405	CDC20,CDC45,CDK2,CDT1,CHEK1
azoxymethane		chemical toxicant		0.978	bias	0.0405	BLM,DCLRE1A,GSK3B,IL6,LRP5,MSH3,NOS2,OLFM4,PARP2,PCNA,PRKCA,PRKCZ,RELA,TANK
imiquimod		chemical drug		1.016	bias	0.0406	ARL6IP4,CA9,CD80,CDC20,CDC25A,CYP27B1,DNAJB2,ERCC4,GLI1,IL12B,IL6,LDHB,MINK1,MTAP,NDRG3,NDUFA3,NFKB2,NOS2,PLOD3,PLTP,PRDX3,RBP1,RNF7,RPA3,SLC46A1,TRPM4,TTLL11,TXNDC5,UBC,WDR48,WDR83,XAB2
PDGF BB		complex		-1.346	bias	0.0409	ACAT2,ADARB1,ADM,AKR7A2,ANXA11,ARAF,ARG2,CALM1 (includes others),CDK1,CDK2,CEBPB,DGAT1,DUSP5,EGR1,EREG,ETS2,FOXS1,GEM,GFPT2,HRAS,IER2,IL6,KLF6,NFIL3,NOS2,NR1H3,NR4A3,OSBPL2,PCNA,QARS1,RACK1,RBP1,RPL13,RPN2,RPS14,SAT1,SKP2,SLC7A7,SPRY2,TAF9,TAGLN,TEAD4,TIMM17A,UCK1,VCAN
TNPO3		other		0		0.0418	CD28,CD79B,GZMA,IRF8
delta-aminolevulinic acid		chemical - endogenous mammalian		-1.98	bias	0.0418	RPL35,RPS14,RPS19,RPS26
thermozymocidin		chemical reagent		0		0.0418	ADGRE1,IL6,MRC1,NLRP3
palmitoleic acid		chemical - endogenous mammalian		0.975		0.0418	IL6,MRC1,NOS2,RICTOR
L-methionine		chemical - endogenous mammalian				0.0419	ASNS,CCNB1,CDK1,CDKN2C,DDIT4,EEF1D,ETS2,MGMT,PIN1,SPHK2,TOP2A
maneb		chemical toxicant		1.265	bias	0.0419	AMN,BAD,CEP290,CRLF2,KLF2,KLHL15,LRP4,MARCHF9,MBOAT2,NOS2,TMEM42
ADRA1D		G-protein coupled receptor				0.0421	APBA3,CCNB1,CDK1,CDK2,CEBPB,EGR1,IL6,PCNA,POLA2
CHROMR		other		-0.853	bias	0.0421	ADAR,ARG2,CNP,DDIT4,DDX3X,DHX58,DUSP5,GAK,GBP5,GCA,GEM,MARCHF2,MAX,MOV10,NDC80,NOD2,P2RY6,PNPT1,SCO2,SMAD3,STAT2,TREX1
TCR		complex	Inhibited	-3.066	bias	0.0427	ADM,ARHGEF1,ATP5PD,CD28,CDK2,CISH,CTSB,DHX58,EGR1,ENO1,FBL,GFI1,GZMA,HERC5,HSPA9,IDH2,IL6,KLF2,LAT,LDHB,MDH1,NDUFA10,NFKB2,NHP2,RASGRP1,RELA,RIGI,RPL13A,RPL18A,RPL23A,RPL30,RPL31,RPL38,RPL6,RPS13,RPS15,RPS16,SMAD3,STAT5A,TALDO1,TCF3,TLE3,TNFRSF1A,TPI1,TRAF2,TUFM,UNC13D,UQCRC1
3-deazaneplanocin		chemical drug		-0.412	bias	0.0431	CEBPB,FZR1,GBX2,HSD17B1,IL10RA,IRF8,KLF6,MAP3K14,MVP,PRKCA,SELENOS,USP53
ELOVL3		enzyme		1.026		0.0431	ACAT2,ALAD,DBT,ENO1,HACL1,IDI1,MICOS10,MSMO1,MVD,MVK,PMVK,TECR
DCAF1		kinase		1.664	bias	0.0437	BAD,CCNB1,CDC25B,FOXM1,PPIF,TCF3
CDKN1A		kinase		0.833		0.0442	AP1M2,CCNB1,CD24,CDC20,CDC25A,CDC25B,CDK1,CHEK1,COG1,CTSB,DLGAP5,DPP3,E2F2,FAT2,FOXM1,GLB1,HMGB2,IL6,ITGA2,ITGB4,ITGB5,KNSTRN,MAD2L1,MET,NPM1,P3H1,PARP2,PBK,PCGF3,PCLAF,PCNA,PLEKHO1,POLD1,PRSS23,RFC4,RPA3,SPAG5,SPHK2,SUV39H1,TOP2A,TPST2,TPX2,UTS2
THEM6		other		-1.912	bias	0.0444	ASNS,DHCR7,FDPS,HSD17B7,MSMO1,MVD,NSDHL
GLI1	-3.875	transcription regulator		-0.065		0.0444	ABCG2,ANXA6,ATP9A,BID,C19orf33,CD24,CDK2,CNIH4,CRHR1,CSRNP1,CTSB,DUSP5,EFHD2,EGR1,EIF5A2,EPHB6,FLT3,FLT4,FOXM1,GLI1,GMFG,GPRC5A,GSDMB,HENMT1,IER5L,IGFBP6,IGFBP7,IL6,ING3,ITGB4,JAG2,KLF6,LGALS1,LY6G6D,MRPS6,MST1R,MTMR1,MYADM,NOL4L,NPDC1,NPEPL1,PLOD1,PNISR,POLD4,PPIF,PTK6,PTTG1,RABL6,RGS10,RIN2,RPL30,RPL31,RPP40,SAT1,SGO2,SKP2,SLC16A5,SRM,TIMP2,TNNT1,TUFM,UBALD2,ULK1,VMP1,WNT2B,YPEL5
VEGFB	-4.85	growth factor		-1.062		0.0446	BAD,BID,CIDEA,GPX1,GPX6,MYH6,PRDX1,PRDX5,SLC27A1,SLC27A4
glutamine		chemical - endogenous mammalian		-0.927		0.0466	ADA,ASNS,CARS1,CEBPB,DDIT4,EIF2B4,GCDH,GPX4,HSBP1,HSF1,IL15,IL6,MYH6,NFKB2,PCNA,THEM5,TIMM17A
guanidinopropionic acid		chemical drug	Inhibited	-2.99	bias	0.0472	ABCC10,ATP5MC1,ATP5PO,ATPAF2,COX4I1,NDUFA3,NDUFA5,NDUFA7,NDUFS7
CDK4/6		group	Activated	3.464		0.0473	BCLAF1,CDC45,ENO1,ITIH2,MYO7A,NOP2,RPL10,RPL13,TALDO1,TPI1,TUBA1B,TUFM
PPARGC1B		transcription regulator	Inhibited	-3.13	bias	0.0473	ATP5PO,CIDEA,COX4I1,COX7A1,DGAT1,DHCR24,ENO1,FDPS,MICOS10,MVD,MVK,MYH6
TREX1	-4.668	enzyme		0.671	bias	0.0475	ADAR,B2M,BANK1,DHX58,GBP5,IKBKE,IL12B,IL15,IL6,MOV10,MVP,NFKB2,NLRC5,NLRP3,PARP14,PSME1,RIGI,STAT2,TANK,TAP1,TRAFD1,UBE2L6
CCND1		transcription regulator	Activated	2.212		0.0478	BCLAF1,CCDC32,CDC45,CDK2,CDKN2C,CENPN,CTNNBIP1,DHCR24,EIF5A2,ENO1,EREG,ESCO2,FOXM1,GPRC5A,H2AJ,H2BC21,HACL1,ITIH2,IVD,KIF20B,KLK4,LIN7B,MELK,MTMR1,MYO7A,NOP2,PCLAF,PCNA,PSMC3IP,PTBP3,RPL10,RPL13,TALDO1,TM7SF2,TMEM219,TP53INP2,TPI1,TPX2,TSC2,TUBA1B,TUFM,USE1,WNT7A
CBX5		transcription regulator	Activated	3.308	bias	0.0481	C15orf48,CD24,CDC25A,CKM,DYNLRB1,GCNT3,H2AC18/H2AC19,HENMT1,ICAM2,LY6G6D,MAP1LC3A,PRSS23,PTK6,QPRT,RIN2,SLC7A7,STAT5A,TIMP4,TSPAN13
NELFB		other				0.0489	MAD2L1,POLR2B,POLR2C,POLR2G,POLR2I
IDO1		enzyme		-1.36		0.0489	CD80,IL12B,IL6,SLC1A4,SLC7A5
edaravone		chemical drug		-0.447	bias	0.0489	CAT,ETFA,ETFB,IL6,PRDX3
HDAC2		transcription regulator		-0.607		0.049	CDK2,CDT1,EGR1,FAM107A,FDXR,FOXM1,GLI1,IL12B,IL6,ITGAD,LAT,MMP27,NOS2,OLFM4,POLE4,POLL,RBBP7,SLC25A31,STX1A,SYCE1,TAGLN,THEMIS,TPD52
ESRRG		ligand-dependent nuclear receptor		-1.877	bias	0.0492	ACO2,ACTN2,CASQ2,ENO1,IDH2,IL12B,KCNE1,KCNH2,MDH1,MYBPC3,MYH6,MYL3,OGDHL,SNTA1,SUCLG1,SUCLG2,TPI1,VEGFB
carbamylcholine		chemical drug		-0.822	bias	0.0494	ABCG2,ARG2,EGR1,GEM,IKBKG,MET,NOS2,NOS3
SAHM1		chemical reagent	Activated	2.121	bias	0.0494	AKAP1,BNIP3,DDIT4,DHX37,NT5DC2,RHOBTB1,VARS1,ZFP36L2
CUL3		enzyme		-0.102		0.0496	GSTK1,H2AJ,HAPLN1,IL6,MFAP4,MYBPC2,MYL3,PLS3,SLC25A31,TAGLN
NLRP3	2.018	other		1.92		0.0585	CAT,CDK2,IL6,IRF3,MAPK13,MRC1,NFKB2,NFKBIE,NLRP3,OGG1,PARP2,PEX11B,PINK1,POLB,PTTG1,RBPJ,RFC3,RFC4,TAP1,TNFRSF1A,XRCC1
TO-901317		chemical reagent	Inhibited	-2.348		0.0702	ADIPOR2,ADM,ALDH2,ARG2,CCNB1,CDK2,CIDEA,DHCR7,ECI1,ELOVL1,ENO1,EPHX1,FDPS,GPD1,HSD17B8,IL6,MRPS2,MRPS7,NOS2,NOS3,NR1H3,PFKP,PLTP,PSMA5,PSME1,SKP2,SMAD3,THRA,TKT,TYR,VLDLR
TP73		transcription regulator	Inhibited	-2.46		0.0733	ACTN2,ADA,AIF1L,ARL2,B2M,BCAR1,BID,CCNB1,CDC20,CDC25B,CDH22,CDK1,CDK2,COX4I1,CTSD,DCLRE1A,DDIT4,DHFR,DIMT1,DUSP11,EGR1,ELOB,EREG,FDXR,FLOT2,FOXF1,GAB2,GBX1,GRK5,HAGH,HS6ST1,IDH2,IL6,ITGB4,JAG2,KCNK1,LIMK1,MGMT,MISP,MMP23B,P2RX4,PALLD,PARVB,PDPN,PLCD3,PNRC1,SAT1,SCRG1,SERPINB6,SFN,SPHK2,TAP1,TIMP4,TNFRSF1A,TPX2,TSC2,ULK1,VMP1,XRCC1,ZMAT3
cerivastatin		chemical drug	Inhibited	-2.175		0.0783	AGTRAP,CNP,FDPS,GPX1,IDI1,IL6,ITGAL,ITGB4,KLF2,NOS2,NOS3,TMSB10/TMSB4X
RORC		ligand-dependent nuclear receptor		1.886		0.0818	ALDH2,ASNS,CCNB1,CD28,CISH,DHCR24,ENO1,GFPT2,GLS,HSD17B7,IDH2,IDH3B,IDH3G,IL6,MDH1,NLRP3,NSDHL,PPAT,RHBG,SLC29A4,SLC7A5,SULF2,TPI1,UBE2O,USP53,VLDLR
methamphetamine		chemical drug		-1.917		0.0905	ADGRE1,ATP5PO,BAD,BID,CAT,DERL3,DUS2,EGR1,FOSL2,GPX4,IL6,LGALS1,LYSMD2,MRC1,NAT8L,NDUFB3,SDS,SFN,SH3GLB2,TIMP2,TNFRSF1A
TRAF5		transporter		-1.92		0.0934	CD80,IL12B,IL6,RELA
D-glucose		chemical - endogenous mammalian		-1.787		0.098	ACO2,ADA,ADARB1,ADCY5,ARF3,ASNS,BAD,BCL2L12,CALB1,CARS1,CASQ2,CAT,CCNB1,CDK1,CDT1,CEBPB,CTSB,CTSD,DAPK3,DDIT4,DYNLL1,EGR1,EIF2A,EIF2B4,EMC10,ENO1,FAM3B,FKBP2,GCDH,GPD1,GPX1,GRK2,HAPLN1,IER2,IL6,LAMTOR2,LGALS1,MAP1LC3A,MAPK7,MEN1,MSRB1,NCF1,NDUFB3,NLRP3,NOS2,NOS3,NR4A3,OGDH,PARK7,PBK,PCNA,PFKM,PFKP,PINK1,PLIN3,PPIB,PRDX3,PRKCZ,RELA,RPS14,SCAMP3,SIAH1,SIRT4,SIRT5,SIRT6,SIRT7,SLC25A1,SLC25A10,SLC35B…
fenofibrate		chemical drug	Inhibited	-2.553		0.105	ADIPOR2,ASNS,CAT,CDC25A,CEBPB,CHEK1,CIDEA,COQ3,DGAT1,ECHS1,HADHA,HNF1B,IL6,IRF8,JAG2,LDHB,MGMT,MLYCD,NOS3,NR1H3,PCNA,PLTP,POLD1,PRSS2,RELA,SLC27A1,SLC27A4,SUCLG1,THRA,TIMM17A,TYR,VEGFB,VLDLR
MDM2		transcription regulator	Inhibited	-2.935		0.112	ADGRE1,ADIRF,CDC25A,H2AC18/H2AC19,H2BC21,HBP1,IGFBP6,LRMDA,RABAC1,RELA,RPL23,SFN,SPRY2,TOP2A
TRIM37		enzyme		1.89		0.136	BCL2L10,CDT1,EGR1,PCNA,SELENON,SFN,TRAF2
FUS-DDIT3		fusion gene/product	Activated	2.414		0.136	ASNS,IGFBP6,IL6,KLF2,PALLD,STAT2,STX1A
mibolerone		chemical drug		-1.937		0.144	CAMKK2,CDK1,CLTB,DNAJA4,FDPS,FOSL2,GMNN,IDH3G,ISYNA1,KLK15,NANS,PCNA,PPIB,RPS27,SMPDL3A,SRM,TK1,TOP2A
TRAP1		enzyme	Activated	2.496		0.147	ATP5F1D,CHEK1,CNNM4,COQ10A,DIABLO,ERCC4,GARS1,GFER,MARS1,RMI1,TIMM13,TXN2,UCKL1
ezetimibe		chemical drug	Inhibited	-2.447		0.165	DHCR7,FDPS,IDI1,MVD,MVK,PMVK
gefitinib		chemical drug		-1.97		0.166	CCAR1,CCNB1,CDK2,CEBPB,CELSR2,CHEK1,COL15A1,CTSB,DHFR,EHD1,GCNT3,GLI1,ITGA2,MTBP,NFKB2,PCDH12,PCNA,PINK1,PTTG1,RAD18,SKP2,SPG7,TIMP2,TOP2A
tretinoin		chemical drug	Inhibited	-3.48		0.172	ACKR2,ACSS2,ADA,ADAR,ADGRE1,ADM,ANXA2,ANXA6,APBA2,ARHGEF1,ASNS,BACE1,BID,BMP8A,BNIP3,BTC,C5AR1,CALB1,CALM1 (includes others),CAMKK2,CCNB1,CD80,CDC20,CDK2,CDKN2C,CEBPB,CENPX,CHST10,CIDEA,CSRNP1,CTSB,CTSD,CYP4F22,DAZL,DGAT1,DHPS,DHX58,DKK3,DLGAP5,DYNLL1,EEF1D,EEF1G,EFNB1,EGR1,EHD1,EIF3B,EIF6,EPHX1,ERCC4,FBN2,FOSL2,FOXM1,GARS1,GAS7,GBA1,GBX2,GCA,GDF9,GFI1,GGT1,GHRHR,GLI1,GMNN,GPRC5A,GPX1,GZMA,HADHA,…
MED13		transcription regulator	Activated	2.646		0.175	CIB2,CIDEA,ENO1,GPD1,PGAM2,SLC37A2,TKT
POR		enzyme	Activated	2.534		0.175	ACAT2,ASNS,BTC,C11orf54,CSAD,DHCR24,DHCR7,ECI1,ELOVL1,EREG,FDPS,IDI1,LGALS1,MSMO1,MVD,MVK,NAA80,NSDHL,PMVK,SDS,TM7SF2,TMIGD1
trichostatin A		chemical drug	Inhibited	-3.611		0.182	ABCC5,ADGRE1,ANXA6,ARAF,B2M,BAD,BID,BRMS1,CA9,CCAR1,CD28,CD79B,CDC123,CDK1,CDK16,CEBPB,CHEK1,CISH,COLEC12,CTSB,CTSD,CTSF,DAPK3,DDT,DDX3X,DOK4,EFNA3,EFNB1,EHD1,EPHX1,EREG,FOSL2,FOXM1,FRYL,GDI1,GDPD5,GGT1,GLS,GPX4,HSPA9,IGFBP6,IGFBP7,IL10RA,IL12B,IL6,IRF8,LAT,LGALS1,LIN9,MAD1L1,MET,MGMT,MRC1,MST1,MTO1,MVK,MYH14,MYO9B,NDUFA10,NDUFS8,NFKB2,NOS2,NOS3,NR1H3,PCNA,PDIA2,PGAM2,PIP4P1,PITPNA,POLB,PRDX1,PRS…
testosterone propionate		chemical drug		-1.912		0.202	ADM,AKR7A2,CLTB,FDPS,SGK2,SKP2,SRD5A2
Notch		group		-1.755		0.203	ADGRE1,ADM,FLT4,GATM,GZMA,IL6,MET,NCF1,PATZ1,RELA,SH2D5,SMAD1,SMAD3,SMURF1,TAGLN,TNFRSF1A,TSPAN13,ZEB2
bafilomycin A1		chemical drug		-1.937		0.217	ABCG2,BACE1,CD151,IL6,KCNH2,NOS2,TIMP2
sodium tungstate		chemical drug	Activated	2		0.22	ACO2,ENO1,HSPA4L,STX1A,TPI1
PPARG		ligand-dependent nuclear receptor	Inhibited	-2.306		0.254	ABCG2,ADIPOR2,AGPAT2,ATP5PO,BACE1,CAT,CDK2,CDKN2C,CEBPB,CIDEA,DGAT1,EPHX1,F11R,FDPS,GAK,GPD1,GSTA1,HADHA,IGFBP6,IGFBP7,IL6,ITGAD,IVD,KLF6,MANBA,MDH1,MLYCD,MRC1,MVD,MYH14,NCF1,NDUFA5,NOS2,NOS3,NR1H3,OSBP,PCNA,PLIN3,PLIN5,PMM1,PMVK,RAPGEF1,RELA,RGL1,SAT1,SLC27A1,SLC27A4,TAGLN,TBCC,TBXA2R,TIMP4,TKT,UCK1,VAMP8,VLDLR,WWTR1
daidzein		chemical drug	Inhibited	-2.309		0.265	DNPH1,GRK6,IL6,MAP4K1,MTMR1,OGDH,PLCXD3,RASGRP1,SH2B2,TPD52,ZEB2,ZNF212
L-triiodothyronine		chemical - endogenous mammalian	Inhibited	-2.211		0.277	ACAT2,ADM,AGTRAP,BAD,CDC42EP4,CDK2,CIDEA,COQ10B,COX4I1,CYP27B1,DBT,DHCR24,DNAI1,DUSP5,DVL1,EGR1,ETF1,FDPS,FOXR2,GHRHR,GNA14,GPCPD1,H2AC18/H2AC19,HSD17B7,IDI1,IGFBP6,IL6,KCNK1,LRCH4,MMD2,MSMO1,MVD,MYH6,NID1,NOS2,NOS3,NR0B1,NR1H3,NUDT18,PDK2,PER1,PMVK,PRDX3,PRKCZ,PRSS53,PTTG1,RASGRP1,RBP1,RPS14,SH2B2,SLC27A1,SLC35G1,SRM,ST3GAL4,TCF3,THRA,TK1,TRIP4,VPS72,WNT7A
estradiol-17beta-benzoate		chemical reagent	Inhibited	-3.128		0.278	C1QTNF4,CDC25A,CHST11,ETS2,FKBP2,FOSL2,GALNT6,GLS,GSTM3,H2AJ,KCNH3,MAD2L1,MRC2,MRPL52,NDUFB7,NENF,RDH5,RPL18A,RPL24,RPL36AL,RPL38,SYT2,TIMM13,UQCR11
WNT5A		cytokine	Activated	2.086		0.279	ARPC3,BTC,CD80,CDK8,DBNL,DGKZ,DUSP22,EREG,GDF9,GSK3B,IL12B,IL15,IL6,IRF8,LAT,LRP5,MAP3K11,MAP4K2,MRPS6,MUL1,NOS2,PKN1,RABL6,TLR5,TRAF2,WWTR1,ZEB2
MSB0011359C		biologic drug	Activated	2.333		0.288	EGR1,FANCA,GBP5,KLF2,PARP14,PLTP,RESF1,SERPINB6,TIMP2
STAR		transporter	Activated	2.121		0.291	CARS2,CAT,CKM,ELAC2,GTPBP3,NR1H3,PLIN5,SLC25A19
N-acetylsphingosine		chemical reagent	Inhibited	-2.327		0.296	BID,BNIP3,CAT,CEBPB,GSTA1,NOS2
IgG		complex	Activated	2.241		0.306	ADGRE1,ADGRG1,ADM,B2M,CD80,CEBPB,CKM,DHCR7,EFNA3,EGR1,EHD1,ETS2,FOSL2,GPRC5A,GPX1,IER2,IL12B,IL15,IL6,IRF3,ITGAL,KLF2,LGALS1,MGMT,NFKBIE,PDPN,PLS3,PPIF,PRSS8,RELA,RIGI,RND2,STAT2,STAT5A,TAP1,TNIP1,UBC
gentamicin		chemical drug		-1.773		0.307	ACP2,AHCYL1,ALAD,ARF6,CEBPB,CTSB,CTSD,DNAJB4,DPEP1,EGR1,EIF2B2,EIF2B4,EIF3B,GATM,GFER,GPM6A,HACL1,IL10RA,IL6,ITGB5,KLF6,LGALS1,MGMT,MRPL23,MYBBP1A,NOS2,NPM1,NUDC,RBBP9,SLC5A2,SMAD3,TANGO2,TAP1,TARS1,TMEM120A,VAT1,YBX3,ZNF622
STAT5B		transcription regulator		-1.879		0.321	ABCG2,ADGRG1,AGPAT2,CHEK1,CIDEA,CISH,COX7A1,DEF8,FOSL2,GPD1,IL6,IRF8,LDHB,LIMD2,LMO2,MORN3,MYH6,MZB1,NUCB1,PLTP,PMM1,RELA,RPL21,RPL38,RPS14,SCARA5,SERPINB6,SLC16A5,SLC39A10,SLC47A1,SMPDL3A,SPAG16,STAT5A,TANK,TNFRSF1A,TNNT1,TRAF2,UBE2L6,YBX2
cholic acid		chemical - endogenous mammalian	Inhibited	-2.377		0.33	DHCR7,EPHX1,MVP,NR1H3,PLTP,RBP1,SLCO1B3,TAGLN,TM4SF5
hydrocortisone		chemical - endogenous mammalian	Inhibited	-2.293		0.338	ADM,BACE1,BCLAF1,CD80,CDK1,CEBPB,CRHR1,IGFBP6,IGFBP7,IL6,ITGA2,LALBA,MT3,SMPD2,STAT5A,STX1A,TAT,TEAD4
IRAK3		kinase		-1.972		0.341	ETS2,IL12B,IL6,NOS2
beta-estradiol		chemical - endogenous mammalian	Inhibited	-5.058		0.347	ABCC5,ABCG2,ACKR2,ACOT9,ACTL6A,ADA,ADIRF,ADM,AJUBA,AKAP1,AKT1S1,ALDH2,ALG5,ANTXR1,ANXA2,ANXA4,AP1S1,ARAF,ARHGEF28,ATP5F1D,ATP5PD,ATP6AP1,ATP6V1F,BACE1,BCAR1,BCS1L,BID,BOP1,BTC,C15orf48,CALB1,CALM1 (includes others),CCNB1,CD164L2,CD24,CDC123,CDC20,CDC25A,CDC25B,CDC42EP4,CDC45,CDH15,CDK1,CDK18,CDK2,CDT1,CEBPB,CGN,CHEK1,CISH,CKM,CLTRN,CNP,COA4,COLEC12,CPA2,CRHR1,CRIM1,CRTAP,CSTB,CTSB,CTSD,CYB5A,DAPK…
GATA1		transcription regulator		-1.801		0.375	AHSP,AIP,CD164,CDK2,CDKN2C,CHCHD6,DUT,EGR1,EPB42,ETS2,HSPA9,IRF8,JAZF1,KLF1,LMO2,NFIL3,NHP2,NOP2,PCNA,PHC1,POLA2,POLD1,PSMG4,RFC3,RFC4,SRM,STAT5A,TEK,TFDP2,TFR2,TOP2A
rosiglitazone		chemical drug	Inhibited	-2.405		0.388	ACO2,ACSS2,ADA,ADGRE1,ADIPOR2,ATP5F1D,ATP5MC1,CAT,CD164,CD80,CIDEA,CKM,COX4I1,COX7A1,DGAT1,EGLN2,ETFA,FAM3A,GPAT3,GPD1,GSTA1,HSPA9,IDH3B,IGFBP6,IL12B,IL6,ITGAD,ITGAL,KLF2,MET,MLYCD,MRC1,NDUFS1,NDUFV1,NDUFV3,NOS2,NOS3,NR1H3,PCNA,PFKM,PLA2G15,PLIN5,PLTP,SKP2,SLC27A1,SLC27A4,STAT2,TBXA2R,UQCRC1,VLDLR,WWTR1
NC410		biologic drug	Activated	2.53		0.407	EGR1,FANCA,GBP5,KLF2,MRC1,PARP14,PLTP,RESF1,SERPINB6,STAT2,TIMP2
Insulin		group	Inhibited	-2.99		0.418	ADIPOR2,ALAD,ARG2,ASGR2,ATP5F1D,ATP5MC1,BACE1,BAD,BCKDHA,CCT8,CDK2,CDK8,CEBPB,CIDEA,CKM,COX4I1,COX7A2,CYB5A,DDIT4,DHFR,DNAJB4,DYNLL1,ECI1,EGR1,ETFA,FKBP2,GFPT2,GPD1,GRK2,GSK3B,HSPA9,IL6,IVD,LDHB,LONP1,MEN1,NCF1,NDUFS1,NDUFV1,NDUFV3,NFIL3,NLRP3,NOS2,NOS3,NR0B1,NR1H3,NR4A3,PCNA,PDIA2,PDK2,PER1,PLIN3,PPIB,PRKCA,PRKCZ,RDH5,RPL32,RPS14,RPS16,SKP2,SLC27A1,SLC5A2,SMAD5,STAT2,STAT5A,STX4,TAT,TIMM22,TIMP2…
ADIPOR1		transmembrane receptor		1.951		0.433	CAT,FADD,IL6,NOS2
IRAK1		kinase	Activated	2.165		0.438	IL15,IL6,NLRP3,RELA,STAT2
FBXO32		enzyme	Inhibited	-2.985		0.445	CDK5RAP3,IL6,ISYNA1,MYH6,NANS,PDIA2,PRKCZ,SELENOS,TFPI2
2-methoxyestradiol		chemical - endogenous mammalian	Inhibited	-2.219		0.458	BID,IL6,ITGB5,LALBA,PCNA
IL2RG		transmembrane receptor		1.89		0.459	IKBKE,IL6,ILVBL,IRF3,KLF2,MAP4K2,ZBTB48
SPARC		other		-1.857		0.47	ARG2,BLM,CTSF,DVL1,GPD1,HSF4,IL6,NOS2,POLE2,RABL6,RFC4,SYDE2,THEM5
NGLY1	2.244	enzyme		-1.982		0.478	ATG9A,BNIP3,PINK1,ULK1
atorvastatin		chemical drug	Inhibited	-2.29		0.481	CAT,CDKN2AIPNL,DHCR24,DHCR7,EGR1,FDPS,GLI1,HSD17B7,IDI1,IL6,ITGAL,MAP1LC3A,MSMO1,MVD,MVK,NOS2,NOS3,NR1H3,NSDHL,PMVK,PNPT1,SLCO1B3,TM7SF2
CDK6		kinase	Activated	2.164		0.535	ACTN2,ATP5PF,CA9,CDKN2C,CYP2D6,DHFR,EREG,HRAS,ITGA2,TAP1,TSC2
HSD11B1		enzyme		-1.91		0.542	IL12B,IL6,NOS2,NR1H3
HIC1		transcription regulator	Activated	2.449		0.562	ABHD3,MAP2K3,MAP2K5,RIN2,SMPDL3A,WDR6
17-alpha-ethinylestradiol		chemical drug		-1.976		1	ADGRE1,ASNS,CDK1,ISYNA1,MET,MRC1,NOS3,PCNA,SFN,SLCO1B3,STAT5A,TNNT1,ZYX
WWTR1	2.44	transcription regulator		-1.981		1	CKM,EFNA3,IL6,ITIH2,MRPL52,OXSM,RIGI,TK1,TMPRSS7,TRAPPC5
S1PR4		G-protein coupled receptor	Activated	2		1	ACKR2,IL6,LRMDA,SHROOM3
IRS1		enzyme		-1.944		1	CDKN2C,CEBPB,CIDEA,CKM,COX7A1,DBNL,EGR1,IL6,MYL11,TAGLN,THRA,TNNT1,UCK1
VCAN	2.17	other	Activated	2.206		1	ADM,CASQ2,CEBPB,CIDEA,GLB1,IL12B,IL6,IRF8,PARP14,PRDX5,RBP1,RBPJ,SMAD3,VCAN,YBX3
ZBTB16		transcription regulator		1.852		1	B4GALNT1,BID,CD2,GALE,GALNT6,GATM,HOXD9,HRAS,HSD17B2,IL10RA,IL12B,IL6,KLF2,KLHL6,LDHC,NOS2,POLA2,POLD1,SDS,UCK2
HOXA10		transcription regulator		1.756		1	ADM,ARL2,COL15A1,FKBP3,GFI1,HOXD9,IDH2,MAX,PDPN,RBP1,RELA,RHOG,RNF227,RPL37A,SAT1,SHD,SLC27A1
CREM		transcription regulator	Inhibited	-2.433		1	ANXA4,CCNB1,CEBPB,CSRNP1,EGR1,IDI1,LDHC,MSMO1,MVK,NFIL3,NOS2,PER1,SERTAD1
RASSF1		other	Inhibited	-2.219		1	EGR1,MGMT,RASGEF1A,SRPX,TBK1
POU5F1		transcription regulator	Inhibited	-2.014		1	BAD,BAG3,BCL2L10,BID,BNIP3,CHEK1,CIDEA,CTSB,CTSD,DUSP5,ENO1,FADD,FOXF1,GBX2,GLB1,IER5L,IL6,KLF2,MAX,NR0B1,ORAI1,PFKM,PFKP,PHC1,POLE4,PSMC3IP,SLC27A4,SMAD1,TAF1C,TEAD2,TEAD4,TNFRSF1A,TRAF2,USP44,ZEB2
THRB		ligand-dependent nuclear receptor	Inhibited	-2.078		1	CCNB1,COX7A1,CTSB,CTSD,CYP27B1,F12,FDPS,GDI1,GHRHR,GPX4,HCN4,HEXIM1,IL6,LRRC49,MET,MYH6,NCF1,NLRP3,NR1H3,P2RY14,PER1,PTTG1,SKP2,TNFRSF1A,WNT2B,WNT7A
FOXO4		transcription regulator	Activated	2.155		1	BNIP3,CAT,CERS4,DHCR24,FLT4,IDI1,IGFBP7,PRCP,RICTOR
TNF		cytokine	Inhibited	-2.891		1	ABCG2,ABR,ACKR2,ADAMTS7,ADAR,ADCY5,ADM,AGFG2,ALAD,ALDH2,ANXA11,APBA3,ARHGEF5,ARSI,ATF2,ATP5PF,B2M,B4GALNT1,BACE1,BCKDHA,BCR,BID,BUD23,C15orf48,C5AR1,CAT,CD28,CD80,CDC42EP4,CDK2,CDKN2C,CEBPB,CERS4,CHST11,CIB2,CISH,CKM,CNP,COL15A1,COX4I1,CRHR1,CTSB,CTSD,CTSF,CYP27B1,DBT,DDIT4,DDT,DGAT1,DUSP5,DVL1,EFHD2,EGLN2,EGR1,EHD1,EIF2B2,EREG,ETS2,F11R,FADD,FARP2,FAT2,FBL,FDPS,FLT4,FOSL2,FOXF1,GBA2,GEM,GFPT2,GI…
THRA	-3.099	ligand-dependent nuclear receptor	Inhibited	-2.596		1	COX4I1,CTSB,CTSD,CYP27B1,GHRHR,GPX4,IL6,MYH6,NCF1,NLRP3,PTTG1,SLC6A12,TK1,TNFRSF1A,TOMM20
RARG		ligand-dependent nuclear receptor		-1.915		1	CHST10,EGR1,HNF1B,HOXA4,IGFBP6,IL6,LY6G6D
TFAM		transcription regulator		-1.89		1	ABLIM3,ARAP3,ECHS1,GDPD5,IZUMO1R,LDHB,PFKP,PSD2
DIO3		enzyme	Activated	2.028		1	ACP7,B4GALNT1,CIDEA,ESYT3,FXYD6,HELT,HSD17B1,IRF8,JAKMIP1,KIF18A,PARVB,PLEKHB1,RASL10A,TFR2
SNAI2		transcription regulator	Activated	2.216		1	CDH15,ITGB4,MAPKAPK2,MEF2D,TAGLN
PTPN1		phosphatase		1.982		1	CD80,CIDEA,GSK3B,MET,NOS2
IL1B		cytokine	Inhibited	-2.128		1	ABCG2,ACKR2,ADM,ANTXR1,ANXA4,ASIC3,B2M,BACE1,BBLN,BCL2L10,CALB1,CAT,CD80,CDH22,CDK1,CEBPB,CISH,CLIP2,CPB2,CRHR1,CSRNP1,CTSB,CTSF,CYP27B1,DDIT4,DUSP5,E2F2,EGLN2,EGR1,EHD1,ETS2,FBL,GBP5,GEM,GGT1,GINS2,GLI1,GSK3B,GSTA1,GTF2F1,H1-10,HERC5,HNF1B,HSD17B2,HSF1,IER2,IER5L,IGFBP6,IKBKE,IL10RA,IL12B,IL15,IL6,IRF8,ITGB5,KCNH2,KIF15,KNSTRN,MAPK13,MAPKAPK2,MYEF2,NFIL3,NFKB2,NFKBIE,NLRP7,NOS2,NOS3,NR1H3,NR4A3,…
GHRL		growth factor	Inhibited	-2.19		1	DGAT1,EIF2A,GSK3B,IL6,MLYCD
CSHL1		growth factor		-1.782		1	CISH,GHRHR,GSK3B,MYL11,RELA,SRD5A2
COP1		enzyme		-1.992		1	CEBPB,CISH,IL12B,SLC9A3R1
FLT1		kinase	Activated	2.121		1	DDX3X,DHCR24,LIN7C,MAX,NOS3,PRKAR1A,RBBP4,TNIP1
LDHA		enzyme	Inhibited	-2		1	CDK1,DDIT4,IL6,NOS3
sildenafil		chemical drug		-1.967		1	CEBPB,NOS2,NOS3,VEGFB
chloroquine		chemical drug	Inhibited	-2.321		1	CTSD,FOXM1,IL12B,IL6,MET,RIGI
tributyltin		chemical reagent	Activated	2.121		1	ATP5F1D,ATP5MC1,COX4I1,ETFA,GPRC5A,KANK3,NDUFS1,NDUFV1,NDUFV3,PCNA,STAT2,UQCRC1
ethanol		chemical - endogenous mammalian	Inhibited	-2.875		1	ADM,BAD,C5AR1,CAT,CDA,CEBPB,EGR1,EIF3G,EIF6,ENO1,EPHX1,FOSL2,GPM6A,GPX4,GRK2,HNF1B,HSBP1,IL12B,IL15,IL6,IRF3,KLF6,LGALS1,MAG,MAP1LC3A,MIX23,NAPEPLD,NCF1,NOS2,NOS3,NR0B1,NSDHL,OTUB1,PCNA,PINK1,RBP1,RELA,RHOG,RRP12,SEC23A,SLC25A6,TAT,TBK1,TFPI2,TIMP2,TPI1,TUFM,UQCRC1,ZEB2,ZPR1
methotrexate		chemical drug	Inhibited	-3.023		1	ACSS2,ADIPOR2,ANXA4,CD28,CLN8,DGAT1,DHFR,ECHS1,FKBP3,GSTA1,GZMA,HADHA,IL6,MAPKAPK2,MET,NOS2,NXN,PRDX1,SDS,SETD6
curcumin		chemical drug	Activated	2.205		1	CCNB1,CD24,CD80,CDK1,CDK2,CEBPB,CRY2,DIABLO,EGR1,ELOB,FOSL2,GRK6,GSK3B,IL6,ITGB4,MST1R,NOS2,OGDH,OGG1,POLR2C,QARS1,RELA,SPTLC1,TBXA2R,TESK1,TNFRSF1A,TOP2A,TPT1,VEGFB,YPEL1
cyclosporin A		biologic drug		-1.883		1	ANXA2,ARHGEF1,ASNS,BAD,CALB1,CD80,DDIT4,EGR1,EIF6,FADD,FARP2,GSTM3,GZMA,IL12B,IL6,ITGAL,ITGB4,LAT,MRC1,MTHFS,NOS2,NOS3,PCNA,PRKCA,PSMB10,RBM3,STAT5A,TAF1A,TAGLN,TANK,TLE3,TMSB10/TMSB4X,UPP1
AICAR		chemical - endogenous mammalian	Inhibited	-2.164		1	CCNB1,CEBPB,COX4I1,GPX1,GPX4,ISYNA1,NOS2,NOS3,PRDX1,SESN2,TSC2
MM-589		chemical reagent		-1.98		1	ACTN2,IL6,MYH6,PGAM2
PTC-209		chemical reagent		-1.98		1	ACTN2,IL6,MYH6,PGAM2
progesterone		chemical - endogenous mammalian		-1.955		1	ABCG2,ADARB1,ADM,ASGR2,ATP5PD,C5AR1,C9orf72,CCNB1,CDC25A,CDK2,CDT1,CEBPB,COL15A1,CRHR1,CTSD,CTSF,DNAJB4,ECE2,EGR1,EP400,FKBP3,FKBP4,GARS1,HSD17B2,IDH2,IL12B,IL15,IL17B,IL6,ITGA2,KCNH2,KCNK1,LGALS1,MAD2L1,MAP2K3,MRC1,NFIL3,NOD1,NOS2,NOS3,NPL,NR1H3,NSUN5,P2RX4,PCNA,PDK3,PDPN,PPM1B,PPM1H,PRSS23,PTBP3,RAB11FIP5,RACK1,RBP1,RNF185,RNF227,SFN,SHD,SKP2,SLC27A1,SMPDL3A,ST3GAL4,STAT5A,TAT,TK1,TNFRSF1A,VEGFB
