# Supplementary material for: RNAseq analysis of oocyte maturation from the germinal vesicle stage to metaphase II in pig and human
Source: PLoS One. 2024 Aug 9;19(8):e0305893. doi: 10.1371/journal.pone.0305893 (PMC11315340; doi:10.1371/journal.pone.0305893)
Supplement: S18 Table — (XLSX) [file pone.0305893.s018.xlsx]

## Sheet: Table S18
© 2000-2023 QIAGEN. All rights reserved.
S18 Table. Top 25 networks for MIX (MII + 'Damaged') versus GV stage oocytes in the pig.
ID	Molecules in Network	Score	Focus Molecules	Top Diseases and Functions
1	ATP5MJ,B4GALT4,CAMTA2,CD99L2,COPS9,CTNS,CUTA,CZIB,DEF8,DELE1,DTWD1,FBXO17,KATNB1,MFSD10,NOL4L,NUBP2,OSER1,PGLS,PHYKPL,POFUT2,RGP1,RIGI,RNASEH2C,SLC25A39,SLC35G1,SNX22,TEN1,TEX261,TMEM164,TMEM167A,TNRC18,TTC7A,TVP23A,UBALD2,WIPF2	41	35	[Hereditary Disorder, Organismal Injury and Abnormalities, Renal and Urological Disease]
2	ABLIM3,AGAP3,AHCYL1,BCL2L10,C12orf57,C1orf105,CCDC136,CCDC33,CCDC57,CEND1,CEP57L1,DYDC1,ENKD1,FAM102A,JOSD2,LENG1,LIMD1,LYSMD1,LYSMD2,MISP,NAPRT,PDLIM7,RAB43,RNF6,SDHAF1,SLC25A48,SNX21,THAP7,TRAF2,TRAPPC2L,TRPT1,TSEN54,TYSND1,UBQLN4,VPS13B	41	35	[Connective Tissue Disorders, Developmental Disorder, Hereditary Disorder]
3	ADM,ALYREF,BBLN,CAPNS1,CCDC9,CHTOP,CLK3,COG1,DDX39B,GPN2,GRIN3B,HPS1,HPS4,MRPS7,NEDD1,NME7,PRMT7,PTBP3,RAMAC,SAC3D1,SARNP,SRRT,TAGLN,TEAD2,TEAD3,TEAD4,THOC2,THOC3,TMEM186,TPD52,ZBTB48,ZNF212,ZNF263,ZNF408,ZNF777	41	35	[Cell Morphology, Molecular Transport, RNA Trafficking]
4	AAR2,ADSL,AKAP1,CYB5R1,DHCR24,DHCR7,DOLPP1,ENO1,FDPS,FUNDC2,GMFG,GRAMD1A,LANCL2,MAP2K5,METTL14,MIEF1,MVK,NENF,NSDHL,PEX16,PGS1,PPIB,RASL11A,RPN2,SAR1B,SDF4,SELENOM,SHROOM3,SLC25A1,SPCS3,SYNE3,TM7SF2,TMEM128,VAT1,WDR48	41	35	[Lipid Metabolism, Small Molecule Biochemistry, Vitamin and Mineral Metabolism]
5	beta-galactosidase,BICDL1,CASKIN2,CDC123,CRIM1,EIF5A2,FSTL3,HRAS,JAZF1,KLHL40,MITD1,MMD2,MSRB1,NDRG3,NRAP,NUCB1,PIGO,PMM1,PRXL2B,PWWP3B,RAB6B,RABAC1,RABGAP1,RIMKLA,SCARA5,SLC12A4,SLC1A4,SLIT3,SNX15,SNX31,TEX35,TMC4,TMEM42,TPCN1,WASHC3	38	34	[Carbohydrate Metabolism, Connective Tissue Disorders, Developmental Disorder]
6	ACTR5,APRT,ARAP3,ARPP19,C1orf122,CAMSAP2,CASP8AP2,CETN3,EIPR1,EXOC7,GFOD2,IKBKG,KIF15,KNSTRN,KXD1,LRRC41,MPHOSPH9,NCKAP5L,NID1,NPRL2,NTMT1,PLBD1,PMVK,RABEP2,SNAP29,SPAG5,SPICE1,SUMO,TCP11,TFPT,TMED1,TRIM36,UBXN6,VPS50,VPS51	38	34	[Cancer, Cellular Assembly and Organization, Cellular Function and Maintenance]
7	GADD45GIP1,GCKs,MALSU1,MAP2K1/2,MAP4K2,MAST2,MRPL10,MRPL12,MRPL14,MRPL17,MRPL19,MRPL23,MRPL24,MRPL27,MRPL28,MRPL30,MRPL37,MRPL41,MRPL42,MRPL44,MRPL46,MRPL50,MRPL51,MRPL52,MRPL54,MRPL55,MRPL9,MRPS12,MRPS18A,MTRES1,NACAD,RRP36,SPOUT1,TACO1,WDR53	36	33	[Cell Death and Survival, Gene Expression, Protein Synthesis]
8	AFG3L2,BAG5,C9orf72,DHRS13,DPEP1,DUOXA2,FBXL16,FIS1,GBA2,HAPLN1,ILVBL,KIAA2013,LATS,Mst/krs,NFKB2,NFKBIE,PAMR1,PEX11B,PEX11G,PEX3,PIGC,PIGG,PIGP,RHCG,SAMM50,SMARCD3,SPNS3,SPTLC1,STARD13,TBC1D32,TMEM60,TSR3,VMP1,VPS13C,XPO4	36	33	[Cell Cycle, Cellular Assembly and Organization, Lipid Metabolism]
9	ACSF3,AGA,AKR7A2,ATPAF2,CARS2,CDKN2C,CLPP,FN3KRP,GATB,GTPBP3,HIBCH,LYPLAL1,MAP10,METTL17,MMAB,MRM1,MTMR14,MVB12A,NAA38,NDUFAF5,NXT1,OPA3,PAGR1,PARVB,PLEKHG3,RTN4IP1,SARS2,SCO2,STAT5a/b,TARBP1,TOP1MT,TOP3A,Topoisomerase,TRMT5,WDR3	36	33	[Hereditary Disorder, Metabolic Disease, Organismal Injury and Abnormalities]
10	ABR,AKTIP,ALKBH7,ARHGAP9,CDC42EP4,CDKN2AIPNL,CENPI,CENPN,CTIF,FAM50A,FARP2,FHIP1A,IFFO1,KBTBD7,KLHL15,MRPS9,POLR3H,PRSS8,PSD2,QTRT1,Rab11,Rac,SBSN,SEPTIN6,SEPTIN8,SURF2,THEM5,TRIM41,TSSK3,UBE2O,ZNF251,ZNF3,ZNF550,ZNF574,ZNF696	36	33	[Cell Signaling, Developmental Disorder, Hereditary Disorder]
11	ACOT9,ANP32E,BCR (complex),COQ3,CPS1,CSKMT,DDX28,DHRS4,DKK3,DMGDH,ECHS1,enoyl-CoA hydratase,FDX2,FDXR,GCAT,GCDH,GFPT2,IMMP2L,KCNK9,KREMEN1,MRPS25,MRPS6,MTAP,NOSIP,NT5C3A,NT5DC2,POLDIP2,POLL,PPOX,RARS2,SCLT1,SDS,SLC25A17,SLIRP,SSBP1	36	33	[Metabolic Disease, Neurological Disease, Ophthalmic Disease]
12	ACO2,ANXA2,BCLAF1,BTF3,CCIN,CEP57,DDRGK1,EIF3F,EIF6,FBL,IMP4,Lh,MHC II,MRPL36,MYBBP1A,NOC4L,NOP2,NUDCD3,PPP1R13B,RPL13A,RPL18A,RPL30,RPL31,RPL38,RPL6,RPS13,RPS15,RPS16,RPS9,RPUSD1,RRP12,TCOF1,YBX3,ZFP36L2,ZNF18	36	33	[Cancer, Cell Death and Survival, Organismal Injury and Abnormalities]
13	26s Proteasome,AADAC,ALKBH5,ARRDC2,BID,C15orf48,COQ10A,CTSD,CTSF,DEGS2,GLS,HSPA9,HTRA2,LDHB,LMBR1L,MINDY2,NDUFA10,NDUFA13,NDUFA3,NDUFA7,NDUFB3,NDUFB7,NDUFS8,NDUFV3,NOD1,PGAM2,PKD1,PRODH2,TLE3,TREH,TUFM,UBC,Ubiquitin,UBL7,UQCRC1	36	33	[Cancer, Hematological Disease, Immunological Disease]
14	ANNEXIN,ANTKMT,ANXA11,ANXA4,ANXA6,ARMC12,ASB13,AVPI1,C1orf74,DGCR6L,FIGLA,FRS3,JAKMIP1,LDH (family),LDHC,Mapk,MBD6,MCCD1,MORN3,MTBP,PADI6,PANK2,PPP1R16A,RIPPLY2,SAT2,SCNM1,SPATA19,TEKT1,UBXN11,ZMIZ2,ZNF202,ZNF438,ZNF524,ZNF526,ZSCAN30	34	32	[Cell Cycle, Cell Death and Survival, Endocrine System Disorders]
15	ARMC8,C19orf33,CNRIP1,DNAJB4,GPCPD1,GPD1,GPS2,IDH,IDH3B,IDH3G,ITIH2,LAD1,MCAT,MKLN1,MRPS11,MRPS15,MRPS2,MRPS33,NAA80,NOS2,PARP4,PDILT,pentosyltransferase,peroxidase (miscellaneous),PM20D2,PNISR,PPCDC,SPR,SVBP,TGDS,WDR47,YPEL5,ZFYVE1,ZKSCAN4,ZSWIM8	34	32	[Carbohydrate Metabolism, Nucleic Acid Metabolism, Small Molecule Biochemistry]
16	B9D1,C15orf39,CEP290,CFAP410,Cytoplasmic Dynein,DNAJC7,DSN1,DYNC2H1,DYNC2I2,DYNLRB1,ETFB,FBXO38,FKBP4,GATAD1,HENMT1,MIER1,MIS12 Complex,MKS1,MTMR1,NDC80,NPAS1,PMF1/PMF1-BGLAP,QSER1,RAB7,RIN2,RPGR,RPGRIP1L,RPS19BP1,SGO2,SPACA3,SPC24,SPG11,SPSB3,STAT5A,ZP3	34	32	[Developmental Disorder, Hereditary Disorder, Organismal Injury and Abnormalities]
17	B3GNTL1,CHCHD6,CHRAC1,CNNM4,Cr3,CRHBP,CROCC,CYTH1,DNAJC11,FRYL,ICAM2,IL12 (family),IMPDH1,Integrinα,IPO13,ITGAD,LMAN2L,MARCHF2,MFSD11,MICOS13,MTX1,PCNP,PHLDB3,PUSL1,RANBP17,SAYSD1,SLC25A19,SPACA9,SYCE1,TKFC,TRAFD1,UFSP2,WDR25,YIF1B,ZNRD2	34	32	[Carbohydrate Metabolism, Cellular Assembly and Organization, Dental Disease]
18	AAAS,AKAP,AUP1,BAD,BCAP31,C2CD2L,CA9,CETN2,DERL1,GGCX,H2AC18/H2AC19,IPO9,NDC1,Nuclear Pore Complex,NUP107,NUP160,NUP35,NUP37,NUP43,NUP93,RAE1,RANGAP1,RESF1,RNF169,RPS6KA,SCYL1,SSR1,SSU72,STX5,TMEM216,TMEM266,TMEM9,TPR,USE1,YKT6	34	32	[Cellular Assembly and Organization, DNA Replication, Recombination, and Repair, Molecular Transport]
19	BCL9,C7orf50,C8orf34,CCNDBP1,CTU2,CXorf38,EPHX1,FCRL6,FOXK2,FTHL17,GRHPR,HNF1B,IL12 (complex),ING2,INO80B,KAT14,KCTD17,KLF16,LHX4,LMTK3,LUC7L,MCRS1,Mir122a,b,NF-Y,NFRKB,NFYC,PIP4K2B,PUF60,RFXANK,RNF138,SGK2,SHFL,TXNDC5,VRK3,YY1	34	32	[Cell Cycle, Cellular Assembly and Organization, Cellular Function and Maintenance]
20	Abl1/2,ADCK5,AIF1L,ARPC3,CCDC42,CTSB,DAZL,FXR2,GBA1,LRRC47,MSANTD3,PAIP2,PFKP,PHLDB1,PHRF1,PLOD1,PLOD3,PRRC2B,RNH1,RTCB,RTRAF,SIRT7,SNIP1,Spliceosome B activated,Spliceosome ILS,SPTBN2,TMEM160,TMEM175,TOP3B,TTI1,WDR18,XAB2,YTHDF1,ZNF839,ZNHIT2	34	32	[Connective Tissue Disorders, Developmental Disorder, Hereditary Disorder]
21	CRY2,DARS1,DRG1,EIF3B,FADD,H1-10,HMGB2,MARS1,MKRN1,NOC2L,NOP53,polyubiquitin,QARS1,RACK1,RACK1 hypoxia ubiquitination,RAD18,RPL10,RPL13,RPL35,RPS14,RPS19,RPS25,RPS8,RRP1B,RSPH9,SET complex,SLC35F6,STAP2,TBPL1,TOP2A,TP53INP2,TRIP4,TXN2,ZBTB1,ZC3H18	34	32	[Cancer, Cell Death and Survival, Organismal Injury and Abnormalities]
22	ABCC10,ABCC5,ABCG2,B3GNT3,CD109,CFC1/CFC1B,CHID1,CHPF2,CLEC18A/CLEC18C,CLN6,CNEP1R1,CTDNEP1,GALNS,GGH,GLT8D1,KCNMB3,KLK15,LRFN3,LRRC61,MANBA,MFAP4,Na ,K -ATPase,NAXE,PAPLN,POGLUT2,POMGNT2,SELENON,STARD3,TAB2/TAB3,TEX264,TNFR1 Signaling,TNFRSF1A,TTC17,UBE4A,xenobiotic-transporting ATPase	32	31	[Cellular Development, Cellular Growth and Proliferation, Renal Proliferation]
23	60S ribosomal subunit,ADARB1,BOP1,CCDC137,DDX56,Eif2,H2AF,H2AJ,NEIL1,Nfat (family),NGDN,NLRP7,PPAN,PSTPIP1,RPL12,RPL18,RPL19,RPL21,RPL24,RPL26,RPL29,RPL32,RPL34,RPL36AL,RPL37A,RPL39,RPL7L1,RPLP2,RRP7A,RSL24D1,SAMD4A,SRP68,TCF25,WDR46,ZFP62	32	31	[Endocrine System Disorders, Metabolic Disease, Organismal Injury and Abnormalities]
24	ASPSCR1,CDIPT,EFNA3,FAM32A,FAM76B,FCGBP,GET3,histone-lysine N-methyltransferase,HSPA4L,Igf,Igfbp,IGFBP6,IgG,KCTD15,KDF1,METTL23,NPLOC4,NSFL1C,PAFAH1B3,PPIL4,RBM15B,SELENOS,SETD1B,SETD7,SUV39H1,TAGAP,TECR,UBL4A,UBXN1,UQCR11,WDR33,WDR82,ZFAND2B,ZHX1,ZNF593	32	31	[Dental Disease, Dermatological Diseases and Conditions, Developmental Disorder]
25	ADAMTSL5,ARL2,BETA TUBULIN,BRPF1,BRPF3,CLIP2,CRMP2-KLC1-Tubulin,DENND4C,DNAH1,DNAI1,Dynein,FBN2,GAB2,H2BC21,HDGFL2,HMMR,IER2,KAT6A,LRFN1,MAST3,MELK,MICAL1,NCKIPSD,NEIL3,PPM1G,RABL6,SERHL2,SMU1,SOGA1,SPG7,TPX2,TTC28,TUBB4B,Tubulin alpha/beta,ZNF280D	32	31	[Cancer, Gastrointestinal Disease, Organismal Injury and Abnormalities]
