# Supplementary material for: RNAseq analysis of oocyte maturation from the germinal vesicle stage to metaphase II in pig and human
Source: PLoS One. 2024 Aug 9;19(8):e0305893. doi: 10.1371/journal.pone.0305893 (PMC11315340; doi:10.1371/journal.pone.0305893)
Supplement: S19 Table — (XLSX) [file pone.0305893.s019.xlsx]

## Sheet: Table S19
© 2000-2023 QIAGEN. All rights reserved.
S19 Table. Causal networks for MIX (MII + 'Damaged') versus GV stage oocytes in the pig.
Master Regulator	Expr Log Ratio	Molecule Type	Participating regulators	Depth	Predicted Activation	Notes	Activation z-score	p-value of overlap	Network bias-corrected p-value	Target Molecules in Dataset	Causal network	Target-connected regulators
UBA6		enzyme	26s Proteasome,ABCB1,ABL1,AKT1,ATM,BHLHE40,CASP2,CCND1,CDKN1A,CDKN2A,CEBPA,CTNNB1,CYP19A1,CYP2E1,DDX5,DNM1L,DNMT3A,E2f,E2F1,EGFR,EIF2AK3,EIF4E,ERBB2,ERK,ERK1/2,ESR1,FAS,FOXO3,GLI1,GRIN1,HIF1A,HNF4A,HTT,HUWE1,IGF1R,IKK (complex),IL6,IREB2,Jnk,JUN,KRAS,LCK,Map3k7,MAPK9,MCL1,MDM2,MDM4,Mek,mir-143,mir-23,MTOR,MTORC1,MYC,NANOG,NELFCD,NFKB1,NFKBIA,NOTCH1,NPM1,NR3C1,P38 MAPK,PGR,PI3K (complex),PPARG,PPI…	3			0.113	2.39e-23	0.0001	ABCA7,ABCC5,ABCF3,ABCG2,ACAT2,ACKR2,ACO2,ACP2,ACSF3,ACSS2,ACTL6A,ACVRL1,ACY1,ADA,ADCY5,ADGRE1,ADIPOR2,ADIRF,ADRM1,AHCYL1,AIF1L,AIP,AKAP1,AKT1S1,ALDH2,AMIGO1,AMPH,ANTXR1,ANXA2,ANXA4,ANXA6,AP1G2,AP1M2,AP1S1,AP2S1,ARFGAP1,ARHGAP27,ARHGDIG,ARHGEF1,ARHGEF5,ARL2,ARPC3,ARPP19,ASF1B,ATG9A,ATP5F1D,ATP5MC1,ATP5PD,ATP5PF,ATP6V1E1,ATP6V1F,ATP9A,ATPAF2,B4GAT1,B9D1,BAD,BAG3,BCAP31,BCAR1,BCKDHA,BCL9,BET1L,BID,B…	705 (85)	82
MLXIPL		transcription regulator	26s Proteasome,ABL1,AJUBA,Akt,ATM,AURKA,AXIN1,BHLHE40,CASP2,CCND1,CDKN1A,CDKN2A,CEBPA,CYP19A1,DDX5,DNM1L,DNMT3A,E2f,E2F1,EIF2AK3,EIF4B,EIF4E,ERBB2,ERK1/2,ESR1,FADD,FAS,FOXO3,GLI1,GRIN1,HIF1A,HNF4A,HNRNPK,HSF1,IGF1R,IL6,IRF3,JUN,MAP2K1,MAPK8,MAPK9,MAVS,MBD3,MDM2,Mek,mir-143,mir-23,MLXIPL,MTOR,MTORC1,MYC,NANOG,NFkB (complex),NFKB1,NOTCH1,NPM1,NR3C1,P38 MAPK,PDK,PDK1,PDK2,PDK4,PGR,PKM,PLK1,PPARG,PPI…	3			-0.741	2.01e-20	0.0001	ABCA7,ABCC5,ABCF3,ABCG2,ACKR2,ACP2,ACSF3,ACSS2,ACTL6A,ACVRL1,ACY1,ADA,ADAR,ADCY5,ADGRE1,ADGRG1,ADIPOR2,ADIRF,ADRM1,AHCYL1,AIF1L,AJUBA,ALDH2,AMIGO1,ANTXR1,ANXA11,ANXA2,ANXA4,ANXA6,AP1G2,AP1M2,AP1S1,AP2S1,ARFGAP1,ARHGAP27,ARHGDIA,ARHGDIG,ARHGEF1,ARHGEF5,ARL2,ASB13,ASF1B,ASIC3,ATP5F1D,ATP5IF1,ATP5MC1,ATP5PD,ATP5PF,ATP6V1F,ATP9A,ATPAF2,B4GAT1,B9D1,BAD,BAG2,BAG3,BCAP31,BCAR1,BCKDHA,BET1L,BID,BOC,BOP1,…	728 (83)	83
SKI		transcription regulator	26s Proteasome,ADAM17,Akt,Ap1,AR,ATF2,BHLHE40,CCND1,CDK2,CDKN1A,CDKN1B,CDKN2A,CDX2,CEBPA,CEBPB,CHUK,Creb,CREB1,CYP19A1,DDX5,DENR,DNM1L,DNMT3A,E2f,E2F1,E2F3,EGFR,EIF2AK2,EIF2AK3,ELK1,ERBB2,ERK1/2,ESR1,FOXO1,FOXO3,FOXP3,GLI1,GRIN1,Hdac,HIF1A,HNF4A,HRAS,ID2,ID3,IGF1R,IKBKB,IL6,Jnk,JUN,JUNB,KRAS,LEF1,MAP2K5,MAPK1,MAPK7,MAPK8,MAPK9,MCL1,MDM2,MDM4,Mek,mir-143,MTOR,MTORC1,MYC,MYOD1,NANOG,NCOA1,Nfat (fam…	3			-0.369	4.49e-20	0.0001	ABCA7,ABCC5,ABCF3,ABLIM3,ACO2,ACP2,ACSF3,ACSS2,ACTL6A,ADA,ADAR,ADCY5,ADGRE1,ADIPOR2,ADIRF,ADRM1,AGTRAP,AIF1L,AKAP1,AKT1S1,ALDH2,ALDH3B1,ALG5,AMPD1,AMPH,ANTXR1,ANXA11,ANXA4,ANXA6,AP1G2,AP1M2,AP1S1,AP2S1,APBA2,APOF,APRT,ARAF,ARF6,ARFGAP1,ARHGEF1,ARHGEF5,ARL2,ARPC3,ATP5F1D,ATP5IF1,ATP5MC1,ATP5PD,ATP6AP1,ATP6V1F,ATP9A,ATPAF2,B4GALNT1,B4GAT1,B9D1,BAD,BAG3,BAIAP2L1,BANK1,BCAN,BCAP31,BCAR1,BET1L,BID,BNI…	736 (107)	107
PYHIN1		other	26s Proteasome,AJUBA,Akt,AKT1,APC,APP,ATM,BCL2L11,BHLHE40,CASP2,CCND1,CDK1,CDK2,CDKN1B,CEBPA,CEBPB,CYP19A1,DDX5,DENR,DNMT3A,E2f,E2F1,E2F3,EIF2AK3,EIF4E,ERBB2,ERK1/2,estrogen receptor,EZH2,FAS,FBXW7,FLI1,FOS,FOXO1,FOXO3,FOXP3,FZR1,GATA3,GLI1,GRIN1,HDAC1,HMGA1,HNF4A,ID2,ID3,IGF1R,IL6,ING1,IREB2,JUN,LATS1,MAPK8,MAPK9,MASTL,MCL1,MDM2,Mek,mir-143,MTOR,MTORC1,MYC,MYCN,MYOD1,NANOG,NCOA1,NF-Y,NFATC1,NFkB…	3			1.724	1.05e-19	0.0001	ABCA7,ABCC5,ABCF3,ABCG2,ABLIM3,ACKR2,ACO2,ACP2,ACSF3,ACSS2,ADA,ADCY5,ADGRE1,ADIPOR2,ADIRF,ADRM1,AGA,AIP,AJUBA,AKAP1,AKT1S1,ALDH2,ALDH3B1,AMPD1,ANTXR1,ANXA11,ANXA2,ANXA4,ANXA6,APOF,APRT,ARAF,ARFGAP1,ARHGAP27,ARHGEF1,ARHGEF5,ARPP19,ATP5F1D,ATP5MC1,ATP5PD,ATP6V1E1,ATP6V1F,ATP9A,ATPAF2,B4GAT1,B9D1,BAD,BAG3,BAIAP2L1,BANK1,BCAN,BCAP31,BCKDHA,BCR,BET1L,BID,BRF2,BTC,BTG4,C16orf74,C19orf33,C19orf53,C1orf1…	681 (108)	108
Ep300/Pcaf		complex	26s Proteasome,ABCB1,ABL1,ACLY,Akt,AKT1,Ap1,AR,ATF2,BCL6,BHLHE40,BTK,CASP2,CCND1,CDK9,CDKN1A,CDKN2A,CEBPA,CTNNB1,CYP19A1,DDX5,DNM1L,DNMT3A,E2f,E2F1,EIF2AK3,EIF4E,EP300,Ep300/Pcaf,ERBB2,ERK1/2,ESR1,estrogen receptor,ETV1,FAS,FOXA2,FOXO3,GATA4,GLI1,GRIN1,HCFC1,IGF1R,IL6,IRF4,IRF7,KAT2B,KLF1,MAP2K1,MAPK8,MAPK9,MEF2C,Mek,mir-143,MTOR,MTORC1,MYC,MYOD1,NANOG,NEUROD1,NFE2L2,NFKB1,NFKBIA,NOTCH1,NPM1,NR3C…	3			0.229	1.17e-19	0.0001	ABCA7,ABCF3,ABCG2,ACKR2,ACO2,ACP2,ACSF3,ACSS2,ACVRL1,ADA,ADAR,ADCY5,ADGRG1,ADIPOR2,ADRM1,AHCYL1,AIF1L,AIP,AKAP1,AKR7A2,AKT1S1,ALAD,ALG5,AMIGO1,ANTXR1,ANXA4,ANXA6,AP1G2,AP1M2,AP1S1,AP2S1,APBA3,ARHGAP27,ARHGDIG,ARHGEF1,ARHGEF5,ARL2,ARRDC2,ASF1B,ATG9A,ATP5F1D,ATP5IF1,ATP5MC1,ATP5MJ,ATP5PD,ATP6AP1,ATP6V1E1,ATP6V1F,ATP9A,ATPAF2,B4GALNT1,B4GAT1,B9D1,BAD,BAG3,BCAP31,BCAR1,BCKDHA,BCL9,BCR,BID,BRF2,BTC,C1…	688 (87)	84
Jmy-p300		complex	26s Proteasome,ABCB1,ABL1,Akt,AKT1,Ap1,AR,ATF2,BCL6,BHLHE40,BTK,CASP2,CCND1,CDK9,CDKN1A,CDKN2A,CEBPA,CREBBP,CTNNB1,CYP19A1,DDX5,DNM1L,DNMT3A,E2f,E2F1,EIF2AK3,EIF4E,EP300,ERBB2,ERK1/2,ESR1,estrogen receptor,ETV1,FAS,FOXA2,FOXO3,GATA4,GLI1,GRIN1,HCFC1,IGF1R,IL6,JMY,Jmy-p300,KLF1,MAP2K1,MAPK8,MAPK9,MDM2,MEF2C,Mek,mir-143,MTOR,MTORC1,MYC,MYOD1,NANOG,NEUROD1,NFE2L2,NFKB1,NFKBIA,NOTCH1,NPM1,NR3C1,P38 M…	3			-0.038	2.19e-19	0.0001	ABCA7,ABCF3,ABCG2,ACKR2,ACO2,ACP2,ACSF3,ACSS2,ACVRL1,ADA,ADCY5,ADGRG1,ADIPOR2,ADIRF,ADRM1,AHCYL1,AIF1L,AIP,AKAP1,AKR7A2,AKT1S1,ALAD,ALG5,AMIGO1,ANTXR1,ANXA4,ANXA6,AP1G2,AP1M2,AP1S1,AP2S1,APBA3,ARHGAP27,ARHGDIG,ARHGEF1,ARHGEF5,ARL2,ARRDC2,ASF1B,ATG9A,ATP5F1D,ATP5IF1,ATP5MC1,ATP5MJ,ATP5PD,ATP6AP1,ATP6V1E1,ATP6V1F,ATP9A,ATPAF2,B4GALNT1,B4GAT1,B9D1,BAD,BAG3,BCAP31,BCAR1,BCKDHA,BCL9,BCR,BID,BRF2,BTC,C…	689 (85)	83
SP100		transcription regulator	26s Proteasome,ABCB1,ABL1,Akt,AKT1,ARID3A,ATM,BHLHE40,CASP2,CCND1,CDKN1A,CDKN2A,CEBPA,CEBPB,CTNNB1,CYP19A1,DNM1L,DNMT3A,E2f,E2F1,EIF2AK3,EIF4E,ERBB2,ERK1/2,ESR1,ESR2,FAS,FOXA1,FOXA2,FOXO3,GLI1,GRIN1,Hif1,HIF1A,HNF4A,IGF1R,IL6,JUN,MAP2K1,MAPK8,MDM4,Mek,mir-143,mir-23,MTOR,MTORC1,MYC,NANOG,NFkB (complex),NFKB1,NFKBIA,NOTCH1,NPM1,NR3C1,P38 MAPK,PGR,PI3K (complex),PPARG,PPIF,PRKAA,PRKAA1,RB1,SMAD3,SP…	3			1.136	2.37e-19	0.0001	ABCA7,ABCF3,ABCG2,ABLIM3,ACAT2,ACKR2,ACO2,ACP2,ACSF3,ACSS2,ACTL6A,ACVRL1,ACY1,ADA,ADAR,ADCY5,ADGRE1,ADGRG1,ADM,ADRM1,AHCYL1,AIF1L,AIP,AJUBA,AKAP1,AKT1S1,ALDH2,AMIGO1,ANTXR1,ANXA2,ANXA4,ANXA6,AP1G2,AP1M2,AP1S1,AP2S1,ARAP3,ARFGAP1,ARHGAP27,ARHGDIG,ARHGEF1,ARHGEF5,ARL2,ARPP19,ATG9A,ATP5IF1,ATP5MC1,ATP6V1E1,ATP6V1F,ATP9A,ATPAF2,B4GAT1,B9D1,BAD,BAG3,BCAP31,BCAR1,BCKDHA,BCL9,BET1L,BID,BLM,BOC,BOP1,BRF2…	745 (79)	77
(diaminocyclohexane)(diacetato)(dichloro)platinum		chemical reagent	(diaminocyclohexane)(diacetato)(dichloro)platinum,26s Proteasome,ABL1,Akt,AKT1,ATM,BHLHE40,CASP2,CCND1,CDK2,CDK4,CDKN1A,CDKN1B,CDX2,CEBPA,CEBPB,CYP19A1,DDX5,DENR,DNM1L,DNMT3A,E2f,E2F1,E2F3,EIF2AK3,EIF4E,ERBB2,ERK1/2,estrogen receptor,FAS,FOXO1,FOXO3,FOXP3,GRIN1,HIF1A,HNF4A,ID2,ID3,IGF1R,IL6,JUN,MAPK8,MAPK9,MCL1,MDM2,MDM4,Mek,mir-143,mir-23,MTOR,MTORC1,MYC,NANOG,NCOA1,NF-Y,NFkB (complex),NFKB1,NFK…	3			0.664	5.19e-19	0.0001	ABCA7,ABCF3,ABCG2,ABLIM3,ACKR2,ACO2,ACP2,ACSF3,ACSS2,ACTL6A,ACY1,ADA,ADCY5,ADGRE1,ADIPOR2,ADIRF,ADRM1,AGTRAP,AIF1L,AIP,AKAP1,ALDH2,ALDH3B1,ANTXR1,ANXA11,ANXA2,ANXA4,ANXA6,AP1M2,APOF,APRT,ARAF,ARFGAP1,ARHGAP27,ARHGEF1,ARHGEF5,ARL2,ARPP19,ATP5F1D,ATP5IF1,ATP5MC1,ATP5PD,ATP5PF,ATP6V1E1,ATP6V1F,ATPAF2,B4GAT1,B9D1,BAD,BAG3,BAIAP2L1,BANK1,BCAN,BCAP31,BCAR1,BCKDHA,BCR,BET1L,BID,BOP1,BORA,BRF2,BTC,BTG4,C…	655 (87)	85
mitoxantrone		chemical drug	26s Proteasome,ABCB1,AHR,Akt,ANXA7,aristolochic acid I,ATR,benzo(a)pyrene,BHLHE40,CASP2,CASP3,CBL,CDC42,Cdc42,Cdk,CDK6,CDKN1A,CDKN1B,CDKN2A,CDX1,COMMD1,CSF2,CXCL8,CYP19A1,CYP1B1,DDX5,DICER1,DNM1L,DNMT3A,E2f,E2F1,EGFR,EIF2AK3,EIF4E,ERBB2,ERK1/2,ESR1,Focal adhesion kinase,FOS,GATA3,GLI1,GRIN1,GSK3B,HNF4A,HRAS,HUWE1,IGF1R,IL18,IL1B,IRF3,IRF4,ITGB3,JUN,KDR,KRAS,MAP2K1,Mek,mir-140,mir-143,mir-23,mitox…	3			-0.221	5.39e-19	0.0001	ABCA7,ABCF3,ABCG2,ACP2,ACSF3,ACSS2,ACY1,ADA,ADCY5,ADGRG1,ADM,ADRM1,AGA,AGTRAP,AHCYL1,AIF1L,AJUBA,ALDH2,ALKBH5,AMBN,AMIGO1,AMPH,ANGPTL6,ANKS3,ANTXR1,ANXA2,ANXA4,ANXA6,AP1G2,AP1M2,AP1S1,AP2S1,APOF,ARF6,ARFGAP1,ARHGAP27,ARHGDIG,ARHGEF1,ARL2,ARPC3,ARPP19,ASB13,ASF1B,ASGR2,ASIC3,ASNS,ATG9A,ATP5F1D,ATP5IF1,ATP5MC1,ATP5PD,ATP5PF,ATP5PO,ATP6V1F,ATP9A,ATPAF2,B3GNT3,B4GAT1,BAD,BAG2,BAG3,BANK1,BBLN,BCAP31,B…	734 (118)	115
OXSR1		kinase	26s Proteasome,ABCB1,ABL1,Ap1,AR,ATF2,ATM,BHLHE40,CASP2,CCND1,CDKN1A,CDKN2A,CEBPA,CTNNB1,CYP19A1,DDX5,DNM1L,DNMT3A,E2f,E2F1,EGFR,EIF2AK3,EIF4E,ERBB2,ERN1,ESR1,FAS,FOXO1,FOXO3,GLI1,GRIN1,HIF1A,IGF1R,IL6,IRF7,ITCH,JUN,MAPK8,MDM4,Mek,mir-143,MYC,NANOG,NFKB1,NFKBIA,NOTCH1,NPM1,NR3C1,OXSR1,P38 MAPK,PGR,PKN1,PPARG,PPARGC1A,PPIF,PRKAA,PRKAA1,RB1,RELA,RORC,SKIL,SLC12A3,SMAD2,SMAD3,SP1,STING1,STK11,Tgf be…	3			0.635	5.81e-19	0.0001	ABCA7,ABCF3,ABCG2,ABLIM3,ACAT2,ACO2,ACP2,ACSF3,ACTL6A,ADA,ADAR,ADCY5,ADGRE1,ADIPOR2,ADRM1,ADSL,AGPAT2,AHCYL1,AIF1L,AKAP1,ALG5,AMIGO1,ANTXR1,ANXA2,ANXA4,ANXA6,AP1G2,AP1M2,AP1S1,AP2S1,ARHGAP27,ARHGDIA,ARHGDIG,ARHGEF1,ARHGEF5,ARL2,ARR3,ASF1B,ASPHD2,ATG9A,ATP5IF1,ATP5MC1,ATP6AP1,ATP9A,ATPAF2,B4GALNT1,B4GAT1,B9D1,BAD,BAG3,BANK1,BCAP31,BCAR1,BCKDHA,BCR,BID,BRF2,BTC,BTF3,C12orf57,C16orf74,C19orf33,CALM1…	717 (74)	73
BAG2	-2.21	other	ADAM17,Akt,AKT1,Ap1,ATF2,BAG2,BCL6,BHLHE40,CCND1,CCNE1,CCR2,CD24,CD40,Cdk,CDK4/6,CDK6,CDKN1A,CDKN1B,CEBPA,CEBPB,CEBPD,CFTR,CREB1,CREBBP,CREM,CTSB,CYP19A1,DDX5,DNM1L,DNMT3A,DUSP1,E2f,E2F1,EGFR,EIF2AK3,EIF4E,ELK1,ERBB2,ERBB4,ERK1/2,ESR1,estrogen receptor,ETS1,ETV5,FBXW7,FLI1,FOSB,FOXO1,FOXP3,GATA1,GATA3,GATA4,GLI1,GRIN1,HDAC1,HDAC2,HNF4A,HSF1,Hsp70,HSPA5,HSPA8,IGF1R,IL10,IL6,IRF1,ITGB1,Jnk,JUN,KAT5…	3			0.72	1.16e-18	0.0001	AADAC,ABCA7,ABCC5,ABCF3,ABCG2,ABLIM3,ACKR2,ACP2,ACSF3,ACSS2,ACY1,ADA,ADAR,ADGRE1,ADGRG1,ADIPOR2,ADIRF,ADSL,AHSP,AIP,AJUBA,AKAP1,ALKBH7,AMBP,AMDHD2,ANTXR1,ANXA11,ANXA4,ANXA6,AP1G2,AP1M2,AP1S1,AP2S1,ARFGAP1,ARHGDIA,ARHGEF1,ARHGEF5,ARPP19,ARRDC2,ASB6,ASPHD2,ATP5MC1,ATP5PD,ATP6V1E1,ATP9A,ATPAF2,B2M,B4GAT1,B9D1,BAD,BAG3,BANK1,BCAN,BCAP31,BET1L,BID,BMP8B,BNIP3,BOC,BRF2,BRPF1,BTF3,C15orf39,C19orf33,C1or…	697 (127)	125
colcemid		chemical - endogenous non-mammalian	26s Proteasome,ABCB1,AKT1,Ap1,APP,ATF2,ATM,BCL2L11,BHLHE40,CASP2,CDC7,CDKN2A,CEBPA,CEBPB,CITED2,colcemid,Creb,CREB1,CREBBP,CREM,CSF1,CTNNB1,CYP19A1,DDX5,DNM1L,DNMT3A,DUSP1,E2f,E2F1,EGFR,EIF2AK3,EIF4E,ELK1,ERBB2,ERK,ESR1,ETS1,ETV1,FOS,FOXO3,GATA4,GLI1,GRIN1,HNF4A,HSF1,IGF1R,IL6,KAT5,KLF4,L1CAM,LIPE,MAPK1,MAPK3,MCL1,MED1,Mek,MET,mir-143,MKNK1,MTOR,MTORC1,MYB,MYC,NANOG,NCOA1,NCOA2,NCOA3,NFATC4,NFE2L…	3			0.961	1.52e-18	0.0001	ABCA7,ABCF3,ACAT2,ACKR2,ACP2,ACSF3,ACSS2,ACVRL1,ADA,ADAR,ADCY5,ADRM1,AHCYL1,AIF1L,AIP,AKAP1,AKR7A2,AKT1S1,ALDH2,ALKBH5,ALKBH7,AMBP,AMIGO1,AMPD1,ANTXR1,ANXA11,ANXA4,ANXA6,AP1G2,AP1S1,AP2S1,APBA2,APBA3,ARF3,ARG2,ARHGAP27,ARHGDIA,ARHGDIG,ARHGEF1,ARHGEF5,ARL2,ARPP19,ARRDC2,ASF1B,ATG9A,ATMIN,ATP5IF1,ATP5MC1,ATP5PD,ATP6V1E1,ATP6V1F,ATP9A,ATPAF2,B4GALNT1,B4GAT1,BAD,BAG3,BCAP31,BCAR1,BCKDHA,BCL2L10,BCL2L…	732 (109)	108
olomoucine II		chemical drug	ABCB1,Akt,AR,ATF4,BRCA1,BRD4,CCND1,Cdk,CDK2,CDK4/6,CDK6,CDK7,CDK9,CDKN1A,CDKN1B,CDX2,CEBPB,CTBP2,CTNNB1,DENR,E2F1,E2F3,EP300,ESR1,estrogen receptor,FOXO1,FOXP3,GATA4,HSPA5,ID2,ID3,MAPT,MCL1,MDM2,MED1,MYC,MYOD1,NCOA1,NPM1,NR1I2,olomoucine II,PARP1,PELP1,PGR,POU2F1,POU2F2,POU5F1,PPP1CA,PTTG1,RARA,Rb,RB1,RBL2,RBP1,SF3B1,SMARCA4,SMARCC1,SNAI2,SOX2,SP1,SPHK1,STAT3,TP53,WT1	3			0	1.53e-18	0.0001	ABCA7,ABCF3,ABCG2,ABLIM3,ACAT2,ACO2,ACP2,ACSF3,ACSS2,ACVRL1,ADCY5,ADGRE1,ADGRG1,ADIPOR2,ADIRF,AGPAT2,AGTRAP,AHCYL1,AKAP1,AKT1S1,ALDH2,ALDH3B1,ALG5,ALKBH5,AMBP,AMIGO1,AMPD1,ANTXR1,ANXA11,ANXA6,AP1G2,AP1M2,AP1S1,AP2S1,APBA3,APOF,APRT,ARAF,ARFGAP1,ARHGDIG,ARL2,ARPP19,ARRDC2,ASB13,ASF1B,ASNS,ATF2,ATG9A,ATP5IF1,ATP5MC1,ATP5PF,ATP5PO,ATP6AP1,ATP6V1F,ATPAF2,B4GALNT1,B9D1,BACE1,BAG2,BAG3,BAIAP2L1,BCAN,BC…	596 (64)	63
CCNE2		other	Akt,BRCA1,CCNE2,CDK2,CDK3,CDKN1A,CDKN1B,CDX2,CEBPB,CTNNB1,DENR,E2F1,E2F3,ELF4,ESR1,estrogen receptor,FOXO1,FOXP3,ID2,ID3,MAPT,MCL1,MDM2,MYC,MYOD1,NCOA1,NFATC4,NOTCH1,NPM1,NR1I2,PARP1,PELP1,PGR,PPP1CA,PTTG1,Rb,RB1,RBL2,RBP1,SF3B1,SMARCA4,SMARCC1,SNAI2,SOX2,SP1,SPHK1,STAT3,TP53,WT1	3			0.084	1.69e-18	0.0001	ABCA7,ABCF3,ABLIM3,ACAT2,ACO2,ACP2,ACSF3,ACSS2,ACTN2,ACVRL1,ADGRE1,ADGRG1,ADIPOR2,ADIRF,AGTRAP,AHCYL1,AKAP1,AKT1S1,ALDH2,ALDH3B1,ALKBH5,AMIGO1,ANTXR1,ANXA11,ANXA6,AP1G2,AP1M2,AP1S1,AP2S1,APOF,APRT,ARAF,ARFGAP1,ARG2,ARHGDIG,ARL2,ARPP19,ASF1B,ATF2,ATG9A,ATP5IF1,ATP5MC1,ATP5PF,ATP5PO,ATP6V1F,ATPAF2,B2M,B9D1,BACE1,BAG2,BAG3,BAIAP2L1,BANK1,BCAN,BCAP31,BCKDHA,BCL9,BCLAF1,BCS1L,BET1L,BOC,BOP1,BTG4,C19or…	562 (49)	47
DNAJB1		transcription regulator	ABL1,AKT1,ATM,BHLHE40,BID,CASP3,CASP9,CCND1,CD24,CD40,CDKN1A,CDKN2A,CEBPA,CEBPB,CTNNB1,CYP19A1,DDX5,DICER1,DNAJB1,DNM1L,DNMT3A,E2f,E2F1,EIF2AK2,EIF2AK3,EIF4E,ERBB2,ERK1/2,FAS,FOXP3,GLI1,GRIN1,HDAC2,HIF1A,HNF4A,HSF1,Hsp70,HSPA5,IGF1R,IL18,IL6,Jnk,JUN,LAMP2,MAP2K1,MAPK8,MAPK9,Mek,mir-143,mir-23,MTOR,MTORC1,MYC,NANOG,NFkB (complex),NFKB1,NFKBIA,NOD2,NOTCH1,NPM1,PARP1,PGR,PI3K (complex),Pkc(s),PLA2G6…	3			1.265	1.83e-18	0.0001	ABCA7,ABCF3,ABCG2,ACAT2,ACKR2,ACO2,ACP2,ACSF3,ACSS2,ACTL6A,ACVRL1,ACY1,ADA,ADCY5,ADGRE1,ADGRG1,ADIPOR2,AHCYL1,AIF1L,AIP,AKAP1,ALDH2,AMIGO1,ANKS3,ANTXR1,ANXA11,ANXA2,ANXA4,ANXA6,AP1M2,ARFGAP1,ARHGAP27,ARHGDIA,ARHGDIG,ARHGEF1,ARHGEF5,ARL2,ARPP19,ASF1B,ATP5F1D,ATP5IF1,ATP5MC1,ATP5PD,ATP5PF,ATP6V1E1,ATP6V1F,ATP9A,ATPAF2,B2M,B4GAT1,BAD,BAG2,BCAP31,BCAR1,BCKDHA,BCL9,BCR,BET1L,BID,BLM,BOC,BOP1,BRF2,BRPF…	681 (83)	81
SKP2	2.269	other	26s Proteasome,ATF2,ATF4,BHLHE40,BRD4,CCNE1,CDK9,CDKN1A,CDKN1B,CDKN1C,Creb,CREB1,Cyclin A,CYP19A1,DDX5,DIO2,DIO3,DNM1L,DNMT3A,DUSP1,E2F3,EIF2AK3,EIF4E,ELF4,ERBB2,ERBB3,ESR1,estrogen receptor,F2,FADD,FOS,FOXM1,FOXO1,FOXO3,GATA4,GLI1,GRIN1,HIF1A,HRAS,HSF1,ID2,ID3,IL2,IL6,JUN,LEF1,LMNA,MAP2K1,MAPK1,MAPK8,MED1,MEF2C,Mek,MET,mir-143,MLXIPL,MTORC1,MYC,NFATC2,NFE2L2,NFKBIA,NR1I2,NR3C1,NR4A1,PAX8,POU5F1,…	3	Activated		4.723	1.93e-18	0.0001	ABCA7,ABCF3,ABCG2,ACO2,ACP2,ACP7,ACSF3,ACSS2,ACTL6A,ACTN2,ADA,ADAR,ADARB1,ADCY5,ADM,ADRM1,AGA,AGTRAP,AIF1L,AKAP1,AKR7A2,ALKBH5,AMBP,ANGPTL6,ANTXR1,ANXA11,ANXA2,ANXA6,AP1G2,AP1M2,AP1S1,AP2S1,APBA2,APBA3,APOF,ARAF,ARF6,ARFGAP1,ARHGAP27,ARHGDIA,ARHGEF1,ARL2,ARRDC2,ASB13,ASGR2,ATG9A,ATP5IF1,ATP5MC1,ATP5MJ,ATP5PF,ATP6V1F,ATP9A,ATPAF2,B2M,B4GALNT1,B4GAT1,BAD,BAG3,BAIAP2L1,BANK1,BCAN,BCAP31,BCKDHA,BCL2L…	723 (99)	95
Ncoa-Nr1i2-Rxra		complex	ABCB1,AKT2,ALDH2,AR,ATF2,ATM,BCL6,BTK,CD36,CEBPB,CITED2,CREBBP,CRTC2,CTNNB1,EP300,ESR1,ESRRA,Esrra,ESRRG,ETV1,FANCD2,FOXM1,FOXO1,GATA1,GATA4,GRIP1,HIF1A,JUN,JUNB,KLF1,MDM2,MED1,MEF2C,MMP1,MYC,MYOD1,Ncoa-Nr1i2-Rxra,NCOA1,NEUROD1,NEUROG1,NFE2L2,NfkB1-RelA,NFKBIA,NR1H3,NR1I2,NR1I3,NR2F1,NR3C1,NR3C2,NR5A2,NRF1,NRIP1,P38 MAPK,PARP1,PDX1,PGR,POU1F1,PPARA,PPARD,PPARG,PPARGC1A,RB1,RBL2,RELA,RXRA,SOX2,SP1…	3	Inhibited		-5.356	3.35e-18	0.0001	AADAC,ABCA7,ABCF3,ABLIM3,ACO2,ACSF3,ACTL6A,ACTN2,ACVRL1,ADCY5,ADGRG1,ADIPOR2,ADIRF,ADM,AGPAT2,AHCYL1,AHSP,AKAP1,AKR7A2,AKT1S1,ALAD,ALG5,AMBP,AMIGO1,ANXA6,AP1G2,AP1S1,AP2S1,APBA3,APOF,ARAF,ARAP3,ARF3,ARFGAP1,ARG2,ARHGDIA,ARHGDIG,ARPP19,ARR3,ARRDC2,ASF1B,ATG9A,ATP5IF1,ATP5MJ,ATP5PD,ATP5PF,ATP5PO,ATP6AP1,ATP6V1F,ATPAF2,B4GALNT1,B9D1,BAG3,BANK1,BCAN,BCAP31,BCKDHA,BCL9,BCLAF1,BID,BLM,BNIP3,BOC,BOP1,BR…	626 (81)	79
PA2G4		transcription regulator	26s Proteasome,ABCB1,Akt,Ap1,ATF4,ATM,BHLHE40,CASP2,CBLB,CDK4/6,CDKN1A,CDKN1B,CDKN2A,CEBPA,CEBPB,CHUK,Creb,CREBBP,CYP19A1,DDX5,disulfiram,DNM1L,DNMT3A,E2f,E2F1,EGFR,EIF2A,EIF2AK3,EIF4E,ELK1,ERBB2,ESR1,ESR2,estrogen receptor,EZH2,FOXC1,FOXO1,FOXO3,FOXO4,GATA1,GLI1,GRIN1,GSK3B,HIF1A,HNF4A,HSF1,HTT,IGF1R,IL6,IRF1,IRF3,IRF4,JUN,KAT6A,LEF1,MAP2K1,MAP3K11,MAP3K8,MAPK1,MAPK9,MASTL,MDM2,Mek,mir-143,MMP9,…	3			-0.804	3.59e-18	0.0001	ABCA7,ABCF3,ABCG2,ACKR2,ACSF3,ACSS2,ACTL6A,ADA,ADAR,ADCY5,ADGRG1,ADIPOR2,ADIRF,ADM,ADRM1,ADSL,AGFG2,AGTRAP,AHCYL1,AHSP,AJUBA,AKR7A2,ALDH2,AMBN,AMIGO1,ANTXR1,ANXA11,ANXA4,ANXA6,AP1G2,AP1M2,AP1S1,AP2S1,APBA2,ARFGAP1,ARHGDIA,ARHGDIG,ARHGEF1,ARHGEF5,ARPP19,ARR3,ASPHD2,ATG9A,ATP5IF1,ATP5MC1,ATP9A,ATPAF2,B4GALNT1,B4GAT1,B9D1,BAD,BAG3,BANK1,BCAP31,BCKDHA,BCL2L10,BET1L,BID,BOC,BOP1,BRF2,BRPF1,BTF3,C19orf…	748 (113)	111
LARP1		translation regulator	LARP1	1	Activated	biased	6.245	3.61e-18	0.0001	EEF1D,EEF1G,EIF3F,RACK1,RPL10,RPL12,RPL13,RPL13A,RPL18,RPL19,RPL21,RPL23,RPL23A,RPL24,RPL26,RPL29,RPL30,RPL31,RPL32,RPL34,RPL35,RPL37A,RPL38,RPL39,RPL6,RPS12,RPS13,RPS14,RPS15,RPS16,RPS18,RPS19,RPS25,RPS27,RPS29,RPS5,RPS8,RPS9,TPT1	39 (1)	1
OTUB1	-4.388	enzyme	26s Proteasome,ABCB1,AHR,APP,ATF4,ATM,BHLHE40,BTK,Ca2+,caspase,CCND1,CD274,CD40,Cdk,CDK4/6,CDKN1A,CDKN1B,CDKN2A,CEBPA,CEBPB,CIP2A,CREB1,CSF2,CTNNB1,DCN,DDX5,DNM1L,DNMT3A,E2F1,EGF,EIF2AK3,EIF4E,ELK1,ESR1,ESR2,estrogen receptor,EZH2,FOXM1,FOXO3,G protein alpha i,GATA1,GLI1,GRIN1,GSK3B,HIF1A,HTT,IFNA2,IFNA4,IFNB1,IL1A,IL1B,IL33,IL6,IRF3,IRF4,MAF,MAP4K4,MDM2,MDM4,Mek,MET,mir-143,MTOR,MTORC1,MYC,MYD88…	3	Activated		2.864	3.96e-18	0.0001	ABCA7,ABCF3,ABLIM3,ACAT2,ACP2,ACSF3,ACTL6A,ADAR,ADCY5,ADIPOR2,ADIRF,ADM,ADRM1,AGA,AGFG2,AGTRAP,AHCYL1,AHSP,AIF1L,AJUBA,AKAP1,AKR7A2,AKT1S1,ALDH3B1,AMBP,ANGPTL6,ANTXR1,ANXA6,AP1G2,AP1M2,AP1S1,AP2S1,APBA3,APOF,ARF6,ARFGAP1,ARG2,ARHGAP9,ARHGDIA,ARHGDIG,ARHGEF1,ARHGEF5,ARL2,ARPP19,ASB13,ASF1B,ASGR2,ATF2,ATG9A,ATP5IF1,ATP5MC1,ATP5MJ,ATP6AP1,ATP6V1F,ATP9A,ATPAF2,B2M,B4GALNT1,BAD,BAG2,BAG3,BANK1,BBLN,BC…	761 (109)	107
CSNK1A1		kinase	ABCB1,AHR,Alpha catenin,Ap1,APC,AR,ATF2,ATM,AXIN1,BHLHE40,CARD11,CASP2,CBL,CCND1,CDC25A,Cdk,CDK4/6,CDK6,CDKN1A,CDKN1B,CDKN2A,CEBPA,CHRM3,CNR1,Creb,CREB1,CREBBP,CSNK1A1,CTNNB1,CXCL8,CYP19A1,DDX5,DNM1L,DNMT3A,EGFR,EIF2AK3,EIF4E,EPHA2,ERBB2,ESR1,ESR2,ESRRA,EZH2,FADD,FOXM1,FOXO1,FOXO3,FOXO4,GATA4,GLI1,GRIN1,HDAC1,HIF1A,HRAS,IFITM1,IFNAR1,IGF1R,IL6,IRF4,LRRK2,MAP3K7,MAP4K4,MAPK1,MAPK7,MDM4,MET,mir-143…	3			-0.3	4.59e-18	0.0001	ABCA7,ABCF3,ABCG2,ACAT2,ACO2,ACP2,ACSF3,ACSS2,ACTL6A,ADA,ADCY5,ADM,AGA,AGFG2,AIF1L,AJUBA,AKAP1,AKT1S1,ALAD,ALDH3B1,ALG5,AMIGO1,ANTXR1,ANXA4,ANXA6,AP1G2,AP1M2,AP1S1,AP2S1,APBA2,APOF,ARAF,ARF6,ARFGAP1,ARHGDIG,ARHGEF1,ARHGEF5,ARL2,ARRDC2,ASB13,ASF1B,ASNS,ATG9A,ATP5F1D,ATP5IF1,ATP5PD,ATP5PO,ATP6AP1,ATP6V1F,ATP9A,ATPAF2,B2M,B4GALNT1,B4GAT1,B9D1,BAD,BAG2,BAG3,BCAP31,BCAR1,BCL9,BCS1L,BET1L,BID,BLM,BMP8A…	710 (111)	107
MEG3		other	26s Proteasome,ABCB1,Akt,Ap1,ATM,BHLHE40,CASP2,CBLB,CDK4/6,CDKN1A,CDKN1B,CDKN2A,CEBPA,CEBPB,CHUK,Creb,CREBBP,CYP19A1,DDX5,disulfiram,DNM1L,DNMT3A,E2f,E2F1,EGFR,EIF2AK3,EIF4E,ELK1,ERBB2,ESR1,ESR2,estrogen receptor,EZH2,FOXC1,FOXO1,FOXO3,FOXO4,GATA1,GLI1,GRIN1,GSK3B,HIF1A,HNF4A,HSF1,HTT,IGF1R,IL6,IRF1,IRF3,JUN,KAT6A,LEF1,MAP2K1,MAP3K11,MAP3K8,MAPK1,MAPK9,MASTL,MDM2,MEG3,Mek,mir-143,MMP9,MTOR,MTORC1…	3			1.494	5.5e-18	0.0001	ABCA7,ABCF3,ABCG2,ACKR2,ACSF3,ACSS2,ACTL6A,ADA,ADAR,ADCY5,ADGRG1,ADIPOR2,ADIRF,ADM,ADRM1,ADSL,AGFG2,AGTRAP,AHCYL1,AHSP,AJUBA,AKR7A2,ALDH2,AMBN,AMIGO1,AMPD1,ANTXR1,ANXA11,ANXA4,ANXA6,AP1G2,AP1M2,AP1S1,AP2S1,APBA2,APBA3,ARFGAP1,ARHGDIA,ARHGDIG,ARHGEF1,ARHGEF5,ARPP19,ARR3,ASPHD2,ATG9A,ATP5IF1,ATP5MC1,ATP9A,ATPAF2,B4GALNT1,B4GAT1,B9D1,BAD,BAG3,BANK1,BCAP31,BCKDHA,BCL2L10,BET1L,BID,BOC,BOP1,BRF2,BRPF1…	753 (108)	108
LATS1		kinase	26s Proteasome,Akt,AKT1,AXIN1,BCL2L1,BRCA2,caspase,CCNB1,Cdc2,CDK2,CDKN1A,CDKN1B,CDX2,CEBPB,CHUK,DDX5,DENR,DNMT3A,E2F1,E2F3,EIF4B,EIF4E,ERBB4,ESR1,estrogen receptor,EZH2,FADD,FOXL2,FOXM1,FOXO1,HISTONE,HSF1,HTRA2,ID2,ID3,IKBKB,INSR,IRF3,IRS1,Jnk,KAT5,LATS1,MAP2K1,MAP2K4,MAP2K6,MAP3K11,MAPK1,MAPK13,MAPK14,MAPK8,MAPK9,MAPT,MAVS,MCL1,MDM2,MTOR,MTORC1,MYC,MYOD1,NCOA1,NFkB (complex),NFKBIA,NPM1,NR1I2,P…	3			0.592	6.28e-18	0.0002	ABCA7,ABCC5,ABCF3,ABLIM3,ACP2,ACSF3,ACVRL1,ACY1,ADCY5,ADGRE1,ADGRG1,ADIPOR2,ADIRF,ADRM1,AGPAT2,AGTRAP,AHCYL1,AIF1L,AIP,AJUBA,ALDH2,ALDH3B1,ALKBH5,ALKBH7,AMIGO1,AMPD1,ANTXR1,ANXA6,AP1G2,AP1M2,AP1S1,AP2S1,APOF,APRT,ARAF,ARFGAP1,ARHGAP27,ARHGDIA,ARHGDIG,ARL2,ARPP19,ASB13,ASF1B,ASNS,ATG9A,ATP5F1D,ATP5IF1,ATP5PD,ATP6V1E1,ATP6V1F,ATPAF2,B9D1,BAIAP2L1,BANK1,BCAN,BCAP31,BCAR1,BCKDHA,BCLAF1,BET1L,BID,BOP1…	641 (98)	94
Cyclin A		group	26s Proteasome,ABL1,AJUBA,Alpha catenin,Ap1,APC,APLNR,APP,AXIN1,BCL2L11,BHLHE40,CASP2,CCNA2,CDC25B,CDC25C,CDC7,CDK1,CDK6,CDKN2A,CDX2,CEBPA,CEBPB,CREBBP,CTNNB1,Cyclin A,Cyclin E,DENR,DNM1L,DNMT3A,DUSP1,E2F1,E2F3,EIF2AK3,EIF4E,ELF4,ELK1,ERBB2,ESR1,ESR2,ESRRA,estrogen receptor,EZH2,FASN,FOS,FOXM1,FOXO1,FOXP3,FZR1,GLI1,GNAS,GRIN1,HDAC4,HIF1A,HMGA1,HNF4A,Hsp27,ID2,ID3,IGF1R,IL6,ING1,INSR,Jnk,KAT5,KDM1…	3			0.735	6.78e-18	0.0001	ABCG2,ABLIM3,ACAT2,ACKR2,ACO2,ACP2,ACSF3,ACSS2,ACTL6A,ACTN2,ACVRL1,ACY1,ADA,ADARB1,ADGRG1,ADIPOR2,ADM,ADRM1,AGA,AHCYL1,AIF1L,AJUBA,AKR7A2,AKT1S1,ALDH2,ALKBH7,AMIGO1,AMPD1,ANTXR1,ANXA11,ANXA2,ANXA4,ANXA6,AP1G2,AP1S1,AP2S1,APRT,ARF3,ARHGDIA,ARHGDIG,ARHGEF1,ARHGEF5,ARL2,ARPP19,ASF1B,ASNS,ATF2,ATP5MC1,ATP5MJ,ATP5PO,ATP6V1F,ATP9A,ATPAF2,B2M,B4GAT1,B9D1,BACE1,BAD,BAG2,BAG3,BAIAP2L1,BANK1,BCAN,BCAP31,BC…	740 (119)	111
CHAF1A		other	26s Proteasome,ABCB1,AKT1,AR,ATF2,ATM,ATR,BHLHE40,BRCA1,CASP2,CASR,CCND1,CDKN1A,CDKN2A,CEBPA,CHAF1A,CREB1,CREBBP,CTNNB1,CYP19A1,cytarabine,DDX5,DNA-methyltransferase,DNM1L,DNMT3A,E2f,EIF2AK3,EIF4E,ELK1,ERBB2,ESR1,FAS,FOXO3,GLI1,GRIN1,H2AX,Hdac,HIF1A,HNF4A,IL6,MAP2K1,MAPK1,MDM2,MDM4,Mek,mir-143,mir-23,MTOR,MTORC1,MYC,NANOG,NCL,NFkB (complex),NFKB1,NFKBIA,NOTCH1,NR3C1,ODC1,P38 MAPK,PARP1,PPARG,PPIF…	3			0.115	1.37e-17	0.0001	ABCA7,ABCF3,ABCG2,ACKR2,ACO2,ACP2,ACSF3,ACSS2,ACTL6A,ACVRL1,ACY1,ADA,ADAR,ADCY5,ADGRG1,ADIRF,ADRM1,AIF1L,AIP,AKAP1,AKT1S1,ALDH2,ALG5,ANTXR1,ANXA2,ANXA4,ANXA6,AP1G2,AP1M2,AP1S1,AP2S1,ARFGAP1,ARHGAP27,ARHGEF1,ARHGEF5,ARL2,ASF1B,ATG9A,ATP5IF1,ATP5MC1,ATP6AP1,ATP6V1E1,ATP6V1F,ATP9A,ATPAF2,B4GALNT1,B4GAT1,B9D1,BAD,BAG2,BAG3,BANK1,BCAP31,BCKDHA,BCL9,BET1L,BID,BLM,BRF2,BTC,C12orf57,C16orf74,C19orf33,C5A…	681 (78)	77
SVIL		other	26s Proteasome,ABCB1,ABL1,Akt,Ap1,ATF2,ATM,BHLHE40,CASP2,CCND1,Cdc42,CDK6,CDKN1A,CDKN2A,CEBPA,CYP19A1,DDX5,DNM1L,DNMT3A,E2f,E2F1,EGFR,EIF2AK3,EIF4E,ERBB2,ERK,ERK1/2,ESR1,FOXO3,GLI1,GRIN1,HIF1A,HNF4A,HRAS,IGF1R,IL6,Jnk,JUN,MAP2K1,MAPK1,MAPK8,MAPK9,MDM4,Mek,mir-143,mir-23,MTOR,MTORC1,MYC,NANOG,NFAT5,NFkB (complex),NFKB1,NFKBIA,NOD2,NOTCH1,NPM1,NR3C1,NR3C2,PGR,PI3K (complex),PLCG2,PPARG,PPIF,PRKAA1,…	3			-0.485	1.99e-17	0.0002	ABCA7,ABCF3,ABCG2,ACKR2,ACO2,ACP2,ACSF3,ACSS2,ACTL6A,ACVRL1,ACY1,ADA,ADAR,ADCY5,ADGRE1,ADGRG1,ADRM1,AHCYL1,AIF1L,AKAP1,AKT1S1,ALDH2,AMIGO1,ANTXR1,ANXA2,ANXA4,ANXA6,AP1G2,AP1M2,AP1S1,AP2S1,ARF6,ARFGAP1,ARHGAP27,ARHGDIG,ARHGEF1,ARHGEF5,ARL2,ASF1B,ATG9A,ATP5F1D,ATP5IF1,ATP5MC1,ATP5PD,ATP6V1F,ATP9A,ATPAF2,B4GAT1,B9D1,BAD,BAG2,BAG3,BCAP31,BCAR1,BET1L,BID,BLM,BOC,BOP1,BRF2,C16orf74,C19orf33,C5AR1,CALB1…	717 (80)	79
cyclin h/cdk7		complex	ABL1,Akt,AKT1,BRCA1,BRD4,CASP8,CCND1,CCNH,Cdk,CDK2,CDK4/6,CDK6,CDK7,CDKN1A,CDKN1B,CDX2,CEBPA,CTNNB1,cyclin h/cdk7,DENR,E2f,E2F1,E2F3,EGR1,ESR1,estrogen receptor,FOXO1,FOXO3,FOXP3,HSPA5,ID2,ID3,JUN,L-serine,MAPK14,MAPK3,MAPK8,MAPT,MCL1,MDM2,MEF2C,MYC,NCOA1,NPM1,NR1I2,NR4A1,P38 MAPK,PARP1,PELP1,PGR,POU2F2,POU5F1,PPARG,PTEN,PTTG1,RAF1,RARA,Rb,RB1,RBL2,RBP1,RNF2,SF3B1,SMARCA4,SMARCC1,SNAI2,SOX2,SP1,S…	3			0.251	2.15e-17	0.0001	ABCA7,ABCF3,ABLIM3,ACO2,ACP2,ACSF3,ACSS2,ACTN2,ACVRL1,ADGRG1,ADIRF,AGTRAP,AHCYL1,AIP,AKAP1,AKT1S1,ALDH2,ALDH3B1,ALKBH5,AMIGO1,AMPD1,ANXA11,ANXA6,AP1G2,AP1M2,AP1S1,AP2S1,APOF,APRT,ARAF,ARFGAP1,ARHGDIA,ARHGDIG,ARHGEF5,ARL2,ASB13,ASNS,ATF2,ATP5IF1,ATP5MJ,ATP6V1E1,ATP6V1F,ATPAF2,B2M,BAG2,BAG3,BAIAP2L1,BCAN,BCAP31,BCAR1,BCKDHA,BCL2L10,BCL9,BCLAF1,BCS1L,BET1L,BOC,BRPF1,BTG4,C19orf33,C1orf105,CAMKK2,CAM…	570 (73)	70
TERC		other	26s Proteasome,ABCB1,Akt,Ap1,ATM,ATR,BHLHE40,CASP2,CBLB,CDK4/6,CDKN1A,CDKN1B,CDKN2A,CEBPA,CEBPB,CHUK,Creb,CREBBP,CYP19A1,DDX5,disulfiram,DNM1L,DNMT3A,E2f,E2F1,EGFR,EIF2AK3,EIF4E,ELK1,ERBB2,ESR1,ESR2,estrogen receptor,EZH2,FOXC1,FOXO1,FOXO3,FOXO4,GATA1,GLI1,GRIN1,GSK3B,HIF1A,HNF4A,HSF1,HTT,IGF1R,IL6,IRF1,IRF3,JUN,KAT6A,LEF1,MAP2K1,MAP3K11,MAP3K8,MAPK1,MAPK9,MASTL,MDM2,Mek,mir-143,MMP9,MTOR,MTORC1,…	3			-1.461	2.15e-17	0.0003	ABCA7,ABCF3,ABCG2,ACKR2,ACSF3,ACSS2,ACTL6A,ADA,ADAR,ADCY5,ADGRG1,ADIPOR2,ADIRF,ADM,ADRM1,ADSL,AGFG2,AGTRAP,AHCYL1,AHSP,AJUBA,AKR7A2,ALDH2,AMBN,AMIGO1,AMPD1,ANTXR1,ANXA11,ANXA4,ANXA6,AP1G2,AP1M2,AP1S1,AP2S1,APBA2,APBA3,ARFGAP1,ARHGDIA,ARHGDIG,ARHGEF1,ARHGEF5,ARPP19,ARR3,ASPHD2,ATG9A,ATP5IF1,ATP5MC1,ATP9A,ATPAF2,B4GALNT1,B4GAT1,B9D1,BAD,BAG3,BANK1,BCAP31,BCKDHA,BCL2L10,BET1L,BID,BOC,BOP1,BRF2,BRPF1…	750 (111)	110
SLC52A1		transporter	26s Proteasome,ABCB1,ADAM10,AHR,Akt,Ap1,APP,ARNT,ATF2,ATM,BECN1,BHLHE40,carbon monoxide,CASP2,CCND1,CDKN1A,CDKN2A,CDX2,CEBPA,CEBPB,CITED2,Creb,CREB1,CREBBP,CREM,CSF1,CSF2,CTNNB1,CYP19A1,DDX5,DNM1L,DNMT3A,DUSP1,E2F1,EGFR,EIF2AK3,EIF4E,ELK1,ERBB2,ERK1/2,ERN1,ESR1,estrogen receptor,ETS1,FAS,FOS,FOXO1,FOXO3,GATA3,GATA4,GLI1,GRIN1,GSK3B,HIF1A,IGF1R,IKBKB,IL1B,IL6,IRF3,IRF4,KAT5,KLF4,L1CAM,MAPK1,MAPK3,…	3			-1.793	2.63e-17	0.0001	ABCA7,ABCF3,ABCG2,ACKR2,ACO2,ACP2,ACSF3,ACSS2,ACTL6A,ADA,ADAR,ADIPOR2,ADM,ADRM1,AGA,AGTRAP,AHCYL1,AIF1L,AKAP1,AKR7A2,AKT1S1,ALKBH7,AMBP,AMIGO1,ANGPTL6,ANTXR1,ANXA4,ANXA6,AP1G2,AP1M2,AP1S1,AP2S1,APBA2,APBA3,APOF,ARAF,ARFGAP1,ARG2,ARHGDIA,ARHGDIG,ARHGEF1,ARHGEF5,ARL2,ARPP19,ARR3,ARRDC2,ASB13,ASIC3,ATG9A,ATMIN,ATP5IF1,ATP5MC1,ATP5PD,ATP5PF,ATP6V1F,ATP9A,ATPAF2,B2M,B4GALNT1,B4GAT1,B9D1,BACE1,BAD,BAG2…	778 (124)	123
NEK2		kinase	26s Proteasome,ABCB1,ABL1,AKT1,ATM,AURKB,BHLHE40,CASP2,CBL,CCND1,CDC20,CDKN1A,CDKN2A,CEBPA,CTNNB1,CXCL12,CYP19A1,cytarabine,DDX5,DNM1L,DNMT3A,E2f,EIF2AK3,EIF4E,ELK1,EPHA2,ERBB2,ERK,estrogen receptor,FAS,FOXO3,GLI1,GRIN1,HBEGF,HIF1A,HNF4A,HRAS,IGF1R,IL6,Jnk,JUN,MAPK8,MAPK9,Mek,mir-143,mir-23,MMP14,MTOR,MTORC1,MYC,NADPH oxidase,NANOG,NEK11,NEK2,NF-Y,NFkB (complex),NFKB1,NFKBIA,NLRP3,NOTCH1,NPM1,NR3…	3			0.117	3.33e-17	0.0001	ABCA7,ABCF3,ABCG2,ABLIM3,ACAT2,ACO2,ACP2,ACSF3,ACSS2,ACTL6A,ACY1,ADA,ADCY5,ADGRE1,ADRM1,AHCYL1,AIF1L,AIP,AKAP1,ALDH2,AMIGO1,ANTXR1,ANXA2,ANXA4,ANXA6,AP1M2,ARAF,ARF6,ARFGAP1,ARHGAP27,ARHGDIA,ARHGDIG,ARHGEF1,ARHGEF5,ARL2,ASF1B,ASGR2,ATG9A,ATP5F1D,ATP5IF1,ATP5MC1,ATP5PD,ATP5PF,ATP6V1E1,ATP6V1F,ATP9A,ATPAF2,B4GAT1,B9D1,BAD,BAG2,BAG3,BCAP31,BCAR1,BCKDHA,BCR,BET1L,BID,BLM,BOP1,BRF2,BTC,C16orf74,C19orf3…	655 (83)	81
spermine nitric oxide complex		chemical toxicant	26s Proteasome,ABL1,Akt,AKT1,AR,ASAH2,BHLHE40,CASP2,CASP3,Cdk,CDKN1A,CDKN2A,CEBPA,CEBPB,CTNNB1,CYP19A1,DDX5,DICER1,DNM1L,DNMT3A,EGR1,EIF2AK2,EIF2AK3,EIF4E,ERBB2,FAS,GLI1,GRIN1,HIF1A,HNF4A,IGF1R,IL18,IL6,Jnk,MAP2K1,MAPK9,MDM2,MDM4,MEF2C,Mek,mir-143,mir-23,MTOR,MTORC1,MYC,MYOD1,Na+,K+ -ATPase,NANOG,NF-Y,NFkB (complex),NFKB1,NFKBIA,NOTCH1,NPM1,NR3C1,NR4A1,P38 MAPK,PARP1,PGR,PI3K (complex),PLA2G6,PPI…	3	Activated		2.936	3.75e-17	0.0001	ABCA7,ABCF3,ABCG2,ACKR2,ACO2,ACP2,ACSF3,ACSS2,ACTL6A,ACTN2,ACVRL1,ACY1,ADA,ADCY5,ADGRG1,ADIRF,ADRM1,AHCYL1,AIF1L,AIP,ALDH2,ALG5,AMIGO1,ANKS3,ANTXR1,ANXA2,ANXA4,ANXA6,AP1M2,ARFGAP1,ARHGAP27,ARHGDIA,ARHGDIG,ARHGEF1,ARHGEF5,ARL2,ARPP19,ATF2,ATP5F1D,ATP5IF1,ATP5MC1,ATP5MJ,ATP5PD,ATP5PF,ATP6AP1,ATP6V1E1,ATP6V1F,ATP9A,ATPAF2,B4GALNT1,B4GAT1,B9D1,BAD,BAG2,BAG3,BCAP31,BCAR1,BCKDHA,BCL9,BCR,BET1L,BID,BOC,…	670 (81)	80
methylnitrosourea		chemical toxicant	26s Proteasome,ABCB1,AHR,AKT1,Ap1,AR,ARG1,ATM,ATR,BCL6,BHLHE40,BMAL1,CDK2,CDKN1B,CDKN2A,CDX2,CEBPA,CEBPB,Creb,CREB1,CTNNB1,CYP19A1,cytarabine,DDIT3,DDX5,DENR,DNM1L,DNMT3A,DUSP1,E2F3,EGFR,EIF2AK3,EIF4E,ELK1,ERBB2,ERK,ESR1,ETV5,FOS,FOXO1,FOXO3,FOXP3,GATA2,GATA4,GLI1,GRIN1,HSF1,Hsp27,ID3,IGF1,IGF1R,IL1B,IL2,IL6,IRF3,IRF4,Jnk,L-serine,Mapk,MAPK7,MCL1,MDM2,methylnitrosourea,mir-143,MITF,MKNK1,MTOR,MTO…	3			1.136	4.55e-17	0.0001	ABCG2,ABLIM3,ACAT2,ACKR2,ACP2,ACSF3,ACSS2,ACTR1B,ADCY5,ADIRF,ADM,ADRM1,ADSL,AGA,AGTRAP,AHCYL1,AIF1L,AIP,AKR7A2,AKT1S1,ALAD,ALDH3B1,ALG5,AMBP,AMDHD2,AMIGO1,AMPD1,ANGPTL6,ANTXR1,ANXA4,ANXA6,AP1G2,AP1S1,AP2S1,APBA2,APBA3,APRT,ARF3,ARHGDIA,ARHGDIG,ARHGEF1,ARHGEF5,ARPP19,ARRDC2,ASB13,ASF1B,ASGR2,ASIC3,ASPHD2,ATG9A,ATP5F1D,ATP5MC1,ATP5PD,ATP6AP1,ATP6V1E1,ATP9A,ATPAF2,B4GALNT1,B4GAT1,BAD,BAG2,BAG3,BAIAP…	698 (115)	115
G3BP1		enzyme	26s Proteasome,ABCB1,AKT1,Ap1,AR,ATM,BHLHE40,CASP2,CBL,CCND1,CD247,CD28,CD3,CD3E,CD5,CDKN1A,CDKN2A,CEBPA,CREB1,CTNNB1,CXCL12,CYP19A1,DDX5,DNM1L,DNMT3A,E2f,E2F1,EGFR,EIF2AK3,EIF4E,ERBB2,ERK,ESR2,FOXO3,FOXP3,G3BP1,GLI1,GRIN1,HDAC7,HIF1A,HNF4A,HNRNPK,HRAS,IGF1R,IL6,ITGB1,ITK,Jnk,JUN,LCK,MAPK1,Mek,mir-143,mir-23,MTOR,MTORC1,MYC,NANOG,Nfat (family),NFATC4,NFE2L2,NFKB1,NOTCH1,NPM1,NR3C1,NRAS,PGR,PLCG2,…	3			-0.153	4.73e-17	0.0001	ABCA7,ABCF3,ABCG2,ACAT2,ACKR2,ACO2,ACP2,ACSF3,ACSS2,ACTL6A,ACVRL1,ADA,ADAR,ADCY5,ADGRE1,ADIPOR2,ADRM1,AHCYL1,AIF1L,AIP,AJUBA,AKAP1,AKR7A2,ALDH2,ALG5,AMIGO1,ANTXR1,ANXA2,ANXA4,ANXA6,AP1M2,APBA3,ARAF,ARAP3,ARF6,ARHGAP27,ARHGDIA,ARHGDIG,ARHGEF1,ARHGEF5,ARL2,ASF1B,ATG9A,ATP5F1D,ATP5IF1,ATP5MC1,ATP5PF,ATP6AP1,ATP6V1E1,ATP6V1F,ATP9A,ATPAF2,B4GAT1,B9D1,BAD,BAG3,BCAN,BCAP31,BCAR1,BCKDHA,BCL9,BID,BLM,BOP1…	680 (88)	87
2,5-bis(5-hydroxymethyl-2-thienyl)furan		chemical reagent	2,5-bis(5-hydroxymethyl-2-thienyl)furan,26s Proteasome,Akt,AKT1,AR,ATM,BHLHE40,CASP2,CCND1,CEBPA,CTNNB1,CYP19A1,DDX5,DNM1L,DNMT3A,E2f,E2F1,EIF2AK3,EIF2S1,EIF4E,ERBB2,ERK,ERK1/2,FAS,FBXW7,FLI1,FOXO1,FOXO3,GATA3,GLI1,GRIN1,HDAC1,HIPK2,HNF4A,IGF1R,IL6,JUN,KAT5,MAP2K1,MAPK8,MAPK9,MDM2,Mek,mir-143,mir-23,MTOR,MYC,MYCN,NANOG,NF-Y,NFATC1,NFKB1,NFKBIA,NOTCH1,NPM1,P38 MAPK,PGR,PI3K (complex),PPARG,PPIF,PR…	3			0.735	4.96e-17	0.0001	ABCA7,ABCC5,ABCF3,ABCG2,ACAT2,ACKR2,ACO2,ACP2,ACSF3,ACSS2,ACVRL1,ACY1,ADA,ADCY5,ADGRE1,ADGRG1,ADIPOR2,ADIRF,ADRM1,AGTRAP,AHCYL1,AIP,AJUBA,AKAP1,AKT1S1,ALDH2,ALG5,ALKBH7,AMIGO1,ANTXR1,ANXA2,ANXA4,ANXA6,ARFGAP1,ARHGAP27,ARHGDIG,ARHGEF1,ARHGEF5,ATP5F1D,ATP5MC1,ATP5PD,ATP6AP1,ATP6V1E1,ATP6V1F,ATP9A,ATPAF2,B4GALNT1,B4GAT1,B9D1,BAD,BAG3,BANK1,BCAP31,BCKDHA,BCL9,BCR,BET1L,BID,BOC,BRF2,BTC,C12orf57,C16or…	669 (77)	77
PTPRH		phosphatase	ADAM10,AKT1,Ap1,AR,ATF2,BCL6,BMAL1,Calcineurin protein(s),CBL,CCND1,CD247,CD28,CD3,CD3E,CD5,CDKN1B,CEBPB,Creb,CREB1,CXCL12,DDIT3,DOK1,DUSP1,EGFR,EIF4E,EIF4EBP1,ELK1,EPAS1,EPHB2,ESR1,estrogen receptor,ETV5,Focal adhesion kinase,FOS,FOXP3,GATA2,GATA4,HIF1A,HNRNPK,HSF1,Hsp27,ITGB1,ITK,Jnk,JUN,L-serine,LAT,LCK,LCK/Fyn,MAP2K5,MAP4K4,Mapk,MAPK7,MAPK8,MAPK9,MAPT,MITF,MKNK1,MYB,MYC,NADPH oxidase,NCOA3,NE…	3			1.695	5.2e-17	0.0002	ABCA7,ABCF3,ACSF3,ACTL6A,ACVRL1,ACY1,ADA,ADGRE1,AGPAT2,AGTRAP,AHCYL1,AIP,AKAP1,AKR7A2,AKT1S1,ALDH3B1,ALG5,ALKBH5,AMBP,AMDHD2,AMIGO1,ANGPTL6,ANTXR1,ANXA11,ANXA2,AP1G2,AP1S1,AP2S1,APBA2,APBA3,ARAF,ARAP3,ARF3,ARFGAP1,ARHGDIG,ARHGEF5,ARPP19,ARRDC2,ASF1B,ATP5IF1,ATP5MC1,ATP5PO,ATP6AP1,ATP6V1E1,ATP6V1F,ATPAF2,B4GALNT1,B9D1,BAG2,BAG3,BANK1,BCAN,BCAP31,BCAR1,BCLAF1,BCS1L,BET1L,BLM,BMP8B,BOC,BOP1,BRF2,BTC…	614 (103)	97
SHOC2		other	ADAM17,Akt,AKT1,AR,ATF2,BCL6,BRAF,CCND1,CCR2,CDKN1A,CDKN1B,CEBPA,CEBPB,CEBPD,CHUK,Creb,CREBBP,CTNNB1,DUSP1,E2f,EGFR,EGR1,ERBB4,ERK1/2,ESR1,ETS1,ETV5,Focal adhesion kinase,FOS,FOXO1,GATA1,GATA4,GNAQ,HIF1A,HRAS,IKK (complex),IL10,IRF1,ITGB1,ITGB3,JUN,MAP2K1,MAP2K5,MAPK8,MAPT,MED1,Mek,MITF,MKNK1,MMP9,MTOR,MTORC1,MYC,MYOCD,MYOD1,MYRF,NADPH oxidase,Nfat (family),NFATC1,NFKBIA,NOS3,NR1I3,NR3C1,P38 MAPK…	3			0.041	5.26e-17	0.0001	AADAC,ABCA7,ABCF3,ABLIM3,ACAT2,ACO2,ACP2,ACSF3,ACTL6A,ACY1,ADGRE1,ADGRG1,ADSL,AGTRAP,AHCYL1,AHSP,AIP,AKAP1,AKT1S1,ALDH2,ALG5,ALKBH5,AMBP,AMDHD2,AMIGO1,ANTXR1,AP1G2,AP1M2,AP1S1,AP2S1,APBA2,ARF6,ARFGAP1,ARHGAP27,ARHGDIA,ARHGDIG,ARHGEF5,ARPP19,ARRDC2,ASB6,ASF1B,ASPHD2,ATP5IF1,ATP5PO,ATP6AP1,ATP6V1E1,ATP6V1F,ATPAF2,B2M,B9D1,BANK1,BCAN,BCAP31,BCAR1,BCKDHA,BCL9,BCLAF1,BCS1L,BET1L,BMP8B,BOP1,BRF2,BTC,BT…	589 (91)	90
cobalt		chemical toxicant	26s Proteasome,ABCB1,ABL1,AHR,AKT1,AMPK,APLN,ARNT,ATM,BHLHE40,CCND1,CDKN2A,CEBPA,cobalt,Creb,CYP19A1,DDX5,DNM1L,DNMT3A,E2f,E2F1,EIF2AK3,EIF4E,ERBB2,FAS,FOXO3,FOXP3,GLI1,GRIN1,Hif1,HIF1A,HNF4A,IGF1R,IL1B,IL6,MAP2K1,MAPK1,MAPK8,MDM2,Mek,MET,mir-143,MTOR,MTORC1,MYC,NANOG,NF-Y,NFkB (complex),NFKBIA,NOTCH1,NPM1,NR3C1,P38 MAPK,PDE3A,PGR,PI3K (complex),PPARG,PPIF,PRKAA,PRKAA1,PTEN,RAF1,RB1,SMAD3,SP1,STI…	3			-0.305	5.75e-17	0.0001	ABCA7,ABCF3,ABCG2,ABR,ACO2,ACP2,ACSF3,ACSS2,ACTL6A,ACVRL1,ACY1,ADA,ADAMTS7,ADIPOR2,ADIRF,ADM,ADRM1,AHCYL1,AIF1L,AIP,AKAP1,ALAD,AMIGO1,ANTXR1,ANXA11,ANXA2,ANXA4,ANXA6,APBA2,ARFGAP1,ARHGAP27,ARHGDIA,ARHGDIG,ARHGEF1,ARL2,ARSI,ASF1B,ASIC3,ASNS,ATG9A,ATP5F1D,ATP5IF1,ATP5MC1,ATP5PD,ATP5PF,ATP5PO,ATP6V1E1,ATP6V1F,ATP9A,ATPAF2,B4GALNT1,B4GAT1,B9D1,BACE1,BAD,BAG2,BAG3,BBLN,BCAP31,BCAR1,BCL2L10,BCR,BCS1L,B…	688 (74)	73
BCKDHA	-4.394	enzyme	26s Proteasome,ABL1,ACLY,AKT1,AKT2,AR,ATM,BCKDHA,BCL2L11,BHLHE40,BID,BLVRA,CASP2,CCND1,CDKN1B,CDKN2A,CEBPA,CHUK,CLOCK,CREB1,CTNNB1,CYP19A1,DDX5,DNM1L,DNMT1,DNMT3A,E2f,E2F1,EGFR,EIF2AK3,EIF4E,ELK1,ERBB2,ESR1,ESR2,FAS,FOXO1,GLI1,GRIN1,HMOX1,HNF4A,Hsp27,IGF1R,IKBKB,IKK (complex),IL6,IRF3,IRF7,ITGB1,Jnk,JUN,KDR,KLF4,L-serine,LMNA,MAP2K1,MAP3K8,MAPK8,MAPK9,MDM2,Mek,MET,mir-143,MYC,NANOG,NFATC2,NFKB1,N…	3	Activated		2.51	6.61e-17	0.0002	ABCA7,ABCF3,ABCG2,ACAT2,ACKR2,ACP2,ACSF3,ACSS2,ACVRL1,ACY1,ADA,ADCY5,ADGRG1,ADIPOR2,ADIRF,ADRM1,AGTRAP,AHCYL1,AIF1L,AIP,AJUBA,AKT1S1,ALDH2,ALG5,AMIGO1,AMPD1,ANTXR1,ANXA2,ANXA4,ANXA6,AP1G2,AP1S1,AP2S1,ARHGAP27,ARHGDIA,ARHGDIG,ARHGEF1,ARHGEF5,ARL2,ARPC3,ASF1B,ASIP,ATP5F1D,ATP5IF1,ATP5PD,ATP6AP1,ATP6V1E1,ATP6V1F,ATP9A,ATPAF2,B4GALNT1,B4GAT1,B9D1,BAG3,BANK1,BCAP31,BCAR1,BCL2L10,BCL9,BCR,BID,BMP8A,BOC…	734 (104)	103
CDC2-CDK4-BTG1-CNOT7		complex	Akt,BRCA1,BTG1,CDC2-CDK4-BTG1-CNOT7,CDK2,CDK4,CDKN1A,CDKN1B,CDKN2A,CDX2,CEBPA,CEBPB,CTNNB1,DENR,E2F1,E2F3,EIF4EBP1,ELF4,estrogen receptor,FOXM1,FOXO1,FOXP3,GLI1,GSK3B,ID2,ID3,INSR,MCL1,MDM2,MEF2,MTOR,MYC,NCOA1,NOCT,NPM1,NR1I2,OTX2,PARP1,PELP1,PGR,PPARG,PTTG1,RARA,RB1,RBL2,RBP1,SF3B1,SMARCA4,SMARCC1,SNAI2,SND1,SOX2,SP1,SPHK1,STAT3,TFE3,TFEB,TP53,TP73,WT1	3	Inhibited		-2.495	6.66e-17	0.0001	ABCA7,ABCF3,ABCG2,ABLIM3,ACAT2,ACP2,ACSF3,ACSS2,ACVRL1,ADGRE1,ADGRG1,ADIPOR2,ADIRF,AGPAT2,AGTRAP,AHCYL1,AIF1L,AKAP1,ALDH2,ALDH3B1,ALKBH5,AMIGO1,ANTXR1,ANXA11,AP1M2,APOF,APRT,ARAF,ARG2,ARHGDIG,ARHGEF5,ARL2,ARPP19,ASF1B,ASNS,ATF2,ATG9A,ATP5F1D,ATP5IF1,ATP5PD,ATP6V1F,ATP9A,ATPAF2,B2M,B9D1,BAG2,BAG3,BAIAP2L1,BANK1,BCAN,BCAP31,BCAR1,BCKDHA,BCL9,BCR,BCS1L,BLM,BOC,BOP1,BORA,BTG4,C1orf105,CAMKK2,CAMSAP2,…	559 (60)	55
SMARCA4		transcription regulator	26s Proteasome,AHR,Ahr-aryl hydrocarbon-Arnt,androgen,APP,AR,ARNT,BHLHE40,CASP2,CCND1,Cdk,CDK2,CDKN1A,CDKN1B,CDKN2A,CDX2,Creb,CREB1,CREBBP,DDX5,DENR,DNM1L,DNMT3A,E2F1,E2F3,EGF,EGFR,EIF2AK3,EIF4E,ELK1,ESR1,estrogen receptor,FOXA1,FOXA2,FOXO1,FOXO3,FOXP3,G protein alpha i,GATA1,GLI1,GRIN1,HDAC2,HSF1,Hsp27,Hspa1b,ID2,ID3,IGF1R,IL6,JUN,MAPK7,MAPK8,MDM2,MEF2C,mir-143,MTOR,MTORC1,NANOG,NCOA1,NCOA2,NCOA…	3			-1.307	6.85e-17	0.0001	ABLIM3,ACKR2,ACO2,ACP2,ACSF3,ACSS2,ACTN2,ADCY5,ADIPOR2,ADIRF,ADRM1,AGTRAP,AHSP,AIF1L,AKR7A2,AKT1S1,ALDH2,ALDH3B1,ALG5,AMBP,AMPD1,ANTXR1,ANXA11,ANXA4,ANXA6,AP1G2,AP1M2,AP1S1,AP2S1,APBA2,APOF,APRT,ARAF,ARAP3,ARF6,ARFGAP1,ARG2,ARHGAP27,ARHGDIA,ARHGEF1,ARL2,ATF2,ATG9A,ATP5F1D,ATP5MJ,ATP5PD,ATP6AP1,ATP6V1F,ATP9A,ATPAF2,B4GALNT1,BAG3,BAIAP2L1,BANK1,BCAN,BCAP31,BCKDHA,BCLAF1,BCR,BET1L,BNIP3,BOP1,BRF2,BR…	717 (106)	101
GHR dimer		complex	26s Proteasome,Akt,AKT1,AKT2,Ap1,AR,ATF2,BCR-ABL1,Calmodulin,CCND1,CCR2,CDKN1A,CDKN1B,CEBPB,CHUK,Creb,CREB1,CTNNB1,EGFR,EIF4EBP1,ELK1,ERBB2,ERK,ERK1/2,ESR1,Focal adhesion kinase,FOXO1,FOXO3,GATA3,GHR,GHR dimer,GSK3B,HIF1A,Histone h3,HOXA10,HRAS,IFNGR1,IKBKB,IKK (complex),IL10,IRF3,IRF8,IRS1,ITGB1,JAK2,Jnk,JUN,KCNIP3,KRAS,LEPR,MAP2K1,MAP2K1/2,Mapk,MAPK1,MAPK3,MAPK8,MAPT,MDM2,Mek,MTOR,MTORC1,MYC,NA…	3	Inhibited		-3.41	7.15e-17	0.0004	ABCA7,ABCC5,ABCF3,ABLIM3,ABR,ACAT2,ACKR2,ACTL6A,ACTN2,ACY1,ADA,ADGRG1,ADIPOR2,ADIRF,ADRM1,AGA,AGFG2,AGPAT2,AGTRAP,AHCYL1,AIP,AJUBA,AKAP1,AKR7A2,ALDH2,ALG5,ALKBH5,AMPH,ANGPTL6,ANTXR1,ANXA4,ANXA6,AP1G2,AP1M2,AP1S1,AP2S1,APBA2,APBA3,ARF6,ARFGAP1,ARG2,ARHGAP27,ARL2,ARL6IP4,ARPC3,ASF1B,ASNS,ATG9A,ATP5F1D,ATP5IF1,ATP5MC1,ATP5PO,ATP6AP1,ATP6V1E1,ATP6V1F,B4GALNT1,B4GAT1,B9D1,BANK1,BCAN,BCAR1,BCL9,BCS1L,B…	651 (109)	107
SMYD2		enzyme	26s Proteasome,ABCB1,ABL1,AKT1,Ap1,ATF2,ATM,BHLHE40,CASP2,CCND1,CDKN1A,CDKN2A,CEBPA,CTNNB1,CYP19A1,DDX5,DNM1L,DNMT3A,E2f,E2F1,EIF2AK3,EIF4E,ERBB2,ERK1/2,FAS,FOXO3,GLI1,GRIN1,HIF1A,HNF4A,IGF1R,IKK (complex),IL6,IRF3,IRF7,Jnk,MAP2K1,Map3k7,MAP4K4,MAVS,MDM4,Mek,mir-143,mir-23,MTOR,MTORC1,MYC,NANOG,NF-Y,NFKB1,NFKBIA,NOTCH1,NPM1,NR3C1,P38 MAPK,PGR,PI3K (complex),PPARG,PPIF,PRKAA1,RB1,RELA,RIPK1,SMAD3,…	3			-1.336	9.18e-17	0.0001	ABCA7,ABCF3,ABCG2,ACAT2,ACKR2,ACP2,ACSF3,ACSS2,ACTL6A,ACVRL1,ACY1,ADA,ADAR,ADCY5,ADGRG1,ADIPOR2,ADRM1,AHCYL1,AIF1L,AIP,AKAP1,ALDH2,ALDH3B1,AMIGO1,ANTXR1,ANXA2,ANXA4,ANXA6,AP1M2,ARAF,ARFGAP1,ARHGAP27,ARHGDIG,ARHGEF1,ARHGEF5,ARL2,ASF1B,ASNS,ATG9A,ATP5F1D,ATP5IF1,ATP5MC1,ATP5PD,ATP5PF,ATP6V1E1,ATP6V1F,ATP9A,ATPAF2,B4GAT1,B9D1,BAD,BAG3,BCAP31,BCAR1,BCKDHA,BCL9,BCR,BET1L,BID,BLM,BOC,BOP1,BRF2,BTC,C16o…	648 (70)	69
FBXW11		enzyme	Akt,AKT1,androgen,Ap1,AR,ATM,CASP2,CDC34,Cdk,CDKN1A,CDKN1B,CDKN2A,CHUK,Creb,CREB1,CREBBP,CTNNB1,E2F1,EGFR,ELK1,EP300,ERBB2,ERK,ESR1,FBXW11,FBXW7,FLI1,FOXO1,GATA3,GLI2,GSK3B,HDAC1,HIPK2,Hsp27,IFNAR1,IGF1R,IHH,IKBKB,IRF1,Jnk,KAT5,MAPK1,MAPK3,MAPK7,MAPK8,MAPK9,MDM2,Mek,MTOR,MYCN,NCOA2,NFATC1,NFKB2,NFKBIA,Nr1h,NR3C1,NR4A1,PTGS2,RARA,RB1,REL,REST,RUNX3,SHC1,SHH,SMAD2,SMAD4,SP1,SRC,SRC (family),SREBF2,…	3	Activated		3.989	9.2e-17	0.0002	ABCA7,ABCC5,ABCF3,ACAT2,ACSF3,ACTN2,ACVRL1,ACY1,ADAR,ADARB1,ADCY5,ADGRE1,ADGRG1,ADIRF,AGA,AGFG2,AGTRAP,AHCYL1,AIF1L,AIP,AJUBA,AKT1S1,ALDH2,ALG5,ALKBH7,ANGPTL6,ANXA2,ANXA4,ANXA6,AP1G2,AP1M2,AP1S1,AP2S1,APBA2,ARFGAP1,ARG2,ARL2,ASF1B,ATF2,ATG9A,ATP5F1D,ATP5IF1,ATP5PD,ATP6AP1,ATP6V1E1,ATP6V1F,ATPAF2,B2M,B4GALNT1,B4GAT1,B9D1,BANK1,BCAP31,BCAR1,BCKDHA,BCL9,BCLAF1,BCR,BET1L,BNIP3,BOC,BOP1,BRF2,BTC,C12or…	654 (85)	82
gossypol		chemical drug	ABCB1,ABL1,Akt,AKT1,ATF4,ATM,BCL2,BCL2L11,BECN1,BHLHE40,CASP2,CCND1,CDKN1A,CDKN2A,CEBPA,CTNNB1,CYP19A1,DDX5,DNM1L,DNMT3A,E2f,E2F1,EGFR,EIF2AK3,EIF4E,ERBB2,ERK1/2,ESR1,ESR2,estrogen receptor,FOXO3,genistein,GLI1,gossypol,GRIN1,HIF1A,HNF4A,IGF1R,IKBKB,IL6,JUN,MAPK1,MDM4,Mek,mir-143,mir-23,MTOR,MTORC1,MYC,NANOG,NCOA1,NCOA3,NFkB (complex),NFKB1,NOTCH1,NPM1,NR1H3,NR2F1,NR3C1,NR5A2,P38 MAPK,PARP1,PI3K …	3	Activated		2.745	9.39e-17	0.0002	AADAC,ABCA7,ABCF3,ABCG2,ACKR2,ACP2,ACSF3,ACSS2,ACTL6A,ACY1,ADA,ADAR,ADCY5,ADIPOR2,AGA,AIF1L,AIP,AJUBA,AKAP1,AKT1S1,AMPD1,ANTXR1,ANXA4,ANXA6,AP1G2,AP1M2,AP1S1,AP2S1,AP3S2,APBA3,ARFGAP1,ARHGAP27,ARHGDIA,ARHGEF1,ARHGEF5,ARL2,ARR3,ASF1B,ATG9A,ATP5F1D,ATP5IF1,ATP5MC1,ATP5PD,ATP5PF,ATP6V1E1,ATP9A,ATPAF2,B4GAT1,B9D1,BAD,BAG3,BCAN,BCAP31,BCAR1,BCL9,BET1L,BID,BLM,BNIP3,BOC,C16orf74,C19orf33,C19orf53,CALB1…	688 (82)	82
PTTG1	2.028	transcription regulator	26s Proteasome,Akt,Ap1,APC (complex),AR,ATM,BHLHE40,CCND1,CDK2,CDK6,CDKN1A,CDKN1B,CDKN2A,CDX2,Collagen(s),Creb,CREB1,CYP19A1,DDX5,DENR,DIO3,DNM1L,DNMT3A,E2f,E2F1,E2F3,EGFR,EIF2AK3,EIF4E,ELK1,ERBB2,ERK1/2,estrogen receptor,FGF2,FGFR1,FGFR2,FGFR4,FOXO1,FOXO3,FOXP3,GLI1,GRIN1,HIF1A,HNF1A,HNF4A,HRAS,HSF2,Hsp27,ID2,ID3,IL6,INSR,Jnk,JUN,MAPK1,MAPK7,MAPK8,MAPK9,MCL1,MDM2,MDM4,MEF2C,Mek,MET,mir-143,mir-2…	3			-1.309	1.01e-16	0.0001	ABCA7,ABCF3,ABCG2,ABLIM3,ACKR2,ACO2,ACP2,ACP7,ACSF3,ACSS2,ACTL6A,ACTN2,ACY1,ADA,ADCY5,ADIRF,ADRM1,AGAP3,AGFG2,AGTRAP,AIF1L,AJUBA,AKAP1,AKT1S1,ALDH2,ALDH3B1,ALG5,AMBP,AMN,AMPD1,ANTXR1,ANXA11,ANXA2,ANXA4,ANXA6,AP1M2,APBA2,APOF,APRT,ARAF,ARF6,ARFGAP1,ARHGAP27,ARHGDIA,ARHGEF1,ARL2,ARPC3,ASGR2,ATF2,ATP5IF1,ATP5MC1,ATP5MJ,ATP6AP1,ATP6V1F,ATPAF2,B2M,B4GALNT1,B4GAT1,BAD,BAG3,BAIAP2L1,BANK1,BCAN,BCAP31,BC…	756 (118)	116
SMG1		kinase	26s Proteasome,ABCB1,ADAM10,ADAM17,AHR,AKT1,Ap1,APLN,APP,AR,ARNT,ATF2,ATM,BCL6,BHLHE40,CASP2,CCND1,CCR2,CDKN1B,CDKN2A,CEBPA,CEBPB,CEBPD,Creb,CREB1,CREBBP,CREM,CSF1,CYP19A1,DDX5,DNMT3A,DUSP1,E2f,E2F1,EGFR,EGR1,EIF2AK3,EIF4EBP1,ELK1,ERBB2,ERBB4,ERK1/2,ESR1,ETS1,ETV5,FOS,FOSB,FOXO3,FOXO4,FOXP3,GATA1,GATA4,GLI1,GRIN1,GSK3B,Hif1,HIF1A,HNF4A,HSF1,IGF1R,IL10,IL1B,IL6,IRF1,ITGB1,JUN,MAP2K1,MAP3K11,MAPK3,…	3	Activated		2.636	1.02e-16	0.0001	AADAC,ABCA7,ABCF3,ABCG2,ABLIM3,ABR,ACKR2,ACP2,ACSF3,ACSS2,ACTL6A,ACY1,ADA,ADAMTS7,ADGRG1,ADIPOR2,ADIRF,ADM,ADRM1,ADSL,AGTRAP,AHSP,AIF1L,AIP,AKR7A2,AKT1S1,ALAD,ALG5,AMBP,AMDHD2,ANTXR1,ANXA11,ANXA4,ANXA6,AP1G2,AP1S1,AP2S1,APBA2,APBA3,ARFGAP1,ARHGEF1,ARHGEF5,ARL2,ARPP19,ARRDC2,ARSI,ASB6,ASIC3,ASNS,ASPHD2,ATG9A,ATP5IF1,ATP5MC1,ATP5PD,ATP5PF,ATP5PO,ATP6AP1,ATP6V1E1,ATP9A,ATPAF2,B2M,B4GALNT1,B4GAT1,B9D…	788 (131)	130
Ncoa-Nr1i3-Rxra		complex	AKT2,ALDH2,AR,ATF2,ATM,BCL6,BTK,CEBPB,CITED2,CREBBP,CRTC2,CTNNB1,EP300,ESR1,ESRRA,Esrra,ESRRG,ETV1,FANCD2,FOXA2,FOXM1,FOXO1,GATA1,GATA4,GRIP1,HIF1A,HNF4A,JUN,JUNB,KLF1,MDM2,MED1,MEF2C,MMP1,MYC,MYOD1,NCOA,Ncoa-Nr1i3-Rxra,NCOA1,NCOA2,NEUROD1,NEUROG1,NFE2L2,NfkB1-RelA,NFKBIA,NR1H3,NR1I3,NR2F1,NR3C1,NR3C2,NR5A2,NRF1,NRIP1,PARP1,PDX1,PGR,POU1F1,PPARA,PPARD,PPARG,PPARGC1A,RB1,RBL2,RELA,Retinoic acid-RA…	3	Inhibited		-5.964	1.05e-16	0.0001	AADAC,ABCA7,ABCF3,ABLIM3,ACO2,ACSF3,ACTL6A,ACTN2,ACVRL1,ACY1,ADCY5,ADGRG1,ADIPOR2,ADIRF,ADM,AGPAT2,AHCYL1,AHSP,AKAP1,AKR7A2,AKT1S1,ALAD,ALG5,ALKBH5,AMBP,AMIGO1,ANXA6,AP1G2,AP1S1,AP2S1,APBA3,ARAP3,ARF3,ARFGAP1,ARG2,ARHGDIA,ARHGDIG,ARPP19,ARR3,ARRDC2,ASF1B,ATP5IF1,ATP5MJ,ATP5PD,ATP5PF,ATP5PO,ATP6AP1,ATP6V1F,ATPAF2,B4GALNT1,B9D1,BAG3,BANK1,BCAN,BCAP31,BCKDHA,BCL9,BCLAF1,BID,BLM,BNIP3,BOC,BOP1,BRF2,B…	641 (82)	79
ERVW-1		other	26s Proteasome,ABCB1,Akt,AR,ATM,BHLHE40,CASP2,CCND1,Cdk,CDKN1A,CDKN2A,CEBPB,CTNNB1,CYP19A1,DDX5,DNM1L,DNMT3A,E2f,E2F1,EIF2AK3,EIF4E,ERBB2,ERK,ERK1/2,ERVW-1,FAS,FOXO3,GLI1,GRIN1,HIF1A,HNF4A,IGF1R,IL6,JUN,MAP2K1,MAPK8,MAPK9,MDM2,MDM4,MEF2C,Mek,mir-143,mir-23,MTOR,MTORC1,MYC,MYOD1,NANOG,NF-Y,NFkB (complex),NFKB1,NFKBIA,NOTCH1,NPM1,NR3C1,NR4A1,PGR,PI3K (complex),PPARG,PPIF,PPP1CA,PRKAA,PRKAA1,PTEN,RA…	3			0.648	1.06e-16	0.0001	ABCA7,ABCF3,ABCG2,ACAT2,ACKR2,ACO2,ACP2,ACSF3,ACSS2,ACTL6A,ACTN2,ACVRL1,ACY1,ADA,ADCY5,ADGRG1,ADIRF,ADRM1,AHCYL1,AIF1L,AKAP1,ALDH2,ALG5,AMIGO1,ANTXR1,ANXA2,ANXA4,ANXA6,AP1M2,ARFGAP1,ARHGAP27,ARHGDIA,ARHGDIG,ARHGEF1,ARL2,ARPP19,ASF1B,ATF2,ATG9A,ATP5F1D,ATP5IF1,ATP5MC1,ATP5MJ,ATP5PD,ATP6AP1,ATP6V1F,ATP9A,ATPAF2,B4GALNT1,B4GAT1,BAD,BAG2,BAG3,BCAP31,BCKDHA,BCL9,BCR,BET1L,BID,BLM,BOC,BRF2,BRPF1,BTC,C1…	689 (76)	76
RAD50		enzyme	26s Proteasome,ABL1,Akt,AKT1,Ap1,ATF2,ATM,BHLHE40,CBLB,CCND1,CDKN1B,CDKN2A,CEBPA,CEBPB,CHEK2,CHUK,Creb,CREB1,CREBBP,CTNNB1,DDX5,disulfiram,DLX5,DNM1L,DNMT3A,E2F3,EGFR,EIF2AK3,EIF4E,ELK1,ERBB2,ERK,ESR1,ESR2,estrogen receptor,EZH2,FOXC1,FOXM1,FOXO1,GATA1,GLI1,GRIN1,H2AX,HNF4A,HSF1,Hsp27,HTT,IGF1R,IKBKB,IKBKG,IKK (complex),IL6,IRF1,IRF3,KAT6A,L-serine,LEF1,Map3k7,MAP3K8,MASTL,MDM2,Mek,mir-143,MRE11,…	3			1.412	1.11e-16	0.0001	ABCA7,ABCF3,ABCG2,ABLIM3,ACAT2,ACKR2,ACP2,ACSF3,ACSS2,ACVRL1,ADA,ADIRF,ADM,ADRM1,ADSL,AGFG2,AGTRAP,AHCYL1,AHSP,AIF1L,AIP,AJUBA,AKAP1,AKR7A2,ALAD,AMBN,AMIGO1,AMPD1,ANTXR1,ANXA11,ANXA4,ANXA6,AP1G2,AP1S1,AP2S1,APBA2,APBA3,ARHGAP27,ARHGDIA,ARHGDIG,ARHGEF1,ARHGEF5,ARL2,ARPP19,ARR3,ASF1B,ASPHD2,ATP5IF1,ATP5MC1,ATP5PD,ATP6V1E1,ATP9A,ATPAF2,B4GALNT1,B4GAT1,BAG3,BAIAP2L1,BANK1,BCAP31,BCL2L10,BCL9,BCR,BLM,…	724 (110)	106
CDK2-Cyclin D1		complex	ABL1,Akt,AKT1,AR,BRCA1,CASP8,CCND1,Cdk,CDK2,CDK2-Cyclin D1,CDKN1A,CDKN1B,CDX2,CEBPA,CTNNB1,DENR,E2f,E2F1,EGR1,EIF4EBP1,ELF4,EP300,estrogen receptor,FOXO1,FOXO3,FOXP3,HDAC1,ID2,ID3,JUN,MAPK14,MAPK3,MAPK8,MAPT,MCL1,MDM2,MEF2,MEF2C,MYC,NCOA1,NPM1,NR1I2,NR4A1,NRF1,P38 MAPK,PARP1,PELP1,PGR,PTEN,PTTG1,RAF1,Rb,RB1,RBL2,RBP1,RNF2,RUNX3,SF3B1,SMARCA4,SMARCC1,SNAI2,SND1,SOX2,SP1,STAT3,THRB,TP53,TSC1,TSC2,W…	3			-1.073	1.42e-16	0.0001	ABCA7,ABCC5,ABCF3,ABLIM3,ACO2,ACP2,ACSF3,ACSS2,ACTN2,ACVRL1,ADA,ADGRG1,ADIRF,AGA,AGTRAP,AHCYL1,AIP,AKAP1,ALDH2,ALDH3B1,ALG5,ALKBH5,AMIGO1,ANXA11,ANXA2,ANXA6,AP1M2,APOF,APRT,ARAF,ARHGDIA,ARHGDIG,ARHGEF5,ARL2,ASNS,ATF2,ATP5IF1,ATP5MJ,ATP6AP1,ATP6V1E1,ATP6V1F,ATPAF2,B2M,B4GALNT1,BAG2,BAG3,BANK1,BCAN,BCAP31,BCAR1,BCKDHA,BCL9,BCLAF1,BCR,BCS1L,BOC,BRPF1,BTG4,C12orf57,C16orf74,C19orf33,C1orf105,CAMKK2,C…	543 (71)	70
NCOA		group	AKT2,ALDH2,AR,ATF2,BCL6,BTK,CEBPB,CITED2,CREBBP,CRTC2,CTNNB1,EP300,ESR1,ESRRA,Esrra,ESRRG,ETV1,FANCD2,FOXA2,FOXM1,FOXO1,GATA1,GATA4,HIF1A,HNF4A,JUN,JUNB,KLF1,MDM2,MED1,MEF2C,MMP1,MYC,MYOD1,NCOA,NCOA1,NEUROD1,NEUROG1,NFE2L2,NfkB1-RelA,NFKBIA,NR1H3,NR1I3,NR2F1,NR3C1,NR3C2,NR5A2,NRF1,NRIP1,PARP1,PDX1,PGR,POU1F1,PPARA,PPARD,PPARG,PPARGC1A,RARA,RARB,RARG,RB1,RBL2,RELA,Retinoic acid-RAR-RXR,RXRA,SNW1,S…	3	Inhibited		-5.78	1.43e-16	0.0002	AADAC,ABCA7,ABCF3,ABLIM3,ACKR2,ACSF3,ACTL6A,ACTN2,ACVRL1,ACY1,ADCY5,ADIPOR2,ADIRF,AGPAT2,AHCYL1,AHSP,AKAP1,AKR7A2,AKT1S1,ALAD,ALG5,ALKBH5,AMIGO1,ANXA6,AP1G2,AP1S1,AP2S1,APBA3,ARAP3,ARF3,ARFGAP1,ARG2,ARHGDIA,ARHGDIG,ARHGEF1,ARPP19,ARRDC2,ASF1B,ATP5IF1,ATP5MJ,ATP6AP1,ATP6V1F,ATPAF2,B4GALNT1,B9D1,BAG3,BANK1,BCAN,BCAP31,BCKDHA,BCLAF1,BMP8A,BOC,BOP1,BRF2,BTC,BTNL2,C12orf57,C15orf48,CARS1,CASKIN2,CASP8…	595 (83)	79
transcription factor		group	AKT1,APP,ARNT,ATF4,BID,CCND1,Cdk,CDK4/6,CDKN1A,CDKN1B,CDKN2A,CDX2,CEBPA,CEBPB,CREB1,CREBBP,CYP19A1,EGF,EGFR,ESR1,ESR2,estrogen receptor,ETS1,F2,FASN,FOXA1,FOXA2,FOXA3,G protein alpha i,GATA1,GATA3,GLI1,GSK3B,HAVCR2,HIF1A,HMOX1,HNF1A,HNF4A,INSR,IRF3,Jnk,MAPK1,MDM2,mir-19,MMP9,MTOR,MTORC1,MYC,MYOD1,NCOA3,NEUROD1,NFKBIA,Notch,Nr1h,NR3C1,Pkc(s),PPARG,PRDM1,PRKCD,PTEN,Rb,RB1,RBL2,RELA,RXRA,SFRP1,SHH,S…	3	Inhibited		-4.096	1.44e-16	0.0003	ABCA7,ABCF3,ABCG2,ABLIM3,ACKR2,ACSF3,ACSS2,ACTL6A,ACY1,ADA,ADAR,ADARB1,ADGRG1,ADIPOR2,ADIRF,ADM,AGTRAP,AHSP,AIF1L,AIP,AJUBA,AKAP1,AKT1S1,ALDH2,ALKBH5,AMIGO1,ANTXR1,ANXA4,ANXA6,AP1G2,AP1M2,AP1S1,AP2S1,APBA3,APOF,ARAP3,ARF3,ARF6,ARFGAP1,ARHGAP27,ARHGDIA,ARHGEF5,ARL2,ARPP19,ASF1B,ASGR2,ASNS,ATF2,ATP5F1D,ATP5IF1,ATP5MC1,ATP5PD,ATP5PF,ATP5PO,ATP6V1E1,ATP6V1F,ATPAF2,B2M,B9D1,BACE1,BAG2,BCAP31,BCAR1,BCK…	761 (91)	90
MDC1		other	26s Proteasome,ABCB1,ABL1,Akt,AKT1,AR,BHLHE40,BRCA1,CASP2,CASR,CCND1,CDKN2A,CEBPA,CREBBP,CTNNB1,CYP19A1,DDX5,DNM1L,DNMT3A,E2f,E2F1,E2F3,EIF2AK3,EIF4E,ELK1,ERBB2,ERK1/2,ESR1,FHL2,FOXO3,GLI1,GRIN1,H2AX,HIF1A,HNF4A,IGF1R,IL6,IRS1,Jnk,JUN,L3MBTL2,MAP2K1,MAPK1,MAPK8,MAPK9,MDC1,MDM4,Mek,mir-143,MTOR,MTORC1,NANOG,NFkB (complex),NFKB1,NFKBIA,NOTCH1,NR3C1,PARP1,PGR,PML,PPARG,PPIF,PRKAA,PRKAA1,RB1,RELA,RNF…	3			-1.287	1.48e-16	0.0001	ABCG2,ACAT2,ACKR2,ACO2,ACP2,ACSF3,ACSS2,ACTL6A,ACVRL1,ACY1,ADA,ADAR,ADCY5,ADGRG1,ADIPOR2,ADRM1,AHCYL1,AHSP,AIF1L,AIP,AKR7A2,AKT1S1,ALAD,ALDH2,ALG5,AMIGO1,ANTXR1,ANXA2,ANXA4,ANXA6,AP1G2,AP1S1,AP2S1,ARHGDIG,ARHGEF1,ARHGEF5,ARL2,ASF1B,ATG9A,ATP5F1D,ATP5MC1,ATP5PD,ATP5PF,ATP6AP1,ATP6V1E1,ATP6V1F,ATP9A,ATPAF2,B4GALNT1,B4GAT1,B9D1,BAD,BAG2,BAG3,BAIAP2L1,BCAP31,BCAR1,BCKDHA,BCL9,BID,BRF2,BTC,C12orf57,C1…	657 (75)	74
roniciclib		chemical drug	AJUBA,Akt,APC,APP,AR,ATF4,AURKB,BCL2L11,BRCA1,BRD4,CCNB1,CDK1,CDK2,CDK4,CDK9,CDKN1A,CDKN1B,CDKN2A,CEBPA,CEBPB,CTNNB1,DENR,DNM1L,E2F1,E2F3,EIF4EBP1,EP300,ERK1/2,estrogen receptor,EZH2,FOS,FOXM1,FOXO1,FOXP3,FZR1,GATA4,GLI1,HMGA1,ID2,ID3,ING1,IREB2,JUN,JUNB,KAT5,LATS1,MAPK14,MASTL,MCL1,MDM2,MDM4,MED1,MTOR,MYC,NCOA1,NPM1,NR1I2,OTX2,PARP1,PELP1,PGR,PIK3C3,PTTG1,RB1,RBL2,RBP1,roniciclib,RPS6KB1,SF3B1,S…	3	Activated		2.109	1.85e-16	0.0001	ABCA7,ABCF3,ABCG2,ABLIM3,ACAT2,ACO2,ACP2,ACSF3,ACSS2,ACVRL1,ACY1,ADCY5,ADGRE1,ADIPOR2,ADIRF,AGA,AGPAT2,AGTRAP,AHCYL1,AKAP1,ALDH2,ALDH3B1,ALG5,ALKBH5,ALKBH7,AMBP,AMIGO1,AMPD1,ANTXR1,ANXA11,AP1M2,APBA3,APOF,APRT,ARAF,ARHGDIG,ARHGEF5,ARPP19,ARRDC2,ASF1B,ASNS,ATG9A,ATP5IF1,ATP5MC1,ATP5PF,ATP5PO,ATP6AP1,ATP6V1F,ATP9A,ATPAF2,B4GALNT1,B9D1,BAG2,BAG3,BAIAP2L1,BANK1,BCAN,BCAP31,BCKDHA,BCL9,BCR,BCS1L,BLM,B…	585 (82)	81
SU6657		chemical drug	ADAM10,ADAM17,Akt,AKT1,AKT2,Alpha catenin,ANXA1,ANXA7,Ap1,APP,AR,ATF2,ATM,CASP2,CBL,CCND1,CD247,CD3,CDKN1A,CDKN1B,CEBPB,CHUK,CITED2,Creb,CREB1,CREBBP,CSF1,CTNNB1,DAG1,DUSP1,E2f,EGFR,EGR1,EIF4E,EIF4EBP1,ELK1,ERBB2,ERBB3,ERK,ERK1/2,ESR1,estrogen receptor,ETS1,FADD,FGF2,FGFR1,FHIT,Focal adhesion kinase,FOS,FOXO3,G protein alpha i,GATA4,GNAS,GRIN3A,HIF1A,HIPK2,Histone h3,HNRNPK,HRAS,HSF1,IGF1R,IKBKB,…	3	Activated		2.135	1.91e-16	0.0007	AADAC,ABCA7,ABCC5,ABCF3,ACAT2,ACKR2,ACSF3,ACTL6A,ACY1,ADAR,ADGRG1,ADIPOR2,ADRM1,AGAP3,AGFG2,AGTRAP,AHCYL1,AIF1L,AIP,AJUBA,AKAP1,AKR7A2,ALAD,ALDH2,ALDH3B1,ALG5,ALKBH5,ALKBH7,AMIGO1,ANTXR1,ANXA11,AP1G2,AP1M2,AP1S1,AP2S1,APBA2,APBA3,ARAF,ARAP3,ARF3,ARF6,ARFGAP1,ARG2,ARHGDIA,ARHGDIG,ARL2,ARPC3,ARRDC2,ASB13,ASF1B,ASIC3,ASNS,ATG9A,ATMIN,ATP5IF1,ATP5PD,ATP6AP1,ATP6V1E1,ATP6V1F,ATPAF2,B4GALNT1,B4GAT1,B9D…	738 (178)	177
HSF1	-3.514	transcription regulator	26s Proteasome,ADAM17,Ap1,AR,ATF4,BCL6,BHLHE40,caspase,CCND1,CCR2,Cdk,CDKN1B,CDKN2A,CEBPA,CEBPB,CEBPD,Creb,CREB1,CREM,DDX5,DNM1L,DNMT3A,DUSP1,E2f,E2F1,EGFR,EGR1,EIF2A,EIF2AK3,EIF4E,ELK1,ERBB2,ERK1/2,ERN1,ESR1,ETS1,FASN,FLCN,FOS,FOSB,FOXO1,GATA1,GATA4,GLI1,GRIN1,HIF1A,HNF4A,HRAS,HSF1,IGF1R,IL10,IL33,IL6,INSR,IRF1,JINK1/2,MAP3K8,MAPK1,MED1,mir-143,MITF,MKNK1,MMP9,MTOR,MTORC1,MYC,MYOCD,MYRF,NANOG,Nf…	3			-0.147	2.05e-16	0.0001	AADAC,ABCA7,ABCF3,ABCG2,ABLIM3,ACKR2,ACP2,ACSF3,ACSS2,ACTL6A,ACY1,ADA,ADIPOR2,ADM,ADRM1,ADSL,AGA,AGFG2,AHSP,AIF1L,AJUBA,AKAP1,AKT1S1,ALDH3B1,ALG5,AMBP,AMDHD2,AMPD1,ANGPTL6,ANTXR1,ANXA11,ANXA4,ANXA6,AP1G2,AP1S1,AP2S1,APBA2,ARF3,ARF6,ARFGAP1,ARHGAP9,ARHGDIA,ARHGEF1,ARHGEF5,ARL2,ARPP19,ARR3,ARRDC2,ASB6,ASF1B,ASPHD2,ATP5IF1,ATP5MC1,ATP5MJ,ATP6AP1,ATP9A,ATPAF2,B2M,B4GAT1,B9D1,BAD,BAG3,BCAP31,BCAR1,BET…	742 (111)	110
PRPF19		enzyme	26s Proteasome,ABCB1,ABL1,Akt,AKT1,ATM,BHLHE40,CASP2,CCND1,CDKN1A,CDKN2A,CEBPA,CHEK1,CTNNB1,CYP19A1,cytarabine,DDX5,DNM1L,DNMT3A,E2f,E2F1,E2F3,EGFR,EIF2AK3,EIF4E,ERBB2,ERK1/2,FAS,FOXO3,GLI1,GRIN1,Hif1,HIF1A,HNF4A,IGF1R,IL6,ING1,IRS1,JUN,MAP2K1,MAPK8,MAPK9,Mek,mir-143,mir-23,MTOR,MTORC1,MYC,NANOG,NF-Y,NFkB (complex),NFKB1,NFKBIA,NOTCH1,NPM1,NR3C1,PGR,PI3K (complex),PLK1,PPARG,PPIF,PRKAA,PRKAA1,PRP…	3			-1.9	2.08e-16	0.0002	ABCA7,ABCF3,ABCG2,ACAT2,ACKR2,ACO2,ACP2,ACSF3,ACSS2,ACTL6A,ACVRL1,ACY1,ADA,ADCY5,ADGRE1,ADGRG1,ADIPOR2,ADM,ADRM1,AHCYL1,AIF1L,AIP,AKAP1,ALDH2,AMIGO1,ANTXR1,ANXA2,ANXA4,ANXA6,AP1M2,ARFGAP1,ARHGAP27,ARHGDIG,ARHGEF1,ARHGEF5,ARL2,ASF1B,ATG9A,ATP5F1D,ATP5IF1,ATP5MC1,ATP5PD,ATP5PF,ATP6V1E1,ATP6V1F,ATP9A,ATPAF2,B4GAT1,B9D1,BAD,BAG2,BAG3,BAIAP2L1,BCAP31,BCAR1,BCKDHA,BCL9,BCR,BET1L,BID,BLM,BOC,BOP1,BRF2,C…	665 (73)	73
SELP		transmembrane receptor	26s Proteasome,5-hydroxytryptamine,ADAM17,AGO2,ANXA1,Ap1,ATF2,ATF6,ATM,BHLHE40,BTK,CASP2,CBL,CCND1,CDKN1A,CDKN2A,CDX2,CEBPA,CEBPB,CEBPD,Creb,CREB1,CTNNB1,CYP19A1,DDIT3,DDX5,DNM1L,DNMT3A,E2f,E2F1,EGFR,EGR1,EIF2AK3,EIF4E,ELK1,ERBB2,ERK1/2,ESR1,estrogen receptor,FOS,FOXC2,FOXO1,FOXO3,GATA3,GATA4,GLI1,GRIN1,HIF1A,HNF4A,Hsp27,IGF1,IKBKB,IL6,IRF3,JUN,KAT5,L1CAM,LAMP2,LCK,LEP,MAP2K1,MAPK8,MAPK9,MDM2,MDM…	3	Inhibited		-3.516	2.18e-16	0.0003	AADAC,ABCA7,ABCC5,ABCF3,ABCG2,ACKR2,ACP2,ACSF3,ACSS2,ACTL6A,ACTR1B,ADA,ADCY5,ADGRG1,ADIPOR2,ADIRF,ADRM1,AIF1L,AJUBA,AKAP1,AKR7A2,ALKBH7,AMBN,AMDHD2,ANGPTL6,ANTXR1,ANXA4,ANXA6,AP1G2,AP1M2,AP1S1,APBA2,APBA3,ARFGAP1,ARG2,ARHGDIA,ARHGEF1,ARHGEF5,ARL2,ARPP19,ARR3,ARRDC2,ASIC3,ATP5IF1,ATP5MC1,ATP5MJ,ATP6V1F,ATP9A,ATPAF2,B2M,B4GALNT1,B4GAT1,B9D1,BAG3,BCAP31,BCAR1,BCL2L12,BCL9,BCLAF1,BET1L,BID,BMP8A,BMP8…	761 (124)	123
NOC2L	-3.001	transcription regulator	26s Proteasome,Akt,AKT1,AR,ATM,BHLHE40,CASP2,CCND1,CEBPA,CTNNB1,CYP19A1,DDX5,DNM1L,DNMT3A,E2f,E2F1,EIF2AK3,EIF4E,ERBB2,ERK1/2,FAS,FBXW7,FLI1,FOXO1,FOXO3,GATA3,GLI1,GRIN1,HDAC1,HIPK2,HNF4A,IGF1R,IL6,JUN,KAT5,MAP2K1,MAPK8,MAPK9,MDM2,Mek,mir-143,mir-23,MTOR,MTORC1,MYC,MYCN,NANOG,NF-Y,NFATC1,NFkB (complex),NFKB1,NFKBIA,NOC2L,NOTCH1,NPM1,P38 MAPK,PGR,PI3K (complex),PPARG,PPIF,PRKAA,PRKAA1,RARA,RB1,REL…	3			-0.961	2.22e-16	0.0001	ABCA7,ABCC5,ABCF3,ABCG2,ACAT2,ACKR2,ACO2,ACP2,ACSF3,ACSS2,ACVRL1,ACY1,ADA,ADCY5,ADGRE1,ADGRG1,ADIPOR2,ADIRF,ADRM1,AGTRAP,AHCYL1,AIP,AJUBA,AKAP1,AKT1S1,ALDH2,ALG5,ALKBH7,AMIGO1,ANTXR1,ANXA2,ANXA4,ANXA6,ARFGAP1,ARHGAP27,ARHGDIG,ARHGEF1,ARHGEF5,ATP5F1D,ATP5MC1,ATP5PD,ATP6AP1,ATP6V1E1,ATP6V1F,ATP9A,ATPAF2,B4GALNT1,B4GAT1,B9D1,BAD,BAG2,BAG3,BANK1,BCAP31,BCKDHA,BCL9,BCR,BET1L,BID,BOC,BRF2,BTC,C12orf57,…	677 (77)	76
RO-5045337		chemical drug	26s Proteasome,Akt,AKT1,AR,ATM,BHLHE40,CASP2,CCND1,CEBPA,CTNNB1,CYP19A1,DDX5,DNM1L,DNMT3A,E2f,E2F1,EIF2AK3,EIF4E,ERBB2,ERK1/2,FAS,FBXW7,FLI1,FOXO1,FOXO3,GATA3,GLI1,GRIN1,HDAC1,HIPK2,HNF4A,IGF1R,IL6,JUN,KAT5,MAP2K1,MAPK8,MAPK9,MDM2,Mek,mir-143,mir-23,MTOR,MTORC1,MYC,MYCN,NANOG,NF-Y,NFATC1,NFkB (complex),NFKB1,NFKBIA,NOTCH1,NPM1,P38 MAPK,PGR,PI3K (complex),PPARG,PPIF,PRKAA,PRKAA1,RARA,RB1,RELA,REST…	3			0.961	2.22e-16	0.0001	ABCA7,ABCC5,ABCF3,ABCG2,ACAT2,ACKR2,ACO2,ACP2,ACSF3,ACSS2,ACVRL1,ACY1,ADA,ADCY5,ADGRE1,ADGRG1,ADIPOR2,ADIRF,ADRM1,AGTRAP,AHCYL1,AIP,AJUBA,AKAP1,AKT1S1,ALDH2,ALG5,ALKBH7,AMIGO1,ANTXR1,ANXA2,ANXA4,ANXA6,ARFGAP1,ARHGAP27,ARHGDIG,ARHGEF1,ARHGEF5,ATP5F1D,ATP5MC1,ATP5PD,ATP6AP1,ATP6V1E1,ATP6V1F,ATP9A,ATPAF2,B4GALNT1,B4GAT1,B9D1,BAD,BAG2,BAG3,BANK1,BCAP31,BCKDHA,BCL9,BCR,BET1L,BID,BOC,BRF2,BTC,C12orf57,…	677 (77)	76
RPL5		other	26s Proteasome,Akt,AKT1,AR,ATM,BHLHE40,CASP2,CCND1,CEBPA,CTNNB1,CYP19A1,DDX5,DNM1L,DNMT3A,E2f,E2F1,EIF2AK3,EIF4E,ERBB2,ERK1/2,FAS,FBXW7,FLI1,FOXO1,FOXO3,GATA3,GLI1,GRIN1,HDAC1,HIPK2,HNF4A,IGF1R,IL6,JUN,KAT5,MAP2K1,MAPK8,MAPK9,MDM2,Mek,mir-143,mir-23,MTOR,MTORC1,MYC,MYCN,NANOG,NF-Y,NFATC1,NFkB (complex),NFKB1,NFKBIA,NOTCH1,NPM1,P38 MAPK,PGR,PI3K (complex),PPARG,PPIF,PRKAA,PRKAA1,RARA,RB1,RELA,REST…	3			0.961	2.22e-16	0.0001	ABCA7,ABCC5,ABCF3,ABCG2,ACAT2,ACKR2,ACO2,ACP2,ACSF3,ACSS2,ACVRL1,ACY1,ADA,ADCY5,ADGRE1,ADGRG1,ADIPOR2,ADIRF,ADRM1,AGTRAP,AHCYL1,AIP,AJUBA,AKAP1,AKT1S1,ALDH2,ALG5,ALKBH7,AMIGO1,ANTXR1,ANXA2,ANXA4,ANXA6,ARFGAP1,ARHGAP27,ARHGDIG,ARHGEF1,ARHGEF5,ATP5F1D,ATP5MC1,ATP5PD,ATP6AP1,ATP6V1E1,ATP6V1F,ATP9A,ATPAF2,B4GALNT1,B4GAT1,B9D1,BAD,BAG2,BAG3,BANK1,BCAP31,BCKDHA,BCL9,BCR,BET1L,BID,BOC,BRF2,BTC,C12orf57,…	677 (77)	76
ZNF668		transcription regulator	26s Proteasome,Akt,AKT1,AR,ATM,BHLHE40,CASP2,CCND1,CEBPA,CTNNB1,CYP19A1,DDX5,DNM1L,DNMT3A,E2f,E2F1,EIF2AK3,EIF4E,ERBB2,ERK1/2,FAS,FBXW7,FLI1,FOXO1,FOXO3,GATA3,GLI1,GRIN1,HDAC1,HIPK2,HNF4A,IGF1R,IL6,JUN,KAT5,MAP2K1,MAPK8,MAPK9,MDM2,Mek,mir-143,mir-23,MTOR,MTORC1,MYC,MYCN,NANOG,NF-Y,NFATC1,NFkB (complex),NFKB1,NFKBIA,NOTCH1,NPM1,P38 MAPK,PGR,PI3K (complex),PPARG,PPIF,PRKAA,PRKAA1,RARA,RB1,RELA,REST…	3			0.961	2.32e-16	0.0001	ABCA7,ABCC5,ABCF3,ABCG2,ACAT2,ACKR2,ACO2,ACP2,ACSF3,ACSS2,ACVRL1,ACY1,ADA,ADCY5,ADGRE1,ADGRG1,ADIPOR2,ADIRF,ADRM1,AGTRAP,AHCYL1,AIP,AJUBA,AKAP1,AKT1S1,ALDH2,ALG5,ALKBH7,AMIGO1,ANTXR1,ANXA2,ANXA4,ANXA6,ARFGAP1,ARHGAP27,ARHGDIG,ARHGEF1,ARHGEF5,ATP5F1D,ATP5MC1,ATP5PD,ATP6AP1,ATP6V1E1,ATP6V1F,ATP9A,ATPAF2,B4GALNT1,B4GAT1,B9D1,BAD,BAG2,BAG3,BANK1,BCAP31,BCKDHA,BCL9,BCR,BET1L,BID,BOC,BRF2,BTC,C12orf57,…	677 (77)	76
UFL1		enzyme	26s Proteasome,ABCB1,AHR,Akt,AKT1,Ap1,ATF2,ATM,BHLHE40,CASP2,CCND1,CDK5RAP3,CDKN1A,CDKN2A,CEBPA,CSF2,CTNNB1,CXCL8,CYP19A1,DDX5,DNM1L,DNMT3A,E2f,E2F1,EIF2AK3,EIF4E,ERBB2,ERK1/2,estrogen receptor,FAS,FOXO3,GLI1,GRIN1,HIF1A,IFNA2,IFNA4,IFNB1,IFNW1,IGF1R,IKBKB,IL1B,IL6,IRF3,IRF4,MAP2K1,MAPK1,MAPK8,MDM4,Mek,mir-143,MTOR,MTORC1,MYC,NANOG,NFkB (complex),NFKB2,NFKBIA,NLRP3,NOS2,NOTCH1,NPM1,NR1I2,NR3C1,P3…	3			1.326	2.35e-16	0.0002	ABCA7,ABCF3,ABCG2,ACAT2,ACKR2,ACO2,ACP2,ACSF3,ACSS2,ACTL6A,ADA,ADAR,ADCY5,ADGRE1,ADGRG1,ADIPOR2,ADM,ADRM1,AGA,AHCYL1,AIF1L,AIP,AKAP1,AMIGO1,AMPD1,ANGPTL6,ANTXR1,ANXA2,ANXA4,ANXA6,AP1M2,APOF,ARAF,ARFGAP1,ARG2,ARHGDIG,ARHGEF1,ARHGEF5,ARL2,ASB13,ASF1B,ASIC3,ATG9A,ATP5F1D,ATP5IF1,ATP5MC1,ATP5PD,ATP5PF,ATP6V1E1,ATP6V1F,ATP9A,ATPAF2,B2M,B4GAT1,B9D1,BAD,BAG2,BAG3,BANK1,BBLN,BCAP31,BCAR1,BCL2L10,BCL9,BCR…	697 (83)	82
MTBP	3.33	other	26s Proteasome,Akt,AKT1,AR,ATM,BHLHE40,CASP2,CCND1,CEBPA,CTNNB1,CYP19A1,DDX5,DNM1L,DNMT3A,E2f,E2F1,EIF2AK3,EIF4E,ERBB2,ERK1/2,FAS,FBXW7,FLI1,FOXO1,FOXO3,GATA3,GLI1,GRIN1,HDAC1,HIPK2,HNF4A,IGF1R,IL6,JUN,KAT5,MAP2K1,MAPK8,MAPK9,MDM2,Mek,mir-143,mir-23,MTBP,MTOR,MTORC1,MYC,MYCN,NANOG,NF-Y,NFATC1,NFkB (complex),NFKB1,NFKBIA,NOTCH1,NPM1,P38 MAPK,PGR,PI3K (complex),PPARG,PPIF,PRKAA,PRKAA1,RARA,RB1,RELA…	3			1.038	2.42e-16	0.0002	ABCA7,ABCC5,ABCF3,ABCG2,ACAT2,ACKR2,ACO2,ACP2,ACSF3,ACSS2,ACVRL1,ACY1,ADA,ADCY5,ADGRE1,ADGRG1,ADIPOR2,ADIRF,ADRM1,AGTRAP,AHCYL1,AIP,AJUBA,AKAP1,AKT1S1,ALDH2,ALG5,ALKBH7,AMIGO1,ANTXR1,ANXA2,ANXA4,ANXA6,ARFGAP1,ARHGAP27,ARHGDIG,ARHGEF1,ARHGEF5,ATP5F1D,ATP5MC1,ATP5PD,ATP6AP1,ATP6V1E1,ATP6V1F,ATP9A,ATPAF2,B4GALNT1,B4GAT1,B9D1,BAD,BAG2,BAG3,BANK1,BCAP31,BCKDHA,BCL9,BCR,BET1L,BID,BOC,BRF2,BTC,C12orf57,…	677 (77)	77
FGF3		growth factor	26s Proteasome,ABCB1,ADAM10,Akt,Ap1,APP,ATF2,BHLHE40,CASP2,CCND1,CDKN1A,CDKN2A,CEBPA,CEBPB,CHUK,CITED2,Creb,CREB1,CREBBP,CREM,CSF1,CTNNB1,CYP19A1,DDX5,DNM1L,DNMT3A,DUSP1,E2f,E2F1,EGFR,EIF2AK3,ELK1,ERBB2,ERK1/2,ESR1,estrogen receptor,ETS1,FGF2,FGF3,FGFR,FGFR1,FGFR2,FGFR4,FOS,FOXO1,FOXO3,GATA4,GLI1,GRIN1,GSK3B,Hdac,HIF1A,HNF4A,HRAS,HSF1,IGF1R,IKBKB,IL6,IRF3,ITGB3,Jnk,KAT5,KLF4,KRAS,L1CAM,MAP2K1,MAP…	3	Inhibited		-2.451	2.44e-16	0.0002	ABCA7,ABCC5,ABCF3,ABCG2,ACAT2,ACP2,ACSF3,ACSS2,ACTL6A,ADA,ADAR,ADGRG1,ADIPOR2,ADRM1,AGAP3,AHCYL1,AIF1L,AJUBA,AKAP1,AKR7A2,AKT1S1,ALDH2,ALKBH7,AMBP,AMDHD2,AMIGO1,AMN,AMPH,ANTXR1,ANXA11,ANXA4,ANXA6,AP1G2,AP1M2,AP1S1,AP2S1,APBA2,APBA3,ARF3,ARF6,ARFGAP1,ARG2,ARHGAP27,ARHGDIA,ARHGDIG,ARHGEF1,ARHGEF5,ARL2,ARPC3,ARRDC2,ATG9A,ATMIN,ATP5F1D,ATP5IF1,ATP5MC1,ATP5PD,ATP6V1F,ATPAF2,B4GALNT1,B4GAT1,B9D1,BAD,BA…	770 (143)	140
SS18-SSX1		fusion gene/product	26s Proteasome,Akt,AKT1,AR,ATM,BHLHE40,CASP2,CCND1,CEBPA,CTNNB1,CYP19A1,DDX5,DNM1L,DNMT3A,E2f,E2F1,EIF2AK3,EIF4E,ERBB2,ERK1/2,FAS,FBXW7,FLI1,FOXO1,FOXO3,GATA3,GLI1,GRIN1,HDAC1,HIPK2,HNF4A,IGF1R,IL6,JUN,KAT5,MAP2K1,MAPK8,MAPK9,MDM2,Mek,mir-143,mir-23,MTOR,MTORC1,MYC,MYCN,NANOG,NF-Y,NFATC1,NFkB (complex),NFKB1,NFKBIA,NOTCH1,NPM1,P38 MAPK,PGR,PI3K (complex),PPARG,PPIF,PRKAA,PRKAA1,RARA,RB1,RELA,REST…	3			-0.961	2.53e-16	0.0001	ABCA7,ABCC5,ABCF3,ABCG2,ACAT2,ACKR2,ACO2,ACP2,ACSF3,ACSS2,ACVRL1,ACY1,ADA,ADCY5,ADGRE1,ADGRG1,ADIPOR2,ADIRF,ADRM1,AGTRAP,AHCYL1,AIP,AJUBA,AKAP1,AKT1S1,ALDH2,ALG5,ALKBH7,AMIGO1,ANTXR1,ANXA2,ANXA4,ANXA6,ARFGAP1,ARHGAP27,ARHGDIG,ARHGEF1,ARHGEF5,ATP5F1D,ATP5MC1,ATP5PD,ATP6AP1,ATP6V1E1,ATP6V1F,ATP9A,ATPAF2,B4GALNT1,B4GAT1,B9D1,BAD,BAG2,BAG3,BANK1,BCAP31,BCKDHA,BCL9,BCR,BET1L,BID,BOC,BRF2,BTC,C12orf57,…	677 (77)	77
BANP		other	26s Proteasome,ABCB1,AHR,Akt,AKT1,ARNT,ATM,BANP,BHLHE40,carbon monoxide,CASP2,CCND1,CDH1,CDKN1A,CDKN2A,CDX2,CEBPA,CTNNB1,CYP19A1,DDX5,DNM1L,DNMT3A,E2f,E2F1,EIF2AK3,EIF4E,ERBB2,ERBB4,ERK,FAS,FOXO3,GLI1,GRIN1,HIF1A,HNF4A,ID2,IGF1R,IL6,INSR,MAP2K1,MAPK9,MDM4,Mek,MET,mir-143,MTOR,MTORC1,MYC,NANOG,NF-Y,NFKB1,NOTCH1,NPM1,P38 MAPK,PGR,PI3K (complex),PPARG,PPIF,PRKAA,PRKAA1,PTTG1,RB1,RELA,RXRA,SMAD2,SMAD…	3			-1.857	2.76e-16	0.0001	ABCA7,ABCF3,ABCG2,ACAT2,ACKR2,ACO2,ACP2,ACSF3,ACSS2,ACTL6A,ACVRL1,ACY1,ADA,ADCY5,ADGRE1,ADGRG1,ADRM1,ADSL,AHCYL1,AIF1L,AIP,AKAP1,AMIGO1,AMPD1,ANTXR1,ANXA2,ANXA4,ANXA6,AP1M2,ARF3,ARFGAP1,ARHGAP27,ARHGDIG,ARHGEF1,ARHGEF5,ARL2,ASF1B,ASPHD2,ATG9A,ATP5IF1,ATP5MC1,ATP5PD,ATP5PF,ATP6V1E1,ATP9A,ATPAF2,B2M,B4GAT1,B9D1,BACE1,BAD,BAG3,BCAP31,BCAR1,BCKDHA,BCL9,BCR,BET1L,BID,BLM,BMP8A,BOC,BOP1,BTC,BTF3,C16orf…	668 (77)	76
(2S)-2-{[9-(propan-2-yl)-6-({[4-(pyridin-2-yl)phenyl]methyl}amino)-9H-purin-2-yl]amino}butan-1-ol		chemical drug	(2S)-2-{[9-(propan-2-yl)-6-({[4-(pyridin-2-yl)phenyl]methyl}amino)-9H-purin-2-yl]amino}butan-1-ol,ACSS2,AJUBA,Akt,AKT1,APC,APP,AR,ATF4,AURKB,AXIN1,BRCA1,BRD4,CACNA1C,CCND1,CDK1,CDK2,CDK4/6,CDK5,CDK6,CDK7,CDK9,CDKN1A,CDKN1B,CEBPB,CLOCK,CTNNB1,DENR,DNM1L,E2F1,E2F3,EP300,ERBB2,ERBB3,ESR1,estrogen receptor,EZH2,FOS,FOXM1,FOXO1,FOXP3,FZR1,GATA4,HMGA1,HSPA5,HTT,ID2,ID3,ING1,IREB2,ITGB1,KAT5,LATS1,LMNA,…	3			0.717	2.95e-16	0.0005	ABCA7,ABCF3,ABLIM3,ACAT2,ACO2,ACSF3,ACVRL1,ACY1,ADAR,ADCY5,ADIRF,AGA,AGTRAP,AHCYL1,AIF1L,AIP,AKAP1,AKT1S1,ALDH2,ALDH3B1,ALG5,ALKBH5,ALKBH7,AMBP,AMIGO1,AMPD1,ANTXR1,ANXA11,ANXA2,AP1G2,AP1M2,AP1S1,AP2S1,APBA3,APOF,APRT,ARAF,ARFGAP1,ARHGDIG,ARPP19,ARRDC2,ASB13,ASF1B,ASNS,ATG9A,ATP5IF1,ATP5MJ,ATP5PF,ATP5PO,ATP6AP1,ATP6V1E1,ATP6V1F,ATPAF2,B4GALNT1,B4GAT1,B9D1,BAG2,BAG3,BAIAP2L1,BCAP31,BCKDHA,BCL2L10,B…	630 (105)	104
BCAS2	-2.614	other	26s Proteasome,ABCB1,ABL1,Akt,AKT1,ATM,BCAS2,BHLHE40,CASP2,CCND1,CDKN1A,CDKN2A,CEBPA,CHEK1,CTNNB1,CYP19A1,cytarabine,DDX5,DNM1L,DNMT3A,E2f,E2F1,E2F3,EGFR,EIF2AK3,EIF4E,ERBB2,ERK1/2,FAS,FOXO3,GLI1,GRIN1,Hif1,HIF1A,HNF4A,IGF1R,IL6,ING1,IRS1,JUN,MAP2K1,MAPK8,MAPK9,Mek,mir-143,mir-23,MTOR,MTORC1,MYC,NANOG,NF-Y,NFkB (complex),NFKB1,NFKBIA,NOTCH1,NPM1,NR3C1,PGR,PI3K (complex),PLK1,PPARG,PPIF,PRKAA,PRKA…	3			-1.863	2.99e-16	0.0002	ABCA7,ABCF3,ABCG2,ACAT2,ACKR2,ACO2,ACP2,ACSF3,ACSS2,ACTL6A,ACVRL1,ACY1,ADA,ADCY5,ADGRE1,ADGRG1,ADIPOR2,ADM,ADRM1,AHCYL1,AIF1L,AIP,AKAP1,ALDH2,AMIGO1,ANTXR1,ANXA2,ANXA4,ANXA6,AP1M2,ARFGAP1,ARHGAP27,ARHGDIG,ARHGEF1,ARHGEF5,ARL2,ASF1B,ATG9A,ATP5F1D,ATP5IF1,ATP5MC1,ATP5PD,ATP5PF,ATP6V1E1,ATP6V1F,ATP9A,ATPAF2,B4GAT1,B9D1,BAD,BAG2,BAG3,BAIAP2L1,BCAP31,BCAR1,BCKDHA,BCL9,BCR,BET1L,BID,BLM,BOC,BOP1,BRF2,C…	664 (73)	72
TRIM31		enzyme	26s Proteasome,ABCB1,ABL1,Akt,AKT1,ATM,BHLHE40,CASP2,CCND1,CDKN1A,CDKN2A,CEBPA,CTNNB1,CYP19A1,DDX5,DNM1L,DNMT3A,E2f,E2F1,EIF2AK3,EIF4E,ERBB2,ERK1/2,FAS,FOXO3,GLI1,GRIN1,GSK3B,HIF1A,HNF4A,IGF1R,IL6,IRS1,JUN,MAP2K1,MAPK8,MAPK9,MDM4,Mek,mir-143,mir-23,MTOR,MTORC1,MYC,NANOG,NF-Y,NFKB1,NFKBIA,NLRP3,NOTCH1,NPM1,NR3C1,P38 MAPK,PGR,PI3K (complex),PPARG,PPIF,PRKAA,PRKAA1,RB1,SMAD2,SMAD3,SP1,STING1,TP53,TP…	3			-1.303	3.14e-16	0.0001	ABCA7,ABCF3,ABCG2,ACAT2,ACKR2,ACO2,ACP2,ACSF3,ACSS2,ACTL6A,ACVRL1,ACY1,ADA,ADCY5,ADGRE1,ADGRG1,ADIPOR2,ADRM1,AHCYL1,AIF1L,AIP,AKAP1,ALDH2,AMIGO1,ANTXR1,ANXA2,ANXA4,ANXA6,AP1M2,ARFGAP1,ARHGAP27,ARHGDIG,ARHGEF1,ARHGEF5,ARL2,ASF1B,ATG9A,ATP5F1D,ATP5IF1,ATP5MC1,ATP5PD,ATP5PF,ATP6V1E1,ATP6V1F,ATP9A,ATPAF2,B4GAT1,B9D1,BAD,BAG3,BCAP31,BCAR1,BCKDHA,BCL9,BCR,BET1L,BID,BLM,BOP1,BRF2,BTC,C16orf74,C19orf33,C…	641 (68)	68
RPS25	-4.132	other	26s Proteasome,Akt,AKT1,AR,ATM,BHLHE40,CASP2,CCND1,CEBPA,CTNNB1,CYP19A1,DDX5,DNM1L,DNMT3A,E2f,E2F1,EIF2AK3,EIF4E,ERBB2,ERK1/2,FAS,FBXW7,FLI1,FOXO1,FOXO3,GATA3,GLI1,GRIN1,HDAC1,HIPK2,HNF4A,IGF1R,IL6,JUN,KAT5,MAP2K1,MAPK8,MAPK9,MDM2,Mek,mir-143,mir-23,MTOR,MTORC1,MYC,MYCN,NANOG,NF-Y,NFATC1,NFkB (complex),NFKB1,NFKBIA,NOTCH1,NPM1,P38 MAPK,PGR,PI3K (complex),PPARG,PPIF,PRKAA,PRKAA1,RARA,RB1,RELA,REST…	3			0.923	3.19e-16	0.0002	ABCA7,ABCC5,ABCF3,ABCG2,ACAT2,ACKR2,ACO2,ACP2,ACSF3,ACSS2,ACVRL1,ACY1,ADA,ADCY5,ADGRE1,ADGRG1,ADIPOR2,ADIRF,ADRM1,AGTRAP,AHCYL1,AIP,AJUBA,AKAP1,AKT1S1,ALDH2,ALG5,ALKBH7,AMIGO1,ANTXR1,ANXA2,ANXA4,ANXA6,ARFGAP1,ARHGAP27,ARHGDIG,ARHGEF1,ARHGEF5,ATP5F1D,ATP5MC1,ATP5PD,ATP6AP1,ATP6V1E1,ATP6V1F,ATP9A,ATPAF2,B4GALNT1,B4GAT1,B9D1,BAD,BAG2,BAG3,BANK1,BCAP31,BCKDHA,BCL9,BCR,BET1L,BID,BOC,BRF2,BTC,C12orf57,…	676 (77)	76
RPL23	-2.796	other	26s Proteasome,Akt,AKT1,AR,ATM,BHLHE40,CASP2,CCND1,CEBPA,CTNNB1,CYP19A1,DDX5,DNM1L,DNMT3A,E2f,E2F1,EIF2AK3,EIF4E,ERBB2,ERK1/2,FAS,FBXW7,FLI1,FOXO1,FOXO3,GATA3,GLI1,GRIN1,HDAC1,HIPK2,HNF4A,IGF1R,IL6,JUN,KAT5,MAP2K1,MAPK8,MAPK9,MDM2,Mek,mir-143,mir-23,MTOR,MTORC1,MYC,MYCN,NANOG,NF-Y,NFATC1,NFkB (complex),NFKB1,NFKBIA,NOTCH1,NPM1,P38 MAPK,PGR,PPARG,PPIF,PRKAA,PRKAA1,RARA,RB1,RELA,REST,RPL23,RUNX3,SM…	3			0.923	3.19e-16	0.0002	ABCA7,ABCC5,ABCF3,ABCG2,ACAT2,ACKR2,ACO2,ACP2,ACSF3,ACSS2,ACVRL1,ACY1,ADA,ADCY5,ADGRE1,ADGRG1,ADIPOR2,ADIRF,ADRM1,AGTRAP,AHCYL1,AIP,AJUBA,AKAP1,AKT1S1,ALDH2,ALG5,ALKBH7,AMIGO1,ANTXR1,ANXA2,ANXA4,ANXA6,ARFGAP1,ARHGAP27,ARHGDIG,ARHGEF1,ARHGEF5,ATP5F1D,ATP5MC1,ATP5PD,ATP6AP1,ATP6V1E1,ATP6V1F,ATP9A,ATPAF2,B4GALNT1,B4GAT1,B9D1,BAD,BAG2,BAG3,BANK1,BCAP31,BCKDHA,BCL9,BCR,BET1L,BID,BOC,BRF2,BTC,C12orf57,…	676 (76)	75
AGR2		other	26s Proteasome,ABCB1,ABL1,AGR2,Akt,BHLHE40,CASP2,CCND1,CDKN1A,CDKN2A,CEBPA,CYP19A1,DDX5,DNM1L,DNMT3A,E2f,E2F1,EIF2AK3,EIF4E,ERBB2,ERBB4,ERK1/2,FAS,FOXO3,GLI1,GRIN1,Hif1,HIF1A,HNF4A,IGF1R,IL6,IRF3,JUN,MAP2K1,MAPK8,MAPK9,MDM4,Mek,mir-143,MTOR,MTORC1,MYC,NANOG,NFkB (complex),NFKB1,NFKBIA,NOTCH1,NPM1,NR3C1,P38 MAPK,PGR,PI3K (complex),PPARG,PPIF,PRKAA,PRKAA1,RAF1,RB1,RELA,SHH,SMAD2,SP1,STAT3,STING1,TP…	3			-1.82	3.32e-16	0.0001	ABCA7,ABCF3,ABCG2,ACKR2,ACO2,ACP2,ACSF3,ACSS2,ACTL6A,ACVRL1,ACY1,ADA,ADAR,ADCY5,ADGRE1,ADGRG1,ADIPOR2,ADM,ADRM1,AHCYL1,AIF1L,AKAP1,ALDH2,AMIGO1,AMPD1,ANTXR1,ANXA2,ANXA4,ANXA6,AP1M2,ARFGAP1,ARHGDIG,ARHGEF1,ARHGEF5,ARL2,ASF1B,ATG9A,ATP5F1D,ATP5IF1,ATP5MC1,ATP5PD,ATP5PF,ATP6V1F,ATP9A,ATPAF2,B4GAT1,B9D1,BAD,BAG2,BAG3,BCAP31,BCAR1,BCKDHA,BCR,BET1L,BID,BOC,BOP1,BRF2,BTC,C16orf74,C19orf33,C19orf53,C5AR1…	667 (68)	68
YY1	-2.399	transcription regulator	26s Proteasome,ABCB1,Ap1,Ap2,ATF4,ATM,BHLHE40,calcitriol,CDK6,CDKN1B,CEBPA,CEBPB,CREB1,CTNNB1,CYP19A1,DDX5,DNM1L,DNMT3A,E2f,E2F1,EIF2AK3,EIF4E,ERBB2,ERK1/2,estrogen receptor,F2,FOXO3,GLI1,GRIN1,HNF4A,HOXA9,HRAS,HSF1,IGF1R,IL6,Jnk,JUN,LMNA,MAPK8,MAPK9,MDM2,MEIS1,Mek,mir-143,mir-19,mir-22,MTOR,MYC,NANOG,NFKB1,NR3C1,PGR,PPARG,PPIF,PRKAA1,PTEN,RUNX2,RXRA,RXRB,SMAD2,SMAD3,SMAD7,SMURF1,STAT1,STING1,TFA…	3	Activated		2.602	3.6e-16	0.0002	AAAS,ABCA7,ABCF3,ABCG2,ACP2,ACSF3,ACSS2,ADA,ADARB1,ADCY5,ADIPOR2,ADIRF,ADM,ADRM1,AGTRAP,AHCYL1,AIF1L,AKAP1,AKT1S1,ALDH2,ALKBH5,ALKBH7,AMIGO1,AMPD1,ANTXR1,ANXA11,ANXA2,ANXA6,APBA3,APOF,ARF3,ARF6,ARFGAP1,ARHGAP27,ARHGDIA,ARHGDIG,ARHGEF1,ARHGEF28,ARHGEF5,ARL2,ARPP19,ASGR2,ATAD1,ATF2,ATG9A,ATP5IF1,ATP5MC1,ATP5PD,ATP9A,ATPAF2,B2M,B4GAT1,BAD,BAG3,BCAP31,BCAR1,BCL9,BCR,BET1L,BID,BOP1,BRPF1,C16orf74,C19o…	663 (75)	75
LATS		group	26s Proteasome,ABCB1,ABL1,Akt,BHLHE40,CASP2,CCND1,CDKN2A,CEBPA,CYP19A1,DDX5,DNM1L,DNMT3A,E2f,E2F1,EIF2AK3,EIF4E,ERBB2,ERBB4,ERK1/2,FAS,FOXO3,GLI1,GRIN1,Hif1,HIF1A,HNF4A,IGF1R,IL6,IRF3,JUN,LATS,LATS1,LATS2,MAP2K1,MAPK8,MAPK9,MDM4,Mek,mir-143,MTOR,MYC,NANOG,NFkB (complex),NFKB1,NFKBIA,NOTCH1,NPM1,NR3C1,P38 MAPK,PGR,PI3K (complex),PPARG,PPIF,PRKAA,PRKAA1,PTEN,RAF1,RB1,RELA,RPTOR,SHH,SMAD2,SNAI1,SP1,…	3			1.846	4.15e-16	0.0001	ABCA7,ABCF3,ABCG2,ACKR2,ACO2,ACP2,ACSF3,ACSS2,ACTL6A,ACVRL1,ACY1,ADA,ADAR,ADCY5,ADGRE1,ADGRG1,ADIPOR2,ADM,ADRM1,AHCYL1,AIF1L,AJUBA,AKAP1,ALDH2,AMIGO1,AMPD1,ANTXR1,ANXA11,ANXA4,ANXA6,ARFGAP1,ARHGDIA,ARHGDIG,ARHGEF1,ARHGEF5,ARL2,ASF1B,ATG9A,ATP5IF1,ATP5MC1,ATP5PD,ATP5PF,ATP6V1F,ATP9A,ATPAF2,B4GAT1,B9D1,BAD,BAG2,BAG3,BANK1,BCAP31,BCAR1,BCKDHA,BCR,BET1L,BID,BOC,BOP1,BRF2,BRPF1,BTC,C16orf74,C19orf33,C…	676 (74)	73
TP53RK		kinase	26s Proteasome,ABCB1,ABL1,AKT1,ATM,BHLHE40,CASP2,CCND1,CDKN1A,CDKN2A,CEBPA,CTNNB1,CXCL12,CYP19A1,DDX5,DNM1L,DNMT3A,E2f,E2F1,EIF2AK3,EIF4E,ERBB2,FAS,FOXO3,GLI1,GRIN1,HBEGF,HIF1A,HNF4A,IGF1R,IL6,Jnk,JUN,MAP2K1,MAPK1,MAPK8,MAPK9,Mek,mir-143,mir-23,MMP14,MTOR,MTORC1,MYC,NADPH oxidase,NANOG,NF-Y,NFkB (complex),NFKB1,NFKBIA,NOTCH1,NPM1,NR3C1,P38 MAPK,PGR,PI3K (complex),PPARG,PPIF,PRKAA,PRKAA1,RB1,RELA,…	3			0.542	4.48e-16	0.0001	ABCA7,ABCF3,ABCG2,ABLIM3,ACAT2,ACO2,ACP2,ACSF3,ACSS2,ACTL6A,ACY1,ADA,ADAR,ADCY5,ADGRE1,ADGRG1,ADIPOR2,ADRM1,AHCYL1,AIF1L,AIP,AKAP1,ALDH2,AMIGO1,ANTXR1,ANXA2,ANXA4,ANXA6,AP1M2,ARAF,ARFGAP1,ARHGAP27,ARHGDIA,ARHGDIG,ARHGEF1,ARHGEF5,ARL2,ASF1B,ASGR2,ATG9A,ATP5F1D,ATP5IF1,ATP5MC1,ATP5PD,ATP5PF,ATP6V1E1,ATP6V1F,ATP9A,ATPAF2,B4GAT1,B9D1,BAD,BAG2,BAG3,BCAP31,BCAR1,BCKDHA,BCR,BET1L,BID,BLM,BOP1,BRF2,BTC,C…	668 (70)	70
IRS2-PI3K		complex	26s Proteasome,ADRB,AKT1,Ap1,AR,ATF2,ATF6,AURKB,BAX,CBL,CCND1,Cdc42,CDKN1A,CEBPB,CHUK,CREB1,CTNNB1,EIF2AK3,EIF4E,EIF4EBP1,ELK1,ERK,ERN1,ESR1,FADD,FOXO1,FOXO3,GATA3,GCK,GSK3B,HIF1A,HMGA1,HRAS,HSF1,IKBKB,IKK (complex),IL10,Insulin,IRF3,IRF4,IRS1,IRS2,IRS2-PI3K,ITGB1,ITGB3,ITK,Jnk,JUN,KCNIP3,KRAS,MAP2K1,MAP2K5,MAPK1,MAPK7,MAPK8,MAPT,MDM2,MEF2C,Mek,MKNK1,MMP9,MTOR,MTORC1,MYC,NADPH oxidase,NFATC4,NFE2…	3	Inhibited		-2.956	4.67e-16	0.0002	AADAC,ABCA7,ABCC5,ABCF3,ABLIM3,ABR,ACAT2,ACTL6A,ACVRL1,ADGRG1,ADIRF,ADRM1,ADSL,AGA,AGFG2,AGPAT2,AHCYL1,AIP,AJUBA,AKR7A2,ALAD,ALDH2,ALG5,ALKBH5,AMBP,ANXA11,ANXA2,ANXA4,ANXA6,AP1G2,AP1M2,AP1S1,AP2S1,APBA3,ARAP3,ARF6,ARFGAP1,ARHGAP27,ARPC3,ASB13,ASF1B,ASGR2,ASPHD2,ATG9A,ATP5IF1,ATP5MJ,ATP5PO,ATP6AP1,ATP6V1E1,B4GALNT1,B9D1,BANK1,BCAN,BCAR1,BCL9,BCS1L,BET1L,BLM,BMP8B,BOP1,BTF3,C12orf57,C16orf74,CALM1 …	545 (123)	110
TBP		transcription regulator	26s Proteasome,ABCB1,AHR,AKT1,Ap1,APP,AR,ATM,BHLHE40,CASP2,CCND1,CDKN1A,CDKN2A,CEBPA,CEBPB,CHUK,CREB1,CTNNB1,DNM1L,DNMT3A,E2f,EGF,EGFR,EIF2AK3,EIF4E,ELK1,ERBB2,ESR1,estrogen receptor,FBXW7,FLI1,FOS,FOXO1,FOXO3,G protein alpha i,GATA1,GATA3,GLI1,GNAS,GRIN1,Hdac,HDAC1,HIF1A,HIPK2,HNF4A,HRAS,IKBKB,IKK (complex),IL6,Jnk,KAT5,KRAS,MAP2K1,MAP2K5,MAPK7,MDM2,MDM4,mir-143,MTORC1,MYCN,NANOG,NCOA1,Nfat (fam…	3	Activated		2.029	5.1e-16	0.0001	ACAT2,ACKR2,ACP2,ACSF3,ACSS2,ACTL6A,ADARB1,ADGRE1,ADIRF,ADRM1,AGTRAP,AHCYL1,AHSP,AIF1L,AIP,AKT1S1,ALG5,ALKBH7,AMBP,AMIGO1,AMPH,ANTXR1,ANXA2,ANXA4,ANXA6,AP1G2,AP1M2,AP1S1,AP2S1,ARF3,ARF6,ARFGAP1,ARHGDIG,ARHGEF1,ARHGEF5,ARL2,ARPC3,ASF1B,ATG9A,ATP5MC1,ATP6AP1,ATP6V1E1,ATP9A,ATPAF2,B4GALNT1,B4GAT1,BAD,BAG3,BANK1,BCAP31,BCAR1,BCL9,BCLAF1,BCR,BET1L,BID,BLM,BNIP3,BRF2,BTC,C12orf57,C16orf74,C19orf33,C19o…	708 (98)	97
dichloroacetic acid		chemical drug	26s Proteasome,AHR,AKT3,Ap1,APC,APLN,APP,AR,ARNT,ATF2,BHLHE40,CASP2,CASP3,CDKN2A,CEBPA,CEBPB,CHUK,Creb,CREB1,CYP19A1,DDX5,DICER1,dichloroacetic acid,DNMT3A,EGFR,EGR1,EIF2AK3,EIF4E,EIF6,ERBB2,FAS,GATA4,GFI1,GLI1,GLI3,GRIN1,GSK3B,HDAC4,Hif1,HIF1A,HNF1B,HNF4A,HSF1,IGF1R,IL18,IL1B,IL6,INSR,Jnk,KAT5,KLF5,KLF6,LEF1,MAPK1,MAPK8,MCL1,MDM2,Mek,MET,mir-143,mir-23,MITF,MMP9,MTOR,MUC1,MYC,NANOG,NCOA1,NF-Y,Nf…	3			1.307	5.18e-16	0.0002	AADAC,ABCA7,ABCF3,ABCG2,ABR,ACKR2,ACP2,ACSF3,ACSS2,ACTL6A,ADA,ADAMTS7,ADCY5,ADIRF,ADM,ADRM1,AGA,AIF1L,AKT1S1,ALAD,ALG5,ALKBH7,AMDHD2,ANKS3,ANTXR1,ANXA11,ANXA4,ANXA6,APBA2,APBA3,ARFGAP1,ARHGAP27,ARHGEF1,ARHGEF5,ARL2,ARPP19,ARRDC2,ARSI,ASF1B,ASIC3,ASNS,ATP5IF1,ATP5MC1,ATP5PF,ATP5PO,ATP6AP1,ATP6V1F,ATP9A,ATPAF2,B4GAT1,BACE1,BAD,BAG3,BBLN,BCAP31,BCAR1,BCL2L10,BCR,BCS1L,BET1L,BMP8A,BNIP3,BOC,BORA,BTC,…	717 (117)	116
JNJ-7706621		chemical drug	AJUBA,Akt,AKT1,APC,APP,AR,ATM,AURKA,AURKB,BCL2L11,CCNB1,CDK1,CDK2,CDK3,CDK4,CDK6,CDKN1A,CDKN1B,CDKN2A,CEBPA,CEBPB,CTNNB1,DDIT3,DENR,DNM1L,E2F1,E2F3,EIF4EBP1,ELK1,ERK1/2,ESR1,estrogen receptor,EZH2,FADD,FOS,FOXO1,FOXO3,FOXP3,FZR1,GLI1,HMGA1,HNRNPK,HSF1,ID2,ID3,ING1,IREB2,JNJ-7706621,JUN,KAT5,MAPK14,MASTL,MCL1,MDM2,MDM4,MTOR,MYB,MYC,NCOA1,NFATC4,NFKBIA,NOTCH1,NPM1,NR1I2,OTX2,PARP1,PELP1,PGR,PIK3C3,…	3			0.397	6.77e-16	0.0004	ABCA7,ABCF3,ABLIM3,ACAT2,ACO2,ACP2,ACSF3,ACSS2,ACTN2,ACVRL1,ACY1,ADAR,ADGRE1,ADIPOR2,ADIRF,AGA,AGTRAP,AHCYL1,AIP,AKAP1,AKT1S1,ALDH2,ALDH3B1,ALG5,ALKBH5,ALKBH7,AMIGO1,AMPD1,ANTXR1,ANXA2,AP1G2,AP1M2,AP1S1,AP2S1,APOF,APRT,ARAF,ARFGAP1,ARHGDIG,ARHGEF5,ARPP19,ARR3,ASB13,ASF1B,ATP5IF1,ATP5PD,ATP5PF,ATP6AP1,ATP6V1E1,ATP6V1F,ATP9A,ATPAF2,B4GALNT1,B9D1,BAG2,BAG3,BAIAP2L1,BCAN,BCAP31,BCKDHA,BCL9,BCS1L,BET1…	634 (95)	93
CUL7		enzyme	26s Proteasome,AKT1,AKT3,ATM,BHLHE40,BIRC5,CASP2,CCND1,CDKN1A,CDKN2A,CEBPA,CREB1,CTNNB1,CUL7,CYP19A1,DDX5,DNM1L,DNMT3A,E2f,E2F1,EIF2AK3,EIF4E,ERBB2,ERK,FAS,FOXO1,FOXP3,GLI1,GRIN1,HDAC1,HIF1A,HMGA1,HNF4A,IGF1R,IKBKB,IL6,INSR,Insulin,IRS1,MAP2K1,MAPK8,MAPK9,MDM4,mir-143,mir-23,MST1,MTOR,MTORC1,MYC,NANOG,NF-Y,NFKB1,NFKBIA,NOS2,NPM1,NR3C1,P38 MAPK,PGR,PIK3CG,PPARG,PPIF,PRKAA1,PTPN11,RB1,RELA,SHC1,SIR…	3			-1.325	6.97e-16	0.0001	ABCA7,ABCF3,ABCG2,ACAT2,ACKR2,ACP2,ACSF3,ACSS2,ACTL6A,ACY1,ADA,ADAR,ADCY5,ADGRG1,ADIPOR2,ADRM1,AHCYL1,AIF1L,AIP,AKAP1,AKT1S1,ALAD,ALDH2,AMIGO1,AMPD1,ANTXR1,ANXA2,ANXA4,ANXA6,AP1M2,ARFGAP1,ARHGAP27,ARHGDIG,ARHGEF1,ARHGEF5,ARL2,ASF1B,ASGR2,ATP5IF1,ATP5MC1,ATP6V1E1,ATP6V1F,ATP9A,ATPAF2,B4GAT1,B9D1,BAD,BAG3,BANK1,BCAP31,BCKDHA,BCL9,BCR,BET1L,BID,BOC,BOP1,BRF2,C16orf74,C19orf33,C19orf53,C5AR1,CAPNS1,C…	658 (76)	74
HIPK1		kinase	26s Proteasome,ABCB1,ABL1,AKT1,aristolochic acid I,ATM,BHLHE40,CASP2,CCND1,CDKN1A,CDKN2A,CEBPA,CHUK,CTNNB1,CYP19A1,DDX5,DNM1L,DNMT3A,E2f,E2F1,EIF2AK3,EIF4E,ERBB2,FAS,FOXO3,GLI1,GRIN1,HIF1A,HIPK1,HNF4A,IGF1R,IL6,Jnk,JUN,MAP2K1,MAPK8,MAPK9,MDM4,Mek,mir-143,mir-23,MTOR,MTORC1,MYC,NANOG,NF-Y,NFKB1,NOTCH1,NPM1,NQO1,NR3C1,P38 MAPK,PARP1,PDK1,PGR,PI3K (complex),Pkc(s),PPARG,PPIF,PRKAA,PRKAA1,RB1,RELA,SM…	3			1.147	8.16e-16	0.0001	ABCA7,ABCF3,ABCG2,ACAT2,ACKR2,ACO2,ACP2,ACSF3,ACSS2,ACTL6A,ACVRL1,ACY1,ADA,ADCY5,ADGRE1,ADGRG1,ADIPOR2,ADRM1,AHCYL1,AIF1L,AIP,AKAP1,ALDH2,AMIGO1,ANTXR1,ANXA2,ANXA4,ANXA6,AP1M2,ARAF,ARFGAP1,ARHGAP27,ARHGDIG,ARHGEF1,ARHGEF5,ARL2,ASF1B,ATG9A,ATP5F1D,ATP5IF1,ATP5MC1,ATP5PD,ATP5PF,ATP6V1E1,ATP6V1F,ATP9A,ATPAF2,B4GAT1,B9D1,BAD,BAG3,BCAP31,BCAR1,BCL9,BCR,BET1L,BID,BLM,BOC,BOP1,BTC,C16orf74,C19orf33,C5AR…	639 (71)	70
CD84		other	AHR,Akt,AKT1,AMPK,ATF2,BCAP31,BCR (complex),BCR-ABL1,CCND1,CD247,CD84,Cdc42,CEACAM1,CEBPA,CEBPB,Creb,CSF2,CTNNB1,CXCL8,EGFR,ELK1,ERBB2,ERK,ESR1,estrogen receptor,FES,FOXO1,HIF1A,HNF4A,HOXA10,HRAS,HSP90AB1,IGF1R,IKBKB,IKZF1,IKZF3,IL1B,IL6,INSR,IRF4,IRS1,ITK,Jnk,KIT,LAT,LCK,LILRB3,Mek,MTOR,MYD88,NCL,Nfat (family),NFAT5,NFkB (complex),NFKB1,NfkB1-RelA,NFKB2,NFKBIA,NLRP3,NOS2,NR1I2,NTRK2,P38 MAPK,PDG…	3			-0.534	8.49e-16	0.0001	ACAT2,ACKR2,ACO2,ACSF3,ACTL6A,ACTN2,ACY1,ADM,AGFG2,AGTRAP,AHCYL1,AIP,AKT1S1,AMBN,AMPD1,ANGPTL6,ANTXR1,ANXA2,ANXA6,AP1G2,AP1S1,AP2S1,APBA2,APOF,ARAF,ARAP3,ARF3,ARF6,ARFGAP1,ARHGAP27,ARHGEF5,ARL2,ARPP19,ASB13,ASF1B,ASIC3,ATP5F1D,ATP5MC1,ATP5PD,ATP6V1F,ATPAF2,B4GAT1,B9D1,BAG2,BAG3,BANK1,BBLN,BCAP31,BCKDHA,BCL2L10,BCL9,BCR,BET1L,BID,BLM,BRF2,BTC,BTNL2,C19orf53,CALB1,CAPNS1,CARS1,CASP8AP2,CASQ2,CASTOR…	593 (91)	89
CCNG1		other	26s Proteasome,Akt,AKT1,Ap1,AR,ATM,BHLHE40,CCND1,CCNG1,CDKN1B,CEBPA,CEBPB,CHUK,Creb,CREBBP,CTNNB1,DDX5,disulfiram,DLX5,DNM1L,DNMT3A,E2F1,EGFR,EIF2AK3,EIF4E,ELK1,ERBB2,ERK,ERK1/2,ESR1,ESR2,estrogen receptor,EZH2,FBXW7,FLI1,FOXC1,GATA1,GATA3,GLI1,GRIN1,HDAC1,HNF4A,HSF1,HTT,IGF1R,IL6,IRF1,IRF3,KAT5,KAT6A,LEF1,MAP3K8,MAPK1,MAPK8,MASTL,MDM2,Mek,mir-143,MYC,MYCN,NANOG,NF-Y,Nfat (family),NFATC1,NFE2L2,N…	3			1.789	9.36e-16	0.0003	ABCA7,ABCC5,ABCF3,ABCG2,ACAT2,ACKR2,ACP2,ACSF3,ACSS2,ACVRL1,ADA,ADAR,ADGRE1,ADIRF,ADM,ADRM1,ADSL,AGFG2,AGTRAP,AHCYL1,AHSP,AIP,AJUBA,AKAP1,AKR7A2,ALDH2,ALG5,ALKBH7,AMBN,AMIGO1,AMPD1,ANTXR1,ANXA11,ANXA4,ANXA6,AP1G2,AP1S1,AP2S1,APBA2,APBA3,ARHGAP27,ARHGDIA,ARHGDIG,ARHGEF1,ARHGEF5,ARPP19,ARR3,ASPHD2,ATP5MC1,ATP5PD,ATP6AP1,ATP6V1E1,ATP9A,ATPAF2,B4GALNT1,B4GAT1,BAG3,BCAP31,BCL2L10,BCL9,BCR,BRPF1,BTC,BT…	720 (106)	105
XRCC6		enzyme	26s Proteasome,ABCB1,AHR,Akt,AKT1,Ap1,ARNT,ATM,BAX,BHLHE40,carbon monoxide,CCND1,CDKN1A,CDKN2A,CDX2,CEBPA,CTNNB1,CYP19A1,DDX5,DNM1L,DNMT3A,E2f,E2F1,E2F3,EGFR,EIF2AK3,EIF4E,ELF3,ERBB2,FAS,FOXO3,GLI1,GRIN1,HIF1A,HNF4A,IFNA2,IFNA4,IFNB1,IFNW1,IGF1R,IL6,IRF3,IRF7,IRS1,Jnk,MAP2K1,MCL1,MDM4,Mek,mir-143,mir-23,MTOR,MTORC1,NANOG,NFkB (complex),NFKB1,NOTCH1,NPM1,OMA1,P38 MAPK,PGR,PPARG,PPIF,PRKAA,PRKAA1,P…	3			-0.71	9.51e-16	0.0001	ABCG2,ACAT2,ACKR2,ACO2,ACP2,ACSF3,ACSS2,ACTL6A,ACVRL1,ADA,ADAR,ADCY5,ADGRE1,ADGRG1,ADIPOR2,ADRM1,AHCYL1,AIF1L,AIP,ALAD,AMIGO1,AMPD1,ANTXR1,ANXA2,ANXA4,ANXA6,AP1M2,ARF3,ARFGAP1,ARG2,ARHGAP27,ARHGDIG,ARHGEF1,ARHGEF5,ARL2,ASF1B,ATG9A,ATP5F1D,ATP5MC1,ATP5PD,ATP5PF,ATP6V1E1,ATP6V1F,ATP9A,ATPAF2,B2M,B4GAT1,B9D1,BACE1,BAD,BAG2,BAG3,BAIAP2L1,BCAP31,BCAR1,BCKDHA,BCL9,BET1L,BID,BLM,BTC,C16orf74,C19orf33,C1…	642 (85)	83
UGCG		enzyme	26s Proteasome,ABCB1,ABL1,AKT1,Ap1,APC,APP,AR,ATF2,ATM,BHLHE40,Ca2+,CASP2,CDKN2A,CEBPA,CEBPB,CHUK,Creb,CREB1,CYP19A1,DDX5,DNM1L,DNMT3A,E2f,EGR1,EIF2AK3,EIF4E,EIF6,ERBB2,FAS,FOXO3,GATA4,GFI1,GLI1,GLI3,GRIN1,GSK3B,HDAC4,HNF1B,HNF4A,HSF1,IGF1R,IL6,INSR,IRF3,ITGB1,KAT5,KLF5,KLF6,LCK,LEF1,MAPK1,MAPK8,MAPK9,MCL1,MDM2,Mek,mir-143,mir-23,MITF,MMP9,MTOR,MUC1,MYC,NANOG,NCOA1,NF-Y,Nfat (family),NFATC1,NFATC…	3			-1.265	1.02e-15	0.0003	AADAC,ABCA7,ABCF3,ACKR2,ACP2,ACSF3,ACSS2,ACY1,ADA,ADCY5,ADIRF,ADRM1,AIF1L,AIP,AKAP1,ALG5,ALKBH7,AMDHD2,ANTXR1,ANXA11,ANXA2,ANXA4,ANXA6,APBA2,APBA3,ARFGAP1,ARHGAP27,ARHGDIA,ARHGEF1,ARHGEF5,ARL2,ARPP19,ARRDC2,ASF1B,ATG9A,ATP5IF1,ATP5MC1,ATP6AP1,ATP6V1E1,ATP6V1F,ATP9A,ATPAF2,B4GALNT1,B4GAT1,BAD,BAG3,BCAN,BCAP31,BCAR1,BCR,BET1L,BID,BLM,BOC,BORA,BRPF1,BTC,C12orf57,C16orf74,C19orf33,C1orf74,C7orf25,CAL…	681 (114)	112
STAT5A	-4.206	transcription regulator	acetaminophen,AKT1,APP,ATM,BCL2L11,benzo(a)pyrene,BHLHE40,BTK,CBL,CCND1,CDKN1B,CDKN2A,CEBPA,CEBPB,CHEK2,CLOCK,clopidogrel,CSF2,CSN2,CTNNB1,CXCL8,cyclophosphamide,CYP,CYP1A1,CYP1A2,CYP1B1,DDX5,DNM1L,DNMT1,DNMT3A,dopamine,E2F3,EGF,EGFR,EIF2AK3,EIF4E,ERBB2,ESR1,ESR2,estrogen receptor,FOS,FOXA2,FOXM1,FOXO1,G protein alpha i,GATA1,GLI1,GNAS,GRIN1,IFNG,IGF1,IL10,IL12 (complex),IL1B,IL6,IRF4,ITGB1,KCNIP…	3			0.474	1.08e-15	0.0003	AADAC,ABCC5,ABR,ACAT2,ACKR2,ACP2,ACSF3,ACSS2,ACTR1B,ACVRL1,ADA,ADGRG1,ADIRF,ADM,AGPAT2,AGTRAP,AHCYL1,AHSP,AIF1L,AIP,AJUBA,AKR7A2,AKT1S1,ALAD,AMBP,AMIGO1,AMPH,ANGPTL6,ANTXR1,ANXA2,ANXA4,ANXA6,AP1G2,AP1S1,AP2S1,APBA3,APOF,ARAF,ARF3,ARF6,ARFGAP1,ARHGDIG,ARHGEF1,ARHGEF5,ARL2,ASB13,ASF1B,ASGR2,ASIC3,ASIP,ATP5PD,ATP6V1E1,ATP9A,ATPAF2,B3GNT3,B4GAT1,BAG2,BAG3,BAIAP2L1,BANK1,BBLN,BCAP31,BCL2L10,BCL9,BCLAF…	751 (125)	123
ADP-beta-S		chemical toxicant	ADAM17,ADP-beta-S,AHR,Akt,AKT1,AR,ARNT,ATF2,ATM,BCL2L1,BCL6,CCND1,CCR2,CDKN1A,CDKN1B,CDKN2A,CDX2,CEBPA,CEBPB,CEBPD,CHUK,Creb,CREB1,CREBBP,CREM,CTNNB1,DUSP1,EGFR,EIF4EBP1,ELK1,ERBB4,ERK1/2,ESR1,ETS1,ETV1,ETV5,FOS,FOXO3,G protein alpha i,GATA1,GATA4,GLI1,GNAI3,HIF1A,HTT,IKBKB,IKBKE,IL10,IRF1,IRF3,IRF5,ITGB1,Jnk,MAPK1,MED1,Mek,MITF,MKNK1,MTORC1,MYC,MYOCD,MYRF,NADPH oxidase,NCOA3,Nfat (family),NFATC4…	3			-1.627	1.09e-15	0.0002	AADAC,ABCA7,ABCF3,ABLIM3,ACAT2,ACO2,ACP2,ACSF3,ACTL6A,ACY1,ADAR,ADSL,AGTRAP,AHCYL1,AHSP,AIF1L,AIP,AKAP1,AKR7A2,AKT1S1,ALDH2,ALG5,ALKBH5,AMBP,AMDHD2,AMIGO1,AMPD1,ANTXR1,AP1G2,AP1M2,AP1S1,AP2S1,APBA2,APBA3,ARF3,ARFGAP1,ARHGDIA,ARHGDIG,ARHGEF5,ARL2,ARPP19,ARRDC2,ASB6,ASF1B,ASPHD2,ATG9A,ATP5IF1,ATP5PF,ATP5PO,ATP6AP1,ATP6V1E1,ATP6V1F,ATP9A,ATPAF2,B4GALNT1,B9D1,BACE1,BAG3,BCAN,BCAP31,BCKDHA,BCL9,BCLAF1…	666 (104)	102
mustard gas		chemical toxicant	26s Proteasome,ABCB1,ABL1,Akt,AKT1,BHLHE40,BIRC2,CASP2,CASP3,CCND1,CDKN1A,CDKN2A,CEBPA,CEBPB,Creb,CREB1,CTNNB1,CYP19A1,DDX5,DICER1,DNM1L,DNMT3A,E2f,E2F1,EIF2AK2,EIF2AK3,EIF4E,ERBB2,ERK1/2,FAS,FGFR1,FOSL1,FOXO3,GATA4,GLI1,GRIN1,HIF1A,HNF4A,Hsp27,IGF1R,IKBKB,IL18,IL6,JUN,L1CAM,MAP2K1,MAPK8,MAPK9,MDM4,Mek,mir-143,mir-23,MITF,MTOR,mustard gas,MYC,NANOG,NF-Y,NFkB (complex),NFKB1,NFKBIA,NOTCH1,NPM1,NR3…	3			0.83	1.13e-15	0.0003	ABCA7,ABCF3,ABCG2,ACAT2,ACKR2,ACP2,ACSF3,ACSS2,ACTL6A,ACVRL1,ACY1,ADA,ADCY5,ADGRE1,ADGRG1,ADRM1,AHCYL1,AIF1L,AIP,ALDH2,AMDHD2,AMIGO1,ANKS3,ANTXR1,ANXA2,ANXA4,ANXA6,AP1M2,APBA2,ARFGAP1,ARHGAP27,ARHGDIA,ARHGDIG,ARHGEF1,ARHGEF5,ARL2,ARPP19,ARRDC2,ASF1B,ATG9A,ATP5F1D,ATP5IF1,ATP5MC1,ATP5PD,ATP6V1E1,ATP6V1F,ATP9A,ATPAF2,B4GAT1,BAD,BAG2,BAG3,BCAP31,BCAR1,BCKDHA,BCL9,BCR,BET1L,BID,BOC,BOP1,BRF2,BRPF1,BT…	702 (87)	86
NU6102		chemical drug	AJUBA,Akt,AKT1,androgen,Ap1,APC,APP,AR,ATM,BCL2,BRCA1,CDK1,CDK2,CDKN1A,CDKN1B,CEBPB,Creb,CREB1,CREBBP,CTNNB1,DENR,DNM1L,E2F1,E2F3,EGFR,ELK1,EP300,ERBB2,ERK1/2,ESR1,estrogen receptor,EZH2,FOS,FOXM1,FOXO1,FOXP3,FZR1,HIF1A,HMGA1,Hsp27,ID2,ID3,ING1,Jnk,JUN,JUNB,KAT5,MAPK1,MAPK14,MAPK7,MASTL,MCL1,MDM2,Mek,MYC,MYOD1,NCOA1,NCOA2,NFkB (complex),NPM1,NR1I2,NR3C1,NR4A1,NU6102,PARP1,PELP1,PGR,PIK3C3,Pka,PTT…	3	Activated		5.188	1.16e-15	0.0009	ABCA7,ABCF3,ABCG2,ABLIM3,ACAT2,ACSF3,ACTL6A,ACTN2,ACVRL1,ADAR,ADIRF,AGA,AGPAT2,AGTRAP,AHCYL1,AIF1L,AIP,AKAP1,AKT1S1,ALDH2,ALDH3B1,ALG5,ALKBH5,ALKBH7,AMIGO1,AMPD1,ANTXR1,ANXA11,ANXA2,AP1G2,AP1M2,AP1S1,AP2S1,APBA2,APOF,APRT,ARAF,ARFGAP1,ARG2,ARHGAP27,ARHGDIG,ARPP19,ASF1B,ASNS,ATG9A,ATP5IF1,ATP5PO,ATP6AP1,ATP6V1E1,ATP6V1F,ATPAF2,B4GALNT1,B4GAT1,B9D1,BAG3,BAIAP2L1,BANK1,BCAN,BCAP31,BCKDHA,BCL9,BCLAF1…	677 (98)	97
CDK5RAP3	-4.467	other	26s Proteasome,ABCB1,ADAM10,AHR,AJUBA,Akt,AKT1,Ap1,APC,APP,ARNT,ATF2,ATM,AURKB,BCL6,BHLHE40,BMAL1,CASP2,CCND1,CDK1,CDK5RAP3,CDKN1A,CDKN2A,CEBPA,CEBPB,CHEK1,CHEK2,CITED2,Creb,CREB1,CREBBP,CSF1,CSF2,CTNNB1,CXCL8,CYP19A1,cytarabine,DDIT3,DDX5,DENR,DNM1L,DNMT3A,E2F1,E2F3,EGFR,EIF2AK3,ELK1,EPAS1,ERBB2,ESR1,estrogen receptor,ETS1,ETV5,EZH2,FOXO1,FOXO3,GATA2,GATA4,GLI1,GRIN1,HIF1A,HMGA1,HSF1,Hsp27,IGF1R…	3			1.851	1.19e-15	0.0001	ABCA7,ABCF3,ABCG2,ACKR2,ACP2,ACSF3,ACSS2,ACTL6A,ADA,ADAR,ADCY5,ADIPOR2,ADM,ADRM1,AGA,AIF1L,AIP,AKAP1,AKR7A2,AKT1S1,ALAD,AMBP,AMDHD2,ANGPTL6,ANTXR1,ANXA11,ANXA4,ANXA6,AP1G2,AP1M2,AP1S1,AP2S1,APBA2,APBA3,APOF,ARAF,ARFGAP1,ARG2,ARHGDIA,ARHGEF1,ARL2,ARPP19,ARRDC2,ASB13,ASIC3,ATG9A,ATMIN,ATP5F1D,ATP5IF1,ATP5MC1,ATP5PD,ATP6V1E1,ATP9A,ATPAF2,B2M,B4GAT1,B9D1,BACE1,BAD,BAG2,BAG3,BAIAP2L1,BBLN,BCAN,BCAP31,…	730 (135)	133
Pdgfra-Pdgfrb		complex	26s Proteasome,Akt,AKT1,AKT2,Alpha catenin,ANXA1,Ap1,AR,ATF2,ATF3,ATM,Ca2+,CASP2,CCND1,CD247,CDKN1A,CEBPB,CHUK,Creb,CREB1,CTNNB1,DAG1,E2f,EGFR,EGR1,EIF2AK2,EIF4E,ELK1,ERBB2,ERK,ERK1/2,ERN1,ESR1,estrogen receptor,ETS1,FADD,Focal adhesion kinase,FOS,FOXO1,FOXO3,G protein alpha i,GATA3,GNAQ,GNAS,GRIN3A,HBEGF,HIF1A,HNRNPK,HRAS,IGF1R,IKBKB,IKK (complex),IL10,IRF1,IRF3,IRF4,ITGB1,ITGB3,ITK,JAK,Jnk,KCNI…	3	Inhibited		-3.614	1.23e-15	0.0005	AADAC,ABCA7,ABCC5,ABCF3,ABLIM3,ABR,ACKR2,ACSF3,ACTL6A,ACY1,ADGRG1,ADIPOR2,ADIRF,ADRM1,AGA,AGFG2,AGPAT2,AGTRAP,AHCYL1,AIF1L,AIP,AJUBA,AKAP1,AKR7A2,ALDH2,ALDH3B1,ALG5,ALKBH5,AMPD1,ANGPTL6,ANTXR1,AP1G2,AP1M2,AP1S1,AP2S1,APBA2,APBA3,ARAP3,ARF6,ARFGAP1,ARG2,ARHGAP27,ARHGDIA,ARL2,ARPC3,ASB13,ASF1B,ATG9A,ATP5IF1,ATP5PD,ATP6AP1,ATP6V1E1,ATP6V1F,ATPAF2,B4GALNT1,B4GAT1,B9D1,BANK1,BCAN,BCAP31,BCAR1,BCL9,BCS…	691 (159)	156
SYN1		other	ADAM17,Akt,AKT1,AKT2,Alpha catenin,AMPK,ANXA1,Ap1,APP,AR,CASP2,CAV1,CBL,CCND1,CD247,CD3,CDKN1B,CHUK,Creb,CTNNB1,DAB1,DAG1,E2f,EGFR,EGR1,EIF4E,ERBB2,ERK,ERK1/2,ESR1,estrogen receptor,ETS1,FHIT,Focal adhesion kinase,FOS,FOXO3,GNAI3,GNAS,GRIN3A,HBEGF,HIPK2,HNRNPK,HRAS,IGF1R,IKBKB,IKK (complex),IQGAP1,IRF4,IRF5,ITGB1,ITGB3,ITK,Jnk,JUN,KIT,KRAS,L-serine,L1CAM,LCK,LRP1,MAP2K1,MAP2K1/2,MAP2K3,MAP2K6,Map…	3	Inhibited		-3.64	1.26e-15	0.0009	AADAC,ABCA7,ABCC5,ABCF3,ACAT2,ACKR2,ACVRL1,ACY1,ADA,ADAMTSL5,ADAR,ADGRG1,ADRM1,AGFG2,AGPAT2,AGTRAP,AHCYL1,AIF1L,AIP,AJUBA,AKAP1,AKT1S1,ALAD,ALDH2,ALDH3B1,ALG5,ALKBH5,AMIGO1,AMPD1,ANTXR1,ANXA4,ANXA6,AP1G2,AP1S1,AP2S1,APBA2,ARAP3,ARF6,ARFGAP1,ARG2,ARHGDIA,ARHGDIG,ARL2,ARPC3,ARPP19,ASNS,ATG9A,ATP5F1D,ATP5IF1,ATP5MC1,ATP5PD,ATP5PF,ATP6AP1,ATP6V1E1,ATP6V1F,B4GALNT1,B4GAT1,BAG2,BAG3,BCAN,BCAR1,BCKDHA,B…	681 (148)	147
PPP1R13L		transcription regulator	26s Proteasome,ABCB1,AHR,Akt,AR,ARNT,ATM,BHLHE40,BTK,CASP2,CBLB,CDKN1A,CDKN1B,CDKN2A,CDX2,CEBPB,Creb,CREB1,CREBBP,CSF2,CXCL8,CYP19A1,DDX5,disulfiram,DNM1L,DNMT3A,E2f,E2F1,EGFR,EIF2AK3,EIF4E,ERBB2,ESR1,ESR2,EZH2,FOXC1,FOXO1,FOXO3,FOXO4,GATA1,GATA3,GLI1,GRIN1,GSK3B,HNF4A,HSF1,HTT,IGF1R,IL10,IL1B,IRF1,IRF4,ITGB1,KAT6A,KCNIP3,KRAS,LEF1,MAP2K1,MAP3K8,MASTL,MDM2,Mek,mir-143,MMP9,MTOR,MTORC1,MYC,NANOG,N…	3			-0.58	1.36e-15	0.0008	ABCA7,ABCC5,ABCF3,ABCG2,ABLIM3,ABR,ACSF3,ACSS2,ADA,ADCY5,ADGRG1,ADIPOR2,ADIRF,ADRM1,ADSL,AGFG2,AGTRAP,AHCYL1,AHSP,AKR7A2,ALDH2,ALG5,AMBN,AMIGO1,AMPD1,AMPH,ANGPTL6,ANTXR1,ANXA11,ANXA4,ANXA6,AP1G2,AP1M2,AP1S1,AP2S1,APBA2,APBA3,APOF,ARAF,ARF3,ARFGAP1,ARHGDIA,ARHGDIG,ARHGEF1,ARPC3,ARR3,ASB13,ASIC3,ASPHD2,ATG9A,ATP5IF1,ATP5MC1,ATP6AP1,ATP9A,ATPAF2,B2M,B4GALNT1,B4GAT1,BACE1,BAD,BAG2,BAG3,BANK1,BBLN,BCA…	760 (124)	123
ANG		enzyme	26s Proteasome,ADAM17,Akt,ANG,Ap1,AR,ATF2,BCL6,Ca2+,CCND1,CCR2,Cdc42,CDKN1A,CDKN1B,CEBPA,CEBPB,CEBPD,CREB1,CREBBP,CREM,CTNNB1,DUSP1,EGFR,EGR1,ELK1,ERBB4,ERK,ERK1/2,ESR1,ETS1,ETV1,ETV5,FOS,FOSB,GATA1,GATA4,GLI1,GLI3,GNAQ,Hif1,HIF1A,IGF1R,IKK (complex),IL10,IRF1,IRF3,ITGB1,JUN,KLF8,LCK,MAP2K1,MAP3K11,MAPK1,MAPK8,MDM2,MED1,MET,MITF,mitomycin C,MKNK1,MMP9,MTOR,MTORC1,MYC,MYD88,MYL2,MYOCD,MYRF,NADPH o…	3	Inhibited		-3.115	1.47e-15	0.0003	AADAC,ABCA7,ABCF3,ABLIM3,ACAT2,ACO2,ACSS2,ACTL6A,ACY1,ADAR,ADGRG1,ADIPOR2,ADIRF,ADRM1,ADSL,AGTRAP,AHCYL1,AHSP,AJUBA,AKR7A2,AKT1S1,ALDH2,ALG5,ALKBH5,ALYREF,AMBP,AMDHD2,AMIGO1,AMPD1,AP1G2,AP1M2,AP1S1,AP2S1,APBA3,ARFGAP1,ARHGDIG,ARHGEF5,ARPP19,ARRDC2,ASB6,ASF1B,ASPHD2,ATP5IF1,ATP5PD,ATP6AP1,ATP6V1F,ATP9A,B2M,B4GALNT1,B9D1,BCAN,BCAR1,BCKDHA,BCL9,BCLAF1,BCS1L,BET1L,BLM,BMP8A,BMP8B,BNIP3,BOC,BOP1,BRF2,…	643 (116)	115
saracatinib		chemical drug	ABL1,Abl1/2,ADAM17,Akt,AKT1,AKT2,Alpha catenin,ANXA1,Ap1,APP,AR,ATR,CASP2,CAV1,CCND1,CD247,CD3,CDKN1B,CHUK,Creb,CTNNB1,cytarabine,DAB1,DAG1,DLC1,E2f,EGFR,EGR1,EIF4E,ERBB2,ERK,ERK1/2,ESR1,estrogen receptor,ETS1,Focal adhesion kinase,FOS,FOXO1,FOXO3,GNAQ,GNAS,GPX1,GRIN3A,HBEGF,HIPK2,HNRNPK,HRAS,IGF1R,IKBKB,IKK (complex),IRF4,IRF5,ITGB1,ITGB3,ITK,Jnk,JUN,KIT,KRAS,L-serine,L1CAM,LCK,LRP1,MAP2K1,MAP2K…	3	Activated		2.829	1.51e-15	0.0012	AADAC,ABCA7,ABCF3,ACAT2,ACKR2,ACSF3,ACVRL1,ACY1,ADAR,ADGRG1,ADIRF,ADRM1,AGFG2,AGPAT2,AGTRAP,AHCYL1,AIF1L,AIP,AJUBA,AKAP1,ALAD,ALDH2,ALDH3B1,ALG5,ALKBH5,AMBN,AMIGO1,AMPD1,ANTXR1,AP1G2,AP1S1,AP2S1,APBA2,ARAP3,ARF6,ARFGAP1,ARG2,ARHGDIA,ARHGDIG,ARL2,ARPC3,ARPP19,ASNS,ATP5F1D,ATP5IF1,ATP6AP1,ATP6V1E1,ATP6V1F,ATPAF2,B4GALNT1,B4GAT1,B9D1,BAG3,BANK1,BCAN,BCAP31,BCAR1,BCKDHA,BCL2L12,BCL9,BCLAF1,BCS1L,BET1…	684 (156)	155
UBR5		enzyme	26s Proteasome,ABCB1,ABL1,Akt,AKT1,ATM,ATMIN,ATR,BAX,BHLHE40,CASP2,CCND1,CDKN1A,CDKN2A,CEBPA,CTNNB1,CYP19A1,DDX5,DNM1L,DNMT3A,E2f,E2F1,EGR2,EIF2AK3,EIF4E,ERBB2,ERK1/2,FAS,FOXO3,GLI1,GRIN1,HIF1A,HNF4A,IGF1R,IL6,IRF3,IRS1,Jnk,MAP2K1,MAPK8,MAPK9,MCL1,MDM4,Mek,mir-143,mir-23,MTOR,MTORC1,MYC,NANOG,NF-Y,NFkB (complex),NFKB1,NFKBIA,NOTCH1,NPM1,NR3C1,OMA1,P38 MAPK,PCK1,PGR,PI3K (complex),PPARG,PPIF,PRKAA…	3			-0.381	1.57e-15	0.0001	ABCA7,ABCF3,ABCG2,ACKR2,ACO2,ACP2,ACSF3,ACSS2,ACTL6A,ACVRL1,ACY1,ADA,ADAR,ADCY5,ADGRE1,ADGRG1,ADIPOR2,ADRM1,AHCYL1,AIF1L,AIP,AKAP1,ALDH2,AMIGO1,ANTXR1,ANXA2,ANXA4,ANXA6,AP1M2,ARFGAP1,ARHGAP27,ARHGDIG,ARHGEF1,ARHGEF5,ARL2,ASF1B,ATG9A,ATMIN,ATP5F1D,ATP5IF1,ATP5MC1,ATP5PD,ATP5PF,ATP6V1E1,ATP6V1F,ATP9A,ATPAF2,B4GAT1,B9D1,BAD,BAG2,BAG3,BCAN,BCAP31,BCAR1,BCKDHA,BCL9,BCR,BET1L,BID,BLM,BOC,BOP1,BRF2,BTC,…	688 (78)	78
SYVN1		transporter	26s Proteasome,ABL1,AKT1,APC,APP,AR,ATF2,ATM,BDNF,BHLHE40,CASP2,CDKN2A,CEBPA,CEBPB,CHUK,Creb,CREB1,CREBBP,CSNK1A1,CTNNB1,CYP19A1,DDX5,DNM1L,DNMT3A,E2f,EGR1,EIF2AK3,EIF4E,EIF6,ELK1,ERBB2,ERN1,FADD,FAS,FOXO1,GAPDH,GATA4,GFI1,GLI1,GLI3,GRIN1,GSK3B,HDAC4,HFE,HMGCR,HNF1B,HNF4A,HSF1,HTT,IGF1R,IL6,INSR,Jnk,KAT5,KLF5,KLF6,LATS1,LEF1,MAPK9,MCL1,MDM2,Mek,mir-143,mir-23,MITF,MMP9,NANOG,NCOA1,NEUROD1,NF-Y,Nf…	3			-0.304	1.57e-15	0.0002	AADAC,ABCG2,ACKR2,ACP2,ACSF3,ACSS2,ACTN2,ADA,ADCY5,ADIRF,ADRM1,AIF1L,AIP,ALG5,ALKBH7,AMDHD2,AMPD1,ANTXR1,ANXA11,ANXA4,ANXA6,APBA2,APBA3,ARFGAP1,ARHGAP27,ARHGDIA,ARHGEF1,ARHGEF5,ARL2,ARPP19,ARRDC2,ASB13,ASF1B,ATP5MC1,ATP6AP1,ATP6V1E1,ATP6V1F,ATP9A,ATPAF2,B2M,B4GALNT1,B4GAT1,BACE1,BAD,BAG3,BANK1,BCAP31,BCAR1,BCL9,BET1L,BID,BLM,BOC,BORA,BRPF1,BTC,C12orf57,C16orf74,C19orf33,C19orf53,C1orf74,C7orf25,C…	692 (121)	118
CYC065		chemical drug	ACSS2,Akt,AKT1,APP,AR,ATF4,AXIN1,BRCA1,BRD4,CACNA1C,Cdk,CDK2,CDK5,CDK9,CDKN1A,CDKN1B,CDX2,CEBPB,CLOCK,CTNNB1,CYC065,DAB1,DENR,DNM1L,E2F1,E2F3,EP300,ERBB2,ERBB3,ERK1/2,estrogen receptor,Focal adhesion kinase,FOXO1,FOXP3,GATA4,HTT,ID2,ID3,ITGB1,JUN,LMNA,LMNB1,MAP3K1,MAPK1,MAPT,MCL1,MDM2,MECP2,MED1,MEF2A,MEF2C,MTOR,MYC,MYOD1,NCOA1,NFAT5,NPM1,NR1I2,NR3C1,NR3C2,P38 MAPK,PARP1,PELP1,PGR,PI3K (complex),…	3	Activated		3.393	1.6e-15	0.0005	ABCA7,ABCF3,ABLIM3,ACAT2,ACO2,ACSF3,ACVRL1,ADA,ADAR,ADCY5,ADIRF,AGTRAP,AHCYL1,AIP,AKAP1,ALDH2,ALDH3B1,ALG5,ALKBH5,AMBP,AMIGO1,AMPD1,ANTXR1,ANXA11,ANXA2,ANXA6,AP1M2,APBA3,APOF,APRT,ARAF,ARHGDIG,ARL2,ARPP19,ARRDC2,ASF1B,ASNS,ATF2,ATG9A,ATP5IF1,ATP5MJ,ATP5PF,ATP5PO,ATP6AP1,ATP6V1E1,ATP6V1F,ATPAF2,B4GALNT1,B4GAT1,B9D1,BAG2,BAG3,BAIAP2L1,BANK1,BCAP31,BCKDHA,BCL9,BCR,BCS1L,BOC,BTG4,C12orf57,C19orf33,C1…	584 (86)	85
idronoxil		chemical drug	Akt,BCAP31,BID,BRCA1,CASP8,CDK2,CDKN1A,CDKN1B,CDX2,CEBPB,COMMD1,CTNNB1,DENR,E2F1,E2F3,ELF4,ERK1/2,estrogen receptor,FOXO1,FOXP3,ID2,ID3,idronoxil,IKBKB,IL1B,IRF3,Jnk,JUN,MAP3K7,MAPK9,MAPT,MCL1,MDM2,MYC,MYOD1,NCOA1,NFKB1,NLRP3,NPM1,NR1I2,P38 MAPK,PARP1,PELP1,PGR,PRKN,PTEN,PTTG1,Rb,RB1,RBL2,RBP1,RELA,RIPK2,SF3B1,Smad,Smad2/3,SMARCA4,SMARCC1,SNAI2,SND1,SOX2,SP1,SPHK1,SRC (family),STAT1,STAT3,STK4,TG…	3	Activated		2.155	1.64e-15	0.0001	ABCA7,ABCF3,ABLIM3,ACAT2,ACKR2,ACO2,ACP2,ACSF3,ACSS2,ACTN2,ACVRL1,ADA,ADAR,ADGRE1,ADGRG1,ADIPOR2,ADIRF,AGTRAP,AHCYL1,AKAP1,ALDH2,ALDH3B1,ALKBH5,AMIGO1,ANXA11,ANXA6,AP1M2,APOF,APRT,ARAF,ARHGDIA,ARHGDIG,ARL2,ARPP19,ASF1B,ASIC3,ATG9A,ATP5IF1,ATP5PF,ATP5PO,ATP6V1E1,ATP6V1F,ATPAF2,B9D1,BAG3,BAIAP2L1,BANK1,BBLN,BCAN,BCAP31,BCKDHA,BCL2L10,BCL9,BCR,BCS1L,BID,BOC,BOP1,BRPF1,BTG4,C19orf33,C1orf105,C5AR1,CA…	517 (73)	72
EPGN		growth factor	AGO2,AGT,Akt,AKT1,AMPK,ANXA7,Ap1,AR,ATF2,ATM,BCL6,BMAL1,CCND1,Cdc42,CDKN1A,CDKN1B,CEACAM1,CEBPB,CITED2,Creb,CREB1,CREBBP,CSF1,CTNNB1,DDIT3,DUSP1,E2f,EGFR,EGR1,EIF4E,EIF4EBP1,ELK1,EPAS1,EPGN,ERBB2,ERBB4,ERK,ERK1/2,ESR1,estrogen receptor,ETS1,ETV5,FAS,FER,Focal adhesion kinase,FOS,FOXO1,FOXO3,GAB1,GATA2,GATA4,GNAS,HIF1A,HRAS,HSF1,ITCH,Jnk,JUN,KAT5,KLF4,KRAS,L1CAM,LIPE,MAP2K1,Mapk,MAPK1,MAPK7,MAPK8,…	3			-1.344	1.65e-15	0.0011	ABCA7,ABCC5,ABCF3,ABCG2,ACAT2,ACSF3,ACTL6A,ACY1,ADA,ADAR,ADGRG1,ADRM1,AGFG2,AGTRAP,AIP,AKAP1,AKR7A2,AKT1S1,ALDH2,ALG5,ALKBH5,ALKBH7,AMDHD2,AMIGO1,AMPH,ANTXR1,ANXA11,AP1G2,AP1M2,AP1S1,AP2S1,APBA2,APBA3,ARAF,ARF3,ARF6,ARG2,ARHGDIA,ARHGDIG,ARHGEF5,ARPC3,ARRDC2,ASF1B,ATG9A,ATMIN,ATP5F1D,ATP5IF1,ATP5PO,ATP6AP1,ATP6V1E1,ATP6V1F,ATPAF2,B4GALNT1,B4GAT1,B9D1,BAG3,BCAP31,BCAR1,BCL2L10,BCL2L12,BCL9,BCLAF1,B…	718 (133)	132
RNF2		transcription regulator	26s Proteasome,Akt,AKT1,Ap1,AR,ATM,BHLHE40,CASP2,CCND1,CEBPA,CTNNB1,CYP19A1,DDX5,DNM1L,DNMT3A,E2f,E2F1,EIF2AK3,EIF4E,ERBB2,ERK1/2,FAS,FBXW7,FLI1,FOXO1,FOXO3,FSH,GATA3,GLI1,GRIN1,H2AB3 (includes others),H2AX,H2AZ1,HDAC1,HIPK2,Histone h2a,HNF4A,IGF1R,IL6,JUN,KAT5,MACROH2A1,MAP2K1,MAPK1,MAPK8,MAPK9,MDM2,Mek,mir-143,mir-23,MTOR,MTORC1,MYC,MYCN,NANOG,NF-Y,NFATC1,NFkB (complex),NFKB1,NFKBIA,NOTCH1,NPM1…	3			-1.11	1.74e-15	0.0003	ABCA7,ABCC5,ABCF3,ABCG2,ACAT2,ACKR2,ACO2,ACP2,ACSF3,ACSS2,ACVRL1,ACY1,ADA,ADAR,ADCY5,ADGRE1,ADGRG1,ADIPOR2,ADIRF,ADRM1,AGTRAP,AHCYL1,AIP,AJUBA,AKAP1,AKT1S1,ALDH2,ALG5,ALKBH7,AMIGO1,ANGPTL6,ANTXR1,ANXA4,ANXA6,ARFGAP1,ARHGAP27,ARHGDIG,ARHGEF1,ARHGEF5,ATP5F1D,ATP5MC1,ATP5PD,ATP6AP1,ATP6V1E1,ATP6V1F,ATP9A,ATPAF2,B4GALNT1,B4GAT1,B9D1,BAD,BAG2,BAG3,BANK1,BCAP31,BCKDHA,BCL2L10,BCL9,BCR,BET1L,BID,BOC,BRF…	683 (88)	85
miR-30c-5p (and other miRNAs w/seed GUAAACA)		mature microRNA	26s Proteasome,ABCB1,ABL1,Akt,AKT1,Alp,ATM,BHLHE40,CASP2,CBL,CCND1,CDKN1A,CDKN2A,CEBPA,Creb,CTNNB1,CYP19A1,DDX5,DNM1L,DNMT3A,E2f,E2F1,EIF2AK3,EIF4E,ERBB2,ERK1/2,FAS,FOSL1,FOXO3,GLI1,GRIN1,HIF1A,HNF4A,IGF1R,IL6,IRS1,JUN,MAP2K1,MAPK8,MAPK9,MDM4,Mek,mir-143,mir-23,miR-30c-5p (and other miRNAs w/seed GUAAACA),MTOR,MTORC1,MYC,NANOG,NF-Y,NFkB (complex),NFKB1,NFKBIA,NOTCH1,NPM1,NR3C1,P38 MAPK,PGR,PI3K (…	3			-0.612	1.95e-15	0.0001	ABCA7,ABCF3,ABCG2,ACAT2,ACKR2,ACO2,ACP2,ACSF3,ACSS2,ACTL6A,ACVRL1,ACY1,ADA,ADAR,ADCY5,ADGRE1,ADGRG1,ADIPOR2,ADRM1,AHCYL1,AIF1L,AIP,AKAP1,ALDH2,AMIGO1,ANTXR1,ANXA2,ANXA4,ANXA6,AP1M2,APBA2,ARF3,ARFGAP1,ARHGAP27,ARHGDIG,ARHGEF1,ARHGEF5,ARL2,ASF1B,ATG9A,ATP5F1D,ATP5IF1,ATP5MC1,ATP5PD,ATP5PF,ATP6V1E1,ATP6V1F,ATP9A,ATPAF2,B4GAT1,B9D1,BAD,BAG2,BAG3,BCAP31,BCAR1,BCKDHA,BCL9,BCR,BET1L,BID,BLM,BOC,BOP1,BRF…	684 (73)	72
Frizzled-LRP		complex	26s Proteasome,AKT1,AKT2,Alpha catenin,AMPK,ANXA1,Ap1,APC,AR,ATF2,BAX,CASP2,CCND1,CD247,CDKN1A,CEBPB,CHUK,Creb,CREB1,DAG1,Dishevelled,E2f,EGFR,EGR1,EIF4E,EIF4EBP1,ELK1,ERBB2,ESR1,estrogen receptor,ETS1,Focal adhesion kinase,FOS,FOXO1,FOXO3,Frizzled,Frizzled-LRP,FZD1,FZD2,FZD3,FZD4,FZD6,FZD7,FZD9,G protein alpha i,GATA3,GLI1,GLI2,GNAQ,GNAS,GRIN3A,GSK3B,HBEGF,Hdac,HDAC1,HDAC2,HIF1A,HNRNPK,HRAS,IGF1…	3	Inhibited		-3.623	1.96e-15	0.0005	AADAC,ABCA7,ABCC5,ABCF3,ABLIM3,ABR,ACKR2,ACTL6A,ACY1,ADA,ADGRG1,ADIPOR2,ADIRF,ADRM1,AGA,AGFG2,AGTRAP,AHCYL1,AIF1L,AIP,AJUBA,AKAP1,AKR7A2,ALDH2,ALDH3B1,ALG5,ALKBH5,AMPD1,ANTXR1,ANXA6,AP1G2,AP1M2,AP1S1,AP2S1,APBA2,APBA3,ARAP3,ARF6,ARFGAP1,ARHGAP27,ARHGDIA,ARL2,ARPC3,ASF1B,ASNS,ATG9A,ATP5IF1,ATP5MC1,ATP5PD,ATP6AP1,ATP6V1E1,ATP6V1F,ATP9A,B4GALNT1,B4GAT1,B9D1,BANK1,BCAN,BCAR1,BET1L,BLM,BMP8A,BMP8B,BOC…	659 (163)	150
AAMDC	-3.921	other	26s Proteasome,AAMDC,ADAM17,Akt,AURKB,BTK,CBLB,CCND1,Cdc42,CDKN1A,CDKN1B,CDKN2A,CEBPB,CHUK,Creb,CREBBP,CREM,CRTC1,CRTC2,CTNNB1,CYP19A1,disulfiram,DLX5,E2f,EGFR,EIF4E,EIF4EBP1,ELK1,EP300,ERK,ERK1/2,ESR1,ESR2,estrogen receptor,EZH2,FOXC1,FOXO1,FOXO3,FOXO4,GATA1,HIF1A,HSF1,HTT,IKBKB,IKK (complex),IRF1,IRF3,JUN,KAT6A,LEF1,MAP3K1,MAP3K11,MAP3K8,Mapk,MAPK1,MAPK8,MASTL,MDM2,MMP9,MTOR,MTORC1,MYC,Nfat (fa…	3			-1.853	1.99e-15	0.0003	ABCA7,ABCF3,ACAT2,ACP2,ACSF3,ACSS2,ACTL6A,ACVRL1,ADAR,ADARB1,ADCY5,ADGRG1,ADIPOR2,ADIRF,ADM,ADRM1,ADSL,AGA,AGFG2,AGPAT2,AGTRAP,AHSP,AIF1L,AJUBA,ALKBH5,AMBN,AMPD1,ANXA11,ANXA2,ANXA4,ANXA6,AP1G2,AP1M2,AP1S1,AP2S1,APBA2,APBA3,ARFGAP1,ARHGAP27,ARHGDIA,ARL2,ARPP19,ARR3,ASF1B,ASNS,ASPHD2,ATG9A,ATP5IF1,ATPAF2,B4GALNT1,B9D1,BAD,BANK1,BCAP31,BCKDHA,BCL2L10,BCL9,BCS1L,BET1L,BID,BLM,BOP1,BRPF1,BTC,BTF3,C15o…	643 (115)	114
Gsk3		group	acetylcholine,ACLY,AGO2,AGT,Akt,Alpha catenin,AMPK,ANXA7,Ap1,APC,ARG1,ATF4,AXIN1,BAX,BCAR1,BCL2,Calcineurin protein(s),CASP3,CASP8,CAVIN3,CBLB,CD247,CD38,CD40,Cdc42,CDKN1A,CEBPA,COPS5,Creb,CSF1,CTNNB1,CXCL12,DICER1,DTX1,EGFR,EIF4E,EIF6,ERN1,ESR1,ESRRA,EZH2,F2,FLI1,FOXC1,GATA3,GLI1,glucocorticoid,GNAS,GRIN1,Gsk3,GSK3A,GSK3B,Hdac,HDAC1,HDAC7,HMGA1,HOXA9,HRAS,HSF1,HTT,IFITM1,IGF1,IGF1R,IL1B,IL2,IL4,…	3			-1.949	2.18e-15	0.0013	AADAC,ABCA7,ABCF3,ABR,ACAT2,ACKR2,ACO2,ACP2,ACTR1B,ACY1,ADA,ADAMTS7,ADAR,ADGRE1,ADGRG1,ADIRF,ADSL,AGFG2,AGPAT2,AIF1L,AKAP1,AKR7A2,ALAD,ALDH2,ALDH3B1,ALKBH5,ALKBH7,AMBN,AMBP,AMDHD2,AMPH,ANKS3,ANP32E,ANTXR1,ANXA2,ANXA4,AP1G2,AP1M2,AP1S1,AP2S1,APBA2,APBA3,ARF3,ARHGDIA,ARHGDIG,ARL2,ARPC3,ARSI,ASIC3,ASNS,ASPHD2,ATP5IF1,ATP9A,B4GALNT1,B9D1,BACE1,BAD,BAG3,BANK1,BBLN,BCAR1,BCKDHA,BCL9,BCR,BCS1L,BMP8A,BMP…	768 (170)	163
DNMT3A		enzyme	26s Proteasome,ABCB1,Akt,Alp,Ap1,ATM,BHLHE40,CASP2,CBL,CCND1,Cdc42,CDKN1A,CDKN2A,CEBPA,Creb,CREB1,CYP19A1,DDX5,DNA-methyltransferase,DNM1L,DNMT1,DNMT3A,DNMT3B,E2F1,EIF2AK3,EIF4E,ERBB2,ERK,ERK1/2,FAS,FOXO3,GLI1,GRIN1,HIF1A,HNF4A,IL6,Jnk,JUN,KLF8,LCK,LYN,MAPK8,MAPK9,MDM2,MDM4,Mek,MET,mir-143,mir-23,MTOR,MTORC1,MYC,MYD88,MYL2,NANOG,NEDD9,NFkB (complex),NFKB1,NFKBIA,NOTCH1,NPM1,NR3C1,PGR,PI3K (comple…	3			-1.641	2.23e-15	0.0003	ABCA7,ABCF3,ABCG2,ACKR2,ACP2,ACSF3,ACSS2,ACTL6A,ACVRL1,ACY1,ADA,ADAR,ADCY5,ADGRE1,ADIRF,ADRM1,AHCYL1,AIF1L,ALDH2,AMIGO1,AMPD1,ANTXR1,ANXA4,ANXA6,AP1M2,APBA2,ARF3,ARFGAP1,ARHGAP27,ARHGDIA,ARHGDIG,ARHGEF1,ARHGEF5,ARL2,ASF1B,ASIP,ATG9A,ATP5IF1,ATP5MC1,ATP6V1F,ATP9A,ATPAF2,B4GAT1,B9D1,BAD,BAG2,BAG3,BCAP31,BCAR1,BCKDHA,BCR,BET1L,BID,BMP8A,BOC,BOP1,BRF2,BRPF1,BTC,C19orf33,C19orf53,C5AR1,CALB1,CALM1 (in…	687 (84)	83
RPL11		other	26s Proteasome,Akt,AKT1,Ap1,AR,ATF4,BHLHE40,BID,CASP2,CCND1,Cdk,CDK4/6,CDKN1B,CEBPA,CREB1,CYP19A1,DDX5,DNM1L,DNMT3A,E2f,E2F1,EIF2AK3,EIF4E,ERBB2,ERK1/2,F2,FAS,FBXW7,FLI1,FOXO1,FOXO3,GATA3,GRIN1,GSK3B,HDAC1,HIPK2,HNF4A,IGF1R,IL6,JUN,KAT5,MAP2K1,MAPK8,MAPK9,MDM2,Mek,mir-143,mir-19,mir-22,mir-23,MMP9,MTOR,MTORC1,MYC,MYCN,NANOG,NFATC1,NFkB (complex),NFKB1,NOTCH1,NPM1,P38 MAPK,PGR,PPARG,PPIF,PRKAA,PRK…	3	Activated		2.476	2.28e-15	0.0001	ABCA7,ABCC5,ABCF3,ABCG2,ACKR2,ACP2,ACSF3,ACSS2,ACVRL1,ACY1,ADA,ADARB1,ADCY5,ADGRE1,ADGRG1,ADIPOR2,ADIRF,ADM,ADRM1,AGTRAP,AHCYL1,AIP,AJUBA,AKAP1,ALDH2,ALG5,ALKBH5,ALKBH7,AMIGO1,AMPD1,ANTXR1,ANXA2,ANXA4,ANXA6,APBA3,APOF,ARFGAP1,ARHGAP27,ARHGDIA,ARHGDIG,ARHGEF1,ARHGEF5,ASGR2,ATF2,ATP5F1D,ATP5IF1,ATP5MC1,ATP5PD,ATP6AP1,ATP6V1E1,ATP6V1F,ATPAF2,B4GALNT1,B4GAT1,B9D1,BAD,BAG2,BAG3,BANK1,BCAP31,BCKDHA,BCR…	689 (89)	89
HOXA2		transcription regulator	26s Proteasome,ABCB1,ABL1,Akt,AKT1,AR,ATM,BHLHE40,CASP2,CCND1,CDKN1A,CDKN1B,CDKN2A,CEBPA,CTNNB1,CYP19A1,DDX5,DNM1L,DNMT3A,E2f,E2F1,EIF2AK3,EIF4E,ERBB2,ERK1/2,FAS,FOXO3,GLI1,GRIN1,Hif1,HIF1A,HNF4A,HOXA2,IGF1R,IL6,IRS1,JUN,MAP2K1,MAPK8,MAPK9,MDM4,Mek,mir-143,mir-23,MTOR,MTORC1,MYC,NANOG,NF-Y,NFkB (complex),NFKB1,NFKBIA,NOTCH1,NPM1,NR3C1,P38 MAPK,PGR,PI3K (complex),PPARG,PPIF,PRKAA,PRKAA1,RB1,RCHY1,…	3			1.339	2.34e-15	0.0001	ABCA7,ABCF3,ABCG2,ACAT2,ACKR2,ACO2,ACP2,ACSF3,ACSS2,ACTL6A,ACVRL1,ACY1,ADA,ADCY5,ADGRE1,ADGRG1,ADIPOR2,ADM,ADRM1,AGTRAP,AHCYL1,AIF1L,AIP,AKAP1,ALDH2,ALG5,AMIGO1,ANTXR1,ANXA2,ANXA4,ANXA6,AP1M2,ARFGAP1,ARHGAP27,ARHGDIG,ARHGEF1,ARHGEF5,ARL2,ASF1B,ATG9A,ATP5F1D,ATP5IF1,ATP5MC1,ATP5PD,ATP5PF,ATP6AP1,ATP6V1E1,ATP6V1F,ATP9A,ATPAF2,B4GALNT1,B4GAT1,B9D1,BAD,BAG2,BAG3,BCAP31,BCAR1,BCKDHA,BCL9,BCR,BET1L,BID…	683 (72)	70
SKP2	2.269	other	CCNE1,CDK9,CDKN1A,CDKN1B,DUSP1,ELF4,FOXM1,FOXO1,FOXO3,MYC,RAG2,RB1,RBL2,SKP2,SMAD4,TOB1,TP53,TWIST	2	Activated		3.591	2.38e-15	0.0001	ABCA7,ABCF3,ABCG2,ACO2,ACP2,ACSF3,ACSS2,ACTN2,ADA,ADAR,ADARB1,ADM,AGTRAP,AKAP1,ALKBH5,ANTXR1,ANXA6,AP1M2,ATG9A,ATP5IF1,ATP5MC1,ATP5PF,ATP6V1F,ATPAF2,B2M,B4GALNT1,BAD,BAG3,BANK1,BCAP31,BCKDHA,BCR,BID,BNIP3,BOP1,C5orf63,CAMKK2,CAPNS1,CASTOR2,CD151,CD24,CD79B,CDC45,CDK2,CDK5RAP3,CDKN2AIPNL,CDKN2C,CDT1,CENPE,CERS4,CHEK1,CHST12,CIDEA,CKM,CLPP,CMC4,CNP,COL15A1,COPB1,COQ3,COQ4,COX14,COX4I1,COX7A1,COX7A2…	380 (18)	18
EHMT1		transcription regulator	26s Proteasome,ABCB1,ABL1,Akt,AKT1,ATM,BHLHE40,CASP2,CCND1,CDKN1A,CDKN2A,CEBPA,CTNNB1,CYP19A1,DDX5,DNM1L,DNMT3A,E2f,E2F1,EHMT1,EIF2AK3,EIF4E,ERBB2,ERK1/2,FAS,FOXO3,GLI1,GRIN1,Hif1,HIF1A,HNF4A,IGF1R,IL6,IRS1,JUN,MAP2K1,MAPK8,MAPK9,MDM4,Mek,mir-143,mir-23,MTOR,MTORC1,MYC,NANOG,NF-Y,NFkB (complex),NFKB1,NFKBIA,NOTCH1,NPM1,NR3C1,P38 MAPK,PGR,PI3K (complex),PPARG,PPIF,PRKAA,PRKAA1,RB1,RELA,SMAD3,SP1,S…	3			-1.583	2.66e-15	0.0002	ABCA7,ABCF3,ABCG2,ACAT2,ACKR2,ACO2,ACP2,ACSF3,ACSS2,ACTL6A,ACVRL1,ACY1,ADA,ADCY5,ADGRE1,ADGRG1,ADIPOR2,ADM,ADRM1,AHCYL1,AIF1L,AIP,AKAP1,ALDH2,AMIGO1,ANTXR1,ANXA2,ANXA4,ANXA6,AP1M2,ARFGAP1,ARHGAP27,ARHGDIG,ARHGEF1,ARHGEF5,ARL2,ASF1B,ATG9A,ATP5F1D,ATP5IF1,ATP5MC1,ATP5PD,ATP5PF,ATP6V1E1,ATP6V1F,ATP9A,ATPAF2,B4GAT1,B9D1,BAD,BAG2,BAG3,BCAP31,BCAR1,BCKDHA,BCL9,BCR,BET1L,BID,BLM,BOC,BOP1,BRF2,BTC,C16orf…	671 (69)	69
AG 1433		chemical - kinase inhibitor	26s Proteasome,ABCB1,ABL1,AG 1433,AKT1,ATM,BHLHE40,CASP2,CCND1,CDKN1A,CDKN2A,CEBPA,CRK,CTNNB1,CYP19A1,DDX5,DNM1L,DNMT3A,E2f,E2F1,EIF2AK3,EIF4E,ERBB2,ERK,ERK1/2,FAS,FOXO3,GLI1,GRIN1,HIF1A,HNF4A,IGF1R,IL6,Jnk,JUN,MAP2K1,MAPK1,MAPK9,MDM4,Mek,mir-143,mir-23,MTOR,MTORC1,MYC,NANOG,NF-Y,NFkB (complex),NFKB1,NFKBIA,NOTCH1,NPM1,NR3C1,P38 MAPK,PGR,PPARG,PPIF,PRKAA,PRKAA1,RB1,RELA,SMAD3,SP1,STAT3,STING1,TP5…	3			-1.093	2.73e-15	0.0001	ABCA7,ABCF3,ABCG2,ACAT2,ACKR2,ACO2,ACP2,ACSF3,ACSS2,ACTL6A,ACVRL1,ACY1,ADA,ADAR,ADCY5,ADGRE1,ADGRG1,ADIPOR2,ADRM1,AHCYL1,AIF1L,AIP,AKAP1,ALDH2,AMIGO1,ANTXR1,ANXA2,ANXA4,ANXA6,AP1M2,ARFGAP1,ARHGAP27,ARHGDIG,ARHGEF1,ARHGEF5,ARL2,ASF1B,ATG9A,ATP5F1D,ATP5IF1,ATP5MC1,ATP5PD,ATP5PF,ATP6V1E1,ATP6V1F,ATP9A,ATPAF2,B4GAT1,B9D1,BAD,BAG2,BAG3,BCAP31,BCAR1,BCKDHA,BCL9,BCR,BET1L,BID,BLM,BOC,BOP1,BRF2,BTC,C16or…	656 (68)	66
eprenetapopt		chemical drug	26s Proteasome,ABCB1,ABL1,AKT1,ATM,BHLHE40,BID,CASP3,CCND1,CDKN1A,CDKN2A,CEBPA,CTNNB1,CYP19A1,DDX5,DICER1,DNM1L,DNMT3A,E2f,E2F1,EIF2AK2,EIF2AK3,EIF4E,eprenetapopt,ERBB2,ERK1/2,FAS,FOXO3,GLI1,GRIN1,HIF1A,HNF4A,IGF1R,IL18,IL6,JUN,MAP2K1,MAPK8,MAPK9,MDM4,Mek,mir-143,mir-23,MTOR,MTORC1,MYC,NANOG,NF-Y,NFkB (complex),NFKB1,NFKBIA,NOTCH1,NPM1,NR3C1,P38 MAPK,PARP1,PGR,PI3K (complex),PLA2G6,PPARG,PPIF,PRK…	3			-1.314	2.93e-15	0.0001	ABCA7,ABCF3,ABCG2,ACAT2,ACKR2,ACO2,ACP2,ACSF3,ACSS2,ACTL6A,ACVRL1,ACY1,ADA,ADCY5,ADGRE1,ADGRG1,ADIPOR2,ADRM1,AHCYL1,AIF1L,AIP,AKAP1,ALDH2,AMIGO1,ANKS3,ANTXR1,ANXA2,ANXA4,ANXA6,AP1M2,ARFGAP1,ARHGAP27,ARHGDIA,ARHGDIG,ARHGEF1,ARHGEF5,ARL2,ASF1B,ATG9A,ATP5F1D,ATP5IF1,ATP5MC1,ATP5PD,ATP5PF,ATP6V1E1,ATP6V1F,ATP9A,ATPAF2,B4GAT1,B9D1,BAD,BAG2,BAG3,BCAP31,BCAR1,BCKDHA,BCL9,BCR,BET1L,BID,BLM,BOC,BOP1,BRF2,…	670 (75)	74
GTPBP4		enzyme	26s Proteasome,ABCB1,AHR,Akt,AKT1,Ap1,AR,ATF2,ATM,BHLHE40,CASP2,CCND1,CDKN1A,CDKN2A,CEBPA,CSF2,CTNNB1,CXCL8,CYP19A1,DDX5,DNM1L,DNMT3A,E2f,E2F1,EIF2AK3,EIF4E,ERBB2,ERK1/2,estrogen receptor,FAS,FOXO3,GLI1,GRIN1,GTPBP4,HIF1A,IGF1R,IKBKB,IL1B,IL6,IRF3,IRF4,let-7,MAP2K1,MAPK8,MAPK9,MDM4,Mek,mir-143,MMP9,MTOR,MTORC1,MYC,NANOG,NFkB (complex),NfkB1-RelA,NFKB2,NLRP3,NOS2,NOTCH1,NPM1,NR1I2,NR3C1,P38 MAPK,P…	3	Inhibited		-2.689	3.14e-15	0.0004	ABCA7,ABCF3,ABCG2,ACAT2,ACKR2,ACO2,ACP2,ACSF3,ACSS2,ACTL6A,ADA,ADAR,ADCY5,ADGRE1,ADGRG1,ADIPOR2,ADM,ADRM1,AGA,AHCYL1,AIF1L,AIP,AKAP1,ALG5,AMIGO1,ANGPTL6,ANTXR1,ANXA2,ANXA4,ANXA6,AP1M2,APOF,ARAF,ARFGAP1,ARHGDIG,ARHGEF1,ARHGEF5,ARL2,ASB13,ASF1B,ASIC3,ATG9A,ATP5F1D,ATP5IF1,ATP5MC1,ATP5PD,ATP5PF,ATP6AP1,ATP6V1E1,ATP6V1F,ATPAF2,B4GALNT1,B4GAT1,B9D1,BAD,BAG2,BAG3,BANK1,BBLN,BCAP31,BCAR1,BCL2L10,BCL9,BC…	697 (83)	82
WDR5	-4.61	transcription regulator	26s Proteasome,ABCB1,ABL1,Akt,AKT1,Alp,ATM,BHLHE40,CASP2,CBL,CCND1,CDKN1A,CDKN2A,CEBPA,Creb,CTNNB1,CYP19A1,DDX5,DNM1L,DNMT3A,E2f,E2F1,EIF2AK3,EIF4E,ERBB2,ERK1/2,FAS,FOSL1,FOXO3,GLI1,GRIN1,HIF1A,HNF4A,IGF1R,IL6,IRS1,JUN,MAP2K1,MAPK8,MAPK9,MDM4,Mek,mir-143,mir-23,MTOR,MTORC1,MYC,NANOG,NF-Y,NFkB (complex),NFKB1,NFKBIA,NOTCH1,NPM1,NR3C1,P38 MAPK,PGR,PI3K (complex),PPARG,PPIF,PRKAA,PRKAA1,PRL,RB1,RELA…	3			0.809	3.22e-15	0.0001	ABCA7,ABCF3,ABCG2,ACAT2,ACKR2,ACO2,ACP2,ACSF3,ACSS2,ACTL6A,ACVRL1,ACY1,ADA,ADAR,ADCY5,ADGRE1,ADGRG1,ADIPOR2,ADRM1,AHCYL1,AIF1L,AIP,AKAP1,ALDH2,AMIGO1,ANTXR1,ANXA2,ANXA4,ANXA6,AP1M2,APBA2,ARF3,ARFGAP1,ARHGAP27,ARHGDIG,ARHGEF1,ARHGEF5,ARL2,ASF1B,ATG9A,ATP5F1D,ATP5IF1,ATP5MC1,ATP5PD,ATP5PF,ATP6V1E1,ATP6V1F,ATP9A,ATPAF2,B4GAT1,B9D1,BAD,BAG2,BAG3,BCAP31,BCAR1,BCKDHA,BCL9,BCR,BET1L,BID,BLM,BOC,BOP1,BRF…	673 (73)	72
harmine		chemical - endogenous non-mammalian	2-amino-1-methyl-6-phenylimidazo-4-5-b-pyridine,26s Proteasome,ABCB1,ABL1,AHR,Akt,AKT1,Alp,aristolochic acid I,ARNT,ATM,benzo(a)pyrene,BHLHE40,CASP2,CBL,CCND1,CDKN1A,CDKN2A,CEBPA,Creb,CTNNB1,CYP19A1,CYP1A1,CYP3A4,DDX5,DNM1L,DNMT3A,E2f,E2F1,EGFR,EIF2AK3,EIF4E,ERBB2,ERK,ERK1/2,ESR1,FAS,FOXO3,GLI1,GRIN1,harmine,HIF1A,HNF4A,IGF1R,IL6,IRS1,Jnk,JUN,MAP2K1,MAPK8,MDM4,Mek,mir-143,mir-23,MITF,MTOR,MTORC1,…	3	Activated		4.186	3.28e-15	0.0006	ABCA7,ABCF3,ACKR2,ACP2,ACSF3,ACSS2,ACTL6A,ACVRL1,ACY1,ADA,ADAR,ADCY5,ADGRE1,ADGRG1,ADIPOR2,ADM,ADRM1,AHCYL1,AIF1L,AIP,AJUBA,AKAP1,AKT1S1,ALDH2,AMDHD2,AMIGO1,ANTXR1,ANXA2,ANXA4,ANXA6,AP1G2,AP1M2,AP1S1,AP2S1,APBA2,ARAF,ARF3,ARG2,ARHGAP27,ARHGDIA,ARHGDIG,ARHGEF1,ARHGEF5,ARL2,ASF1B,ATG9A,ATP5F1D,ATP5MC1,ATP5PD,ATP5PF,ATP6V1E1,ATP9A,ATPAF2,B4GAT1,B9D1,BAD,BAG2,BAG3,BCAP31,BCAR1,BCL9,BCR,BID,BLM,BOC,BO…	716 (85)	84
APH1A		peptidase	26s Proteasome,ABCB1,Akt,APH1A,BHLHE40,BIRC2,CASP2,CASP3,CCND1,CDKN1A,CDKN2A,CEBPA,CTNNB1,CYP19A1,DDX5,DICER1,DNM1L,DNMT3A,E2f,E2F1,EIF2AK2,EIF2AK3,EIF4E,ERBB2,ERK1/2,FAS,FOXO3,GLI1,GRIN1,HIF1A,HNF4A,IGF1R,IL18,IL6,JUN,MAP2K1,MAPK8,MAPK9,MDM2,MDM4,Mek,mir-143,mir-23,MTOR,MTORC1,MYC,NANOG,NF-Y,NFkB (complex),NFKB1,NFKBIA,Notch,NPM1,NR3C1,P38 MAPK,PARP,PARP1,PGR,PI3K (complex),PLA2G6,PPARG,PPIF,PRK…	3			-1.193	3.29e-15	0.0003	ABCA7,ABCF3,ABCG2,ACAT2,ACKR2,ACP2,ACSF3,ACSS2,ACTL6A,ACVRL1,ACY1,ADA,ADCY5,ADGRG1,ADIPOR2,ADIRF,ADRM1,AHCYL1,AIF1L,ALDH2,AMIGO1,ANKS3,ANTXR1,ANXA2,ANXA4,ANXA6,AP1M2,ARFGAP1,ARHGAP27,ARHGDIA,ARHGDIG,ARHGEF1,ARHGEF5,ARL2,ASF1B,ATG9A,ATP5F1D,ATP5IF1,ATP5MC1,ATP5PD,ATP5PF,ATP6V1F,ATP9A,ATPAF2,B4GAT1,B9D1,BAD,BAG2,BAG3,BCAP31,BCAR1,BCKDHA,BCL9,BCR,BET1L,BID,BOC,BOP1,BRF2,BRPF1,BTC,C16orf74,C19orf33,C…	675 (80)	78
MYO6		other	26s Proteasome,ABCB1,ABL1,Akt,AKT1,ATM,BHLHE40,CASP2,CCND1,CDKN1A,CDKN2A,CEBPA,CTNNB1,CYP19A1,DDX5,DNM1L,DNMT3A,E2f,E2F1,EIF2AK3,EIF4E,ERBB2,ERK1/2,FAS,FOXO3,GLI1,GRIN1,Hif1,HIF1A,HNF4A,IGF1R,IL6,IRS1,JUN,MAP2K1,MAPK8,MAPK9,MDM4,Mek,mir-143,mir-23,MTOR,MTORC1,MYC,MYO6,NANOG,NF-Y,NFkB (complex),NFKB1,NFKBIA,NOTCH1,NPM1,NR3C1,P38 MAPK,PGR,PI3K (complex),PPARG,PPIF,PRKAA,PRKAA1,RB1,RELA,SMAD3,SP1,ST…	3			1.044	3.36e-15	0.0001	ABCA7,ABCF3,ABCG2,ACAT2,ACKR2,ACO2,ACP2,ACSF3,ACSS2,ACTL6A,ACVRL1,ACY1,ADA,ADCY5,ADGRE1,ADGRG1,ADIPOR2,ADM,ADRM1,AHCYL1,AIF1L,AIP,AKAP1,ALDH2,AMIGO1,ANTXR1,ANXA2,ANXA4,ANXA6,AP1M2,ARFGAP1,ARHGAP27,ARHGDIG,ARHGEF1,ARHGEF5,ARL2,ASF1B,ATG9A,ATP5F1D,ATP5IF1,ATP5MC1,ATP5PD,ATP5PF,ATP6V1E1,ATP6V1F,ATP9A,ATPAF2,B2M,B4GAT1,B9D1,BAD,BAG2,BAG3,BCAP31,BCAR1,BCKDHA,BCL9,BCR,BET1L,BID,BLM,BOC,BOP1,BRF2,BTC,C1…	669 (69)	69
PLAC8		other	Akt,AKT1,BCL2L11,BID,BLVRA,CDKN1B,CDKN2A,CHUK,CLOCK,CREB1,CTNNB1,DNMT1,E2F1,EGFR,ELK1,ERBB2,ESR1,ESR2,FBXW7,FLI1,FOXO1,FOXO3,FOXO4,GATA3,GSK3B,HAND1,HDAC1,HIPK2,Hsp27,IGF1R,IKK (complex),IRF7,ITGB1,Jnk,KAT5,KAT6A,KDR,KLF4,L-serine,LMNA,MAP2K4,MAP3K11,MAP3K8,MAPK10,MAPK14,MAPK8,MDM2,MET,MTOR,MYCN,NFATC1,NFATC2,NFkB (complex),NFKB1,NFKBIA,NOTCH4,PDK1,PLAC8,POU5F1,PPARG,PTEN,RAC2,RARA,RARG,RB1,REST,…	3			1.993	3.37e-15	0.0006	ABCA7,ABCC5,ABCF3,ACAT2,ACO2,ACSF3,ACTN2,ACY1,ADARB1,ADGRE1,ADGRG1,ADIRF,AIF1L,AIP,AJUBA,AKAP1,ALKBH7,AMPD1,ANTXR1,ANXA2,ANXA4,ANXA6,AP1G2,AP1S1,AP2S1,ARFGAP1,ARHGAP27,ARHGDIA,ARL2,ARPC3,ASF1B,ASIP,ATP5F1D,ATP5IF1,ATP5MC1,ATP5PD,ATP6V1E1,ATP6V1F,ATPAF2,B4GAT1,B9D1,BAD,BANK1,BCAP31,BCAR1,BCKDHA,BCL2L10,BCL9,BCLAF1,BCR,BET1L,BMP8A,BRF2,BRPF1,BTC,C16orf74,C19orf53,C19orf81,C5AR1,CALB1,CAMKK2,CAPNS1,…	580 (90)	89
CKS2		kinase	Akt,BRCA1,CDK2,CDKN1A,CDKN1B,CDX2,CEBPB,CKS2,CTNNB1,DENR,E2F1,E2F3,ELF4,estrogen receptor,FOXO1,FOXP3,ID2,ID3,MAPT,MCL1,MDM2,MYC,MYOD1,NCOA1,NPM1,NR1I2,PARP1,PELP1,PGR,PPP1CA,PTTG1,Rb,RB1,RBL2,RBP1,SF3B1,SMARCA4,SMARCC1,SNAI2,SND1,SOX2,SP1,SPHK1,STAT3,TP53,WT1	3	Inhibited		-2.274	3.42e-15	0.0001	ABCA7,ABCF3,ABCG2,ABLIM3,ACAT2,ACO2,ACP2,ACSF3,ACSS2,ACTN2,ACVRL1,ADA,ADGRE1,ADGRG1,ADIPOR2,ADIRF,AGTRAP,AHCYL1,AKAP1,ALDH2,ALDH3B1,ALKBH5,AMIGO1,ANTXR1,ANXA11,ANXA6,AP1M2,APOF,APRT,ARAF,ARG2,ARHGDIG,ARL2,ARPP19,ASF1B,ASNS,ATF2,ATG9A,ATP5IF1,ATP5MC1,ATP5PF,ATP5PO,ATP6V1F,ATPAF2,B2M,B9D1,BACE1,BAG2,BAG3,BAIAP2L1,BANK1,BCAN,BCAP31,BCKDHA,BCL9,BCR,BCS1L,BOC,BOP1,BTG4,C19orf33,C1orf105,CAMKK2,CAMSAP2…	503 (46)	46
PSENEN		peptidase	26s Proteasome,ABCB1,Akt,BHLHE40,BIRC2,CASP2,CASP3,CCND1,CDKN1A,CDKN2A,CEBPA,CTNNB1,CYP19A1,DDX5,DICER1,DNM1L,DNMT3A,E2f,E2F1,EIF2AK2,EIF2AK3,EIF4E,ERBB2,ERK1/2,FAS,FOXO3,GLI1,GRIN1,HIF1A,HNF4A,IGF1R,IL18,IL6,JUN,MAP2K1,MAPK8,MAPK9,MDM2,MDM4,Mek,mir-143,mir-23,MTOR,MTORC1,MYC,NANOG,NF-Y,NFkB (complex),NFKB1,NFKBIA,Notch,NPM1,NR3C1,P38 MAPK,PARP,PARP1,PGR,PI3K (complex),PLA2G6,PPARG,PPIF,PRKAA,PRK…	3			-1.193	3.43e-15	0.0003	ABCA7,ABCF3,ABCG2,ACAT2,ACKR2,ACP2,ACSF3,ACSS2,ACTL6A,ACVRL1,ACY1,ADA,ADCY5,ADGRG1,ADIPOR2,ADIRF,ADRM1,AHCYL1,AIF1L,ALDH2,AMIGO1,ANKS3,ANTXR1,ANXA2,ANXA4,ANXA6,AP1M2,ARFGAP1,ARHGAP27,ARHGDIA,ARHGDIG,ARHGEF1,ARHGEF5,ARL2,ASF1B,ATG9A,ATP5F1D,ATP5IF1,ATP5MC1,ATP5PD,ATP5PF,ATP6V1F,ATP9A,ATPAF2,B4GAT1,B9D1,BAD,BAG2,BAG3,BCAP31,BCAR1,BCKDHA,BCL9,BCR,BET1L,BID,BOC,BOP1,BRF2,BRPF1,BTC,C16orf74,C19orf33,C…	675 (80)	78
IL7R		transmembrane receptor	26s Proteasome,Akt,Ap1,AR,ATF2,AURKB,BCAP31,BCR (complex),CCND1,CD247,CD28,CD3,CD3E,CD44,CD5,CDKN1A,CDKN1B,CEBPB,CHUK,Creb,CREB1,CTNNB1,CXCL12,CYP19A1,CYTH1,disulfiram,DLX5,E2f,EGFR,EIF4E,EP300,ERK,ERN1,ESR1,ESR2,estrogen receptor,EZH2,Fcer1,FCGR2B,FOXC1,FOXO1,FOXO3,FOXO4,FYN,GATA1,GATA3,GRIN1,GSK3B,HIF1A,HNRNPK,HRAS,HSF1,HTT,IFNGR1,IKBKB,IKK (complex),IL10,IL10RA,IL2RG,IL4R,IL7R,IRF1,IRF7,IRF8,I…	3	Inhibited		-4.315	3.51e-15	0.0007	AADAC,ABCA7,ABCC5,ABCF3,ABCG2,ABLIM3,ABR,ACAT2,ACKR2,ACP2,ACSF3,ACTL6A,ADCY5,ADGRG1,ADIPOR2,ADIRF,ADM,ADRM1,ADSL,AGA,AGFG2,AGPAT2,AGTRAP,AHCYL1,AHSP,AIF1L,AKR7A2,ALAD,ALG5,ALKBH5,AMBN,AMPD1,AMPH,ANGPTL6,ANXA11,ANXA4,ANXA6,AP1G2,AP1M2,AP1S1,AP2S1,APBA2,APBA3,ARAF,ARAP3,ARF6,ARFGAP1,ARHGAP27,ARHGDIA,ARL2,ARL6IP4,ARPC3,ARR3,ASF1B,ASPHD2,ATG9A,ATP5IF1,ATP6AP1,ATPAF2,B4GALNT1,B9D1,BAD,BANK1,BCAN,BCAP3…	698 (161)	161
Hcst dimer		complex	26s Proteasome,Akt,AKT1,Ap1,AR,ATF2,BAX,BTK,CCND1,CDKN1A,CEBPB,CHUK,Creb,CREB1,CTNNB1,EGFR,EIF4EBP1,ELK1,ERBB2,ERK,ERK1/2,ESR1,FOXO1,FOXO3,GATA3,GRB2,GSK3B,HCST,Hcst dimer,HIF1A,HRAS,IKBKB,IKK (complex),IL10,IRF3,ITGB1,Jnk,JUN,KCNIP3,KRAS,MAP2K1,MAP2K1/2,MAP3K11,Mapk,MAPK1,MAPK3,MAPK8,MAPT,MDM2,Mek,MTOR,MTORC1,MYC,NADPH oxidase,Nfat (family),NFE2L2,NFkB (complex),NFKB1,NFKBIA,NOS2,NR4A1,NRAS,OXSR…	3			-1.75	3.52e-15	0.0006	ABCA7,ABCC5,ABCF3,ABLIM3,ABR,ACAT2,ACKR2,ACTL6A,ACTN2,ACVRL1,ACY1,ADA,ADGRG1,ADIPOR2,ADIRF,ADRM1,AGA,AGPAT2,AIP,AJUBA,AKR7A2,ALG5,ALKBH5,AMPH,ANTXR1,ANXA4,ANXA6,AP1G2,AP1M2,AP1S1,AP2S1,APBA2,APBA3,ARF6,ARFGAP1,ARG2,ARHGAP27,ARHGDIA,ARPC3,ASF1B,ASNS,ATG9A,ATP5F1D,ATP5IF1,ATP5PO,ATP6AP1,ATP6V1E1,ATP6V1F,B4GALNT1,B4GAT1,B9D1,BAD,BANK1,BCAN,BCAR1,BCL9,BCS1L,BET1L,BOC,BOP1,BRF2,BRPF1,BTC,C12orf57,C16o…	632 (98)	96
miR-16-5p (and other miRNAs w/seed AGCAGCA)		mature microRNA	AIFM1,Akt,AKT1,AKT2,ATF2,ATM,BCL2,BECN1,BTK,CASP2,CASP3,CCND1,CDKN1A,CEBPB,CHUK,Creb,CREB1,CTNNB1,DICER1,E2f,EIF4EBP1,ELK1,ERK,ERK1/2,ESR1,Focal adhesion kinase,FOXO1,FOXO3,GATA3,GSK3B,HIF1A,HRAS,IKBKB,IKK (complex),IL10,IL18,IRF3,IRS1,ITGB1,ITGB3,JUN,KCNIP3,KRAS,LPL,MAP2K1,MAP2K5,MAP3K11,Mapk,MAPK1,MAPK3,MDM2,Mek,miR-16-5p (and other miRNAs w/seed AGCAGCA),MTOR,MTORC1,MYC,MYOD1,NADPH oxidase,NFA…	3	Activated		2.166	3.53e-15	0.0002	ABCA7,ABCC5,ABCF3,ABLIM3,ABR,ACAT2,ACKR2,ACP2,ACTL6A,ACTN2,ACVRL1,ADA,ADGRG1,ADIPOR2,ADIRF,AGA,AGPAT2,AIP,AJUBA,AKR7A2,ALKBH5,AMPH,ANKS3,ANTXR1,ANXA2,ANXA4,ANXA6,AP1G2,AP1M2,AP1S1,AP2S1,APBA2,APBA3,ARF6,ARFGAP1,ARHGAP27,ARHGDIA,ARL2,ARPC3,ASF1B,ASNS,ATG9A,ATP5F1D,ATP5IF1,ATP5PO,ATP6V1E1,ATP6V1F,B9D1,BANK1,BCAN,BCAR1,BCL9,BCS1L,BET1L,BLM,BNIP3,BOC,BRF2,BRPF1,C16orf74,CALB1,CAMKK2,CARS1,CASTOR2,CCN…	599 (105)	105
geraniol		chemical - endogenous non-mammalian	Akt,BRCA1,CDK2,CDKN1A,CDKN1B,CDX2,CEBPB,CTNNB1,DENR,E2F1,E2F3,ELF4,ERK1/2,estrogen receptor,FOXO1,FOXP3,geraniol,HMGCR,ID2,ID3,LATS1,Mapk,MAPT,MCL1,MDM2,MYC,MYOD1,NCOA1,NPM1,NR1I2,PARP1,PELP1,PGR,PPP1CA,PTTG1,RAS,Rb,RB1,RBL2,RBP1,SF3B1,SMARCA4,SMARCC1,SNAI2,SND1,SOX2,SP1,SPHK1,STAT3,TP53,WT1,YAP1	3	Activated		2.729	3.57e-15	0.0001	ABCA7,ABCF3,ABCG2,ABLIM3,ACAT2,ACO2,ACP2,ACSF3,ACSS2,ACTN2,ACVRL1,ACY1,ADA,ADGRE1,ADGRG1,ADIPOR2,ADIRF,AGTRAP,AHCYL1,AKAP1,ALDH2,ALDH3B1,ALKBH5,AMIGO1,AMPD1,ANTXR1,ANXA11,ANXA6,AP1M2,APOF,APRT,ARAF,ARG2,ARHGDIG,ARL2,ARPP19,ASF1B,ASNS,ATF2,ATG9A,ATP5IF1,ATP5MC1,ATP5PF,ATP5PO,ATP6V1F,ATPAF2,B2M,B9D1,BACE1,BAG2,BAG3,BAIAP2L1,BANK1,BCAN,BCAP31,BCKDHA,BCL9,BCR,BCS1L,BOC,BOP1,BTC,BTG4,C19orf33,C19orf53…	516 (52)	51
RABL6	-2.161	other	26s Proteasome,ABCB1,ADAM17,Akt,Ap1,ATF2,ATM,BCL6,BHLHE40,CASP2,CCND1,CCR2,Cdk,CDKN1B,CDKN2A,Creb,CREB1,CREBBP,CREM,CYP19A1,DDX5,DNM1L,DNMT3A,DUSP1,E2f,E2F1,EGFR,EIF2AK3,EIF4E,ELK1,ERBB2,ERBB4,ERK1/2,ESR1,ETS1,ETV5,FOS,FOSB,FOXO3,GATA1,GATA4,GLI1,GRIN1,GSK3B,HIF1A,HNF4A,IGF1R,IL10,IL6,IRF1,ITGB1,Jnk,JUN,MAP2K1,MAP3K11,MAPK1,MAPK8,MAPK9,MDM2,MDM4,MED1,MEF2C,Mek,mir-143,MITF,MKNK1,MMP9,MTOR,MTORC1,…	3			0.114	3.58e-15	0.0003	AADAC,ABCA7,ABCF3,ABCG2,ABLIM3,ACKR2,ACO2,ACP2,ACSF3,ACSS2,ACTL6A,ACTN2,ACY1,ADA,ADAR,ADGRG1,ADIRF,ADRM1,ADSL,AGTRAP,AHSP,AIF1L,AKAP1,AKR7A2,AKT1S1,AMBP,AMDHD2,ANTXR1,ANXA4,ANXA6,AP1G2,AP1S1,AP2S1,APBA2,APBA3,ARFGAP1,ARHGDIA,ARHGEF1,ARL2,ARRDC2,ASB6,ASPHD2,ATF2,ATG9A,ATP5IF1,ATP5MC1,ATP5MJ,ATP5PD,ATP6V1F,ATP9A,ATPAF2,B2M,B4GAT1,BAD,BAG3,BCAN,BCAP31,BCKDHA,BET1L,BID,BLM,BMP8B,BOC,BRF2,BRPF1,BTF3,C…	693 (109)	109
REV1		enzyme	26s Proteasome,ABCB1,ABL1,Akt,AKT1,ATM,BHLHE40,CASP2,CCND1,CDKN1A,CDKN2A,CEBPA,CTNNB1,CYP19A1,DDX5,DNM1L,DNMT3A,E2f,E2F1,EIF2AK3,EIF4E,ERBB2,ERK1/2,FAS,FOXO3,GLI1,GRIN1,Hif1,HIF1A,HNF4A,IGF1R,IL6,IRS1,JUN,MAP2K1,MAPK8,MAPK9,MDM4,Mek,mir-143,mir-23,MTOR,MTORC1,MYC,NANOG,NF-Y,NFkB (complex),NFKB1,NFKBIA,NOTCH1,NPM1,NR3C1,P38 MAPK,PGR,PI3K (complex),PPARG,PPIF,PRKAA,PRKAA1,RB1,RELA,REV1,SMAD3,SP1,ST…	3			-1.319	3.7e-15	0.0001	ABCA7,ABCF3,ABCG2,ACAT2,ACKR2,ACO2,ACP2,ACSF3,ACSS2,ACTL6A,ACVRL1,ACY1,ADA,ADCY5,ADGRE1,ADGRG1,ADIPOR2,ADM,ADRM1,AHCYL1,AIF1L,AIP,AKAP1,ALDH2,AMIGO1,ANTXR1,ANXA2,ANXA4,ANXA6,AP1M2,ARFGAP1,ARHGAP27,ARHGDIG,ARHGEF1,ARHGEF5,ARL2,ASF1B,ATG9A,ATP5F1D,ATP5IF1,ATP5MC1,ATP5PD,ATP5PF,ATP6V1E1,ATP6V1F,ATP9A,ATPAF2,B4GAT1,B9D1,BAD,BAG2,BAG3,BCAP31,BCAR1,BCKDHA,BCL9,BCR,BET1L,BID,BLM,BOC,BOP1,BRF2,BTC,C16orf…	664 (69)	69
KMT5A		enzyme	26s Proteasome,ABCB1,ABL1,Akt,AKT1,ATM,BHLHE40,CASP2,CCND1,CDKN1A,CDKN2A,CEBPA,CTNNB1,CYP19A1,DDX5,DNM1L,DNMT3A,E2f,E2F1,EIF2AK3,EIF4E,ERBB2,ERK1/2,FAS,FOXO3,GLI1,GRIN1,Hif1,HIF1A,HNF4A,IGF1R,IL6,IRS1,JUN,KMT5A,MAP2K1,MAPK8,MAPK9,MDM4,Mek,mir-143,mir-23,MTOR,MTORC1,MYC,NANOG,NF-Y,NFkB (complex),NFKB1,NFKBIA,NOTCH1,NPM1,NR3C1,P38 MAPK,PGR,PI3K (complex),PPARG,PPIF,PRKAA,PRKAA1,RB1,RELA,SMAD3,SP1,S…	3			-1.319	3.7e-15	0.0001	ABCA7,ABCF3,ABCG2,ACAT2,ACKR2,ACO2,ACP2,ACSF3,ACSS2,ACTL6A,ACVRL1,ACY1,ADA,ADCY5,ADGRE1,ADGRG1,ADIPOR2,ADM,ADRM1,AHCYL1,AIF1L,AIP,AKAP1,ALDH2,AMIGO1,ANTXR1,ANXA2,ANXA4,ANXA6,AP1M2,ARFGAP1,ARHGAP27,ARHGDIG,ARHGEF1,ARHGEF5,ARL2,ASF1B,ATG9A,ATP5F1D,ATP5IF1,ATP5MC1,ATP5PD,ATP5PF,ATP6V1E1,ATP6V1F,ATP9A,ATPAF2,B4GAT1,B9D1,BAD,BAG2,BAG3,BCAP31,BCAR1,BCKDHA,BCL9,BCR,BET1L,BID,BLM,BOC,BOP1,BRF2,BTC,C16orf…	664 (69)	69
RUNX2		transcription regulator	26s Proteasome,AHR,Akt,Alp,APC,APLN,ARNT,ATM,C/EBP,calcitriol,CBL,Cdc42,Cdk,CDK2,CDX2,CEBPA,CEBPB,CEBPD,CEBPE,CREB1,CREBBP,CXCL12,Cyclin A,CYP19A1,DENR,disulfiram,DNM1L,E2F1,E2F3,ELK1,ERN1,ESR1,ESR2,EZH2,FOXC1,GATA1,Hif1,HIF1A,HIVEP3,HTT,ID1,ID2,ID3,IKK (complex),IL1B,INSR,IRF3,ITGB1,KAT6A,KLF8,MAP3K8,MAPK1,MAPK9,MASTL,MEF2C,MET,MMP13,MMP9,MYC,MYD88,NANOG,NCOA1,NEDD9,Nfat (family),NFAT5,NFE2L2,NF…	3			-0.315	3.71e-15	0.0001	AAAS,ABCA7,ABCF3,ABLIM3,ABR,ACKR2,ACO2,ACP2,ACSF3,ACTL6A,ACTN2,ADAMTS7,ADAR,ADCY5,ADM,ADRM1,ADSL,AGA,AHCYL1,AHSP,AIF1L,AKAP1,AKR7A2,ALAD,ALDH3B1,ALKBH5,ALKBH7,AMBN,AMIGO1,ANTXR1,AP1G2,AP1S1,AP2S1,APBA3,APOF,APRT,ARF3,ARFGAP1,ARHGAP27,ARHGDIA,ARHGDIG,ARHGEF28,ARHGEF5,ARL2,ARPP19,ARSI,ASF1B,ASIC3,ASNS,ASPHD2,ATAD1,ATF2,ATP5MJ,ATP5PF,ATP5PO,ATP6V1F,ATPAF2,B9D1,BACE1,BAD,BAIAP2L1,BBLN,BCAN,BCAP31,BCK…	646 (126)	123
Cr6+		chemical reagent	26s Proteasome,ABCB1,ABL1,Akt,AKT1,ATM,BHLHE40,CASP2,CCND1,CDKN1A,CDKN2A,CEBPA,Cr6+,CTNNB1,CYP19A1,DDX5,DNM1L,DNMT3A,E2f,E2F1,EIF2AK3,EIF4E,ERBB2,ERK1/2,FAS,FOXO3,GLI1,GRIN1,Hif1,HIF1A,HNF4A,IGF1R,IL6,IRS1,JUN,MAP2K1,MAPK8,MAPK9,MDM4,Mek,mir-143,mir-23,MTOR,MTORC1,MYC,NANOG,NF-Y,NFkB (complex),NFKB1,NFKBIA,NOTCH1,NPM1,NR3C1,P38 MAPK,PGR,PI3K (complex),PPARG,PPIF,PRKAA,PRKAA1,RB1,RELA,SMAD3,SP1,ST…	3			1.242	4.02e-15	0.0002	ABCA7,ABCF3,ABCG2,ACAT2,ACKR2,ACO2,ACP2,ACSF3,ACSS2,ACTL6A,ACVRL1,ACY1,ADA,ADCY5,ADGRE1,ADGRG1,ADIPOR2,ADM,ADRM1,AHCYL1,AIF1L,AIP,AKAP1,ALDH2,AMIGO1,ANTXR1,ANXA2,ANXA4,ANXA6,AP1M2,ARFGAP1,ARHGAP27,ARHGDIG,ARHGEF1,ARHGEF5,ARL2,ASF1B,ATG9A,ATP5F1D,ATP5IF1,ATP5MC1,ATP5PD,ATP5PF,ATP6V1E1,ATP6V1F,ATP9A,ATPAF2,B4GAT1,B9D1,BAD,BAG2,BAG3,BCAP31,BCAR1,BCKDHA,BCL9,BCR,BET1L,BID,BLM,BOC,BOP1,BRF2,BTC,C16orf…	664 (69)	69
PTPA	-2.327	phosphatase	Akt,AKT1,BCL2L11,BID,BLVRA,CDKN1B,CDKN2A,CHUK,CLOCK,CREB1,CTNNB1,DNMT1,E2F1,EGFR,ELK1,ERBB2,ESR1,ESR2,FBXW7,FLI1,FOXO1,FOXO3,FOXO4,GATA3,GSK3B,HAND1,HDAC1,HIPK2,Hsp27,IGF1R,IKK (complex),IRF7,ITGB1,Jnk,KAT5,KAT6A,KDR,KLF4,L-serine,LMNA,MAP2K4,MAP3K11,MAP3K8,MAPK10,MAPK14,MAPK8,MDM2,MET,MTOR,MYCN,NFATC1,NFATC2,NFkB (complex),NFKB1,NFKBIA,NOTCH4,PDK1,POU5F1,PPARG,PTEN,PTPA,RAC2,RARA,RARG,RB1,REST,R…	3	Inhibited		-2.036	4.06e-15	0.0006	ABCA7,ABCC5,ABCF3,ACAT2,ACO2,ACSF3,ACTN2,ACY1,ADARB1,ADGRE1,ADGRG1,ADIRF,AIF1L,AIP,AJUBA,AKAP1,ALKBH7,AMPD1,ANTXR1,ANXA2,ANXA4,ANXA6,AP1G2,AP1S1,AP2S1,ARFGAP1,ARHGAP27,ARHGDIA,ARL2,ARPC3,ASF1B,ASIP,ATP5F1D,ATP5IF1,ATP5MC1,ATP5PD,ATP6V1E1,ATP6V1F,ATPAF2,B4GAT1,B9D1,BAD,BANK1,BCAP31,BCAR1,BCKDHA,BCL2L10,BCL9,BCLAF1,BCR,BET1L,BMP8A,BRF2,BRPF1,BTC,C16orf74,C19orf53,C19orf81,C5AR1,CALB1,CAMKK2,CAPNS1,…	579 (90)	89
SF3B1		other	26s Proteasome,ABCB1,ABL1,Akt,AKT1,ATM,BHLHE40,CASP2,CCND1,CDKN1A,CDKN2A,CEBPA,CTNNB1,CYP19A1,DDX5,DNM1L,DNMT3A,E2f,E2F1,EIF2AK3,EIF4E,ERBB2,ERK1/2,FAS,FOXO3,GLI1,GRIN1,Hif1,HIF1A,HNF4A,IGF1R,IL6,IRS1,JUN,MAP2K1,MAPK8,MAPK9,MDM4,Mek,mir-143,mir-23,MTOR,MTORC1,MYC,NANOG,NF-Y,NFkB (complex),NFKB1,NFKBIA,NOTCH1,NPM1,NR3C1,P38 MAPK,PGR,PI3K (complex),PPARG,PPIF,PRKAA,PRKAA1,RB1,RELA,SF3B1,SMAD3,SP1,S…	3			-1.242	4.2e-15	0.0001	ABCA7,ABCF3,ABCG2,ACAT2,ACKR2,ACO2,ACP2,ACSF3,ACSS2,ACTL6A,ACVRL1,ACY1,ADA,ADCY5,ADGRE1,ADGRG1,ADIPOR2,ADM,ADRM1,AHCYL1,AIF1L,AIP,AKAP1,ALDH2,AMIGO1,ANTXR1,ANXA2,ANXA4,ANXA6,AP1M2,ARFGAP1,ARHGAP27,ARHGDIG,ARHGEF1,ARHGEF5,ARL2,ASF1B,ATG9A,ATP5F1D,ATP5IF1,ATP5MC1,ATP5PD,ATP5PF,ATP6V1E1,ATP6V1F,ATP9A,ATPAF2,B4GAT1,B9D1,BAD,BAG2,BAG3,BCAP31,BCAR1,BCKDHA,BCL9,BCR,BET1L,BID,BLM,BOC,BOP1,BRF2,BTC,C16orf…	664 (69)	69
MSH6		enzyme	26s Proteasome,ABCB1,ABL1,Akt,AKT1,ATM,ATR,BHLHE40,CASP2,CCND1,CDKN1A,CDKN2A,CEBPA,CTNNB1,CYP19A1,DDX5,DNM1L,DNMT3A,E2f,E2F1,EIF2AK3,EIF4E,ERBB2,ERK1/2,FAS,FOXO3,GLI1,GRIN1,Hif1,HIF1A,HNF4A,IGF1R,IL6,IRS1,JUN,MAP2K1,MAPK8,MAPK9,MDM4,Mek,mir-143,mir-23,MSH6,MTOR,MTORC1,MYC,NANOG,NF-Y,NFkB (complex),NFKB1,NFKBIA,NOTCH1,NPM1,NR3C1,P38 MAPK,PARP1,PCNA,PGR,PI3K (complex),PPARG,PPIF,PRKAA,PRKAA1,RB1,RE…	3			1.164	4.38e-15	0.0001	ABCA7,ABCF3,ABCG2,ACAT2,ACKR2,ACO2,ACP2,ACSF3,ACSS2,ACTL6A,ACVRL1,ACY1,ADA,ADCY5,ADGRE1,ADGRG1,ADIPOR2,ADM,ADRM1,AHCYL1,AIF1L,AIP,AKAP1,ALDH2,AMIGO1,ANTXR1,ANXA2,ANXA4,ANXA6,AP1M2,ARFGAP1,ARHGAP27,ARHGDIG,ARHGEF1,ARHGEF5,ARL2,ASF1B,ATG9A,ATP5F1D,ATP5IF1,ATP5MC1,ATP5PD,ATP5PF,ATP6V1E1,ATP6V1F,ATP9A,ATPAF2,B4GAT1,B9D1,BAD,BAG2,BAG3,BCAP31,BCAR1,BCKDHA,BCL9,BCR,BET1L,BID,BLM,BOC,BOP1,BRF2,BTC,C16orf…	664 (73)	70
ORC2		other	Akt,BRCA1,CDK2,CDKN1A,CDKN1B,CDX2,CEBPB,CTNNB1,Cyclin E,DENR,E2f,E2F1,E2F3,ELF4,estrogen receptor,FOXO1,FOXP3,ID2,ID3,MAPT,MCL1,MDM2,MYC,MYOD1,NCOA1,NPM1,NR1I2,ORC2,PARP1,PELP1,PGR,PPP1CA,PTTG1,Rb,RB1,RBL2,RBP1,SF3B1,SMAD3,SMARCA4,SMARCC1,SNAI2,SND1,SOX2,SP1,STAT3,TP53,WT1	3	Inhibited		-2.227	4.39e-15	0.0001	ABCA7,ABCF3,ABCG2,ABLIM3,ACAT2,ACO2,ACP2,ACSF3,ACSS2,ACTN2,ACVRL1,ADA,ADGRE1,ADGRG1,ADIPOR2,ADIRF,AGPAT2,AGTRAP,AHCYL1,AKAP1,ALDH2,ALDH3B1,ALKBH5,AMIGO1,ANTXR1,ANXA11,ANXA6,AP1M2,APOF,APRT,ARAF,ARG2,ARHGAP27,ARHGDIG,ARL2,ARPP19,ASF1B,ASNS,ATF2,ATG9A,ATP5IF1,ATP5MC1,ATP5PF,ATP5PO,ATP6V1F,ATPAF2,B2M,B9D1,BACE1,BAG2,BAG3,BAIAP2L1,BANK1,BCAN,BCAP31,BCKDHA,BCL9,BCR,BCS1L,BOC,BOP1,BTG4,C19orf33,C1orf10…	504 (48)	47
PTGES3		enzyme	AKT1,androgen,Ap1,AR,ATM,CASP8,CDK2,CDKN1A,CDKN1B,CDX2,CEBPB,Creb,CREB1,CREBBP,CTNNB1,DENR,E2F1,E2F3,EGFR,ELK1,EP300,ERBB2,ESR1,estrogen receptor,FOXO1,FOXP3,GSK3B,HIF1A,Hsp27,ID2,ID3,Jnk,MAPK1,MAPK3,MAPK7,MAPT,MDM2,Mek,MYC,MYOD1,NCOA1,NCOA2,NFkB (complex),NOS3,NPM1,Nr1h,NR1I2,NR3C1,NR4A1,PARP1,PELP1,PGR,Pka,PTGES3,PTTG1,Rb,RB1,RBL2,RBP1,RELA,SF3B1,SHC1,SMAD2,SMAD3,SMARCA4,SNAI2,SOX2,SP1,SRC,SREB…	3	Inhibited		-2.826	4.41e-15	0.0001	ABCA7,ABCF3,ABLIM3,ACAT2,ACO2,ACSF3,ACSS2,ACTL6A,ACTN2,ACVRL1,ACY1,ADAR,ADGRE1,ADGRG1,ADIPOR2,ADIRF,AGPAT2,AGTRAP,AHCYL1,AIP,AKAP1,AKT1S1,ALDH2,ALDH3B1,ALG5,ALKBH5,AMIGO1,ANXA11,ANXA2,ANXA6,AP1G2,AP1M2,AP1S1,AP2S1,APBA2,APOF,APRT,ARAF,ARFGAP1,ARG2,ARHGAP27,ARHGDIG,ARL2,ARPP19,ASF1B,ATG9A,ATP5IF1,ATP5MC1,ATP6AP1,ATP6V1E1,ATP6V1F,ATPAF2,B2M,B4GALNT1,B4GAT1,B9D1,BAG2,BAIAP2L1,BANK1,BCAN,BCAP31,BCKDH…	631 (77)	77
VRK1		kinase	26s Proteasome,ABCB1,ABL1,AKT1,APP,ATF2,ATM,BHLHE40,Casein,CASP2,CCND1,CCNH,Cdk,CDKN1A,CDKN2A,CEBPA,Creb,CSN2,CSNK2B,CYP19A1,DDX5,DNM1L,DNMT3A,DTX1,E2f,E2F1,EGFR,EIF4B,EIF4E,ELK1,ERBB2,ESR1,FAS,FOS,FOXO3,FOXO4,GLI1,glucocorticoid,GRIN1,H2AX,HIF1A,Histone h3,HSF1,IGF1R,IL6,INSR,IRF3,IRF7,ITCH,MAP2K1,MAP3K12,MAPK1,MAPK8,MCL1,Mek,mir-143,MTOR,MYC,NANOG,NFATC2,NFE2L2,NFKBIA,NLRP3,NOTCH1,NPM1,NR3C1,NR…	3			-0.696	4.57e-15	0.0005	ABCA7,ABCF3,ABCG2,ACKR2,ACO2,ACP2,ACSF3,ACSS2,ACTL6A,ACVRL1,ADA,ADARB1,ADCY5,ADGRG1,ADRM1,AGTRAP,AHCYL1,AIF1L,AIP,AKAP1,AKR7A2,AKT1S1,AMIGO1,ANTXR1,ANXA11,ANXA2,ANXA4,ANXA6,AP1G2,AP1M2,AP1S1,AP2S1,APBA2,APBA3,ARF3,ARHGDIG,ARHGEF1,ARHGEF5,ARL2,ASF1B,ASNS,ATF2,ATG9A,ATP5F1D,ATP5IF1,ATP5MC1,ATP5PD,ATP5PF,ATP6AP1,ATP6V1E1,ATP6V1F,ATP9A,ATPAF2,B4GALNT1,B4GAT1,B9D1,BAD,BAG3,BCAP31,BCAR1,BCKDHA,BID,BLM,…	668 (94)	91
TRIM29		transcription regulator	26s Proteasome,ABCB1,ABL1,Akt,AKT1,AMPK,ATF2,BHLHE40,CASP2,CCND1,CDKN1A,CDKN2A,CEBPA,CHUK,CTNNB1,CYP19A1,DDX5,DNM1L,DNMT3A,E2f,E2F1,EIF2AK3,EIF4E,ERBB2,ERK,ERK1/2,FAS,FOXO3,GLI1,GRIN1,H2AX,HIF1A,HNF4A,IGF1R,IKBKB,IKK (complex),IL6,IRS1,Jnk,LEF1,MAP2K1,Map3k7,MAPK1,MAPK9,MDM4,Mek,mir-143,mir-23,MTOR,MTORC1,MYC,NANOG,NF-Y,NFKB1,NFKBIA,NOTCH1,NPM1,NR3C1,P38 MAPK,PARP1,PGR,PI3K (complex),PPARG,PPIF,P…	3			-1.289	4.6e-15	0.0004	ABCA7,ABCF3,ABCG2,ACAT2,ACKR2,ACO2,ACP2,ACSF3,ACSS2,ACTL6A,ACVRL1,ACY1,ADA,ADAR,ADCY5,ADGRE1,ADGRG1,ADIPOR2,ADRM1,AHCYL1,AIF1L,AIP,AKAP1,ALDH2,AMIGO1,ANTXR1,ANXA2,ANXA4,ANXA6,AP1M2,ARFGAP1,ARHGAP27,ARHGDIG,ARHGEF1,ARHGEF5,ARL2,ASF1B,ATG9A,ATP5F1D,ATP5IF1,ATP5MC1,ATP5PD,ATP5PF,ATP6V1E1,ATP6V1F,ATP9A,ATPAF2,B4GAT1,B9D1,BAD,BAG3,BCAP31,BCAR1,BCKDHA,BCL9,BCR,BET1L,BID,BOC,BOP1,BRF2,BTC,C16orf74,C19or…	655 (77)	74
APH1B		peptidase	26s Proteasome,ABCB1,ABL1,Akt,AKT1,APH1B,BHLHE40,BIRC2,CASP2,CASP3,CCND1,CDKN1A,CDKN2A,CEBPA,CTNNB1,CYP19A1,DDX5,DICER1,DNM1L,DNMT3A,E2f,E2F1,EIF2AK2,EIF2AK3,EIF4E,ERBB2,ERK1/2,FAS,FOXO3,GLI1,GRIN1,HIF1A,HNF4A,IGF1R,IL18,IL6,IRS1,JUN,MAP2K1,MAPK8,MAPK9,MDM4,Mek,mir-143,mir-23,MTOR,MTORC1,MYC,NANOG,NF-Y,NFkB (complex),NFKB1,NFKBIA,NOTCH1,NPM1,NR3C1,P38 MAPK,PARP,PARP1,PGR,PI3K (complex),PLA2G6,PPA…	3			-1.156	4.85e-15	0.0002	ABCA7,ABCF3,ABCG2,ACAT2,ACKR2,ACP2,ACSF3,ACSS2,ACTL6A,ACVRL1,ACY1,ADA,ADCY5,ADGRE1,ADGRG1,ADIPOR2,ADRM1,AHCYL1,AIF1L,AIP,ALDH2,AMIGO1,ANKS3,ANTXR1,ANXA2,ANXA4,ANXA6,AP1M2,ARFGAP1,ARHGAP27,ARHGDIA,ARHGDIG,ARHGEF1,ARHGEF5,ARL2,ASF1B,ATG9A,ATP5F1D,ATP5IF1,ATP5MC1,ATP5PD,ATP5PF,ATP6V1E1,ATP6V1F,ATP9A,ATPAF2,B4GAT1,B9D1,BAD,BAG2,BAG3,BCAP31,BCAR1,BCKDHA,BCL9,BCR,BET1L,BID,BOC,BOP1,BRF2,BRPF1,BTC,C16or…	674 (78)	77
barasertib		chemical drug	26s Proteasome,ABCB1,ABL1,Akt,AKT1,AURKB,barasertib,BHLHE40,CASP2,CCND1,CDKN1A,CDKN2A,CEBPA,CTNNB1,CYP19A1,DDX5,DNM1L,DNMT3A,E2f,E2F1,EIF2AK3,EIF4E,ERBB2,ERK1/2,FAS,FOXO3,GLI1,GRIN1,Hif1,HIF1A,HNF4A,IGF1R,IL6,IRS1,JUN,MAP2K1,MAPK8,MAPK9,MDM4,Mek,mir-143,mir-23,MTOR,MTORC1,MYC,NANOG,NF-Y,NFkB (complex),NFKB1,NFKBIA,NOTCH1,NPM1,NR3C1,P38 MAPK,PGR,PI3K (complex),PKM,PPARG,PPIF,PRKAA,PRKAA1,RASSF1,RB…	3			1.242	4.97e-15	0.0002	ABCA7,ABCF3,ABCG2,ACAT2,ACKR2,ACO2,ACP2,ACSF3,ACSS2,ACTL6A,ACVRL1,ACY1,ADA,ADCY5,ADGRE1,ADGRG1,ADIPOR2,ADM,ADRM1,AHCYL1,AIF1L,AIP,AKAP1,ALDH2,AMIGO1,ANTXR1,ANXA2,ANXA4,ANXA6,AP1M2,ARFGAP1,ARHGAP27,ARHGDIG,ARHGEF1,ARHGEF5,ARL2,ASF1B,ATG9A,ATP5F1D,ATP5IF1,ATP5MC1,ATP5PD,ATP5PF,ATP6V1E1,ATP6V1F,ATP9A,ATPAF2,B4GAT1,B9D1,BAD,BAG2,BAG3,BCAP31,BCAR1,BCKDHA,BCL9,BCR,BET1L,BID,BLM,BOC,BOP1,BRF2,BTC,C16orf…	664 (71)	70
mechlorethamine		chemical drug	26s Proteasome,ABCB1,Akt,Ap1,ATF2,ATM,BHLHE40,CASP2,CCND1,CDKN1A,CDKN2A,CEBPA,CEBPB,Creb,CREB1,CTNNB1,CYP19A1,DDX5,DNM1L,DNMT3A,DUSP1,E2f,E2F1,EIF2AK3,EIF4E,ELK1,ERBB2,ERK1/2,FAS,FGFR1,FOSL1,FOXO3,GATA4,GLI1,GRIN1,HIF1A,HNF4A,Hsp27,IGF1R,IKBKB,IL6,JINK1/2,L1CAM,MAP2K1,MAPK1,MAPK7,MDM4,mechlorethamine,Mek,mir-143,mir-23,MITF,MTOR,MYC,NANOG,NFE2L2,NFkB (complex),NFKB1,NFKBIA,NOTCH1,NPM1,NR3C1,NR4A1…	3			0.306	5.03e-15	0.0002	ABCA7,ABCF3,ABCG2,ACAT2,ACKR2,ACP2,ACSF3,ACSS2,ACTL6A,ACY1,ADA,ADAR,ADCY5,ADGRG1,ADRM1,AHCYL1,AIF1L,AKAP1,AKR7A2,ALDH2,AMDHD2,AMIGO1,ANGPTL6,ANTXR1,ANXA2,ANXA4,ANXA6,AP1M2,APBA2,APBA3,ARF3,ARFGAP1,ARHGAP27,ARHGDIA,ARHGDIG,ARHGEF1,ARHGEF5,ARL2,ARPP19,ARRDC2,ASF1B,ATG9A,ATP5IF1,ATP5MC1,ATP5PD,ATP6V1F,ATP9A,ATPAF2,B4GALNT1,B4GAT1,BAD,BAG2,BAG3,BCAP31,BCAR1,BCKDHA,BCL9,BCR,BET1L,BID,BLM,BOC,BOP1,BRF2…	682 (85)	84
mevalonolactone		chemical reagent	Akt,BRCA1,CDK2,CDKN1A,CDKN1B,CDX2,CEBPB,CTNNB1,DENR,E2F1,E2F3,ELF4,estrogen receptor,FOXO1,FOXP3,ID2,ID3,MAPT,MCL1,MDM2,mevalonolactone,MYC,MYOD1,NCOA1,NPM1,NR1I2,PARP1,PELP1,PGR,PPP1CA,PTTG1,Rb,RB1,RBL2,RBP1,SF3B1,SMARCA4,SMARCC1,SNAI2,SND1,SOX2,SP1,SPHK1,STAT3,TP53,WT1	3	Inhibited		-2.232	5.04e-15	0.0001	ABCA7,ABCF3,ABCG2,ABLIM3,ACAT2,ACO2,ACP2,ACSF3,ACSS2,ACTN2,ACVRL1,ADA,ADGRE1,ADGRG1,ADIPOR2,ADIRF,AGTRAP,AHCYL1,AKAP1,ALDH2,ALDH3B1,ALKBH5,AMIGO1,ANTXR1,ANXA11,ANXA6,AP1M2,APOF,APRT,ARAF,ARG2,ARHGDIG,ARL2,ARPP19,ASF1B,ASNS,ATF2,ATG9A,ATP5IF1,ATP5MC1,ATP5PF,ATP5PO,ATP6V1F,ATPAF2,B2M,B9D1,BACE1,BAG2,BAG3,BAIAP2L1,BANK1,BCAN,BCAP31,BCKDHA,BCL9,BCR,BCS1L,BOC,BOP1,BTG4,C19orf33,C1orf105,CAMKK2,CAMSAP2…	502 (46)	46
Rb		group	ABL1,ANP32A,Ap1,APP,AR,BAX,BCL2L1,C/EBP,CASP2,CBL,CCND1,Cdk,CDK2,CDKN1A,CDKN1B,CDX2,CEBPA,CEBPD,CEBPE,CFTR,Creb,CREB1,CREBBP,CTNNB1,cytarabine,DENR,DGKZ,DNMT1,E2f,E2F1,E2F6,EGFR,ELK1,estrogen receptor,EZR,FOXO1,FOXO3,FOXP3,GPX1,HIF1A,HIVEP3,HRAS,ID1,ID2,ID3,IKK (complex),IL1B,JUN/JUNB/JUND,MAPK7,MAPK8,MDM2,MEF2C,Mek,MTOR,MYBL2,MYC,NCOA1,NCOA2,NEDD9,Nfat (family),NFAT5,NFE2L2,NOTCH1,NPM1,NR1I2,NR3…	3			-0.619	5.14e-15	0.0001	ABCA7,ABCC5,ABCF3,ABLIM3,ACKR2,ACO2,ACSF3,ACTL6A,ACTN2,ACY1,ADGRG1,ADIRF,AGTRAP,AHCYL1,AIF1L,AJUBA,AKAP1,AKR7A2,ALAD,ALDH2,ALDH3B1,ALG5,ALKBH5,AMIGO1,ANXA11,AP1M2,APBA2,APBA3,APOF,APRT,ARAF,ARF6,ARG2,ARHGAP27,ARHGDIA,ARHGDIG,ARHGEF5,ARL2,ASIC3,ASIP,ATF2,ATP5IF1,ATP5MJ,ATP6AP1,ATP6V1F,ATPAF2,B4GALNT1,BANK1,BBLN,BCAN,BCAP31,BCKDHA,BCL2L10,BCL9,BRPF1,BTC,BTG4,C12orf57,C15orf39,C15orf48,C19orf33,C1or…	587 (111)	109
IL-2R		complex	26s Proteasome,ADRB,Akt,AKT1,Ap1,AR,ATF2,AURKB,BCAP31,CCND1,CD28,CD3,CD3E,CD5,Cdc42,CDKN1A,CEBPA,CEBPB,CHUK,CREB1,CXCL12,DNM1L,EGFR,EIF4E,EIF4EBP1,ELK1,ESR1,EZH2,FOS,FOXO1,FOXO3,GATA3,GATA4,HIF1A,HNRNPK,HRAS,HSP90AB1,IFNG,IFNGR1,IKBKB,IKK (complex),IKZF1,IKZF3,IL-2R,IL10,IL10RA,IL2,IL2RA,IL2RB,IL2RG,IL4,IL4R,IRF3,IRF8,ITGB1,ITGB3,ITK,JAK,JAK1,JAK3,KCNIP3,KRAS,LCK,MAP2K1,MAP3K7,MAPT,MDM2,MET,mir-2…	3	Inhibited		-2.765	5.16e-15	0.0012	AADAC,ABCA7,ABCF3,ABCG2,ABLIM3,ABR,ACKR2,ACP2,ACTL6A,ACY1,ADCY5,ADGRG1,ADIRF,ADM,ADRM1,AGA,AGFG2,AGTRAP,AHCYL1,AIF1L,AIP,AKAP1,AKR7A2,ALDH2,ALG5,ALKBH5,AMPH,AP1G2,AP1M2,AP1S1,AP2S1,APBA3,APRT,ARAF,ARAP3,ARF3,ARFGAP1,ARG2,ARHGEF5,ARL6IP4,ARPC3,ARRDC2,ASF1B,ATP5F1D,ATP5IF1,ATP5MC1,ATP6AP1,ATP6V1E1,ATP6V1F,B4GALNT1,B9D1,BAD,BANK1,BCAR1,BET1L,BID,BLM,BMP8A,BMP8B,BOC,BRPF1,BTC,BUD23,C12orf57,C16orf74,…	697 (134)	129
TP53		transcription regulator	26s Proteasome,ABCB1,ABL1,Akt,AKT1,ATM,BHLHE40,CASP2,CCND1,CDKN1A,CDKN2A,CEBPA,CTNNB1,CYP19A1,DDX5,DNM1L,DNMT3A,E2f,E2F1,EIF2AK3,EIF4E,ERBB2,ERK1/2,FAS,FOXO3,GLI1,GRIN1,Hif1,HIF1A,HNF4A,IGF1R,IL6,IRS1,JUN,MAP2K1,MAPK8,MAPK9,MDM4,Mek,mir-143,mir-23,MTOR,MTORC1,MYC,NANOG,NF-Y,NFkB (complex),NFKB1,NFKBIA,NOTCH1,NPM1,NR3C1,P38 MAPK,PGR,PI3K (complex),PPARG,PPIF,PRKAA,PRKAA1,RB1,RELA,SMAD3,SP1,STAT3,S…	2			1.282	5.24e-15	0.0003	ABCA7,ABCF3,ABCG2,ACAT2,ACKR2,ACO2,ACP2,ACSF3,ACSS2,ACTL6A,ACVRL1,ACY1,ADA,ADCY5,ADGRE1,ADGRG1,ADIPOR2,ADM,ADRM1,AHCYL1,AIF1L,AIP,AKAP1,ALDH2,AMIGO1,ANTXR1,ANXA2,ANXA4,ANXA6,AP1M2,ARFGAP1,ARHGAP27,ARHGDIG,ARHGEF1,ARHGEF5,ARL2,ASF1B,ATG9A,ATP5F1D,ATP5IF1,ATP5MC1,ATP5PD,ATP5PF,ATP6V1E1,ATP6V1F,ATP9A,ATPAF2,B4GAT1,B9D1,BAD,BAG2,BAG3,BCAP31,BCAR1,BCKDHA,BCL9,BCR,BET1L,BID,BLM,BOC,BOP1,BRF2,BTC,C16orf…	663 (68)	68
RO-4584820		chemical drug	AJUBA,Akt,APC,APP,AR,AURKB,BCL2,BCL2L11,BRCA1,CCNB1,CDK1,CDK2,CDK4,CDKN1A,CDKN1B,CDKN2A,CEBPA,CEBPB,CTNNB1,DENR,DNM1L,E2F1,E2F3,EIF4EBP1,ERK1/2,estrogen receptor,EZH2,FOS,FOXM1,FOXO1,FOXP3,FZR1,GLI1,HMGA1,ID2,ID3,ING1,IREB2,JUN,JUNB,KAT5,LATS1,MAPK14,MASTL,MCL1,MDM2,MDM4,MTOR,MYC,NCOA1,NPM1,NR1I2,OTX2,PARP1,PELP1,PGR,PIK3C3,PTTG1,RB1,RBL2,RBP1,RO-4584820,RPS6KB1,SF3B1,SIRT2,SMARCA4,SMARCC1,SND1,S…	3			1.765	5.33e-15	0.0005	ABCA7,ABCF3,ABCG2,ABLIM3,ACAT2,ACO2,ACP2,ACSF3,ACSS2,ACVRL1,ACY1,ADGRE1,ADIPOR2,ADIRF,AGA,AGPAT2,AGTRAP,AHCYL1,AKAP1,ALDH2,ALDH3B1,ALG5,ALKBH5,ALKBH7,AMIGO1,AMPD1,ANTXR1,ANXA11,AP1M2,APOF,APRT,ARAF,ARHGDIG,ARHGEF5,ARPP19,ASF1B,ASNS,ATG9A,ATP5IF1,ATP5MC1,ATP5PF,ATP5PO,ATP6AP1,ATP6V1F,ATP9A,ATPAF2,B4GALNT1,B9D1,BAG2,BAG3,BAIAP2L1,BANK1,BCAN,BCAP31,BCKDHA,BCL9,BCR,BCS1L,BLM,BOC,BOP1,BORA,BTC,BTG4,C1…	566 (77)	76
AG 024322		chemical drug	AG 024322,AJUBA,Akt,APC,APP,AR,AURKB,BCL2,BCL2L11,BRCA1,CCNB1,CDK1,CDK2,CDK4,CDKN1A,CDKN1B,CDKN2A,CEBPA,CEBPB,CTNNB1,DENR,DNM1L,E2F1,E2F3,EIF4EBP1,ERK1/2,estrogen receptor,EZH2,FOS,FOXM1,FOXO1,FOXP3,FZR1,GLI1,HMGA1,ID2,ID3,ING1,IREB2,JUN,JUNB,KAT5,LATS1,MAPK14,MASTL,MCL1,MDM2,MDM4,MTOR,MYC,NCOA1,NPM1,NR1I2,OTX2,PARP1,PELP1,PGR,PIK3C3,PTTG1,RB1,RBL2,RBP1,RPS6KB1,SF3B1,SIRT2,SMARCA4,SMARCC1,SND1,SO…	3			1.765	5.33e-15	0.0005	ABCA7,ABCF3,ABCG2,ABLIM3,ACAT2,ACO2,ACP2,ACSF3,ACSS2,ACVRL1,ACY1,ADGRE1,ADIPOR2,ADIRF,AGA,AGPAT2,AGTRAP,AHCYL1,AKAP1,ALDH2,ALDH3B1,ALG5,ALKBH5,ALKBH7,AMIGO1,AMPD1,ANTXR1,ANXA11,AP1M2,APOF,APRT,ARAF,ARHGDIG,ARHGEF5,ARPP19,ASF1B,ASNS,ATG9A,ATP5IF1,ATP5MC1,ATP5PF,ATP5PO,ATP6AP1,ATP6V1F,ATP9A,ATPAF2,B4GALNT1,B9D1,BAG2,BAG3,BAIAP2L1,BANK1,BCAN,BCAP31,BCKDHA,BCL9,BCR,BCS1L,BLM,BOC,BOP1,BORA,BTC,BTG4,C1…	566 (77)	76
HABP2	-4.298	peptidase	ADAM17,AHR,AKT1,AR,ARNT,ATF2,ATF4,ATF6,BCL6,BMP2,CCND1,CCR2,CDKN1A,CDKN1B,CDX2,CEBPA,CEBPB,CEBPD,Collagen type I (complex),CREBBP,DUSP1,EGFR,EGR1,EIF4E,EIF4EBP1,ELK1,ERBB4,ERK,ERK1/2,ERN1,ESR1,ETS1,ETV1,ETV5,FN1,Focal adhesion kinase,FOS,FOSB,FOXO1,GATA1,GATA4,GNAQ,HABP2,HAS2,HIF1A,HSPA5,IKK (complex),IL10,IRF1,ITGB1,Jnk,JUN,MAPT,MDM2,MED1,Mek,MITF,MKNK1,MMP3,MTORC1,MYC,MYOCD,MYRF,Nfat (family),N…	3	Inhibited		-2.474	5.37e-15	0.0004	AADAC,ABCA7,ABCF3,ABLIM3,ACSF3,ACTL6A,ADAMTS7,ADGRG1,ADIRF,ADSL,AGTRAP,AHCYL1,AHSP,AIP,AJUBA,AKAP1,AKR7A2,AKT1S1,ALG5,ALKBH5,AMBP,AMDHD2,AMIGO1,AP1G2,AP1M2,AP1S1,AP2S1,ARF3,ARFGAP1,ARHGAP27,ARHGDIA,ARHGDIG,ARHGEF5,ARPP19,ARRDC2,ASB6,ASF1B,ASPHD2,ATP5IF1,ATP5PF,ATP6AP1,ATP6V1E1,ATPAF2,B2M,B4GALNT1,B9D1,BACE1,BAD,BCAN,BCAP31,BCAR1,BCL2L12,BCLAF1,BET1L,BMP8B,BNIP3,BOC,BOP1,BRF2,BTC,BTF3,C12orf57,C15…	628 (103)	102
orlistat		chemical drug	ADAM17,AKT1,AR,ATF2,BCL6,CASP2,CCND1,CCR2,CDKN1A,CDKN1B,CEBPA,CEBPB,CEBPD,CNR1,Creb,CREB1,CREBBP,CREM,CTNNB1,DRD2,DUSP1,EGFR,EGR1,EIF2S1,EIF4EBP1,ELK1,EP300,ERBB4,ERK1/2,ESR1,ETS1,ETV1,ETV5,FASN,FOS,FOSB,G protein alpha i,GATA1,GATA4,GNAO1,HAS2,Hdac,HIF1A,IKK (complex),IL10,IRF1,ITGB1,Jnk,JUN,LIPE,LPL,MAPT,MED1,MITF,MKNK1,MMP9,MTOR,MYC,MYOCD,MYRF,Nfat (family),NFATC4,NFE2L2,NFKBIA,NR1I3,NR3C1,orl…	3			1.529	5.8e-15	0.0005	AADAC,ABCA7,ABCF3,ABLIM3,ACAT2,ACO2,ACSF3,ACSS2,ACTL6A,ACY1,ADSL,AGPAT2,AGTRAP,AHCYL1,AHSP,AIP,AJUBA,AKAP1,AKR7A2,AKT1S1,ALDH2,ALG5,ALKBH5,AMBP,AMDHD2,AMIGO1,ANTXR1,AP1G2,AP1M2,AP1S1,AP2S1,APBA2,APBA3,ARFGAP1,ARHGAP27,ARHGDIA,ARHGDIG,ARHGEF5,ARPP19,ARRDC2,ASB6,ASF1B,ASPHD2,ATP5IF1,ATP5PD,ATP5PF,ATP6AP1,ATP6V1F,ATPAF2,B2M,B4GALNT1,B9D1,BAG3,BCAN,BCAP31,BCAR1,BCKDHA,BCL9,BCLAF1,BCS1L,BET1L,BMP8B,BO…	618 (100)	99
SYNGAP1		other	ATM,BRCA1,Cdc42,CEBPB,EIF2S1,EIF4E,ESR1,FOS,Hdac,HRAS,IKK (complex),ITGB1,KRAS,MAP2K1,MMP9,MTOR,MYC,NADPH oxidase,Nfat (family),NFKBIA,NKX2-1,NOS3,NRAS,PIK3CA,PIK3CG,Pkc(s),PLA2G4A,PLCE1,PRKAA,PRKCZ,PTGS2,RAC2,Rap,RAS,RASSF5,RB1,RRAS2,SMAD3,SPI1,SRF,STAT1,STAT3,STAT5A,SYNGAP1,TIMP1,TP53,TP73,TSC2,YAP1	3	Activated		2.594	6.12e-15	0.0001	ABCA7,ABCC5,ABCF3,ABCG2,ACKR2,ACO2,ACSF3,ACVRL1,ADARB1,ADCY5,ADGRE1,ADGRG1,ADIPOR2,ADM,AGPAT2,AIF1L,AKAP1,AKT1S1,ALKBH5,AMPD1,AMPH,ANXA2,ANXA4,ANXA6,AP1G2,AP1S1,AP2S1,ARF6,ARFGAP1,ARHGAP27,ARL2,ARPC3,ASF1B,ASNS,ATP5IF1,ATP5PF,ATP6V1F,ATPAF2,B9D1,BCAN,BCAP31,BCKDHA,BCLAF1,BET1L,BLM,BNIP3,BOC,BOP1,BRF2,C16orf74,C19orf53,C5AR1,CA9,CASQ2,CCM2,CD151,CDC20,CDK1,CDT1,CEBPB,CENPE,CENPN,CEP131,CGN,CHFR,CH…	466 (49)	48
CDK2	-2.722	kinase	Akt,BRCA1,CDK2,CDKN1A,CDKN1B,CDX2,CEBPB,CTNNB1,DENR,E2F1,E2F3,ELF4,estrogen receptor,FOXO1,FOXP3,ID2,ID3,MAPT,MCL1,MDM2,MYC,MYOD1,NCOA1,NPM1,NR1I2,PARP1,PELP1,PGR,PPP1CA,PTTG1,Rb,RB1,RBL2,RBP1,SF3B1,SMARCA4,SMARCC1,SNAI2,SND1,SOX2,SP1,SPHK1,STAT3,TP53,WT1	2	Inhibited		-2.279	6.73e-15	0.0001	ABCA7,ABCF3,ABCG2,ABLIM3,ACAT2,ACO2,ACP2,ACSF3,ACSS2,ACTN2,ACVRL1,ADA,ADGRE1,ADGRG1,ADIPOR2,ADIRF,AGTRAP,AHCYL1,AKAP1,ALDH2,ALDH3B1,ALKBH5,AMIGO1,ANTXR1,ANXA11,ANXA6,AP1M2,APOF,APRT,ARAF,ARG2,ARHGDIG,ARL2,ARPP19,ASF1B,ASNS,ATF2,ATG9A,ATP5IF1,ATP5MC1,ATP5PF,ATP5PO,ATP6V1F,ATPAF2,B2M,B9D1,BACE1,BAG2,BAG3,BAIAP2L1,BANK1,BCAN,BCAP31,BCKDHA,BCL9,BCR,BCS1L,BOC,BOP1,BTG4,C19orf33,C1orf105,CAMKK2,CAMSAP2…	501 (45)	45
benzyl 3-hydroxy-23-oxoolean-12-en-28-oate		chemical - kinase inhibitor	ABL1,ADAM17,Ap1,APP,AR,ATF2,ATM,BCL6,BCR (complex),benzyl 3-hydroxy-23-oxoolean-12-en-28-oate,BTK,C/EBP,CASP2,CCND1,CCR2,CD247,CD28,CD3,CD3E,CD40,CD44,CDKN1A,CDKN1B,CEBPA,CEBPB,CEBPD,CHUK,Creb,CREB1,CREM,CSK,CTNNB1,CXCL12,cytarabine,CYTH1,DAG1,DUSP1,E2f,EIF4E,ELK1,ERBB2,ERK1/2,ERN1,ESR1,estrogen receptor,ETS1,ETV1,FOS,FOSB,FOXP3,FYN,GATA1,GATA4,GNAS,GRIN1,GRIN3A,HAS2,HIF1A,HIPK2,HRAS,IGF1R,IKBKB,…	3	Activated		2.517	6.74e-15	0.0007	ABCA7,ABCF3,ABLIM3,ACAT2,ACKR2,ACSF3,ACTL6A,ADIRF,ADRM1,ADSL,AGFG2,AGTRAP,AHCYL1,AHSP,AIF1L,AKAP1,AKR7A2,ALAD,ALDH2,ALDH3B1,ALG5,ALKBH5,AMBN,AMBP,AMDHD2,AMIGO1,AMPD1,AP1G2,AP1M2,AP1S1,AP2S1,APBA2,APBA3,ARAF,ARAP3,ARF3,ARF6,ARFGAP1,ARHGAP27,ARHGDIA,ARHGDIG,ARHGEF5,ARL2,ARPC3,ARRDC2,ASB6,ASF1B,ASPHD2,ATG9A,ATP5IF1,ATP6AP1,ATPAF2,B2M,B4GALNT1,B4GAT1,B9D1,BAG3,BCAP31,BCL9,BCLAF1,BCS1L,BET1L,BLM,BMP8A…	667 (167)	165
PROK1		growth factor	AGO2,AGT,Akt,AKT1,AKT2,Alpha catenin,ANXA1,ANXA7,Ap1,ATF2,ATM,CASP2,CCND1,CD247,Cdc42,CDKN1A,CEACAM1,CEBPB,CHUK,CITED2,Ck2 alpha,Creb,CREB1,CREBBP,CSF1,CTNNB1,DAG1,DUSP1,E2f,EGFR,EGR1,EIF4E,EIF4EBP1,ELK1,EP300,ERBB2,ERBB4,ERK,ERK1/2,ESR1,estrogen receptor,ETS1,EZR,FAS,FER,FHIT,Focal adhesion kinase,FOS,FOXO1,FOXO3,GAB1,GATA4,GNAS,GRIN3A,HIF1A,Histone h3,HNRNPK,HRAS,HSF1,IGF1R,IKBKB,IKK (complex),…	3			-0.375	6.83e-15	0.0014	AADAC,ABCC5,ABCG2,ACAT2,ACKR2,ACSF3,ACTL6A,ACY1,ADAR,ADGRG1,ADRM1,AGTRAP,AIF1L,AIP,AJUBA,AKR7A2,AKT1S1,ALDH3B1,ALKBH7,AMBP,AMIGO1,ANTXR1,ANXA11,ANXA4,AP1G2,AP1M2,AP1S1,AP2S1,APBA2,APBA3,ARAF,ARAP3,ARF3,ARF6,ARG2,ARHGDIA,ARHGDIG,ARL2,ARPC3,ARRDC2,ASF1B,ASNS,ATG9A,ATMIN,ATP5PD,ATP6V1E1,ATP6V1F,ATPAF2,B4GALNT1,B4GAT1,B9D1,BAG3,BCAN,BCAP31,BCAR1,BCL2L10,BCL2L12,BCL9,BCLAF1,BCR,BCS1L,BET1L,BLM,BMP8B,B…	710 (166)	164
CD276		other	AKT1,Ap1,AR,BAK1,BAX,BCL2,BCL2L11,BCR-ABL1,BECN1,Calmodulin,CCAR2,CCR2,CD276,CDKN1A,CDKN1B,CEBPA,CHUK,Creb,EGFR,EIF4E,ELAVL1,ELK1,ERBB2,ERK,ERK1/2,ESR1,FOS,GATA4,GHR,Histone h3,HMGA1,HOXA10,HRAS,IFNGR1,IRF3,IRF8,IRS1,JAK2,Jnk,JUN,LEPR,MAP2K1,MAP2K4,MAP2K5,MAP2K6,Mapk,MAPK1,MAPK11,MAPK14,MAPK3,MAPK8,MCL1,Mek,MET,mir-21,MMP9,MTORC1,MYC,NCL,NFkB (complex),NFKB1,NfkB1-RelA,NR3C1,P38 MAPK,PDGFRB,PGR,P…	3	Inhibited		-3.331	7.62e-15	0.0002	ABCA7,ABCC5,ABCF3,ACO2,ACSS2,ACY1,ADA,ADAR,ADGRG1,ADIPOR2,ADM,AGFG2,AGTRAP,AHCYL1,AIP,AJUBA,AKAP1,ALDH2,ALG5,ALKBH5,AMIGO1,ANGPTL6,ANTXR1,ANXA6,AP1G2,AP1M2,AP1S1,AP2S1,APBA2,ARFGAP1,ARG2,ARHGDIA,ARHGDIG,ARHGEF5,ARL2,ARL6IP4,ARRDC2,ASNS,ATG9A,ATP5IF1,ATP5MC1,ATP5PF,ATP6AP1,ATP6V1E1,ATP6V1F,B4GALNT1,B4GAT1,B9D1,BCAR1,BCKDHA,BCLAF1,BET1L,BID,BLM,BMP8A,BNIP3,BOC,BTC,C12orf57,C5AR1,CA9,CALB1,CALM1 (in…	651 (96)	96
SRMS		kinase	Akt,Ap1,AR,AURKB,CBL,CBLB,CCND1,CDK4/6,CDKN1A,CDKN1B,CEBPB,CHUK,Creb,CREBBP,CTNNB1,CYP19A1,disulfiram,DLX5,DOK1,E2f,EGFR,ELK1,EP300,ERBB3,ERK1/2,ESR1,ESR2,EZH2,FKBP4,FOXC1,FOXO1,FOXO3,FOXO4,GATA1,GSK3B,HIF1A,HRAS,HSF1,HTT,IGF1R,IKK (complex),IRF1,IRF3,JUN,KAT6A,LEF1,MAP2K5,MAP3K8,MAPK1,MAPK7,MAPK8,MASTL,MDM2,Mek,MMP9,MTOR,MTORC1,NFAT5,NFE2L2,NFkB (complex),NFKB1,NFKBIA,NFKBID,NGEF,NLRP3,NPM1,NQO1…	3			-0.079	7.72e-15	0.0008	ACP2,ACSF3,ACTL6A,ADAR,ADCY5,ADGRG1,ADIPOR2,ADIRF,ADM,ADSL,AGFG2,AGPAT2,AGTRAP,AHCYL1,AHSP,AIF1L,AJUBA,AKAP1,AKR7A2,ALG5,AMBN,AMIGO1,AMPD1,ANGPTL6,ANXA11,AP1G2,AP1M2,AP1S1,AP2S1,APBA2,APBA3,ARF6,ARFGAP1,ARHGAP27,ARHGDIA,ARHGDIG,ARL2,ARPP19,ARR3,ASF1B,ASPHD2,ATG9A,ATP5PD,ATP6AP1,ATPAF2,B4GALNT1,B9D1,BAD,BANK1,BCAP31,BCKDHA,BCL2L10,BCL9,BCR,BCS1L,BET1L,BID,BLM,BOP1,BRF2,BRPF1,BTC,BTF3,C12orf57,C15o…	636 (107)	105
PDGF (family)		group	AGO2,AGT,Akt,ANXA7,Ap1,APP,AR,ATF2,ATF4,AXL,BCL6,Calmodulin,CCR2,CD3,Cdc42,CDKN1B,CEACAM1,CEBPA,CEBPB,CEBPD,CHUK,CLOCK,Creb,CREB1,CREBBP,CREM,CSF1,CSF1R,CTNNB1,CYP19A1,DUSP1,EGFR,EGR1,EPHA2,EPHA7,ERBB2,ERK,ERK1/2,ESR1,ESR2,ETS1,ETV5,EZH2,FADD,FGFR4,FLT3,FLT4,FOS,FOSB,FOXC1,FOXO1,FOXO3,FOXO4,GATA1,GATA4,GNAS,GRIN1,HIF1A,HIPK2,HRAS,HSF1,HTT,IGF1R,IKBKB,IKK (complex),IL10,INSR,Insulin,IRF1,IRF4,ITCH…	3	Inhibited		-4.168	8.43e-15	0.0002	AADAC,AARSD1,ABCA7,ABCC5,ABCF3,ABCG2,ABLIM3,ACAT2,ACKR2,ACO2,ACSS2,ACTL6A,ACY1,ADAMTS7,ADGRE1,ADGRG1,ADIPOR2,ADIRF,ADM,ADRM1,ADSL,AGTRAP,AHSP,AIF1L,ALAD,ALG5,ALKBH5,AMBN,AMDHD2,AMIGO1,AMPH,ANXA11,ANXA2,AP1G2,AP1S1,AP2S1,APBA2,APBA3,ARAF,ARAP3,ARF6,ARHGAP27,ARHGDIG,ARHGEF5,ARL2,ARPC3,ARR3,ARRDC2,ASB13,ASB6,ASF1B,ASGR2,ASIC3,ASPHD2,ATG9A,ATP5F1D,ATP5IF1,ATP5MC1,ATP5PD,ATP5PF,ATP5PO,ATP6AP1,ATP9A,B2…	748 (175)	169
bicarbonate		chemical - endogenous mammalian	26s Proteasome,ACACA,ADAM17,ADCY,Akt,AKT1,ALDH2,APP,ATF2,ATF4,ATM,bicarbonate,Ca2+,CA9,CAV1,CBL,CBS/LOC102724560,CD247,CD3E,Cdc42,CEBPB,CREB1,CTNNB1,cyclic AMP,CYP19A1,DIO2,DIO3,DNM1L,DUSP1,EGFR,EIF2AK3,EIF4E,EIF4EBP1,ESR1,EZH2,Focal adhesion kinase,FOXO1,FOXO3,FOXO4,GPX1,GSK3B,Hdac,HDAC2,HNRNPK,HRAS,HSF1,hydrogen peroxide,IGF1R,IL4R,ITGB1,ITGB3,JUN,KRAS,LCK,LEPR,MAP2K1,MAP3K8,MAPK1,MAPK7,MAPK9,M…	3	Inhibited		-4.781	9.64e-15	0.001	ABCA7,ABCC5,ABCF3,ACAT2,ACP2,ACP7,ACSF3,ACVRL1,ACY1,ADGRG1,ADRM1,ADSL,AGFG2,AGTRAP,AIP,AJUBA,AKAP1,AKR7A2,AKT1S1,ALDH2,ALKBH5,AMBN,AMIGO1,AMPD1,AMPH,ANKRA2,ANXA11,ANXA2,AP1G2,AP1S1,AP2S1,APBA3,ARF6,ARG2,ARHGDIA,ARHGDIG,ARPC3,ARR3,ASF1B,ASPHD2,ATF2,ATG9A,ATP5F1D,ATP5IF1,ATP5PD,ATP5PF,ATP5PO,ATP6V1E1,ATP6V1F,ATPAF2,B4GALNT1,B9D1,BAD,BAG3,BANK1,BCAN,BCAP31,BCAR1,BCL2L10,BCL9,BCLAF1,BCS1L,BMP8A,BMP8B…	630 (118)	116
MHC Class II (complex)		complex	ADAM17,Ap1,AR,ATF2,BAX,BCL6,BCR (complex),CASP8,CBL,CCND1,CCR2,CD247,CD4,CD44,Cdc42,CDKN1A,CDKN1B,CEBPA,CEBPB,CEBPD,CREB1,CREBBP,CREM,CTNNB1,cyclic AMP,DUSP1,EGFR,EGR1,EIF4EBP1,ELK1,ERBB4,ERK,ERK1/2,ESR1,ETS1,ETV1,ETV5,Fcer1,FCGR2B,Focal adhesion kinase,FOS,FOSB,FOXO1,GATA1,GATA4,GNAQ,HAS2,Hif1,HIF1A,HLA-A,HLA-DQA1,HSP90AB1,IKK (complex),IKZF1,IKZF3,IL10,IL1B,IRF1,ITPR2,JUN,KIT,LCK,LYN,MAPK1,MAPK…	3	Inhibited		-2.563	1.02e-14	0.0007	AADAC,ABCA7,ABCF3,ABLIM3,ACAT2,ACKR2,ACO2,ACSF3,ACTL6A,ACY1,ADIPOR2,ADSL,AGA,AGTRAP,AHCYL1,AHSP,AKAP1,AKR7A2,AKT1S1,ALAD,ALDH2,ALG5,ALKBH5,AMBP,AMDHD2,AMIGO1,AP1G2,AP1M2,AP1S1,AP2S1,APBA3,ARF3,ARFGAP1,ARHGAP27,ARHGDIA,ARHGDIG,ARHGEF5,ARPP19,ARRDC2,ASB6,ASF1B,ASIC3,ASPHD2,ATP5IF1,ATP5PF,ATP5PO,ATP6AP1,ATP6V1F,ATPAF2,B2M,B4GALNT1,B9D1,BAG3,BANK1,BBLN,BCAP31,BCAR1,BCKDHA,BCL2L10,BCL9,BCLAF1,BCS1L,BE…	643 (132)	130
CD69		transmembrane receptor	ADAM17,Akt,Ap1,AR,ATF2,ATM,BAX,BCL6,C/EBP,CASP2,CASP3,CASP8,CBL,CCND1,CCR2,CD247,CD69,Cdc42,CDKN1A,CDKN1B,CEBPA,CEBPB,CEBPD,CHUK,CREB1,CREBBP,CREM,CTNNB1,DICER1,DUSP1,EGFR,EGR1,EIF4EBP1,ELK1,ERBB4,ERK,ERK1/2,ESR1,ETS1,ETV5,Focal adhesion kinase,FOS,FOSB,FOXO1,GATA1,GATA4,GNAQ,HAS2,HIF1A,HRAS,HSP90AB1,IKK (complex),IKZF1,IKZF3,IL10,IL18,IL1B,IRF1,IRF3,IRF8,ITGB1,ITK,JUN,LCK,MAPK1,MAPT,MED1,MITF,MK…	3			-1.793	1.04e-14	0.0009	AADAC,ABCA7,ABCF3,ABLIM3,ACAT2,ACKR2,ACO2,ACP2,ACSF3,ACTL6A,ACY1,ADGRG1,ADIPOR2,ADSL,AGA,AHCYL1,AHSP,AKR7A2,AKT1S1,ALDH2,ALG5,ALKBH5,AMBP,AMDHD2,AMIGO1,ANKS3,AP1G2,AP1M2,AP1S1,AP2S1,APBA3,ARAP3,ARF3,ARF6,ARFGAP1,ARHGAP27,ARHGDIG,ARHGEF5,ARPC3,ARPP19,ARRDC2,ASB6,ASF1B,ASIC3,ASPHD2,ATP5IF1,ATP5PO,ATP6AP1,ATP6V1F,ATPAF2,B2M,B4GALNT1,B9D1,BAG3,BANK1,BBLN,BCAN,BCAP31,BCAR1,BCKDHA,BCL2L10,BCL9,BCLAF1,B…	658 (127)	126
ELF3		transcription regulator	ADAM17,AGO2,AGT,Akt,ANXA7,Ap1,AR,ATF2,ATM,BCL6,CCND1,CCR2,Cdc42,CDKN1A,CDKN1B,CEACAM1,CEBPA,CEBPB,CEBPD,Creb,CREB1,CREBBP,CREM,CTNNB1,DUSP1,E2f,EGFR,EGR1,EIF4EBP1,ELF3,ELK1,ERBB2,ERK,ERK1/2,ESR1,ETS1,ETV1,ETV5,FAS,FER,Focal adhesion kinase,FOS,FOSB,FOXO1,FOXO3,GATA1,GATA4,GNAS,HAS2,Hif1,HIF1A,Histone h3,HRAS,IKK (complex),IL10,IRF1,ITCH,ITGB1,Jnk,JUN,KRAS,MAP2K4,Mapk,MAPK1,MAPK14,MAPK8,MAPT,MED1,…	3			-0.148	1.2e-14	0.0013	AADAC,ABCA7,ABCC5,ABCF3,ABCG2,ABLIM3,ACAT2,ACSF3,ACTL6A,ACY1,ADAR,ADGRE1,ADGRG1,ADIPOR2,ADRM1,ADSL,AGFG2,AGTRAP,AHSP,AKAP1,AKR7A2,ALG5,ALKBH5,AMDHD2,AMIGO1,AMPD1,AMPH,ANTXR1,AP1G2,AP1M2,AP1S1,AP2S1,APBA2,APBA3,ARAF,ARF6,ARHGAP27,ARHGDIG,ARHGEF5,ARPC3,ARRDC2,ASB6,ASF1B,ASPHD2,ATG9A,ATP5IF1,ATP5PO,ATP6AP1,ATPAF2,B2M,B4GALNT1,B4GAT1,B9D1,BAG3,BANK1,BCAN,BCAP31,BCAR1,BCLAF1,BCS1L,BET1L,BLM,BMP8A,BMP8…	730 (134)	134
LPAR4		transmembrane receptor	Akt,Ap1,AURKB,CBLB,CCND1,Cdc42,CDK4/6,CDKN1A,CDKN1B,CEBPB,CHUK,CREBBP,CYP19A1,disulfiram,DLX5,E2f,EGFR,ESR1,ESR2,estrogen receptor,EZH2,EZR,FOXC1,FOXO1,FOXO3,FOXO4,GATA1,GSK3B,HIF1A,HSF1,HTT,IKK (complex),IRF1,IRF3,KAT6A,LEF1,LPAR4,MAP3K8,MASTL,MDM2,MMP9,MRTFA,MTOR,MTORC1,MYC,NADPH oxidase,NFAT5,NFATC1,NFE2L2,NFKB1,NFKBIA,NFKBID,NGEF,NLRP3,NPM1,NQO1,NR4A1,NRF1,PDGFRB,PDX1,POU5F1,PPARGC1A,PRKAA1,P…	3			1.937	1.27e-14	0.0004	ABCA7,ABCF3,ACP2,ACSF3,ACTL6A,ACVRL1,ADCY5,ADGRG1,ADIPOR2,ADIRF,ADM,ADRM1,ADSL,AGFG2,AGPAT2,AGTRAP,AHSP,AIF1L,AJUBA,AKR7A2,ALKBH5,AMBN,AMPD1,ANXA11,ANXA4,ANXA6,AP1G2,AP1M2,AP1S1,AP2S1,APBA3,ARFGAP1,ARHGAP27,ARHGDIA,ARL2,ARPP19,ARR3,ASF1B,ASPHD2,ATG9A,ATP5IF1,ATP5PD,ATPAF2,B4GALNT1,B9D1,BAD,BANK1,BCAP31,BCL2L10,BET1L,BID,BLM,BOP1,BRF2,BRMS1,BRPF1,BTF3,C15orf48,C16orf74,C19orf53,C5AR1,C7orf25,CALM1…	564 (95)	94
CCT239065		chemical drug	Akt,AKT1,AKT2,Alpha catenin,ANXA1,Ap1,BRAF,CASP2,CAV1,CCT239065,CD247,CD28,CD3,CD3E,CD5,CDK2,CHUK,Creb,CREB1,CTLA4,CTNNB1,CXCL12,DAB1,DAG1,E2f,EGFR,EGR1,EIF4E,ELK1,ERBB2,ERF,ERK,ERK1/2,ESR1,estrogen receptor,ETS1,EZR,FHIT,Focal adhesion kinase,FOS,FOXO1,FOXP3,GAB1,GNAQ,GNAS,GRB2,GRIN3A,HBEGF,Histone h3,HNRNPK,HRAS,IGF1R,IKBKB,IKK (complex),IQGAP1,IRF4,IRF5,ITGAM,ITGB1,ITGB3,ITK,Jnk,KIT,KRAS,L-ser…	3	Activated		2.55	1.42e-14	0.001	AADAC,ABCC5,ACAT2,ACKR2,ACSS2,ACVRL1,ACY1,ADA,ADGRG1,ADRM1,AGFG2,AGPAT2,AGTRAP,AHCYL1,AIF1L,AIP,AJUBA,AKR7A2,AKT1S1,ALDH2,ALDH3B1,AMPD1,ANTXR1,ANXA6,AP1G2,AP1S1,AP2S1,APBA2,APBA3,ARAF,ARAP3,ARF6,ARFGAP1,ARHGDIA,ARL2,ARPC3,ARPP19,ASNS,ATP5F1D,ATP5MC1,ATP6V1E1,ATP6V1F,B4GALNT1,B4GAT1,BAG2,BAG3,BANK1,BCAN,BCAR1,BCKDHA,BCL9,BCLAF1,BCR,BCS1L,BET1L,BLM,BMP8A,BMP8B,BOC,BOP1,BRF2,BTC,C15orf39,C15orf48,C1…	630 (148)	147
ADAM12		peptidase	26s Proteasome,ADAM12,ADAM17,Akt,AKT1,Alpha catenin,ANXA1,Ap1,AR,ATF2,BAX,CASP2,CBL,CD247,Cdc42,CDKN1A,CEBPB,CHUK,Creb,CREB1,CTNNB1,DAG1,E2f,EGFR,EGR1,EIF4E,ELK1,ERBB2,ERK,ERK1/2,ERN1,ESR1,estrogen receptor,ETS1,FOS,FOXO1,FOXO3,GATA3,GNAQ,GNAS,GRIN3A,HIF1A,HNRNPK,HRAS,IGF1R,IKBKB,IKK (complex),IL10,IQGAP1,IRF3,IRF4,ITCH,ITGB1,ITGB3,ITK,Jnk,KCNIP3,KIT,KLF8,KRAS,L-serine,LCK,MAP2K1/2,MAP2K3,MAP3K11…	3	Inhibited		-3.914	1.43e-14	0.0014	AADAC,ABCA7,ABCC5,ABCF3,ABLIM3,ABR,ACAT2,ACSF3,ACTL6A,ACY1,ADA,ADAMTSL5,ADIRF,ADRM1,AGA,AGFG2,AGTRAP,AHCYL1,AIF1L,AIP,AJUBA,AKR7A2,ALDH2,ALDH3B1,ALG5,ALKBH5,AMPD1,ANXA6,AP1G2,AP1M2,AP1S1,AP2S1,APBA2,APBA3,ARAP3,ARF6,ARFGAP1,ARG2,ARL2,ARPC3,ASF1B,ASGR2,ASNS,ATG9A,ATP5IF1,ATP5PD,ATP6AP1,ATP6V1E1,ATP6V1F,ATPAF2,B4GALNT1,B4GAT1,B9D1,BANK1,BCAN,BCAP31,BCAR1,BCS1L,BET1L,BLM,BMP8B,BOC,BRPF1,BTC,C12orf57…	706 (153)	153
evodenoson		chemical drug	5-hydroxytryptamine,ADAM17,AGO2,AKT1,ANXA1,ANXA7,Ap1,ATF6,CCNB1,CD40,Cdk,CDX2,CEBPA,CEBPB,CEBPD,CSK,CTNNB1,CYP19A1,DDIT3,DNM1L,DUSP1,EGFR,EGR1,EIF4E,ELK1,ESR1,estrogen receptor,evodenoson,Focal adhesion kinase,FOS,FOXC2,FOXO1,GATA3,GATA4,GLI1,GLI3,IGF1,IGF1R,IKBKB,IRF3,ITGB1,ITGB3,JUN,KAT5,LAMP2,LEP,LRP1,MAP2K1,MAPK1,MAPK8,MEF2C,Mek,MET,MITF,MKNK1,MTOR,MYB,MYC,NF1,NFAT5,NFATC2,NFATC4,NFE2L2,NfkB1…	3	Activated		2.384	1.45e-14	0.0002	ABCA7,ABCC5,ABCF3,ACKR2,ACSF3,ACTR1B,ADGRG1,AGTRAP,AHCYL1,AIF1L,AIP,AJUBA,AKAP1,AKR7A2,ALKBH5,ALKBH7,AMBN,AMDHD2,AMIGO1,ANGPTL6,ANXA6,AP1G2,AP1S1,APBA3,ARAF,ARFGAP1,ARG2,ARHGAP27,ARHGDIG,ARHGEF5,ARL2,ARPC3,ARPP19,ARR3,ARRDC2,ASF1B,ASIC3,ATG9A,ATP5F1D,ATP5IF1,ATP5MJ,ATP6V1E1,ATP6V1F,ATP9A,ATPAF2,B4GALNT1,B9D1,BCAN,BCAP31,BCAR1,BCL2L12,BCL9,BCLAF1,BCS1L,BET1L,BLM,BMP8A,BMP8B,BNIP3,BOP1,BTC,C15orf48…	592 (123)	120
pyocyanin		chemical reagent	26s Proteasome,ADAM17,Akt,AKT1,Ap1,AR,ATF2,BCL2,BCL6,Cbp/p300,CCND1,CCR2,CDKN1A,CDKN1B,CEBPA,CEBPB,CEBPD,CREB1,CREBBP,CREM,CTNNB1,DUSP1,EGFR,EGR1,ELK1,ERBB4,ERK,ERK1/2,ESR1,ETS1,ETV1,ETV5,Focal adhesion kinase,FOS,FOSB,FOXA2,GATA1,GATA4,GLI1,GLI3,GNAQ,GSK3B,Hif1,HIF1A,IKK (complex),IL10,IRF1,IRF3,IRS1,ITGB1,Jnk,JUN,MAP3K11,MAPK1,MAPT,MED1,MITF,MKNK,MKNK1,MMP9,MTOR,MTORC1,MYC,MYOCD,MYRF,NADPH oxid…	3			-1.486	1.46e-14	0.002	AADAC,ABCA7,ABCF3,ABCG2,ABLIM3,ACAT2,ACO2,ACP2,ACSF3,ACSS2,ACTL6A,ACY1,ADAR,ADGRE1,ADGRG1,ADRM1,ADSL,AGTRAP,AHCYL1,AHSP,AIP,AKAP1,AKR7A2,AKT1S1,ALDH2,ALG5,ALKBH5,AMBP,AMDHD2,AMIGO1,AP1G2,AP1M2,AP1S1,AP2S1,APBA3,ARFGAP1,ARHGDIA,ARHGDIG,ARHGEF5,ARPP19,ARRDC2,ASB6,ASF1B,ASPHD2,ATP5IF1,ATP5PF,ATP5PO,ATP6AP1,ATP6V1E1,ATP6V1F,ATP9A,ATPAF2,B2M,B4GALNT1,B9D1,BCAN,BCAP31,BCAR1,BCKDHA,BCL9,BCLAF1,BCS1L,BET…	689 (100)	99
ladostigil		chemical drug	1-methyl-4-phenyl-1,2,3,6-tetrahydropyridine,ACACA,ADAM10,ADAM17,AKT1,ANXA7,Ap1,APP,ATF2,ATM,BCL6,BMAL1,Calmodulin,CASR,CCND1,CDKN1A,CDKN1B,CEBPA,CEBPB,CFTR,CITED2,Creb,CREB1,CREBBP,CREM,CRHR1,CSF1,CTNNB1,CYP19A1,CYTH2,DHCR24,DUSP1,EGFR,EGLN,EIF2S1,EIF4E,EIF4EBP1,ELK1,EPAS1,ERBB2,ERBB4,ERK,ERK1/2,ESR1,estrogen receptor,ETS1,ETV1,ETV5,FAS,Focal adhesion kinase,FOS,GAB1,GATA2,GATA4,GRIN1,Hdac,HIF1A…	3	Inhibited		-2.163	1.62e-14	0.0017	AADAC,ABCA7,ABCC5,ABCF3,ABCG2,ACAT2,ACSF3,ACTL6A,ACVRL1,ACY1,ADA,ADAR,ADCY5,ADGRG1,ADIPOR2,ADM,AGTRAP,AHCYL1,AIP,AJUBA,AKAP1,AKR7A2,AKT1S1,ALDH2,ALKBH5,ALKBH7,AMBP,AMDHD2,AMIGO1,AMPD1,AMPH,ANTXR1,ANXA11,AP1G2,AP1M2,AP1S1,AP2S1,APBA2,APBA3,APOF,ARAF,ARF3,ARF6,ARFGAP1,ARG2,ARPC3,ARRDC2,ASF1B,ATF2,ATMIN,ATP5F1D,ATP5IF1,ATP5MC1,ATP5PO,ATP6V1E1,ATP6V1F,ATPAF2,B4GAT1,B9D1,BAD,BAG3,BCAN,BCAP31,BCAR1,BCL…	670 (159)	158
ARVib-7		chemical reagent	AHR,ALK,AR,ARVib-7,CFTR,DAXX,EIF4E,ERBB2,ESR1,EZH2,FOXO1,FOXP3,GPR37,HIF1A,Hsp70,HTT,IRF3,IRF7,JAK1,MAPT,METTL14,MYC,MYOCD,NFKB2,NOS1,NOS2,NPM1-ALK,NR3C1,PRKCZ,PTEN,RIGI,RIPK1,RUNX1,RUNX1-RUNX1T1,SENP3,SGK1,SMAD3,SRC,STAT1,STK4,STUB1,TBK1,TGM2,TP53	3	Activated		2.217	1.66e-14	0.0003	ABCA7,ABCF3,ACO2,ACSF3,ACTL6A,ADAR,ADARB1,ADGRG1,AGPAT2,AKT1S1,ALDH2,ALG5,ALKBH5,ANTXR1,ANXA2,AP1G2,AP1S1,AP2S1,ARFGAP1,ARHGAP27,ARHGDIA,ATF2,ATP5IF1,ATP5MC1,ATP5PO,ATP6AP1,ATPAF2,B4GALNT1,B4GAT1,BAG3,BCAP31,BCL2L12,BCLAF1,BCS1L,BET1L,BID,BOP1,BRPF1,C12orf57,C15orf48,C5AR1,CA9,CAPNS1,CARS1,CASP8AP2,CASTOR2,CAT,CCAR1,CCNT1,CD151,CD24,CD28,CD302,CD79B,CDC25B,CDC40,CDC45,CDK1,CDK10,CDK5RAP3,CDKN2AIP…	550 (44)	44
MKNK1		kinase	ADAM17,Akt,AKT1,Ap1,AR,arachidonic acid,ATF2,BCL2,BCL6,C/EBP,Cbp/p300,CCND1,CCR2,CDKN1A,CDKN1B,CEBPA,CEBPB,CEBPD,Cpla2,Creb,CREB1,CREBBP,CREM,CTNNB1,DUSP1,EGFR,EGR1,EIF4E,EIF4EBP1,ELK1,ERBB4,ERK,ERK1/2,ESR1,ETV1,ETV5,FOS,FOSB,GATA1,GATA4,GNAQ,GPIIB-IIIA,GSK3B,HAS2,Hif1,HIF1A,Histone h3,IKK (complex),IL10,IRF1,IRS1,ITGB1,ITGB3,Jnk,JUN,Mapk,MAPK1,MAPT,MDM2,MED1,Mek,MITF,MKNK1,MMP3,MTOR,MTORC1,MYC,M…	3			-0.696	1.66e-14	0.002	AADAC,ABCA7,ABCF3,ABLIM3,ACAT2,ACO2,ACP2,ACSF3,ACTL6A,ACY1,ADAR,ADGRE1,ADIRF,ADSL,AGTRAP,AHCYL1,AHSP,AIP,AJUBA,AKAP1,AKR7A2,AKT1S1,ALDH2,ALG5,ALKBH5,AMBP,AMDHD2,AMIGO1,ANTXR1,ANXA2,AP1G2,AP1M2,AP1S1,AP2S1,APBA2,APBA3,ARFGAP1,ARHGAP27,ARHGDIA,ARHGDIG,ARHGEF5,ARPP19,ARRDC2,ASB6,ASF1B,ASPHD2,ATP5IF1,ATP5PF,ATP5PO,ATP6AP1,ATP6V1E1,ATP6V1F,ATPAF2,B2M,B4GALNT1,B9D1,BAD,BAG3,BCAN,BCAP31,BCAR1,BCKDHA,BCL…	668 (111)	109
JNK-IN-8		chemical drug	ABCG1,AKT1,Ap1,APP,AR,ATF2,ATM,AURKB,BCL2L11,BRCA1,CCND1,Cdk,CDK4,CDK6,CDKN1A,CDKN2A,CEBPA,Creb,CTNNB1,CYP19A1,DTX1,E2f,E2F1,E2F3,EGFR,ELK1,EP300,ERK,ERN1,ESR1,estrogen receptor,FOS,FOXM1,FOXO3,FOXO4,GLI1,glucocorticoid,HDAC1,HIF1A,HNF4A,HNRNPK,HSF1,INSR,IRF3,IRF7,ITCH,Jnk,JNK-IN-8,JUN,L-serine,MAP3K12,MAPK10,MAPK8,MAPK9,MAPKAPK3,MCL1,MDM2,Mek,MTOR,MYC,NFATC2,NFkB (complex),NfkB1-RelA,NPAT,NR3C1,…	3			-1.731	1.72e-14	0.0009	ABCA7,ABCC5,ABCF3,ACAT2,ACO2,ACSF3,ACTL6A,ACVRL1,ADARB1,ADIRF,AGA,AGTRAP,AIF1L,AIP,AKAP1,AKT1S1,ALDH2,ALDH3B1,ALG5,ALKBH5,ANGPTL6,ANTXR1,ANXA2,AP1G2,AP1M2,AP1S1,AP2S1,APBA2,APRT,ARF3,ARHGAP27,ARHGEF5,ARL2,ASF1B,ATF2,ATG9A,ATP5F1D,ATP5IF1,ATP5MC1,ATP5PD,ATP5PF,ATP5PO,ATP6AP1,ATP6V1E1,ATP6V1F,ATP9A,ATPAF2,B9D1,BAG2,BAG3,BAIAP2L1,BCAP31,BCL9,BCLAF1,BCS1L,BORA,BTC,BTNL2,C12orf57,C16orf74,C19orf33,CAL…	617 (100)	99
JAK1/2		group	26s Proteasome,Akt,AKT1,AKT2,Ap1,AR,ATF2,BCL2L1,BCR-ABL1,Calmodulin,CCND1,CCR2,CD274,CDKN1A,CDKN1B,CEBPA,CEBPB,CHUK,Creb,CREB1,DNM1L,EGFR,EIF4E,EIF4EBP1,ELK1,ERBB2,ERBB3,ERK1/2,ESR1,Focal adhesion kinase,FOS,FOXO1,FOXO3,G protein alpha i,GATA3,GATA4,GHR,HIF1A,Histone h3,HOXA10,HRAS,IFNGR,IFNGR1,IKBKB,IKK (complex),IL10,IL10RA,IL4,IL4R,IRF1,IRF3,IRF8,ITGB1,JAK1,JAK1/2,JAK2,Jnk,KCNIP3,KRAS,LEPR,MAP…	3	Inhibited	biased	-3.936	1.73e-14	0.0016	AADAC,ABCA7,ABCF3,ABLIM3,ABR,ACKR2,ACTL6A,ACY1,ADA,ADGRG1,ADIPOR2,ADIRF,ADM,ADRM1,AGA,AGFG2,AGTRAP,AHCYL1,AIP,AJUBA,AKAP1,AKR7A2,ALG5,ALKBH5,AMPH,ANGPTL6,ANTXR1,AP1G2,AP1M2,AP1S1,AP2S1,APBA2,APBA3,APRT,ARFGAP1,ARG2,ARHGEF5,ARL2,ARL6IP4,ARPC3,ARRDC2,ASF1B,ASNS,ATP5F1D,ATP5IF1,ATP5MC1,ATP6AP1,ATP6V1E1,ATP6V1F,B2M,B4GALNT1,B4GAT1,B9D1,BAD,BANK1,BCAN,BCAR1,BET1L,BID,BLM,BMP8A,BMP8B,BOC,BRF2,BTC,C12or…	698 (126)	125
Cyclin D1/cdk4		complex	ABL1,Akt,AKT1,AR,BRCA1,C/EBP,CASP8,CCND1,Cdk,CDK4,CDKN2A,CEBPB,Cyclin D1/cdk4,DNMT1,E2f,E2F1,E2F3,EIF4EBP1,EP300,estrogen receptor,FOXM1,FOXO3,GLI1,HDAC1,JUN,MAPK14,MAPK3,MAPK8,MDM2,MEF2C,MTOR,MYC,NEUROD1,NPM1,NR4A1,NRF1,OTX2,P38 MAPK,PELP1,PTEN,RAF1,Rb,RB1,RBL1,RBP1,RHOA,RIPK3,RNF2,RUNX3,SENP3,SND1,STAT3,TCF3,TFE3,TFEB,THRB,TP53,TP73,TSC1,TSC2,WT1,YY1	3			-0.043	1.92e-14	0.0003	ABCA7,ABCC5,ABCF3,ACAT2,ACO2,ACP2,ACSF3,ACSS2,ACTN2,ADA,ADIRF,AGA,AGTRAP,AIF1L,AIP,AKAP1,ALDH3B1,ALG5,ALKBH5,ANXA11,ANXA2,APRT,ARHGDIA,ARL2,ARPP19,ASIP,ASNS,ATF2,ATG9A,ATP5IF1,ATP5MJ,ATP6AP1,ATP6V1E1,ATP6V1F,ATP9A,ATPAF2,B2M,B4GALNT1,BAG3,BAIAP2L1,BCAP31,BCKDHA,BCLAF1,BCR,BLM,BOC,BORA,BRPF1,C12orf57,C15orf39,C16orf74,C19orf33,CAPNS1,CASTOR2,CCNB1,CD151,CD164,CD2,CD24,CD302,CD79B,CDC25A,CDH22,CDK1…	547 (62)	60
EED		transcription regulator	Akt,AKT1,Ap1,AURKB,CBLB,CCND1,CDK4/6,CDKN1A,CDKN1B,CEBPB,CHUK,Creb,CREBBP,CTNNB1,CYP19A1,disulfiram,DLX5,E2f,EED,EGFR,ELK1,EP300,ERK1/2,ESR1,ESR2,estrogen receptor,EZH2,FOXC1,FOXO1,FOXO3,FOXO4,GATA1,GSK3B,HIF1A,HSF1,HTT,IKK (complex),IRF1,IRF3,Jnk,JUN,KAT6A,LEF1,MAP3K1,MAP3K11,MAP3K8,MAPK1,MAPK8,MASTL,MDM2,MMP9,MTOR,MTORC1,MYCN,MYOD1,Nfat (family),NFAT5,NFE2L2,NFkB (complex),NFKBIA,NFKBID,NGEF,NL…	3			-0.637	2.16e-14	0.0019	ABCA7,ABCF3,ACAT2,ACP2,ACSF3,ACTL6A,ACVRL1,ADAR,ADARB1,ADCY5,ADGRG1,ADIPOR2,ADIRF,ADM,ADSL,AGFG2,AGTRAP,AHSP,AIF1L,AIP,AJUBA,AKAP1,AKR7A2,AMBN,AMPD1,ANXA11,ANXA4,ANXA6,AP1G2,AP1M2,AP1S1,AP2S1,APBA2,APBA3,ARFGAP1,ARHGDIA,ARL2,ARPP19,ARR3,ASF1B,ASPHD2,ATG9A,ATP5PD,ATP6V1E1,ATPAF2,B9D1,BAD,BANK1,BCAP31,BCKDHA,BCL2L10,BCL9,BCR,BCS1L,BET1L,BID,BLM,BRF2,BRPF1,BTC,BTF3,C15orf48,C16orf74,C19orf53,C5AR1,C…	630 (104)	102
Integrin α5-β		complex	ADAM17,AHR,Alpha catenin,ANXA1,Ap1,AR,ATM,BRCA1,CASP2,CBL,CD247,Cdc42,CEBPB,CHUK,COL18A1,COL4A3,Creb,CREB1,CTNNB1,E2f,EGFR,EGR1,EIF4E,EIF4EBP1,ELK1,ERBB2,ERK1/2,ESR1,estrogen receptor,ETS1,FHIT,FOS,GAB1,GNAQ,GNAS,GRIN1,GRIN3A,GSK3B,HBEGF,Hdac,HIF1A,HNRNPK,HRAS,IGF1R,IKBKB,IKK (complex),Integrin α5-β,Integrinβ,IQGAP1,IRF4,ITGA5,ITGB1,ITGB2,ITGB3,ITGB4,ITGB5,ITGB6,ITGB8,ITK,JUN,KIT,KRAS,L-serine,L1…	3	Inhibited		-2.967	2.89e-14	0.0019	AADAC,ABCA7,ABCC5,ABCF3,ABLIM3,ACAT2,ACSF3,ACTL6A,ADAR,ADCY5,ADGRG1,ADIPOR2,ADRM1,AGA,AGPAT2,AGTRAP,AIF1L,AJUBA,AKAP1,AKT1S1,ALDH3B1,ALG5,ALKBH5,AMPD1,AP1G2,AP1S1,AP2S1,APBA2,ARAP3,ARF6,ARFGAP1,ARHGAP27,ARL2,ASF1B,ASGR2,ASNS,ATP5F1D,ATP5IF1,ATP5PD,ATP6AP1,ATP6V1F,ATPAF2,B4GALNT1,B4GAT1,B9D1,BAG2,BAG3,BCAN,BCAP31,BCAR1,BCKDHA,BCLAF1,BCS1L,BET1L,BLM,BMP8B,BNIP3,BTC,C12orf57,C15orf39,C15orf48,C16orf…	639 (144)	136
CAB39L		kinase	26s Proteasome,ABL1,ACACA,ATF2,CAB39L,CAV1,CSF1R,EGFR,EPHA2,ERBB2,ERK,ERK1/2,ERN1,ESR1,ESR2,ESRRA,Esrra,ESRRG,ETV4,FGFR4,FLCN,FOXO1,FOXO3,HIF1A,HNF4A,HRAS,HSF1,IGF1R,INSR,ITGB1,LATS1,LOC102724428/SIK1,MAPK1,MEF2C,MET,MTOR,MTORC1,NFE2L2,NFKB1,NFKB2,NFKBIA,NOS3,NR1H4,NR3C1,NR5A1,NR5A2,NRF1,P38 MAPK,PNPLA2,PPARA,PPARD,PPARG,PPARGC1A,PPP2CA,PRKAA,PRKAA1,PRKCQ,PRKCZ,PRKN,PTPN11,RAF1,Rb,RELA,RET,RHOA,R…	3			-1.132	3.53e-14	0.0006	AADAC,ABLIM3,ACAT2,ACSF3,ACTL6A,ACTN2,ACVRL1,ADGRE1,ADGRG1,ADIPOR2,ADRM1,ADSL,AGA,AGPAT2,AJUBA,AKR7A2,AKT1S1,ALDH3B1,AMBP,AMPD1,ANXA11,ANXA6,AP1G2,AP1S1,AP2S1,APBA3,ARAP3,ARF3,ARF6,ARFGAP1,ARHGDIA,ARPC3,ARR3,ASPHD2,ATP5F1D,ATP5IF1,ATP5MC1,ATP5MJ,ATP5PD,ATP5PF,ATP5PO,ATP6V1E1,ATP6V1F,ATP9A,ATPAF2,B4GALNT1,B4GAT1,BAG3,BANK1,BCAN,BCAP31,BCKDHA,BCR,BCS1L,BET1L,BID,BLM,BMP8A,BNIP3,BOC,BRF2,BTC,BTF3,BT…	612 (80)	80
mir-19		microRNA	AHR,APP,AR,BCL2L11,CCNE1,Cdc42,CDKN1A,CEBPA,CHUK,Creb,CTNNB1,CYP19A1,EGF,EIF4E,ELK1,ERBB3,ERN1,ESR1,ESR2,estrogen receptor,FGF10,FOS,FOXO1,G protein alpha i,GATA1,GATA4,HIF1A,HRAS,IFN alpha/beta,IKK (complex),ITK,Jnk,JUN,MAPK1,MAPK14,MET,mir-19,mir-21,MMP9,MTOR,MTORC1,MYC,NFkB (complex),NFKB1,OMA1,PKM,PRKCD,PTEN,PTK2B,RB1,RELA,RORC,RPTOR,RUNX2,SHC1,SMAD2,SMAD3,STAT,STAT3,STAT4,STAT5A,STAT5a/b,STA…	3	Inhibited		-3.479	4.5e-14	0.0001	ABCA7,ABCC5,ABCF3,ABCG2,ACAT2,ACO2,ACTL6A,ADA,ADAR,ADGRG1,ADIPOR2,ADM,AGFG2,AGPAT2,AHCYL1,AHSP,AJUBA,AKAP1,AKT1S1,ALDH2,ALG5,ALKBH5,AMBP,AMIGO1,ANGPTL6,AP1G2,AP1M2,AP1S1,AP2S1,APBA2,ARAP3,ARFGAP1,ARG2,ARHGAP27,ARHGDIA,ARHGEF5,ARRDC2,ATG9A,ATP5IF1,ATP5MC1,ATP6AP1,ATP6V1F,B4GALNT1,B9D1,BANK1,BCAR1,BCKDHA,BCL9,BCLAF1,BCR,BET1L,BLM,BMP8A,BOC,BRPF1,C12orf57,C15orf48,C16orf74,CA9,CALB1,CARS1,CASP8AP2,C…	597 (71)	70
TAS0612		chemical drug	Akt,AKT1,Ap1,AURKB,CBLB,CCND1,CDK4/6,CDKN1A,CDKN1B,CDKN2A,CEBPB,CHEK1,CHUK,Creb,CREBBP,CREM,CTNNB1,CYP19A1,disulfiram,DLX5,E2f,EGFR,EIF4E,ELK1,EP300,ERK,ERK1/2,ESR1,ESR2,estrogen receptor,EZH2,FOXC1,FOXO1,FOXO3,FOXO4,GATA1,GSK3B,HIF1A,HSF1,HTT,IKK (complex),IRF1,IRF3,JUN,KAT6A,L-serine,LEF1,MAP3K1,MAP3K11,MAP3K8,MAPK1,MAPK8,MASTL,MDM2,MMP9,MTOR,MTORC1,MYC,Nfat (family),NFAT5,NFE2L2,NFkB (complex)…	3	Activated		2.32	4.75e-14	0.0036	ABCA7,ABCF3,ACAT2,ACP2,ACSF3,ACTL6A,ACVRL1,ADAR,ADARB1,ADCY5,ADGRG1,ADIPOR2,ADIRF,ADM,ADSL,AGFG2,AGPAT2,AGTRAP,AHSP,AIF1L,AIP,AJUBA,ALKBH5,AMBN,AMPD1,ANXA11,ANXA4,ANXA6,AP1G2,AP1M2,AP1S1,AP2S1,APBA2,APBA3,ARFGAP1,ARHGAP27,ARHGDIA,ARL2,ARPP19,ARR3,ASF1B,ASPHD2,ATG9A,ATP5IF1,ATP6V1E1,ATPAF2,B4GALNT1,B9D1,BAD,BANK1,BCAP31,BCKDHA,BCL2L10,BCL9,BCS1L,BET1L,BID,BLM,BOC,BOP1,BRF2,BRPF1,BTC,BTF3,C15orf48,…	647 (106)	103
FAK-Src		complex	26s Proteasome,AKT1,Alpha catenin,ANXA1,Ap1,AR,ATF2,BAX,BCAR1,CASP2,CBL,CD247,Cdc42,CDKN1A,CEBPB,CHUK,Creb,CREB1,CTNNB1,DAG1,E2f,EGFR,EGR1,EIF4E,ELK1,ERBB2,ERK,ERK1/2,ESR1,estrogen receptor,ETS1,FAK-Src,FOS,FOXO1,FOXO3,GATA3,GIT2,GNAQ,GNAS,GRIN3A,HIF1A,HNRNPK,HRAS,IGF1R,IKBKB,IKK (complex),IL10,INSR,IQGAP1,IRF3,IRF4,ITGB1,ITGB3,ITK,KCNIP3,KIT,KLF8,KRAS,L-serine,LCK,MAP3K11,Mapk,MAPK1,MAPK3,MAPK7,…	3	Inhibited		-3.059	4.79e-14	0.0022	AADAC,ABCA7,ABCC5,ABCF3,ABLIM3,ABR,ACAT2,ACKR2,ACSF3,ACTL6A,ACY1,ADA,ADIRF,ADRM1,AGA,AGFG2,AGTRAP,AHCYL1,AIF1L,AIP,AJUBA,AKR7A2,ALDH2,ALDH3B1,ALG5,ALKBH5,AMPD1,ANXA6,AP1G2,AP1M2,AP1S1,AP2S1,APBA2,APBA3,ARAP3,ARF6,ARFGAP1,ARL2,ARPC3,ASF1B,ASNS,ATG9A,ATP5IF1,ATP6AP1,ATP6V1E1,ATP6V1F,ATPAF2,B4GALNT1,B4GAT1,B9D1,BANK1,BCAN,BCAP31,BCAR1,BCL9,BCS1L,BET1L,BLM,BMP8B,BOC,BRPF1,BTC,C12orf57,C15orf39,C15orf…	650 (144)	137
Insulin		group	26s Proteasome,ACLY,Akt,AKT1,ANXA2,Ap1,ATM,BCL2,CAVIN3,CCND1,CCNE1,CD36,Cdc42,CDK5,CEACAM1,CEBPA,CEBPB,CHUK,CREB1,CREBBP,CTNNB1,D-glucose,EDN1,EGFR,EIF2AK3,EIF2S1,EIF4E,EIF4EBP1,EIF4G1,ELK1,ERBB2,ERK,ERK1/2,ESR1,estrogen receptor,EZR,FAS,FASN,FER,FGFR4,FOXO1,FOXO3,FOXO4,GNAQ,Hif1,HIF1A,HRAS,IGF1,IGF1R,IGF2,IKK (complex),IL6,INS,INSR,Insulin,ITGB1,Jnk,JUN,KRAS,LRP1,MAP2K1,MAPK1,MAPK3,MAPK7,MAPK8,M…	2			-0.864	4.89e-14	0.0015	AADAC,ABCC5,ACAT2,ACKR2,ACTL6A,ACTN2,ACTR1B,ACY1,ADCY5,ADGRG1,ADIPOR2,ADSL,AIP,AJUBA,AKAP1,ALAD,ALDH2,AMPH,ANTXR1,ANXA4,ANXA6,AP1G2,AP1S1,AP2S1,ARF6,ARG2,ARHGDIA,ARHGDIG,ARHGEF5,ARPC3,ASF1B,ASGR2,ASPHD2,ATG9A,ATP6AP1,ATP6V1F,ATP9A,B4GAT1,BACE1,BAD,BAG3,BANK1,BCAN,BCAR1,BCKDHA,BCL9,BCLAF1,BCR,BCS1L,BLM,BMP8A,BOC,BOP1,BRF2,BRPF1,BTF3,C15orf48,C16orf74,C7orf25,CA9,CALB1,CALM1 (includes others),CAMKK…	648 (118)	118
PTPRK		phosphatase	AGO2,AGT,AKT1,Alpha catenin,ANXA7,APC,APP,AR,ATF2,ATM,Calmodulin,CBL,CCND1,CD28,CD3,CD40,CDH2,CDKN1A,CEACAM1,CEBPA,CEBPB,CHUK,Creb,CREB1,CREBBP,CREM,CSF1,CSK,CTNNB1,CXCL12,DUSP1,E2F4,EDN1,EGFR,EIF2AK3,EIF4E,EIF4EBP1,ELK1,ERBB2,ERK,ESR1,ESRRA,estrogen receptor,ETS1,ETV5,EZH2,FADD,FAS,FLT1,FOS,FOXO1,FOXO3,FOXP3,G protein alpha i,GATA4,GHR,GNAQ,GNAS,HDAC1,HIF1A,HNRNPK,HRAS,HSF1,HSP90AB1,HSPB8,IFITM1…	3	Activated		5.123	5.03e-14	0.0025	AARSD1,ABCA7,ABCF3,ABCG2,ABLIM3,ACAT2,ACKR2,ACO2,ACP2,ACSF3,ACSS2,ACTL6A,ACY1,ADIPOR2,ADM,ADRM1,AIP,AJUBA,AKAP1,ALAD,ALG5,ALKBH5,AMIGO1,AMPH,ANTXR1,ANXA11,ANXA2,AP1G2,AP1M2,AP1S1,AP2S1,APBA2,APBA3,ARAF,ARAP3,ARF3,ARG2,ARHGDIA,ARHGDIG,ARHGEF5,ARPC3,ARRDC2,ASB13,ASF1B,ASGR2,ASIC3,ATP5F1D,ATP5IF1,ATP5MC1,ATP5MJ,ATP5PD,ATP5PF,ATP6AP1,ATP6V1E1,ATP6V1F,ATPAF2,B4GALNT1,B4GAT1,B9D1,BAG3,BANK1,BCAP31,BCKD…	790 (157)	154
MMP8		peptidase	ADAM17,AGO2,AGT,ANXA7,Ap1,AR,ATF2,ATM,BCL6,C/EBP,CCL3,CCND1,CCR2,CDKN1A,CDKN1B,CEACAM1,CEBPA,CEBPB,CEBPD,Creb,CREB1,CREBBP,CREM,CTNNB1,CXCL8,DUSP1,E2f,EGFR,EGR1,EIF4EBP1,ELK1,ERBB2,ERK1/2,ESR1,ETS1,ETV1,ETV5,FER,Focal adhesion kinase,FOS,FOSB,FOXO1,FOXO3,GATA1,GATA4,GNA12,GNAI3,GNAQ,GNAS,HAS2,HIF1A,HRAS,hydrogen peroxide,IKK (complex),IL10,Interferon alpha,IRF1,ITCH,ITGB3,Jnk,JUN,KRAS,LIF,MAP3K11…	3			-0.88	5.26e-14	0.0013	AADAC,ABCA7,ABCC5,ABCF3,ABCG2,ABLIM3,ACAT2,ACSF3,ACTL6A,ACY1,ADAR,ADGRG1,ADRM1,ADSL,AGFG2,AGTRAP,AHSP,AKAP1,AKR7A2,AKT1S1,ALG5,ALKBH5,AMDHD2,AMIGO1,AMPD1,AMPH,ANKRA2,ANTXR1,AP1G2,AP1M2,AP1S1,AP2S1,APBA2,APBA3,ARAF,ARF6,ARG2,ARHGAP27,ARHGDIA,ARHGDIG,ARHGEF1,ARHGEF5,ARPC3,ARRDC2,ASB6,ASF1B,ASPHD2,ATG9A,ATP5IF1,ATP5PO,ATP6AP1,ATP6V1F,ATPAF2,B2M,B4GALNT1,B4GAT1,B9D1,BAG3,BANK1,BCAP31,BCAR1,BCKDHA,BCL…	683 (130)	128
Vegfr dimer		complex	26s Proteasome,AKT1,AKT2,AMPK,Ap1,AR,ATF2,BAX,BTK,CCND1,CDKN1A,CEBPB,CHUK,Creb,CREB1,EGFR,EIF4EBP1,ELK1,ERK1/2,ESR1,ETV2,FLT1,FLT4,Focal adhesion kinase,FOXO1,FOXO3,GATA3,GSK3B,HIF1A,IKBKB,IKK (complex),IL10,IRF3,IRS1,ITGB1,ITGB3,Jnk,JUN,KCNIP3,KDR,KRAS,MAP2K1,Mapk,MAPK8,MAPT,MDM2,Mek,MTOR,MTORC1,MYBL2,MYC,NADPH oxidase,NFATC2,NFE2L2,NFKBIA,NOS2,NR4A1,NRAS,OXSR1,P38 MAPK,PDK1,PDPK1,PI3K (complex)…	3	Inhibited		-3.003	5.38e-14	0.0009	ABCA7,ABCC5,ABCF3,ABLIM3,ABR,ACKR2,ACTL6A,ACTN2,ACVRL1,ACY1,ADA,ADGRG1,ADIPOR2,ADIRF,ADRM1,AGA,AGFG2,AGPAT2,AIP,AJUBA,AKAP1,AKR7A2,ALG5,ALKBH5,AMPH,ANXA4,AP1G2,AP1M2,AP1S1,AP2S1,APBA2,APBA3,ARFGAP1,ARHGAP27,ARPC3,ASF1B,ASNS,ATG9A,ATP5F1D,ATP5IF1,ATP5MC1,ATP5PF,ATP6AP1,ATP6V1E1,ATP6V1F,B4GALNT1,B9D1,BANK1,BCAN,BCAR1,BET1L,BOC,BOP1,BRF2,BTC,C12orf57,C16orf74,CALM1 (includes others),CAMKK2,CARS1,CAS…	559 (97)	92
JNJ-26483327		chemical drug	ADAM17,AGO2,AGT,Alpha catenin,ANXA7,Ap1,APP,AR,ATM,ATR,BCAP31,BCR (complex),CCND1,CD247,CD28,CD3,CD3E,CD44,Cdc42,CDKN1B,CEACAM1,CHUK,Creb,CREB1,CREBBP,CTNNB1,CXCL12,CYTH1,EGFR,EGR1,ERBB2,ERBB4,ERK,ERK1/2,ERN1,ESR1,estrogen receptor,ETV1,FCGR2B,FLT4,FOS,FOXO1,FOXO3,FOXP3,FYN,GNAS,GRIN1,HIF1A,HIPK2,HNRNPK,HRAS,HSP90AB1,IKBKB,IRF7,ITCH,ITK,ITPR2,JNJ-26483327,JUN,KIT,KRAS,LCK,LYN,MAP2K1,MAPK7,MAPK8,M…	3	Activated		4.293	5.41e-14	0.0023	AARSD1,ABCA7,ABCC5,ABCF3,ABCG2,ACAT2,ACKR2,ACP2,ACSF3,ACSS2,ACTL6A,ACY1,ADCY5,ADGRG1,ADIPOR2,ADIRF,ADRM1,AGTRAP,AJUBA,AKAP1,AKR7A2,AKT1S1,ALAD,ALG5,ALKBH5,AMBN,AMIGO1,AMPH,ANXA6,AP1G2,AP1S1,AP2S1,APBA2,APBA3,ARAF,ARAP3,ARF6,ARPC3,ARPP19,ASNS,ATG9A,ATP5IF1,ATP5PO,ATP6AP1,ATP6V1F,ATPAF2,B4GALNT1,B4GAT1,BANK1,BCAP31,BCAR1,BCKDHA,BCL9,BCLAF1,BCS1L,BET1L,BLM,BMP8A,BNIP3,BOC,BOP1,BRF2,BTC,C12orf57,C15o…	693 (132)	130
chemokine receptor		group	ACKR2,ACKR3,ADAM10,Akt,AKT1,AMPK,Ap1,AR,ATF2,BCL6,BMAL1,CCL17,CCL22,CCND1,CCR1,CCR10,CCR2,CCR3,CCR5,CCR6,CCR7,CCR8,CCR9,CDKN1B,CEBPB,chemokine receptor,Creb,CREB1,CTNNB1,CX3CR1,CXCR1,CXCR2,CXCR3,CXCR4,CXCR5,DDIT3,DUSP1,EGFR,EIF4E,ELK1,EOMES,EPAS1,ERK,ERK1/2,ESR1,estrogen receptor,ETV5,FOS,FOXO1,G protein alpha,G protein alpha i,GATA2,GATA4,GNA12,GNAI3,GSK3B,HIF1A,HSF1,Hsp27,ITGB1,Jnk,JUN,L-serine…	3	Inhibited		-2.487	5.52e-14	0.0009	ABCA7,ABCF3,ABHD14A,ABLIM3,ACAT2,ACKR2,ACTL6A,ACVRL1,ACY1,ADA,ADGRG1,AGTRAP,AHCYL1,AIP,AKAP1,AKR7A2,AKT1S1,ALDH2,ALG5,ALKBH5,AMBP,AMDHD2,AMIGO1,AMPD1,ANXA11,ANXA2,AP1G2,AP1S1,AP2S1,APBA2,APBA3,ARF3,ARFGAP1,ARHGAP27,ARHGDIG,ARHGEF1,ARHGEF5,ARPP19,ARRDC2,ASF1B,ASGR2,ATP5IF1,ATP5PF,ATP5PO,ATP6AP1,ATP6V1E1,ATP6V1F,B4GALNT1,B9D1,BACE1,BCAN,BCAR1,BCLAF1,BCS1L,BET1L,BMP8B,BOP1,BRPF1,BTC,C12orf57,C1orf74…	563 (117)	102
HTR2A		G-protein coupled receptor	AGO2,AGT,AHR,AKT1,ANXA7,Ap1,AR,ATF2,ATM,BCL6,BCR-ABL1,BMAL1,Calmodulin,CCND1,CCR2,Cdc42,CDKN1B,CEACAM1,CEBPB,CFTR,Creb,CREB1,CTNNB1,cyclic AMP,DUSP1,E2f,EGF,EGFR,EGR1,EIF4E,EIF4EBP1,ELK1,EPAS1,ERBB2,ERBB4,ERK,ESR1,estrogen receptor,ETV5,FAS,FER,Focal adhesion kinase,FOS,FOXO1,FOXO3,G protein,G protein alpha,G protein alpha i,GAB1,GATA2,GATA4,GHR,GNA12,GNAS,GNG13,GPIIB-IIIA,GRIN1,HIF1A,HOXA10,HRAS…	3	Inhibited		-3.349	5.59e-14	0.0026	ABCA7,ABCC5,ABCF3,ABCG2,ACAT2,ACSF3,ACTL6A,ACY1,ADA,ADGRG1,ADM,ADRM1,AGTRAP,AIP,AKAP1,AKR7A2,AKT1S1,ALG5,ALKBH5,AMDHD2,AMPH,ANGPTL6,ANXA11,AP1G2,AP1S1,AP2S1,APBA2,APBA3,ARAF,ARF3,ARF6,ARHGDIG,ARHGEF1,ARHGEF5,ARL2,ARL6IP4,ARPC3,ARRDC2,ASF1B,ATG9A,ATP5F1D,ATP5IF1,ATP5PD,ATP6AP1,ATP6V1E1,ATP6V1F,ATPAF2,B4GALNT1,B4GAT1,B9D1,BAG3,BCAP31,BCAR1,BCL9,BCLAF1,BCS1L,BET1L,BLM,BMP8A,BMP8B,BOP1,BRF2,BTC,C12or…	675 (145)	141
TC-1698		chemical reagent	26s Proteasome,Akt,AKT1,Ap1,AR,ATF2,AURKB,BCR-ABL1,Calmodulin,CBLB,CCND1,CDKN1A,CDKN1B,CEBPB,CHUK,Creb,CREB1,CREBBP,CTNNB1,disulfiram,DLX5,E2f,EGFR,EP300,ERBB2,ERK,ESR1,ESR2,estrogen receptor,EZH2,FOXC1,FOXO1,FOXO3,FOXO4,GATA1,GATA3,GSK3B,HIF1A,Histone h3,HOXA10,HRAS,HSF1,HTT,IFNGR1,IKBKB,IKK (complex),IL10,IRF1,IRF3,IRF8,ITGB1,JAK2,Jnk,KAT6A,KCNIP3,KRAS,LEF1,LEPR,MAP2K1,MAP3K11,MAP3K8,Mapk,MASTL…	3	Inhibited		-3.619	5.71e-14	0.0032	ABCA7,ABCC5,ABCF3,ABLIM3,ABR,ACAT2,ACKR2,ACP2,ACSF3,ACTL6A,ADCY5,ADGRG1,ADIPOR2,ADIRF,ADM,ADRM1,ADSL,AGA,AGFG2,AGPAT2,AGTRAP,AHCYL1,AHSP,AIF1L,AIP,AKR7A2,ALDH2,ALG5,ALKBH5,AMBN,AMPD1,AMPH,ANGPTL6,ANXA11,ANXA4,ANXA6,AP1G2,AP1M2,AP1S1,AP2S1,APBA2,APBA3,ARF6,ARFGAP1,ARHGAP27,ARHGDIA,ARL6IP4,ARPC3,ARR3,ASF1B,ASPHD2,ATG9A,ATP5IF1,ATP5PD,ATP6AP1,ATP6V1E1,ATPAF2,B4GALNT1,B4GAT1,B9D1,BAD,BANK1,BCAN,BCAP3…	689 (136)	135
JAM3		other	ADAM17,Akt,AKT2,Alpha catenin,ANXA1,Ap1,AR,ATF2,AURKB,BCL6,BRAF,C/EBP,CASP2,CCND1,CCR2,CD247,CDK2,CDKN1A,CDKN1B,CEBPA,CEBPB,CEBPD,CHUK,Creb,CREB1,CREBBP,CREM,CTNNB1,DAG1,DUSP1,E2f,EGFR,EGR1,EIF4E,EIF4EBP1,ELK1,ERBB2,ERBB4,ERK,ERK1/2,ESR1,estrogen receptor,ETS1,ETV1,ETV5,FHIT,Focal adhesion kinase,FOS,FOSB,FOXO1,GATA1,GATA4,GNAS,GRIN3A,HAS2,Hif1,HIF1A,Histone h3,HNRNPK,HRAS,IGF1R,IKBKB,IKK (comple…	3			-1.827	5.78e-14	0.0032	ABCA7,ABCC5,ABCF3,ABLIM3,ACAT2,ACKR2,ACSF3,ACTL6A,ACY1,ADAR,ADGRG1,ADRM1,ADSL,AGFG2,AGTRAP,AHCYL1,AHSP,AIF1L,AJUBA,AKAP1,AKR7A2,AKT1S1,ALDH2,ALDH3B1,ALG5,ALKBH5,AMBP,AMDHD2,AMIGO1,AMPD1,ANTXR1,AP1G2,AP1M2,AP1S1,AP2S1,APBA2,APBA3,ARAP3,ARF6,ARFGAP1,ARHGAP27,ARHGDIA,ARHGDIG,ARHGEF5,ARL2,ARPC3,ARRDC2,ASB6,ASF1B,ASPHD2,ATP5IF1,ATP5PD,ATP6AP1,ATPAF2,B2M,B4GALNT1,B4GAT1,B9D1,BAG3,BANK1,BCAP31,BCAR1,BCL…	719 (184)	183
STUB1		enzyme	AHR,ALK,AR,CFTR,DAXX,EIF4E,ERBB2,ESR1,EZH2,FOXO1,FOXP3,GPR37,HIF1A,Hsp70,HTT,IRF3,IRF7,JAK1,MAPT,METTL14,MYC,MYOCD,NFKB2,NOS1,NOS2,NPM1-ALK,NR3C1,PRKCZ,PTEN,RIGI,RIPK1,RUNX1,RUNX1-RUNX1T1,SENP3,SGK1,SMAD3,SRC,STAT1,STK4,STUB1,TBK1,TGM2,TP53	2	Activated		2.189	5.97e-14	0.0003	ABCA7,ABCF3,ACO2,ACSF3,ACTL6A,ADAR,ADARB1,ADGRG1,AGPAT2,AKT1S1,ALDH2,ALG5,ALKBH5,ANTXR1,ANXA2,AP1G2,AP1S1,AP2S1,ARFGAP1,ARHGAP27,ARHGDIA,ATF2,ATP5IF1,ATP5MC1,ATP5PO,ATP6AP1,ATPAF2,B4GALNT1,B4GAT1,BAG3,BCAP31,BCL2L12,BCLAF1,BCS1L,BET1L,BID,BOP1,BRPF1,C12orf57,C15orf48,C5AR1,CA9,CAPNS1,CARS1,CASP8AP2,CASTOR2,CAT,CCAR1,CCNT1,CD151,CD24,CD28,CD302,CD79B,CDC40,CDC45,CDK1,CDK10,CDK5RAP3,CDKN2AIPNL,CDKN…	543 (43)	43
JAM2		other	ADAM17,Akt,AKT2,Alpha catenin,ANXA1,Ap1,AR,ATF2,AURKB,BCL6,BRAF,C/EBP,CASP2,CCND1,CCR2,CD247,CDK2,CDKN1A,CDKN1B,CEBPA,CEBPB,CEBPD,CHUK,Creb,CREB1,CREBBP,CREM,CTNNB1,DAG1,DUSP1,E2f,EGFR,EGR1,EIF4E,EIF4EBP1,ELK1,ERBB2,ERBB4,ERK,ERK1/2,ESR1,estrogen receptor,ETS1,ETV1,ETV5,FHIT,Focal adhesion kinase,FOS,FOSB,FOXO1,GATA1,GATA4,GNAS,GRIN3A,HAS2,Hif1,HIF1A,Histone h3,HNRNPK,HRAS,IGF1R,IKBKB,IKK (comple…	3			-1.827	6.25e-14	0.0035	ABCA7,ABCC5,ABCF3,ABLIM3,ACAT2,ACKR2,ACSF3,ACTL6A,ACY1,ADAR,ADGRG1,ADRM1,ADSL,AGFG2,AGTRAP,AHCYL1,AHSP,AIF1L,AJUBA,AKAP1,AKR7A2,AKT1S1,ALDH2,ALDH3B1,ALG5,ALKBH5,AMBP,AMDHD2,AMIGO1,AMPD1,ANTXR1,AP1G2,AP1M2,AP1S1,AP2S1,APBA2,APBA3,ARAP3,ARF6,ARFGAP1,ARHGAP27,ARHGDIA,ARHGDIG,ARHGEF5,ARL2,ARPC3,ARRDC2,ASB6,ASF1B,ASPHD2,ATP5IF1,ATP5PD,ATP6AP1,ATPAF2,B2M,B4GALNT1,B4GAT1,B9D1,BAG3,BANK1,BCAP31,BCAR1,BCL…	719 (184)	183
dioctanoylphosphatidic acid		chemical reagent	ACACA,ADAM10,ADAM17,AKT2,AMBRA1,ANXA7,Ap1,APP,ATF2,ATM,BTK,Calmodulin,CASR,CCND1,CDKN1A,CEBPA,CEBPB,CFTR,CITED2,Ck2 alpha,Creb,CREB1,CREBBP,CREM,CRHR1,CSF1,CTNNB1,CYP19A1,CYTH2,DHCR24,dioctanoylphosphatidic acid,DUSP1,EGFR,EGLN,EIF4EBP1,ELAVL1,ELK1,EP300,ERBB2,ERBB4,ERK,ESR1,ETS1,Focal adhesion kinase,FOS,FOXO3,GATA4,GRIN1,Hdac,HIF1A,HRAS,HSF1,HSPB8,IKK (complex),INSR,ITGAM,ITGB1,ITGB3,KAT5,KLF4,…	3			-1.199	6.26e-14	0.0021	AADAC,ABCA7,ABCC5,ABCF3,ACAT2,ACSF3,ACTL6A,ACVRL1,ACY1,ADAR,ADCY5,ADGRE1,ADGRG1,ADM,AGTRAP,AJUBA,AKAP1,AKR7A2,AKT1S1,ALDH2,ALKBH5,ALKBH7,AMBP,AMPD1,AMPH,ANTXR1,ANXA11,AP1G2,AP1M2,AP1S1,AP2S1,APBA2,APBA3,APOF,ARAF,ARF3,ARF6,ARFGAP1,ARG2,ARHGAP27,ARHGDIG,ARHGEF5,ARPC3,ARRDC2,ASF1B,ATF2,ATG9A,ATMIN,ATP5F1D,ATP5IF1,ATP5PD,ATP5PO,ATP6AP1,ATP6V1F,ATP9A,ATPAF2,B4GALNT1,B4GAT1,B9D1,BAG3,BCAN,BCAP31,BCAR1…	669 (150)	149
ADH1C		enzyme	26s Proteasome,ACACA,ADH1C,Akt,AKT1,ATF2,BECN1,CAT,CSF1R,EGFR,EIF2A,EPHA2,ERBB2,ERK,ERK1/2,ERN1,ESR1,ETV4,FGFR4,FOXO1,HIF1A,HSF1,IGF1R,INSR,Jnk,LOC102724428/SIK1,MET,MTOR,MTORC1,NOS3,NR3C1,P38 MAPK,PPARGC1A,PRKAA,PRKAA1,PRKAA2,PRKCZ,PRKN,PTPN11,RAF1,RELA,RET,RHOA,ROR2,RPTOR,Sik1,SIRT1,SMAD4,SMARCA4,SREBF1,STIM1,STK11,TIE1,TP53,TSC1,TSC2,YAP1	3	Activated		2.118	6.38e-14	0.0001	ABLIM3,ACAT2,ACSF3,ACSS2,ACTL6A,ACY1,ADAR,ADARB1,ADGRE1,ADIPOR2,ADM,ADRM1,ADSL,AGA,AGTRAP,AIP,AKT1S1,ALDH2,AMPD1,ANXA11,ANXA2,ANXA6,AP1G2,AP1S1,AP2S1,ARFGAP1,ARPC3,ARR3,ASPHD2,ATF2,ATG9A,ATP5F1D,ATP5IF1,ATP5MC1,ATP6V1E1,ATP6V1F,ATP9A,ATPAF2,B4GAT1,BAD,BAG3,BANK1,BCAP31,BCKDHA,BCR,BCS1L,BET1L,BLM,BMP8A,BTC,BTF3,BTG4,C16orf74,C19orf33,C19orf53,C1orf105,C5AR1,C7orf25,CA9,CAMKK2,CAPNS1,CARS1,CASP8AP2…	535 (57)	56
antroalbol H		chemical - endogenous non-mammalian	26s Proteasome,ACACA,Akt,AKT1,antroalbol H,ATF2,BECN1,CAT,CSF1R,EGFR,EIF2A,EPHA2,ERBB2,ERK,ERK1/2,ERN1,ESR1,ETV4,FGFR4,FOXO1,HIF1A,HSF1,IGF1R,INSR,Jnk,LOC102724428/SIK1,MET,MTOR,MTORC1,NOS3,NR3C1,P38 MAPK,PPARGC1A,PRKAA,PRKAA1,PRKAA2,PRKCZ,PRKN,PTPN11,RAF1,RELA,RET,RHOA,ROR2,RPTOR,Sik1,SIRT1,SMAD4,SMARCA4,SREBF1,STIM1,STK11,TIE1,TP53,TSC1,TSC2,YAP1	3	Activated		2.118	6.38e-14	0.0001	ABLIM3,ACAT2,ACSF3,ACSS2,ACTL6A,ACY1,ADAR,ADARB1,ADGRE1,ADIPOR2,ADM,ADRM1,ADSL,AGA,AGTRAP,AIP,AKT1S1,ALDH2,AMPD1,ANXA11,ANXA2,ANXA6,AP1G2,AP1S1,AP2S1,ARFGAP1,ARPC3,ARR3,ASPHD2,ATF2,ATG9A,ATP5F1D,ATP5IF1,ATP5MC1,ATP6V1E1,ATP6V1F,ATP9A,ATPAF2,B4GAT1,BAD,BAG3,BANK1,BCAP31,BCKDHA,BCR,BCS1L,BET1L,BLM,BMP8A,BTC,BTF3,BTG4,C16orf74,C19orf33,C19orf53,C1orf105,C5AR1,C7orf25,CA9,CAMKK2,CAPNS1,CARS1,CASP8AP2…	535 (57)	56
apigenin		chemical - endogenous non-mammalian	Akt,AMPK,apigenin,CAT,CTNNB1,CYP1A1,cytokine,EGFR,ERBB2,ERK1/2,ESR1,ESR2,estrogen receptor,HDAC1,HDAC3,IKBKE,IKBKG,Jnk,JUN,Mapk,MMP9,NFkB (complex),RB1,RELA,SIX1,SRC (family),STAT5a/b,STAT6,TP53	2	Activated		3.097	6.66e-14	0.0001	ABCG2,ACAT2,ACO2,ACSF3,ACTN2,ACY1,ADAR,ADARB1,AGFG2,AGTRAP,AHCYL1,AJUBA,AKT1S1,ALDH2,ANTXR1,ANXA2,ANXA4,ANXA6,AP1G2,AP1S1,AP2S1,ARFGAP1,ATP5MC1,ATP5PO,ATP6V1F,ATPAF2,B2M,B4GAT1,BACE1,BAG2,BAG3,BCAP31,BCKDHA,BCL9,BCLAF1,BCR,BCS1L,BET1L,BNIP3,BTC,C5AR1,CA9,CALB1,CAMKK2,CASP8AP2,CASQ2,CD2,CD24,CD28,CD79B,CDC40,CDC45,CDH15,CDH22,CDK1,CDK2,CDT1,CEBPB,CELSR2,CENPE,CENPN,CENPX,CGN,CHFR,CHMP4A,CHST12,CID…	482 (29)	29
triacsin C		chemical reagent	ACSL1,ACSL4,Akt,AKT1,Ap1,arachidonic acid,AURKB,CBLB,CCND1,CDK4/6,CDKN1A,CDKN1B,CEBPB,CHUK,Creb,CREBBP,CTNNB1,CYP19A1,disulfiram,DLX5,E2f,EGFR,ELK1,EP300,ERK,ERK1/2,ESR1,ESR2,estrogen receptor,EZH2,fatty acid,FOXC1,FOXO1,FOXO3,FOXO4,GATA1,GSK3B,HIF1A,HSF1,HTT,IKK (complex),IRF1,IRF3,JUN,KAT6A,LEF1,MAP3K1,MAP3K11,MAP3K8,MAPK1,MAPK8,MAPK9,MASTL,MDM2,MMP9,MTOR,Nfat (family),NFAT5,NFE2L2,NFkB (comple…	3			-1.526	6.68e-14	0.0043	ACAT2,ACP2,ACSF3,ACTL6A,ACVRL1,ADAR,ADARB1,ADCY5,ADGRG1,ADIPOR2,ADIRF,ADM,ADSL,AGFG2,AGPAT2,AGTRAP,AHSP,AIF1L,AIP,AJUBA,AKAP1,AKR7A2,AMBN,AMPD1,ANXA11,ANXA4,ANXA6,AP1G2,AP1M2,AP1S1,AP2S1,APBA2,APBA3,ARFGAP1,ARHGAP27,ARHGDIA,ARL2,ARPP19,ARR3,ASF1B,ASPHD2,ATG9A,ATP5F1D,ATP5MC1,ATP5PD,ATP5PF,ATP5PO,ATP6AP1,ATP6V1E1,ATP6V1F,ATPAF2,B4GALNT1,B9D1,BAD,BANK1,BCAP31,BCKDHA,BCL2L10,BCL9,BCR,BCS1L,BET1L,BID…	653 (107)	106
CD79B	-2.553	transmembrane receptor	26s Proteasome,Akt,AKT1,AKT2,Ap1,APP,AR,ATF2,BCL2L11,BTK,CCT8,CD22,CD247,CD79A,CD79B,Cdc42,CDKN1A,CEBPB,CHUK,CITED2,Ck2 alpha,CREB1,CREBBP,CREM,CSF1,CTNNB1,DUSP1,EGFR,EIF4EBP1,ELK1,EP300,ERK,ERK1/2,ESR1,ETS1,ETV1,Focal adhesion kinase,FOS,FOXO1,FOXO3,GATA3,GATA4,GSK3B,HIF1A,HRAS,HSF1,HSP90AB1,IKBKB,IKK (complex),IKZF1,IKZF3,IL10,IRF3,ITGB1,ITK,Jnk,KAT5,KCNIP3,KLF4,KRAS,L1CAM,LCK,LCP2,MAP2K1,MAP3K…	3	Inhibited		-2.995	6.88e-14	0.0034	ABCA7,ABCC5,ABCF3,ABLIM3,ABR,ACAT2,ACKR2,ACP2,ACSF3,ACTL6A,ACVRL1,ACY1,ADAR,ADCY5,ADGRG1,ADIRF,ADRM1,AGA,AIP,AKAP1,AKR7A2,ALG5,ALKBH5,ALKBH7,AMBP,AMPD1,AMPH,ANXA11,AP1G2,AP1M2,AP1S1,AP2S1,APBA3,ARAP3,ARF3,ARF6,ARFGAP1,ARG2,ARHGAP27,ARHGDIA,ARPC3,ARRDC2,ASF1B,ASNS,ATG9A,ATMIN,ATP5F1D,ATP5IF1,ATP5PO,ATP6AP1,ATP6V1E1,ATP6V1F,ATPAF2,B4GALNT1,B9D1,BCAN,BCAP31,BCAR1,BCL2L10,BCL2L12,BCL9,BCS1L,BLM,BMP8A…	661 (153)	149
sotorasib		chemical drug	Akt,AKT1,Ap1,ATM,AURKB,CBLB,CCND1,CDKN1A,CDKN1B,CEBPB,Creb,CREBBP,CTNNB1,CYP19A1,disulfiram,DLX5,EGFR,ELK1,EP300,ERK1/2,ESR1,ESR2,estrogen receptor,EZH2,FOXC1,FOXO1,FOXO3,FOXO4,GATA1,GSK3B,HIF1A,HSF1,HTT,IKK (complex),IRF1,IRF3,JUN,KAT6A,KRAS,LEF1,MAP3K8,MAPK1,MAPK8,MASTL,MDM2,Mek,MMP9,MTOR,MTORC1,Nfat (family),NFAT5,NFE2L2,NFKB1,NFKBID,NGEF,NLRP3,NPM1,NQO1,NR4A1,NRF1,PDGFRB,PDX1,POU5F1,PPARD,PPA…	3			0.851	7.71e-14	0.0015	ABCC5,ACP2,ACSF3,ACTL6A,ACVRL1,ADAR,ADARB1,ADCY5,ADGRG1,ADIPOR2,ADIRF,ADM,ADSL,AGFG2,AGPAT2,AGTRAP,AHSP,AIF1L,AIP,AJUBA,AKAP1,AKR7A2,ALDH2,AMBN,AMPD1,AMPH,ANXA11,ANXA4,ANXA6,AP1G2,AP1M2,AP1S1,AP2S1,APBA2,APBA3,ARFGAP1,ARHGAP27,ARHGDIA,ARL2,ARPC3,ARPP19,ARR3,ASF1B,ASPHD2,ATG9A,ATP5PD,ATP6V1E1,ATPAF2,B2M,B4GALNT1,B9D1,BAD,BANK1,BCAP31,BCKDHA,BCL2L10,BCL9,BCR,BCS1L,BET1L,BID,BLM,BNIP3,BRPF1,BTC,BTF3…	609 (94)	93
CERT1		kinase	ADAM17,AGO2,AGT,AKT1,AKT2,ANXA7,Ap1,AR,ATF2,ATM,ATR,C3,CASP8,CCND1,CEACAM1,CEBPB,CERT1,COL4A3,Creb,CREB1,CTNNB1,DDIT3,DUSP1,EDN1,EGFR,EGR1,EIF4E,EIF4EBP1,ELK1,ERBB2,ERBB4,ERK,ESR1,estrogen receptor,ETV1,ETV5,FAS,Focal adhesion kinase,FOS,FOXO1,FOXO3,FYN,GATA4,GNAS,HBEGF,HIF1A,HRAS,HSP90AB1,ITCH,ITGB1,Jnk,JUN,KRAS,LIMA1,MAP2K1,MAPK7,MAPK8,MAPT,MED1,MEF2C,Mek,MET,METTL3,MKNK1,MTOR,MUC1,MXD1,MYC,MYC…	3	Activated		3.201	7.95e-14	0.0021	AARSD1,ABCA7,ABCC5,ABCF3,ABCG2,ACP2,ACSF3,ACSS2,ACTL6A,ACTN2,ACY1,ADCY5,ADGRG1,ADRM1,AGTRAP,AIP,AKAP1,AKT1S1,ALG5,ALKBH5,AMIGO1,AMPH,ANTXR1,ANXA2,AP1G2,AP1S1,AP2S1,APBA2,ARAF,ARF3,ARF6,ARG2,ARHGAP27,ARHGDIG,ARPC3,ARRDC2,ASF1B,ATG9A,ATP5IF1,ATP5MJ,ATP5PO,ATP6AP1,ATP6V1E1,ATP6V1F,ATPAF2,B4GALNT1,B4GAT1,B9D1,BAG3,BANK1,BCAN,BCAP31,BCAR1,BCKDHA,BCL9,BCS1L,BET1L,BLM,BMP8A,BMP8B,BNIP3,BOC,BOP1,BRF2,BTC…	705 (116)	115
COPS6	-4.279	other	Akt,AURKB,CBLB,CCND1,CDKN1B,CDKN2A,CEBPB,CHUK,COP1,COPS6,Creb,CREBBP,CTNNB1,CYP19A1,DDX5,disulfiram,E2f,EGFR,ELK1,ERK,ERK1/2,ESR1,ESR2,estrogen receptor,ETV4,ETV5,EZH2,FBXW7,FLI1,FOXC1,FOXO1,FOXO3,FOXO4,GATA1,GATA3,GSK3B,HDAC1,Histone h3,HSF1,HTT,IGF1R,IKK (complex),IRF1,IRF3,KAT5,KAT6A,LEF1,let-7,MAP3K1,MAP3K8,MAPK1,MAPK8,MASTL,MDM2,MMP9,MTOR,MTORC1,MYCN,Nfat (family),NFAT5,NFATC1,NFE2L2,NFKB1,N…	3			-0.375	7.98e-14	0.0005	ABCA7,ABCC5,ABCF3,ACAT2,ACP2,ACSF3,ADAR,ADARB1,ADCY5,ADGRE1,ADGRG1,ADIRF,ADM,ADSL,AGFG2,AHSP,AIF1L,AKAP1,AKR7A2,ALKBH7,AMBN,AMPD1,ANXA11,ANXA4,ANXA6,AP1G2,AP1S1,AP2S1,APBA2,APBA3,ARFGAP1,ARHGDIA,ARL2,ARPP19,ARR3,ASF1B,ASPHD2,ATP5IF1,ATP5MC1,ATP5PD,ATP5PF,ATPAF2,B9D1,BAD,BANK1,BCAP31,BCKDHA,BCL2L10,BCL9,BCR,BET1L,BID,BLM,BOC,BRF2,BRPF1,BTC,BTF3,C15orf48,C16orf74,C19orf53,C5AR1,C7orf25,CAMKK2,CASP8…	575 (104)	103
SU5614		chemical drug	ADAM10,Akt,AKT1,AMPK,Ap1,AR,ATF2,BCL6,BMAL1,CCND1,CDKN1B,CEBPB,Creb,CREB1,CRK,DDIT3,DUSP1,EGFR,EIF4E,EIF4EBP1,ELK1,EPAS1,ERK,ESR1,estrogen receptor,ETV5,FER,FLT3,Focal adhesion kinase,FOS,GAB1,GATA2,GATA4,HIF1A,HSF1,Hsp27,HSP90AB1,IRF8,JUN,KIT,L-serine,LCK,MAP2K1,Mapk,MAPK1,MAPK3,MAPK7,MAPK8,MAPK9,MAPT,Mek,MITF,MKNK1,MTORC1,MYB,MYC,NADPH oxidase,NCOA3,NEK2,NFE2L2,NFkB (complex),NFKB1,NOS3,NPM1,NR…	3	Activated		2.279	8.04e-14	0.0028	ABCA7,ABCF3,ACAT2,ACP2,ACSF3,ACTL6A,ACVRL1,ACY1,ADA,ADAR,ADGRE1,ADGRG1,AGTRAP,AHCYL1,AIP,AKAP1,AKR7A2,AKT1S1,ALG5,ALKBH5,AMBP,AMDHD2,AMIGO1,AMPD1,ANTXR1,ANXA11,ANXA2,ANXA6,AP1G2,AP1S1,AP2S1,APBA2,APBA3,ARF3,ARFGAP1,ARHGDIG,ARHGEF5,ARPP19,ARRDC2,ASF1B,ATP5IF1,ATP5PF,ATP5PO,ATP6AP1,ATP6V1E1,ATP6V1F,ATPAF2,B4GALNT1,B4GAT1,B9D1,BAG2,BAG3,BANK1,BCAP31,BCAR1,BCLAF1,BCS1L,BET1L,BMP8B,BOP1,BTC,C12orf57,C…	604 (87)	85
IGHM		transmembrane receptor	26s Proteasome,ADAM17,AHR,AKT2,Ap1,APP,AR,ATF2,BCR (complex),CaMKII,CD247,CD44,CD5,Cdc42,CDKN1A,CDKN1B,CEBPB,CHUK,CREB1,CREBBP,CTNNB1,DDIT3,DMD,DUSP1,EDN1,EGFR,EIF4E,EIF4EBP1,ELK1,ERK,ESR1,estrogen receptor,ETS1,ETV1,ETV5,Fcer1,FCGR2B,FN1,Focal adhesion kinase,FOS,FOSB,FOXO1,FOXO3,GATA1,GATA2,GATA6,GSK3B,HIF1A,HSP90AB1,IFNG,IGHM,IKBKB,IKK (complex),IKZF1,IKZF3,IL10,ITGB1,ITPR2,KCNIP3,KIT,KRAS,L-s…	3	Inhibited		-2.639	8.45e-14	0.0017	ABCA7,ABCC5,ABCF3,ABR,ACKR2,ACSF3,ACTL6A,ACTN2,ACVRL1,ACY1,ADCY5,ADGRE1,ADIRF,ADRM1,AGA,AGFG2,AGTRAP,AHCYL1,AHSP,AIF1L,AKAP1,AKR7A2,ALAD,ALG5,ALKBH5,AMPH,ANXA2,ANXA6,AP1G2,AP1M2,AP1S1,AP2S1,APBA3,ARF3,ARF6,ARFGAP1,ARG2,ARHGAP27,ARHGEF5,ARPC3,ARR3,ASF1B,ATG9A,ATP5F1D,ATP5IF1,ATP5MJ,ATP5PD,ATP5PF,ATP5PO,ATP6AP1,ATPAF2,B4GALNT1,B9D1,BANK1,BCAN,BCAP31,BCAR1,BCL9,BCS1L,BET1L,BLM,BMP8B,BOC,BOP1,BRF2,BT…	664 (150)	148
PAX3-FOXO1		fusion gene/product	26s Proteasome,AKT1,Ap1,APC,APP,AR,ATF2,ATF4,ATM,CCND1,CDKN1A,CDKN1B,CEBPB,CHUK,Creb,CREB1,CTNNB1,E2F1,EGR1,EIF6,ESR1,Focal adhesion kinase,FOXO1,FOXO3,FOXO4,GATA4,GFI1,GLI3,GSK3B,HDAC4,HIF1A,HNF1B,HSF1,IGF1R,INSR,JUN,KAT5,KLF5,KLF6,LEF1,LGALS3,MAP2K1,MAPK14,MAPK7,MAPT,MCL1,MDM2,MITF,MLXIPL,MMP9,MTORC1,MUC1,NCOA1,Nfat (family),NFATC1,NFATC4,NFE2L2,NFkB (complex),NFKB1,NFKBIA,NR1I2,P38 MAPK,PAX3-F…	3			1.053	9.55e-14	0.0029	AADAC,ACSF3,ACTL6A,ACVRL1,ADAR,ADARB1,ADGRG1,ADIRF,ADRM1,AGPAT2,AGTRAP,AHCYL1,AIP,AKAP1,AKT1S1,ALDH2,ALG5,ALKBH7,AMDHD2,AMIGO1,AMPD1,ANXA11,ANXA2,ANXA4,AP1G2,AP1M2,AP1S1,AP2S1,APBA2,APOF,ARAF,ARFGAP1,ARHGDIA,ARHGDIG,ARPP19,ARRDC2,ASF1B,ATG9A,ATP5PF,ATP6AP1,ATP6V1E1,ATP6V1F,ATPAF2,B4GALNT1,B9D1,BAG2,BANK1,BCAP31,BCAR1,BCL9,BCLAF1,BCR,BCS1L,BET1L,BID,BLM,BNIP3,BOC,BOP1,BORA,BRF2,BRPF1,C12orf57,C1or…	657 (93)	93
Rap		group	ADAM17,AHR,Akt,ANXA7,ATF2,BCL6,BRAF,CBL,CCND1,CCR2,Cdc42,CDKN1B,CEBPA,CEBPB,CEBPD,Cr3,Creb,CREBBP,CTNNB1,CTNND1,DUSP1,E2f,EGFR,ERBB4,ERK1/2,ESR1,ETS1,ETV5,FN1,Focal adhesion kinase,FOS,FOXO1,GATA1,GATA4,GNAQ,HIF1A,HIPK2,IGF1R,IKK (complex),IL10,Integrin,IRF1,IRF3,JUN,KLF8,LCK,MAPK9,MED1,MET,MITF,MKNK1,MMP9,MTOR,MTORC1,MYC,MYD88,MYL2,MYOCD,MYOD1,MYRF,NANOG,NEDD9,Nfat (family),NFATC1,NPM1,NR1I3,NR3…	3			-1.205	1.03e-13	0.0002	AADAC,ABCA7,ABCF3,ABLIM3,ACAT2,ACKR2,ACO2,ACTL6A,ACY1,ADIPOR2,ADSL,AGTRAP,AHCYL1,AHSP,AJUBA,AKT1S1,ALKBH5,AMBP,AMDHD2,AMIGO1,AMPD1,AP1G2,AP1S1,AP2S1,APBA2,ARAF,ARFGAP1,ARHGAP27,ARHGDIG,ARHGEF5,ARPP19,ARRDC2,ASB6,ASF1B,ASGR2,ASPHD2,ATP5IF1,ATP5PD,ATP6V1F,B2M,B9D1,BANK1,BCAR1,BCKDHA,BCLAF1,BCS1L,BET1L,BLM,BMP8A,BMP8B,BRPF1,BTC,BTF3,C15orf39,C15orf48,C16orf74,C19orf53,C1orf74,CARS1,CASTOR2,CAT,CCAR2…	540 (117)	112
Gα12/13		group	26s Proteasome,5-hydroxytryptamine,ADAM17,AGO2,AKAP13,Akt,Alpha catenin,ANXA1,ANXA7,Ap1,AR,ATF2,ATF6,ATM,BCR-ABL1,BMP4,Calmodulin,CASP2,CBL,CCR2,CD247,CDC42,Cdc42,CDX2,CEBPA,CEBPB,CEBPD,CFTR,CHUK,Creb,CREB1,CTNNB1,CYP19A1,DAG1,E2f,EGFR,EIF4E,ELK1,ERBB2,ERK1/2,ESR1,ESR2,estrogen receptor,ETS1,FHIT,FOS,FOXC2,FOXO1,FOXO3,GATA3,GATA4,Gef,Gli,GLI1,GLI2,GLI3,GNA12,GNA13,GNAS,GRIN3A,Gα12/13,HNRNPK,HOXA1…	3	Inhibited		-3.774	1.05e-13	0.001	ABCA7,ABCF3,ACAT2,ACSS2,ACTR1B,ACY1,ADCY5,ADGRG1,ADRM1,AGFG2,AHCYL1,AIF1L,AJUBA,AKAP1,ALDH2,ALDH3B1,ALG5,ALKBH5,ALKBH7,AMBN,AMDHD2,AMIGO1,AMPD1,ANGPTL6,ANXA11,ANXA2,AP1G2,AP1S1,APBA2,ARAF,ARAP3,ARF6,ARFGAP1,ARG2,ARHGAP27,ARHGDIA,ARHGDIG,ARHGEF1,ARHGEF5,ARL2,ARL6IP4,ARPC3,ARR3,ARRDC2,ASB6,ASF1B,ASIC3,ASIP,ATG9A,ATP5F1D,ATP5IF1,ATP5MJ,ATP6AP1,ATP6V1F,ATP9A,B2M,B4GAT1,B9D1,BANK1,BCAN,BCAR1,BCL9,BCLA…	702 (185)	180
compound 48/80		chemical reagent	ADAM10,ADAM17,Akt,AKT1,AMPK,Ap1,APP,ATF2,CBL,CCND1,CCNE1,CD247,Cdc42,CDKN1A,CEBPB,CITED2,Ck2 alpha,compound 48/80,CREB1,CREBBP,CREM,CSF1,CTNNB1,DDIT3,DUSP1,EDN1,EGFR,EIF4E,EIF4EBP1,ELK1,EP300,ERK,ERK1/2,ESR1,estrogen receptor,ETS1,ETV1,ETV5,FOS,FOXO1,GAB1,GATA4,GSK3B,HIF1A,HSF1,HSP90AB1,HSPB8,IKZF1,IKZF3,Jnk,JUN,KAT5,KLF4,L1CAM,LCK,LIMA1,MAP2K1,MAP3K11,MAP3K7,MAPK1,MAPK3,MAPK7,MCL1,MED1,MEF2C,MET…	3	Inhibited		-3.467	1.11e-13	0.0065	ABCA7,ABCF3,ACO2,ACP2,ACSF3,ACTL6A,ACVRL1,ACY1,ADAR,ADCY5,ADGRG1,AGA,AGFG2,AGTRAP,AHCYL1,AIP,AJUBA,AKAP1,AKR7A2,AKT1S1,ALDH2,ALKBH5,ALKBH7,AMBP,AMPD1,ANXA11,ANXA6,AP1G2,AP1M2,AP1S1,AP2S1,APBA3,ARF3,ARF6,ARFGAP1,ARG2,ARHGAP27,ARHGDIA,ARPP19,ARRDC2,ASF1B,ATMIN,ATP5F1D,ATP5IF1,ATP5MJ,ATP5PF,ATP5PO,ATP6V1E1,ATPAF2,B4GALNT1,B9D1,BAG3,BCAP31,BCAR1,BCKDHA,BCL2L10,BCL2L12,BCL9,BCS1L,BLM,BMP8A,BMP8B,BOP1,…	674 (143)	142
ESRRG		ligand-dependent nuclear receptor	AHR,Akt,AKT1,Alp,Ap1,AR,ATF2,ATF4,ATM,BCL2,BGLAP,Calcineurin protein(s),CBL,CCND1,CDKN1A,CDKN1B,CDKN2B,CEBPA,Creb,CSF2,CXCL8,cytokine,ESR1,ESRRG,estrogen receptor,FOXO1,FOXO3,HNF4A,IKBKB,IKK (complex),IL1B,IL6,IRF3,IRF4,IRS1,JUN,MAPK7,MAPK8,MLXIPL,MTOR,MTORC1,NFkB (complex),NFKB1,NFKB2,NFKBIA,NLRP3,NOS2,POU2F2,PPARG,PPARα-RXRα,PRKCD,PRL,RB1,REL,RUNX2,SIRT1,SMAD3,SP1,STAT1,STAT4,STAT5A,TBX21,TP53,…	3	Activated		2.839	1.13e-13	0.0008	ACKR2,ACO2,ACP2,ACSF3,ACTN2,ACY1,ADARB1,ADGRE1,ADM,AGA,AGTRAP,AIP,AKT1S1,ALDH2,ALG5,AMPD1,ANGPTL6,ANXA2,ANXA6,AP1G2,AP1M2,AP1S1,AP2S1,APBA2,APBA3,ARF3,ARFGAP1,ARHGAP27,ARHGEF5,ASB13,ASIC3,ATF2,ATG9A,ATP5PD,ATP5PF,ATP6AP1,ATP6V1E1,ATP6V1F,ATPAF2,B4GALNT1,B9D1,BAG2,BAG3,BANK1,BBLN,BCAP31,BCKDHA,BCL2L10,BCR,BET1L,BLM,BNIP3,BOP1,BRF2,BTC,BTNL2,C12orf57,C5AR1,CALB1,CALM1 (includes others),CAPNS1,CASP8…	608 (64)	63
enzalutamide		chemical drug	ACACA,ADAM10,ADAM17,AKT1,ANXA7,Ap1,APP,AR,ATF2,ATM,BAP1,BTK,Calmodulin,CASR,CCND1,CD36,CDKN1A,CEBPA,CFTR,CREBBP,CRHR1,CTNNB1,CYP19A1,CYTH2,DHCR24,E2F1,EGFR,EGLN,EIF2S1,EIF4E,EIF4EBP1,ELAVL1,enzalutamide,ERBB2,ERBB4,ERK,ERK1/2,ESR1,FANCD2,FAS,Focal adhesion kinase,FOS,GAB1,GATA4,GRIN1,Hdac,HIF1A,HIPK2,HRAS,IGF1R,IKBKB,IKBKG,IKK (complex),ITGB1,ITGB3,JUN,KRAS,L-serine,LAMTOR5,LCK,MAP2K1,MAPK8,MAPK9…	3			-0.728	1.14e-13	0.0016	AADAC,ABCA7,ABCC5,ABCF3,ABLIM3,ACAT2,ACSF3,ACTL6A,ACVRL1,ADGRE1,ADGRG1,ADIPOR2,ADIRF,ADM,ADSL,AIP,AJUBA,AKAP1,AKR7A2,AKT1S1,ALAD,ALG5,ALKBH5,AMPH,AP1G2,AP1M2,AP1S1,AP2S1,APBA3,APOF,ARAF,ARF6,ARFGAP1,ARG2,ARHGAP27,ARHGDIG,ARHGEF5,ARPC3,ARPP19,ARRDC2,ASPHD2,ATF2,ATG9A,ATP5F1D,ATP5IF1,ATP5PD,ATP6AP1,ATP6V1E1,ATPAF2,B4GALNT1,B4GAT1,B9D1,BCAN,BCAP31,BCAR1,BCL9,BCLAF1,BET1L,BLM,BMP8A,BOC,BOP1,BRF2,BTC,…	612 (127)	127
Cd24a		other	ADAM10,AHR,Akt,AKT1,AMPK,Ap1,AR,ATF2,BCL6,BMAL1,CAV1,CCND1,Cd24a,Cdc42,CDKN1B,CEBPB,Creb,CREB1,CTNNB1,DDIT3,DUSP1,EGFR,EIF4E,EIF4EBP1,ELK1,EPAS1,ERK,ERK1/2,ESR1,estrogen receptor,ETV5,FN1,Focal adhesion kinase,FOS,GATA2,GATA4,HIF1A,HRAS,HSF1,Hsp27,IGF1R,Integrin,ITGA11,ITGAD,ITGAM,ITGB1,ITGB3,Jnk,JUN,L-serine,L-tyrosine,MAP2K1,Mapk,MAPK1,MAPK11,MAPK12,MAPK13,MAPK14,MAPK3,MAPK7,MAPK8,MAPK9,MAPT,Me…	3	Inhibited		-2.638	1.18e-13	0.0085	ABCA7,ABCF3,ABLIM3,ACAT2,ACKR2,ACP2,ACSF3,ACTL6A,ACVRL1,ACY1,ADA,ADAR,ADGRE1,ADGRG1,ADIPOR2,AGPAT2,AGTRAP,AHCYL1,AIP,AKAP1,AKR7A2,AKT1S1,ALG5,ALKBH5,AMBP,AMDHD2,AMIGO1,AMPD1,ANTXR1,ANXA11,ANXA2,AP1G2,AP1S1,AP2S1,APBA2,APBA3,ARF3,ARF6,ARFGAP1,ARHGAP27,ARHGDIA,ARHGDIG,ARHGEF5,ARPP19,ARRDC2,ASF1B,ASGR2,ATP5F1D,ATP5IF1,ATP5PD,ATP6AP1,ATP6V1E1,ATP6V1F,ATPAF2,B4GALNT1,B9D1,BACE1,BAG2,BAG3,BANK1,BCAN,BC…	645 (105)	103
chrysalin		biologic drug	ADAM17,Akt,AKT1,Ap1,APP,AR,AURKB,CBL,CBLB,CD3,CDK4/6,CDKN1A,CDKN1B,CEBPB,chrysalin,CHUK,Creb,CREBBP,CTNNB1,CYP19A1,disulfiram,DLX5,E2f,EGFR,ELK1,ERBB2,ERK,ESR1,ESR2,estrogen receptor,EZH2,FOXC1,FOXO1,FOXO3,FOXO4,GATA1,HIF1A,HIPK2,HRAS,HSF1,HTT,IKBKB,IKK (complex),IRF1,IRF3,ITK,Jnk,JUN,KAT6A,KIT,LCK,LEF1,MAP3K1,MAP3K11,MAP3K8,MAPK8,MASTL,MDM2,Mek,MET,MMP9,MTOR,MTORC1,MYC,NADPH oxidase,Nfat (family…	3	Inhibited		-3.223	1.22e-13	0.0057	ABCA7,ABCF3,ACAT2,ACP2,ACSF3,ACTL6A,ADCY5,ADGRG1,ADIPOR2,ADIRF,ADM,ADSL,AGFG2,AGPAT2,AGTRAP,AHCYL1,AHSP,AIF1L,AIP,AKR7A2,ALAD,ALDH2,ALG5,ALKBH5,AMBN,AMIGO1,ANXA11,ANXA4,ANXA6,AP1G2,AP1M2,AP1S1,AP2S1,APBA2,APBA3,ARAP3,ARF6,ARFGAP1,ARHGAP27,ARHGDIA,ARHGDIG,ARL2,ARPC3,ARPP19,ARR3,ASF1B,ASPHD2,ATG9A,ATP5IF1,ATP5PD,ATP6AP1,ATP6V1E1,ATPAF2,B4GALNT1,B4GAT1,B9D1,BAD,BANK1,BCAP31,BCKDHA,BCL2L10,BCL9,BCS1L…	663 (119)	118
SLAMF1		transmembrane receptor	Akt,Ap1,AURKB,BTK,CBLB,CCND1,CDK4/6,CDKN1A,CDKN1B,CEBPB,CHUK,Creb,CREBBP,CYP19A1,DGKA,disulfiram,DOK1,E2f,EGFR,ELK1,EP300,ESR1,ESR2,estrogen receptor,EZH2,FOXC1,FOXO1,FOXO3,FOXO4,GATA1,HIF1A,HRAS,HSF1,HTT,IKK (complex),INPP5D,INSR,IRF1,IRF3,KAT6A,LEF1,MAP2K5,MAP3K8,MAPK1,MAPK3,MAPK8,MASTL,MDM2,Mek,MKNK1,MMP9,MTOR,MTORC1,NFAT5,NFE2L2,NFKB1,NFKBIA,NGEF,NLRP3,NPM1,NQO1,NR4A1,NRAS,NRF1,P38 MAPK,PDX1,…	3			0.247	1.22e-13	0.0013	ACP2,ACSF3,ACTL6A,ADAR,ADCY5,ADGRG1,ADIRF,ADM,ADSL,AGA,AGFG2,AGTRAP,AHSP,AIF1L,AJUBA,AKAP1,AKR7A2,AMBN,AMPD1,ANGPTL6,ANXA11,AP1G2,AP1M2,AP1S1,AP2S1,APBA2,APBA3,ARF6,ARFGAP1,ARHGDIA,ARL2,ARPP19,ARR3,ASF1B,ASPHD2,ATG9A,ATPAF2,B4GALNT1,B9D1,BAD,BANK1,BCAP31,BCKDHA,BCL2L10,BCR,BET1L,BID,BLM,BMP8B,BRF2,BRPF1,BTC,BTF3,C15orf48,C16orf74,C19orf53,C5AR1,C7orf25,CALM1 (includes others),CAMKK2,CARS1,CASP8AP…	588 (101)	99
BMAL1		transcription regulator	26s Proteasome,Akt,AKT1,Ap1,AURKB,BMAL1,CBLB,CCND1,CDKN1A,CDKN1B,CEBPB,CHUK,CLOCK,CREBBP,Cryptochrome,CTNNB1,CYP19A1,disulfiram,E2f,EGFR,ELK1,ERK,ERK1/2,ESR1,ESR2,estrogen receptor,EZH2,FOXC1,FOXO1,FOXO3,FOXO4,GATA1,GLI1,GLI3,GSK3B,HMOX1,HSF1,HTT,ICAM1,IKK (complex),IRF1,JUN,KAT6A,LEF1,MAP3K11,MAP3K8,MAPK1,MAPK8,MASTL,MDM2,MMP9,MTOR,MTORC1,MYC,Nfat (family),NFAT5,NFE2L2,NFkB (complex),NFKBIA,NFKB…	3			1.652	1.22e-13	0.0028	ABCA7,ABCF3,ACAT2,ACP2,ACSF3,ACSS2,ACVRL1,ADCY5,ADGRG1,ADIPOR2,ADIRF,ADM,ADRM1,ADSL,AGFG2,AGTRAP,AHSP,AIF1L,AIP,AJUBA,AKAP1,AKR7A2,ALKBH5,AMBN,AMPD1,ANXA11,AP1G2,AP1M2,AP1S1,AP2S1,APBA3,ARFGAP1,ARHGDIA,ARL2,ARPP19,ARR3,ASF1B,ASPHD2,ATG9A,ATP5IF1,ATP5PD,ATP6V1E1,ATP9A,ATPAF2,B4GALNT1,B9D1,BAD,BANK1,BCAP31,BCKDHA,BCL2L10,BCL9,BCR,BET1L,BID,BLM,BNIP3,BOC,BOP1,BRF2,BRPF1,BTC,BTF3,C15orf48,C16orf74,C1…	646 (95)	94
EPOR dimer		complex	26s Proteasome,Akt,AKT1,Alpha catenin,ANXA1,Ap1,AR,ATF2,BCR-ABL1,Calmodulin,CASP2,CBL,CCND1,CCR2,CD247,CDKN1A,CDKN1B,CEBPB,CHUK,Creb,CREB1,DAG1,E2f,EGFR,EGR1,EIF4E,ELK1,EPOR,EPOR dimer,ERBB2,ERK1/2,ESR1,estrogen receptor,ETS1,FOS,FOXO1,FOXO3,GATA3,GHR,GNAQ,GNAS,GRIN3A,GSK3B,HBEGF,HIF1A,Histone h3,HMGA1,HNRNPK,HOXA10,HRAS,IFNGR1,IGF1R,IKBKB,IKK (complex),IL10,Insulin,IQGAP1,IRF3,IRF4,IRF8,IRS2,ITG…	3	Inhibited		-4.693	1.29e-13	0.0046	AADAC,ABCA7,ABCC5,ABCF3,ABLIM3,ABR,ACKR2,ACSF3,ACTL6A,ACY1,ADA,ADGRG1,ADIRF,ADRM1,AGA,AGFG2,AGPAT2,AGTRAP,AHCYL1,AIF1L,AIP,AJUBA,AKAP1,AKR7A2,ALAD,ALDH2,ALDH3B1,ALG5,ALKBH5,AMPD1,ANGPTL6,ANXA6,AP1G2,AP1M2,AP1S1,AP2S1,APBA2,APBA3,ARAP3,ARF6,ARFGAP1,ARHGAP27,ARHGDIA,ARL2,ARL6IP4,ARPC3,ASF1B,ASGR2,ASNS,ATG9A,ATP5IF1,ATP5PD,ATP6AP1,ATP6V1E1,ATP6V1F,ATPAF2,B4GALNT1,B4GAT1,B9D1,BANK1,BCAN,BCAP31,BCAR1,…	698 (158)	156
SH3PXD2A		other	ADAM17,Akt,AKT1,Ap1,APP,AR,ATF6,ATM,AURKB,CASP2,CASP3,CBL,CBLB,CD3,Cdc42,CDK4/6,CDKN1A,CDKN1B,CEBPB,CHUK,CREB1,CREBBP,CTNNB1,CYP19A1,DICER1,disulfiram,DLX5,E2f,EGFR,EIF2AK3,EIF4E,ERBB2,ERK,ERN1,ESR1,ESR2,estrogen receptor,EZH2,FOXC1,FOXO1,FOXO3,FOXO4,GATA1,HIF1A,HIPK2,HRAS,HSF1,HTT,IKBKB,IKK (complex),IRF1,IRF3,ITK,Jnk,JUN,KAT6A,KIT,LCK,LEF1,MAP3K11,MAP3K8,MAPK8,MASTL,MDM2,Mek,MET,MKNK1,MMP9,MTOR…	3	Inhibited		-3.775	1.3e-13	0.0051	ABCA7,ABCF3,ACAT2,ACKR2,ACP2,ACSF3,ACTL6A,ADCY5,ADGRG1,ADIRF,ADM,ADSL,AGFG2,AGPAT2,AGTRAP,AHCYL1,AHSP,AIF1L,AIP,AKR7A2,ALAD,ALDH2,ALG5,ALKBH5,AMBN,AMIGO1,ANKS3,ANXA11,ANXA4,ANXA6,AP1G2,AP1M2,AP1S1,AP2S1,APBA3,ARAP3,ARF6,ARFGAP1,ARHGAP27,ARHGDIA,ARHGDIG,ARL2,ARPC3,ARPP19,ARR3,ASF1B,ASPHD2,ATG9A,ATP5IF1,ATP5PD,ATP6AP1,ATP6V1E1,ATPAF2,B4GALNT1,B4GAT1,B9D1,BAD,BANK1,BCAP31,BCKDHA,BCL2L10,BCL9,BCS1L,B…	674 (135)	134
farnesyltransferase inhibitor		chemical drug	Akt,AKT1,Ap1,ATM,AURKB,CASP2,CASP3,CBLB,CCND1,CDKN1A,CDKN1B,CEBPB,CHUK,Creb,CREB1,CREBBP,CTNNB1,CYP19A1,DICER1,disulfiram,DLX5,E2f,EGFR,EIF4E,ERK,ESR1,ESR2,estrogen receptor,EZH2,farnesyltransferase inhibitor,FOXC1,FOXO1,FOXO3,FOXO4,GATA1,GSK3B,Hdac,HIF1A,HRAS,HSF1,HTT,IKBKB,IKK (complex),IRF1,IRF3,Jnk,JUN,KAT6A,KRAS,LEF1,MAP2K5,MAP3K11,MAP3K8,Mapk,MAPK7,MASTL,MDM2,Mek,MMP9,MTOR,MTORC1,MYC,Nfat (…	3	Activated		3.214	1.32e-13	0.0031	ABCA7,ABCC5,ABCF3,ACAT2,ACKR2,ACP2,ACSF3,ACTL6A,ADCY5,ADGRG1,ADIPOR2,ADIRF,ADM,ADSL,AGFG2,AGPAT2,AGTRAP,AHSP,AIF1L,AIP,AJUBA,AKR7A2,ALKBH5,AMBN,AMPH,ANKS3,ANXA11,ANXA4,ANXA6,AP1G2,AP1M2,AP1S1,AP2S1,APBA2,APBA3,ARF6,ARFGAP1,ARHGAP27,ARHGDIA,ARL2,ARPC3,ARR3,ASF1B,ASPHD2,ATG9A,ATP5IF1,ATP5PD,ATP6V1E1,ATPAF2,B4GALNT1,B9D1,BAD,BANK1,BCAP31,BCKDHA,BCL2L10,BCL9,BCS1L,BET1L,BID,BLM,BNIP3,BOC,BOP1,BRPF1,B…	635 (119)	119
BCL3		transcription regulator	ADAM17,AHR,Ap1,ATF2,ATM,BCL2L11,BCL3,BCL6,CASP3,CASP8,CCAR2,CCND1,CCR2,Cdk,CDKN1A,CDKN1B,CDX1,CEBPA,CEBPB,CEBPD,CREB1,CREBBP,CSF2,CTNNB1,DICER1,DUSP1,E2F1,E2F3,EGFR,EGR1,EIF4E,ELAVL1,ELK1,ERBB4,ERK1/2,ERN1,ESR1,estrogen receptor,ETS1,ETV1,FOXO3,GATA1,GATA3,GATA4,GNAQ,HDAC1,HIF1A,HMGA1,HNF4A,IKK (complex),IL10,IL18,IL6,IRF1,IRF4,ITGB1,MAP2K1,MAP2K5,MDM2,MED1,MEF2C,Mek,MITF,MKNK1,MMP9,MTOR,MTORC1,M…	3	Activated		2.36	1.34e-13	0.0008	AADAC,ABCA7,ABCC5,ABCF3,ABLIM3,ACAT2,ACO2,ACTL6A,ACTN2,ADGRG1,ADIRF,ADM,ADSL,AGTRAP,AHCYL1,AHSP,AKR7A2,AKT1S1,ALDH2,ALKBH5,AMBP,AMDHD2,AMIGO1,ANGPTL6,ANKS3,ANXA11,AP1G2,AP1M2,AP1S1,AP2S1,APBA3,APOF,APRT,ARAF,ARFGAP1,ARHGAP27,ARHGDIG,ARHGEF5,ARL2,ARPP19,ARRDC2,ASB13,ASB6,ASF1B,ASPHD2,ATF2,ATG9A,ATP5IF1,ATP5MJ,ATP5PF,ATP5PO,ATP6V1F,B2M,B9D1,BAG2,BAIAP2L1,BANK1,BCAN,BCAR1,BCKDHA,BCL9,BCLAF1,BCS1L,BL…	625 (131)	128
Esr1-estrogen-Pelp1		complex	AHR,Akt,AKT1,AKT2,Alpha catenin,ANXA1,Ap1,APP,BRCA1,CASP2,CASR,CBL,CD247,CHUK,Creb,CREB1,CTNNB1,CYP19A1,DAG1,E2f,EGF,EGFR,EGR1,EIF4E,ERBB2,ERK,ERK1/2,ESR1,Esr1-estrogen-Pelp1,ESR2,estrogen,estrogen receptor,ETS1,FHIT,Focal adhesion kinase,FOS,G protein alpha i,GATA1,GNAQ,GNAS,GRIN3A,HRAS,HSF1,IFN alpha/beta,IGF1R,IKBKB,IKK (complex),IL6,IRF4,IRF5,ITGB1,ITGB3,ITK,Jnk,JUN,KIT,KRAS,L-serine,L1CAM,LD…	3			0.983	1.36e-13	0.0031	AADAC,ABCA7,ABCC5,ABCF3,ACAT2,ACKR2,ACSF3,ACSS2,ACY1,ADA,ADRM1,AGFG2,AGTRAP,AHCYL1,AHSP,AIF1L,AIP,AKAP1,AKT1S1,ALKBH5,AMBP,ANXA11,ANXA6,AP1G2,AP1S1,AP2S1,APBA2,ARAP3,ARF6,ARFGAP1,ARHGDIA,ARHGDIG,ARL2,ARPC3,ARPP19,ASNS,ATP5F1D,ATP5IF1,ATP5MC1,ATP5PD,ATP5PF,ATP6V1E1,ATP6V1F,ATPAF2,B4GAT1,BCAN,BCAP31,BCAR1,BCKDHA,BCL9,BCLAF1,BCR,BCS1L,BET1L,BLM,BMP8A,BMP8B,BOC,BRF2,C15orf39,C15orf48,C19orf53,CA9,CAB…	596 (124)	123
PELI1		enzyme	5-hydroxytryptamine,ADAM17,AGO2,AHR,AR,ATF4,ATF6,ATM,BCL6,Ca2+,CCR2,CD274,CD40,CDKN1A,CDKN1B,CDX2,CEBPA,CEBPB,CEBPD,CSF2,CTNNB1,DDIT3,DDX3X,EGR1,EIF4E,ERBB4,ERK1/2,ESR1,estrogen receptor,ETS1,ETV5,EZH2,FOS,FOXC2,FOXO1,GATA1,GATA3,GATA4,HNF4A,IFNA2,IFNA4,IFNB1,IFNW1,IGF1,IKK (complex),IL10,IL1A,IL6,INSR,IRAK1,IRF1,IRF3,IRF4,ITGB1,JINK1/2,KAT5,LAMP2,LEP,MEF2C,Mek,MET,MITF,MKNK1,MTORC1,MYB,MYC,MYD88…	3	Inhibited		-2.307	1.42e-13	0.0004	AADAC,ABCA7,ABCC5,ABCF3,ABLIM3,ACAT2,ACTR1B,ADAR,ADIPOR2,ADSL,AGA,AGFG2,AGTRAP,AHCYL1,AHSP,AIF1L,AKAP1,ALAD,ALG5,ALKBH5,ALKBH7,AMBN,AMDHD2,AMIGO1,ANTXR1,AP1G2,AP1M2,AP1S1,APOF,ARF3,ARFGAP1,ARHGDIA,ARHGDIG,ARHGEF5,ARL2,ARPP19,ARR3,ARRDC2,ASB13,ASB6,ASF1B,ASNS,ASPHD2,ATP5IF1,ATP5MJ,ATP6AP1,B4GALNT1,B9D1,BAG2,BANK1,BCAN,BCAR1,BCL9,BET1L,BID,BMP8A,BMP8B,BNIP3,BOP1,BORA,BRF2,BTF3,BTNL2,C12orf57,C1orf7…	632 (137)	136
ABDP		chemical drug	ABDP,ADAM17,AGO2,AGT,Akt,AKT1,ANXA7,Ap1,ATM,BCL2L1,Calmodulin,Cdc42,CEACAM1,Creb,CREB1,CTNNB1,E2f,EGFR,EGR1,EIF2S1,EIF4EBP1,ELK1,ERBB2,ERBB3,ERBB4,ERK,ERK1/2,ESR1,FAS,FER,Focal adhesion kinase,FOS,FOXO1,FOXO3,GNAQ,GNAS,HBEGF,HIF1A,Histone h3,HRAS,IGF1R,IGF2,INSR,Insulin,ITCH,ITGB3,ITGB4,JAK1/2,Jnk,JUN,JUNB,KRAS,MAP2K1,MAP2K1/2,MAP2K3,MAP2K4,Mapk,MAPK1,MAPK14,MAPK3,Mek,MET,mir-140,MMP9,MTOR,MUC1,M…	3	Activated		2.311	1.46e-13	0.0034	ABCA7,ABCC5,ABCF3,ABCG2,ACAT2,ACKR2,ACO2,ACSF3,ACTL6A,ACTN2,ACY1,ADAR,ADGRG1,ADIPOR2,ADRM1,AGFG2,AGPAT2,AGTRAP,AIP,AKAP1,AKR7A2,AKT1S1,ALAD,ALDH2,ALKBH5,AMBN,AMBP,AMIGO1,AMPD1,AMPH,ANTXR1,AP1G2,AP1S1,AP2S1,APBA2,ARAF,ARF6,ARG2,ARHGDIG,ARPC3,ARPP19,ASGR2,ASNS,ATG9A,ATP5F1D,ATP5IF1,ATP5MC1,ATP5PD,ATP5PF,ATP5PO,ATP6V1E1,ATP6V1F,ATPAF2,B4GAT1,BAD,BAG3,BANK1,BCAP31,BCAR1,BCL9,BCLAF1,BCS1L,BET1L,BLM,BM…	674 (110)	109
PAX6		transcription regulator	26s Proteasome,Akt,AKT1,androgen,Ap1,AR,ATM,BAX,BRCA1,CBL,CBS/LOC102724560,CCND1,Cdk,CEBPA,CEBPB,Creb,CREB1,CREBBP,CTNNB1,DNMT1,E2f,E2F1,EGFR,EGR1,EIF4EBP1,ELK1,EP300,ERBB2,ERK1/2,ERN1,ESR1,FOXA2,FOXO1,FOXO3,FOXO4,GATA2,GNAI2,GSK3B,HIF1A,HNRNPK,Hsp27,INS,INSR,JAK2,Jnk,JUN,LYN,MAF,MAP2K4,MAPK1,MAPK14,MAPK3,MAPK7,MAPK8,MDM2,MEF2C,Mek,MTOR,MTORC1,MYOD1,NCOA2,NFE2L2,NFkB (complex),Nr1h,NR3C1,NR4A1,NR…	3	Activated		2.863	1.46e-13	0.0011	ABCG2,ACKR2,ACO2,ACSF3,ACSS2,ACTL6A,ACTN2,ADAR,ADARB1,ADGRG1,ADIRF,ADM,ADRM1,AIP,AKAP1,AKR7A2,AKT1S1,ALG5,AMPD1,ANXA6,AP1G2,AP1S1,AP2S1,APBA2,APBA3,ARFGAP1,ARG2,ARHGAP27,ARHGDIA,ARHGEF5,ARPP19,ASF1B,ASIP,ASNS,ATF2,ATG9A,ATP5MJ,ATP6AP1,ATP6V1F,ATPAF2,B4GALNT1,B4GAT1,B9D1,BAG2,BAG3,BANK1,BCAP31,BCAR1,BCKDHA,BCL9,BCR,BCS1L,BET1L,BLM,BOP1,BRPF1,BTC,C12orf57,C15orf48,C16orf74,C19orf53,CA9,CALB1,CALM1 …	668 (96)	96
TEAD4	-3.788	transcription regulator	AHR,Akt,AKT1,ARNT,AURKB,CBLB,CCAR2,CCND1,CDK4/6,CDKN1A,CDKN1B,CDX2,CEBPB,CHUK,Creb,CREBBP,CTNNB1,CYP19A1,disulfiram,DLX5,E2f,EGFR,ELAVL1,ELK1,EP300,ESR1,ESR2,estrogen receptor,EZH2,FOXC1,FOXO1,FOXO3,FOXO4,GATA1,GSK3B,HIF1A,HMGA1,HSF1,HTT,IKK (complex),IRF1,IRF3,JUN,KAT6A,LEF1,MAP3K8,MAPK1,MASTL,MDM2,MMP9,MTOR,MTORC1,MYC,NCL,Nfat (family),NFAT5,NFE2L2,NFKBIA,NFKBID,NGEF,NLRP3,Notch,NPM1,NQO1,NR3C1…	3			-1.552	1.47e-13	0.0031	ABCA7,ABCF3,ACAT2,ACKR2,ACP2,ACSF3,ACTL6A,ACVRL1,ADAR,ADCY5,ADGRG1,ADIPOR2,ADIRF,ADM,ADSL,AGA,AGFG2,AGPAT2,AGTRAP,AHSP,AIF1L,AIP,AKR7A2,ALDH2,ALKBH5,AMBN,AMPD1,ANXA11,ANXA4,ANXA6,AP1G2,AP1M2,AP1S1,AP2S1,APBA2,APBA3,ARF3,ARFGAP1,ARHGAP27,ARL2,ARPP19,ARR3,ASF1B,ASPHD2,ATG9A,ATP5IF1,ATP5PD,ATP6V1E1,ATPAF2,B2M,B4GALNT1,B9D1,BACE1,BAD,BANK1,BCAP31,BCKDHA,BCL2L10,BCL9,BCS1L,BET1L,BID,BLM,BOC,BOP1,BRF2,…	664 (113)	113
GSK0660		chemical reagent	Akt,Ap1,AR,ATF4,AURKB,CBLB,CCND1,CDK4/6,CDKN1B,CDKN2B,CEBPB,CHUK,Creb,CREBBP,CTNNB1,CYP19A1,disulfiram,DLX5,E2f,ELK1,ERK1/2,ESR1,ESR2,estrogen receptor,EZH2,FOXC1,FOXO1,FOXO3,GATA1,GSK0660,GSK3B,HIF1A,HSF1,HTT,IRF1,IRF3,Jnk,JUN,KAT6A,LEF1,LYN,MAP3K1,MAP3K8,MAPK1,MAPK7,MAPK8,MASTL,MDM2,MLXIPL,MMP9,MTOR,NADPH oxidase,Nfat (family),NFAT5,NFE2L2,NFKB1,NFKBIA,NFKBID,NGEF,NLRP3,NPM1,NQO1,NR1I2,NR4A1,NR…	3	Inhibited		-2.05	1.55e-13	0.0016	ACAT2,ACP2,ACSF3,ACTL6A,ADARB1,ADCY5,ADGRG1,ADIPOR2,ADIRF,ADM,ADSL,AGFG2,AGTRAP,AHSP,AIF1L,AJUBA,AKAP1,AKR7A2,ALG5,AMBN,AMPD1,ANXA11,ANXA4,ANXA6,AP1G2,AP1S1,AP2S1,APBA2,APBA3,APOF,ARAF,ARFGAP1,ARHGAP27,ARHGDIA,ARL2,ARPC3,ARPP19,ARR3,ASF1B,ASPHD2,ATG9A,ATP5PD,ATP5PF,ATP6AP1,ATPAF2,B9D1,BAD,BANK1,BCAP31,BCKDHA,BCL2L10,BCL9,BCR,BCS1L,BET1L,BLM,BNIP3,BOC,BOP1,BRF2,BRPF1,BTF3,C12orf57,C15orf48,C16orf7…	619 (98)	97
PTGFR		G-protein coupled receptor	ADAM17,AGO2,AGT,Akt,ANXA7,Ap1,AR,ATF2,ATM,BCL6,C/EBP,CCND1,CCR2,Cdc42,CDKN1A,CDKN1B,CEACAM1,CEBPA,CEBPB,CEBPD,Creb,CREB1,CREBBP,CREM,CTNNB1,DUSP1,E2f,EGFR,EGR1,EIF4EBP1,ELK1,ERBB2,ERK,ERK1/2,ESR1,ETS1,ETV1,ETV5,FAS,FER,Focal adhesion kinase,FOS,FOSB,FOXO1,FOXO3,GATA1,GATA4,GNAQ,GNAS,HAS2,Hif1,HIF1A,Histone h3,HRAS,IKK (complex),IL10,IRF1,ITCH,ITGB1,Jnk,JUN,KRAS,MAP2K4,MAP3K11,Mapk,MAPK1,MAPK14,MA…	3			-1.613	1.58e-13	0.0053	AADAC,ABCA7,ABCC5,ABCF3,ABCG2,ABLIM3,ACAT2,ACO2,ACSF3,ACTL6A,ACY1,ADAR,ADGRG1,ADIPOR2,ADRM1,ADSL,AGFG2,AGTRAP,AHSP,AKAP1,AKR7A2,AKT1S1,ALG5,ALKBH5,AMDHD2,AMIGO1,AMPD1,AMPH,ANTXR1,AP1G2,AP1M2,AP1S1,AP2S1,APBA2,APBA3,ARAF,ARF6,ARHGAP27,ARHGDIA,ARHGDIG,ARHGEF5,ARPC3,ARRDC2,ASB6,ASF1B,ASPHD2,ATG9A,ATP5IF1,ATP5PO,ATP6AP1,ATP6V1F,ATPAF2,B2M,B4GALNT1,B4GAT1,B9D1,BAG3,BANK1,BCAN,BCAP31,BCAR1,BCKDHA,BCL9,…	711 (135)	135
BIBX1522		chemical drug	ADAM17,AGO2,AGT,Akt,ANXA7,Ap1,AR,ATF2,ATM,BCL6,BIBX1522,C/EBP,CCND1,CCR2,Cdc42,CDKN1A,CDKN1B,CEACAM1,CEBPA,CEBPB,CEBPD,Creb,CREB1,CREBBP,CREM,CTNNB1,DUSP1,E2f,EGFR,EGR1,EIF4EBP1,ELK1,ERBB2,ERK,ERK1/2,ESR1,ETS1,ETV1,ETV5,FAS,FER,Focal adhesion kinase,FOS,FOSB,FOXO1,FOXO3,GATA1,GATA4,GNAQ,GNAS,HAS2,Hif1,HIF1A,Histone h3,HRAS,IKK (complex),IL10,IRF1,ITCH,ITGB1,Jnk,JUN,KRAS,MAP2K4,MAP3K11,Mapk,MAPK1,…	3			1.576	1.66e-13	0.0057	AADAC,ABCA7,ABCC5,ABCF3,ABCG2,ABLIM3,ACAT2,ACO2,ACSF3,ACTL6A,ACY1,ADAR,ADGRG1,ADIPOR2,ADRM1,ADSL,AGFG2,AGTRAP,AHSP,AKAP1,AKR7A2,AKT1S1,ALG5,ALKBH5,AMDHD2,AMIGO1,AMPD1,AMPH,ANTXR1,AP1G2,AP1M2,AP1S1,AP2S1,APBA2,APBA3,ARAF,ARF6,ARHGAP27,ARHGDIA,ARHGDIG,ARHGEF5,ARPC3,ARRDC2,ASB6,ASF1B,ASPHD2,ATG9A,ATP5IF1,ATP5PO,ATP6AP1,ATP6V1F,ATPAF2,B2M,B4GALNT1,B4GAT1,B9D1,BAG3,BANK1,BCAN,BCAP31,BCAR1,BCKDHA,BCL9,…	710 (135)	134
CAB39		enzyme	ACACA,AMPK,Ap1,ATF2,ATM,CAB39,CAV1,CD274,CDKN1B,CREBBP,CTNNB1,EGFR,EIF2AK3,EIF4B,ELAVL1,EP300,EPHA2,ERBB2,ERN1,ESR1,ETV4,EZH2,FASLG,FASN,FGFR4,FOXO1,HDAC5,HNF4A,HRAS,IGF1R,IKK (complex),Insulin,Jnk,LATS1,LOC102724428/SIK1,MAPK1,MAPK14,MAPK8,MAPT,MARK1,MARK2,MARK4,MED1,MELK,MET,MKNK1,MLXIPL,MTORC1,NADPH oxidase,NAMPT,NFE2L2,NOS2,NUAK1,NUAK2,ODC1,OXSR1,P38 MAPK,PGR,PIK3C3,PPARGC1A,PRKAA,PRKAA1,PRKA…	3	Activated		2.995	1.68e-13	0.0019	ABLIM3,ACAT2,ACO2,ACSF3,ACTN2,ACVRL1,ACY1,ADGRG1,ADSL,AGPAT2,AGTRAP,AHCYL1,AKR7A2,AKT1S1,ALAD,AMBP,AMIGO1,AMPD1,ANTXR1,ANXA2,AP1G2,AP1S1,AP2S1,APBA3,ARF6,ARHGAP27,ARHGDIA,ARHGDIG,ARPC3,ARR3,ASGR2,ASPHD2,ATF2,ATG9A,ATP5F1D,ATP5IF1,ATP5MC1,ATP6V1F,ATP9A,ATPAF2,B4GALNT1,B4GAT1,BAG3,BANK1,BCAP31,BCL9,BCR,BCS1L,BLM,BMP8A,BMP8B,BOC,BOP1,BTC,BTF3,BTG4,BTNL2,C15orf48,C16orf74,C19orf33,C19orf53,C1orf105,C…	578 (95)	86
PKC pseudosubstrate peptide inhibitor		chemical reagent	ACACA,ADAM10,ADAM17,ADCY6,AKT2,Alpha catenin,ANXA1,ANXA7,Ap1,APP,ATF2,ATM,Calmodulin,CASP2,CASR,CBL,CCND1,CD247,CDKN1A,CEBPA,CFTR,CHUK,Creb,CREB1,CRHR1,CTNNB1,CYP19A1,CYTH2,DAB1,DAG1,DHCR24,EGFR,EGLN,EGR1,EIF2S1,EIF4E,ELAVL1,ELK1,EP300,ERBB4,ERK,ERK1/2,ESR1,estrogen receptor,ETS1,FAS,FHIT,Focal adhesion kinase,FOS,GAB1,GATA4,GNAQ,GNAS,GRIN1,GRIN3A,GSK3B,Hdac,HNRNPK,HRAS,IGF1R,IKBKB,IKK (complex),…	3	Activated		2.597	1.68e-13	0.0037	ABCA7,ABCC5,ABCF3,ACAT2,ACKR2,ACSF3,ACY1,ADAR,ADGRG1,ADIPOR2,ADM,ADRM1,AGFG2,AGPAT2,AGTRAP,AHCYL1,AIF1L,AJUBA,AKAP1,AKR7A2,AKT1S1,ALDH2,ALDH3B1,ALKBH5,AMPD1,ANTXR1,AP1G2,AP1M2,AP1S1,AP2S1,APBA2,APBA3,APOF,ARAF,ARAP3,ARF6,ARFGAP1,ARHGDIG,ARHGEF5,ARL2,ARPC3,ARPP19,ARRDC2,ATF2,ATP5F1D,ATP5IF1,ATP5PD,ATP6V1F,ATPAF2,B4GALNT1,B9D1,BAG3,BCAN,BCAP31,BCAR1,BCL9,BCLAF1,BCS1L,BET1L,BLM,BMP8B,BRF2,C15orf39,C…	646 (170)	168
vinorelbine		chemical drug	ACACA,acetaminophen,aflatoxin B1,AMPK,ATF2,ATM,BAX,BCL2,CASP3,CAV1,CD274,CDK2,CDKN1B,CRTC2,CTNNB1,CYP2C8,CYP3A4,CYP3A5,DICER1,diclofenac,docetaxel,EGFR,EIF2AK3,EP300,EPHA2,ERBB2,ERK,ERK1/2,ERN1,ESR1,FASLG,FASN,FGFR4,FOXO1,HDAC5,HNF4A,HRAS,IGF1R,IKK (complex),IL18,Insulin,Jnk,MAP3K1,MAPK1,MAPK14,MAPK8,MAPT,MED1,MET,MKNK1,MLXIPL,MTOR,MTORC1,NADPH oxidase,NAMPT,NFE2L2,NOS2,ODC1,okadaic acid,P38 MAPK…	3	Inhibited		-3.505	1.73e-13	0.0023	ABCC5,ABLIM3,ACAT2,ACO2,ACOT9,ACSF3,ACTN2,ACVRL1,ACY1,ADAMTS7,ADGRG1,ADSL,AGPAT2,AGTRAP,AHCYL1,AJUBA,AKAP1,AKR7A2,AKT1S1,ALAD,AMBP,AMIGO1,AMPD1,ANKS3,ANTXR1,ANXA2,ANXA6,AP1G2,AP1S1,AP2S1,APBA3,ARF6,ARHGDIG,ARPC3,ARR3,ASF1B,ASGR2,ASPHD2,ATF2,ATG9A,ATP5F1D,ATP5IF1,ATP5MC1,ATP6V1F,ATP9A,ATPAF2,B2M,B4GALNT1,B4GAT1,BAG3,BANK1,BCAP31,BCL9,BCR,BCS1L,BLM,BMP8A,BMP8B,BOC,BOP1,BRPF1,BTC,BTF3,BTG4,BTNL2,C16…	602 (90)	89
SEMA3D		other	ADAM17,AGO2,AGT,Akt,ANXA7,Ap1,AR,ATF2,ATM,BCL6,C/EBP,CCND1,CCR2,Cdc42,CDKN1A,CDKN1B,CEACAM1,CEBPA,CEBPB,CEBPD,Creb,CREB1,CREBBP,CREM,CTNNB1,DUSP1,E2f,EGFR,EGR1,EIF4EBP1,ELK1,ERBB2,ERK,ERK1/2,ESR1,ETS1,ETV1,ETV5,FAS,FER,Focal adhesion kinase,FOS,FOSB,FOXO1,FOXO3,GATA1,GATA4,GNAQ,GNAS,HAS2,Hif1,HIF1A,Histone h3,HRAS,IKK (complex),IL10,IRF1,ITCH,ITGB1,Jnk,JUN,KRAS,MAP2K4,MAP3K11,Mapk,MAPK1,MAPK14,MA…	3			1.576	1.73e-13	0.0057	AADAC,ABCA7,ABCC5,ABCF3,ABCG2,ABLIM3,ACAT2,ACO2,ACSF3,ACTL6A,ACY1,ADAR,ADGRG1,ADIPOR2,ADRM1,ADSL,AGFG2,AGTRAP,AHSP,AKAP1,AKR7A2,AKT1S1,ALG5,ALKBH5,AMDHD2,AMIGO1,AMPD1,AMPH,ANTXR1,AP1G2,AP1M2,AP1S1,AP2S1,APBA2,APBA3,ARAF,ARF6,ARHGAP27,ARHGDIA,ARHGDIG,ARHGEF5,ARPC3,ARRDC2,ASB6,ASF1B,ASPHD2,ATG9A,ATP5IF1,ATP5PO,ATP6AP1,ATP6V1F,ATPAF2,B2M,B4GALNT1,B4GAT1,B9D1,BAG3,BANK1,BCAN,BCAP31,BCAR1,BCKDHA,BCL9,…	710 (135)	134
asparagine		chemical - endogenous mammalian	Akt,Ap1,asparagine,ATF4,AURKB,CBLB,CCND1,CDKN1A,CDKN1B,CEBPB,CHUK,CREBBP,CTNNB1,CYP19A1,disulfiram,DLX5,DNA-methyltransferase,E2f,EGFR,EIF4B,ELK1,EP300,ERK,ERK1/2,ESR1,ESR2,estrogen receptor,EZH2,FOXC1,FOXO1,FOXO3,FOXO4,GATA1,Hdac,HIF1A,HSF1,HTT,IKK (complex),IRF1,IRF3,KAT6A,LEF1,MAP3K1,MAP3K11,MAP3K8,MAPK1,MAPK8,MASTL,MDM2,MMP9,MTORC1,Nfat (family),NFAT5,NFE2L2,NFkB (complex),NFKB1,NFKBIA,NFKBID…	3			0.449	1.74e-13	0.0039	ACP2,ACSF3,ACTL6A,ACVRL1,ADAR,ADARB1,ADCY5,ADIPOR2,ADIRF,ADM,ADSL,AGFG2,AGPAT2,AGTRAP,AHSP,AIF1L,AJUBA,AKAP1,AKR7A2,AMBN,ANXA11,ANXA4,ANXA6,AP1G2,AP1M2,AP1S1,AP2S1,ARFGAP1,ARHGAP27,ARHGDIA,ARL2,ARPP19,ARR3,ASF1B,ASNS,ASPHD2,ATG9A,ATP5PD,ATP6AP1,ATPAF2,B4GALNT1,B9D1,BAD,BANK1,BCAP31,BCKDHA,BCL2L10,BCL9,BCR,BCS1L,BET1L,BID,BLM,BOC,BORA,BRF2,BRPF1,BTC,BTF3,C15orf48,C16orf74,C19orf53,CALB1,CALM1 (inc…	601 (104)	104
SD-1008		chemical drug	Akt,AKT1,AKT2,Alpha catenin,ANXA1,Ap1,AR,BCR-ABL1,BECN1,Calmodulin,CASP2,CBL,CCR2,CD247,CDKN1B,CEBPA,CHUK,Creb,DAB1,DAG1,E2f,EGFR,EGR1,EIF4E,ERBB2,ERK,ERK1/2,ESR1,estrogen receptor,ETS1,FHIT,Focal adhesion kinase,FOS,GATA4,GHR,GNAQ,GNAS,GRIN3A,HBEGF,Histone h3,HNRNPK,HOXA10,HRAS,IFNGR1,IGF1R,IKBKB,IKK (complex),IQGAP1,IRF4,IRF5,IRF8,ITGB1,ITGB3,ITK,JAK2,Jnk,JUN,KIT,KRAS,L-serine,L1CAM,LEPR,LRP1,M…	3	Activated		3.887	1.9e-13	0.0016	AADAC,ABCA7,ABCF3,ACKR2,ACSS2,ACY1,ADA,ADAR,ADGRG1,ADM,ADRM1,AGFG2,AGPAT2,AGTRAP,AHCYL1,AIF1L,AIP,AJUBA,AKAP1,ALDH2,ALDH3B1,ALG5,ALKBH5,AMPD1,ANGPTL6,ANTXR1,ANXA6,AP1G2,AP1S1,AP2S1,APBA2,ARAP3,ARFGAP1,ARG2,ARHGDIA,ARHGEF5,ARL2,ARL6IP4,ARPC3,ARPP19,ARRDC2,ASNS,ATG9A,ATP5F1D,ATP5IF1,ATP5MC1,ATP5PD,ATP5PF,ATP6AP1,ATP6V1E1,ATP6V1F,B4GALNT1,B4GAT1,B9D1,BAG3,BCAN,BCAR1,BCKDHA,BCLAF1,BET1L,BLM,BMP8B,BOC…	675 (138)	137
Crm197		biologic drug	ADAM17,AGO2,AGT,Akt,ANXA7,AR,ATF2,ATM,BCL6,C/EBP,CCND1,CCR2,Cdc42,CDKN1A,CDKN1B,CEACAM1,CEBPA,CEBPB,CEBPD,Creb,CREB1,CREBBP,CREM,Crm197,CTNNB1,DUSP1,E2f,EGFR,EGR1,EIF4EBP1,ELK1,ERBB2,ERK,ERK1/2,ESR1,ETS1,ETV1,ETV5,FAS,FER,Focal adhesion kinase,FOS,FOSB,FOXO1,FOXO3,GATA1,GATA4,GNAQ,GNAS,HAS2,HBEGF,Hif1,HIF1A,Histone h3,HRAS,IL10,IRF1,ITCH,ITGB1,Jnk,JUN,KRAS,MAP2K4,Mapk,MAPK1,MAPK14,MAPK8,MAPT,MED1…	3			1.56	1.94e-13	0.0037	AADAC,ABCA7,ABCC5,ABCF3,ABCG2,ABLIM3,ACAT2,ACO2,ACSF3,ACTL6A,ACY1,ADAR,ADGRG1,ADIPOR2,ADRM1,ADSL,AGFG2,AGTRAP,AHSP,AKAP1,AKR7A2,AKT1S1,ALG5,ALKBH5,AMDHD2,AMIGO1,AMPD1,AMPH,ANTXR1,AP1G2,AP1M2,AP1S1,AP2S1,APBA2,APBA3,ARAF,ARF6,ARHGAP27,ARHGDIA,ARHGDIG,ARHGEF5,ARPC3,ARRDC2,ASB6,ASF1B,ASPHD2,ATG9A,ATP5IF1,ATP5PO,ATP6AP1,ATP6V1F,ATPAF2,B2M,B4GALNT1,B4GAT1,B9D1,BAG3,BANK1,BCAN,BCAP31,BCAR1,BCKDHA,BCL9,…	691 (132)	131
NEU2		enzyme	AGO2,AGT,Alpha catenin,ANXA7,ATM,BCAP31,BCR (complex),BCR-ABL1,CASP2,CD247,CD44,CD5,CDKN1B,CEACAM1,CHUK,CREB1,DAG1,EGFR,EIF4E,ESR1,estrogen receptor,ETS1,EZR,FHIT,FOXO1,GLI1,GNAQ,GRIN3A,Hdac,HIF1A,IGF1R,IKBKB,IKK (complex),Integrin alpha 6 beta 4,IRF3,IRF4,IRF5,ITCH,ITGB1,ITGB3,ITK,ITPR2,KIT,L-serine,L1CAM,LYN,MAP2K1,MAPK7,MET,MKNK1,MYD88,MYL2,NEU2,NOS2,NOTCH1,PARP1,PGR,PIK3C3,PIK3CA,PIK3CG,PKD1,…	3			-0.551	2.01e-13	0.0001	AADAC,ABCG2,ACKR2,ACSF3,ACTL6A,ACY1,AGFG2,AIF1L,AJUBA,AKT1S1,ALAD,ALDH2,ALDH3B1,AMBP,AMIGO1,AP1G2,AP1S1,AP2S1,ARAF,ARAP3,ARFGAP1,ARHGDIA,ARHGDIG,ARL2,ATP5F1D,ATP5PD,ATP9A,ATPAF2,BANK1,BCAN,BCAP31,BCKDHA,BCLAF1,BCR,BET1L,BLM,BMP8A,BMP8B,BOP1,BTC,C15orf39,C15orf48,C19orf33,C5AR1,CAMSAP2,CARS1,CASQ2,CATSPERG,CCAR1,CCNT1,CD109,CD151,CD28,CD79B,CD80,CDH15,CDK2,CDK5RAP3,CDK8,CDKN2AIPNL,CEBPB,CELA1,CENP…	474 (87)	86
PI3Kγ		group	ADRB,Akt,Ap1,AR,ATF2,ATM,AURKB,BCL6,CCR2,Cdc42,CDKN1B,CEBPA,CEBPB,CEBPD,CHUK,Creb,CREB1,CREBBP,CREM,CTNNB1,CYP19A1,disulfiram,DLX5,DUSP1,E2f,EGFR,EIF4E,ERBB4,ERK1/2,ESR1,ESR2,estrogen receptor,ETS1,ETV1,ETV5,EZH2,FOS,FOSB,FOXC1,FOXO1,FOXO3,FOXO4,GATA1,GATA4,Hdac,Hif1,HIF1A,Histone h3,HRAS,HSF1,HTT,IGF1R,IKBKB,IKK (complex),IL10,IRF1,IRF3,ITGB1,ITGB3,Jnk,JUN,KAT6A,KLF8,KRAS,LCK,LEF1,MAP2K5,MAP3K11…	3	Inhibited		-2.888	2.05e-13	0.0006	AADAC,ABCA7,ABCC5,ABCF3,ABLIM3,ACAT2,ACKR2,ACP2,ACTL6A,ADIRF,ADM,ADSL,AGFG2,AGTRAP,AHCYL1,AHSP,AIF1L,AJUBA,AKR7A2,ALDH2,ALG5,ALKBH5,AMBN,AMBP,AMDHD2,AMIGO1,AMPH,ANXA11,AP1G2,AP1S1,AP2S1,APBA2,APBA3,ARF6,ARFGAP1,ARHGAP27,ARHGDIG,ARHGEF5,ARL2,ARPC3,ARR3,ARRDC2,ASB6,ASF1B,ASPHD2,ATG9A,ATP5IF1,ATP5PD,ATP6AP1,B2M,B4GALNT1,B9D1,BAD,BANK1,BCAN,BCL2L10,BCL9,BCS1L,BET1L,BID,BLM,BMP8A,BMP8B,BNIP3,BOC,BOP1,…	639 (158)	157
PTPRO		phosphatase	ABL1,Akt,Alpha catenin,APC,APP,AR,ATF2,ATF4,ATM,BCL6,Calmodulin,CBL,CCR2,CD28,CD3,CD40,CDH2,CDKN1B,CEBPA,CEBPB,CEBPD,CHUK,CREB1,CREBBP,CREM,CSF1,CSK,CTNNB1,CXCL12,CYP19A1,cytarabine,disulfiram,DUSP1,EIF2AK3,EIF4E,EPHB2,EPOR,ERBB2,ERK1/2,ESR1,ESR2,ESRRA,estrogen receptor,ETS1,ETV5,EZH2,FADD,FGF2,FGFR1,FLT1,FOS,FOSB,FOXC1,FOXO3,G protein alpha i,GAB1,GATA1,GATA4,HDAC1,HIF1A,HIPK2,HNRNPK,HSF1,HSP90A…	3	Activated		5.337	2.15e-13	0.0009	AADAC,AARSD1,ABCA7,ABCC5,ABCF3,ACAT2,ACKR2,ACO2,ACSS2,ACTL6A,ADIPOR2,ADIRF,ADM,ADSL,AGA,AGAP3,AGFG2,AHCYL1,AHSP,ALAD,ALDH3B1,ALG5,ALKBH5,AMBN,AMBP,AMDHD2,AMIGO1,ANXA11,ANXA2,AP1G2,AP1S1,AP2S1,APBA3,ARAF,ARAP3,ARF3,ARFGAP1,ARHGDIG,ARHGEF5,ARPP19,ARR3,ARRDC2,ASB13,ASB6,ASF1B,ASGR2,ASIC3,ASPHD2,ATP5F1D,ATP5IF1,ATP5MC1,ATP5PD,ATP5PF,ATP6AP1,B2M,B4GALNT1,B4GAT1,B9D1,BAD,BCL2L10,BCL9,BCS1L,BID,BMP8A,BM…	708 (169)	163
DHRS7B		enzyme	ACLY,Akt,AMPK,Ap1,APC,AXIN1,BAX,BCL2,CBLB,CD274,CDKN1A,CEBPA,Creb,CTNNB1,DHRS7B,EGFR,EIF6,ERK,Gsk3,GSK3A,GSK3B,HDAC7,HSF1,IGF1R,IRS1,JUN,JUNB,JUND,KAT5,MAF,MAFB,MAPK8,MCL1,MITF,MMP9,MTORC1,MYB,MYC,MYOCD,NEUROG2,Nfat (family),NFATC1,NFATC2,NFATC4,NFE2L2,NFkB (complex),NFKBIA,NPM1,PDX1,Pp1c,PRKCD,PSEN1,SREBF1,SRF,STAT1,TBX21,TFEB,TNF,TP73	3	Activated		3.261	2.16e-13	0.0009	ABCA7,ABCF3,ABR,ACKR2,ACO2,ACP2,ACY1,ADA,ADAMTS7,ADAR,ADGRE1,ADGRG1,AGFG2,AGPAT2,AIF1L,AKAP1,AKR7A2,ALAD,ALDH2,ALKBH5,ALKBH7,AMDHD2,ANTXR1,ANXA4,AP1M2,APBA2,APBA3,ARHGDIA,ARHGDIG,ARL2,ARSI,ASNS,ATP5IF1,B4GALNT1,B9D1,BACE1,BAD,BAG2,BAG3,BANK1,BCKDHA,BCL9,BCR,BCS1L,BOP1,BORA,BRF2,BTC,BUD23,C15orf48,C1orf74,C5AR1,C7orf25,CALB1,CALM1 (includes others),CAPNS1,CASQ2,CCAR1,CCM2,CCT8,CD109,CD164,CD24,CD2…	501 (59)	58
UBXN1	-2.973	other	AHR,AR,ATM,ATR,AURKB,BARD1,BRCA1,CASR,CCND1,CDKN1A,CEBPA,CREBBP,CSF2,CXCL8,ELK1,ERK1/2,ESR1,estrogen receptor,FHL2,HIF1A,HNF4A,IGF1R,IL1B,IL6,IRF4,Map3k7,MAP3K7,MAP4K4,MAVS,MYC,NFkB (complex),NfkB1-RelA,NFKB2,NFKBIA,NLRP3,NOS2,NPM1,NR1I2,PGR,PLK1,POU2F1,POU2F2,PPARG,PPARα-RXRα,PRKAA,PRKCD,PXR ligand-PXR-Retinoic acid-RXRα,REL,RIPK1,SMAD3,STAT3,STAT4,STAT5A,TERT,TP53,TSC2,TWIST1,UBXN1	3			-0.581	2.23e-13	0.0007	ABCA7,ABCF3,ACKR2,ACO2,ACSF3,ACTL6A,ACY1,ADM,AGA,AHCYL1,AKAP1,AKT1S1,ALDH2,ALDH3B1,ALG5,ALKBH5,AMIGO1,ANGPTL6,ANTXR1,ANXA2,ANXA6,AP1G2,AP1M2,AP1S1,AP2S1,APOF,ARFGAP1,ARHGAP27,ARHGDIG,ARHGEF5,ASB13,ASIC3,ASNS,ATP5F1D,ATP5IF1,ATP5MC1,ATP5PD,ATP5PF,ATP5PO,ATP6AP1,ATPAF2,B4GALNT1,B9D1,BAG2,BAG3,BANK1,BBLN,BCAP31,BCAR1,BCL2L10,BCS1L,BET1L,BID,BOC,BRF2,BTC,BTNL2,C12orf57,C16orf74,C5AR1,CA9,CALB1,CAMKK2…	580 (58)	56
LPL		enzyme	26s Proteasome,AHR,AKT1,AKT2,Ap1,AR,ARNT,ATF2,ATM,BECN1,Calmodulin,CASP2,CASP3,CCR2,CDKN1A,CDKN1B,CDX2,CEBPA,CEBPB,CHUK,Creb,CREB1,CSF2,CTNNB1,CXCL8,DICER1,DNM1L,EGFR,EIF4EBP1,ELK1,ERBB2,ESR1,estrogen receptor,Focal adhesion kinase,FOXO1,FOXO3,GATA3,GHR,HIF1A,HNF4A,HOXA10,HRAS,IFNGR1,IKBKB,IKK (complex),IL10,IL1B,IL6,IRF1,IRF3,IRF4,IRF8,ITGB1,JAK2,Jnk,KCNIP3,KRAS,LEPR,LPL,MDM2,Mek,MTOR,MTORC1,MYC…	3			-1.479	2.29e-13	0.0014	ABCA7,ABCC5,ABCF3,ABLIM3,ABR,ACSF3,ACTL6A,ACTN2,ADIPOR2,ADIRF,ADM,ADRM1,AGA,AGFG2,AGTRAP,AHCYL1,AIP,AJUBA,AKR7A2,ALG5,ALKBH5,AMPD1,AMPH,ANGPTL6,ANKS3,ANTXR1,ANXA2,ANXA6,AP1G2,AP1M2,AP1S1,AP2S1,APBA2,APBA3,APOF,ARAF,ARF3,ARF6,ARFGAP1,ARHGDIA,ARHGEF5,ARL2,ARL6IP4,ARPC3,ASB13,ASF1B,ASIC3,ATG9A,ATP5F1D,ATP5IF1,ATP5PF,ATP5PO,ATP6AP1,ATP6V1E1,ATP6V1F,ATPAF2,B4GALNT1,B4GAT1,B9D1,BACE1,BAD,BAG2,BBLN,BCAN…	660 (110)	109
NADP		chemical - endogenous mammalian	ACACA,ADAM10,ADAM17,AKT1,ANXA7,Ap1,APP,AR,ATF2,ATM,BCL6,BMAL1,Calmodulin,CASR,CCND1,CDKN1A,CDKN1B,CEBPA,CEBPB,CFTR,Creb,CREB1,CRHR1,CTNNB1,CYP19A1,CYTH2,DHCR24,DUSP1,EGFR,EGLN,EIF2S1,EIF4E,EIF4EBP1,ELK1,EP300,EPAS1,ERBB2,ERBB4,ERK,ERK1/2,ESR1,estrogen receptor,ETV5,FAS,Focal adhesion kinase,FOS,GAB1,GATA2,GATA4,GRIN1,Hdac,HIF1A,HRAS,HSF1,IKK (complex),ITGAM,ITGB1,ITGB3,Jnk,KRAS,L-serine,LCK,MAP2K…	3			-1.926	2.38e-13	0.0077	AADAC,ABCA7,ABCC5,ABCF3,ACAT2,ACSF3,ACTL6A,ACVRL1,ACY1,ADA,ADAR,ADGRG1,ADIPOR2,ADM,AGTRAP,AHCYL1,AIP,AJUBA,AKAP1,AKR7A2,AKT1S1,ALDH2,ALG5,ALKBH5,AMBP,AMDHD2,AMIGO1,AMPD1,AMPH,ANTXR1,ANXA11,AP1G2,AP1M2,AP1S1,AP2S1,APBA2,APBA3,APOF,ARAF,ARF3,ARF6,ARFGAP1,ARPC3,ARRDC2,ASF1B,ATF2,ATP5IF1,ATP5MC1,ATP5PO,ATP6AP1,ATP6V1E1,ATP6V1F,ATPAF2,B4GALNT1,B4GAT1,B9D1,BAG3,BANK1,BCAN,BCAP31,BCAR1,BCL9,BCLAF1,BCS1L…	647 (135)	134
CUX1		transcription regulator	ADAM17,AGO2,AGT,Akt,ANXA7,Ap1,AR,ATF2,ATM,BCL6,C/EBP,CCND1,CCR2,Cdc42,CDKN1A,CDKN1B,CEACAM1,CEBPA,CEBPB,CEBPD,Creb,CREB1,CREBBP,CREM,CTNNB1,CUX1,DUSP1,E2f,EGFR,EGR1,EIF4EBP1,ELK1,ERBB2,ERK,ERK1/2,ESR1,ETS1,ETV1,ETV5,FAS,FER,Focal adhesion kinase,FOS,FOSB,FOXO1,FOXO3,GATA1,GATA4,GNAQ,GNAS,HAS2,Hif1,HIF1A,Histone h3,HRAS,IKK (complex),IL10,IRF1,ITCH,ITGB1,Jnk,JUN,KRAS,MAP2K4,MAP3K11,Mapk,MAPK1,MAPK…	3			-1.538	2.49e-13	0.0066	AADAC,ABCA7,ABCC5,ABCF3,ABCG2,ABLIM3,ACAT2,ACO2,ACSF3,ACTL6A,ACY1,ADAR,ADGRG1,ADIPOR2,ADRM1,ADSL,AGFG2,AGTRAP,AHSP,AKAP1,AKR7A2,AKT1S1,ALG5,ALKBH5,AMDHD2,AMIGO1,AMPD1,AMPH,ANTXR1,AP1G2,AP1M2,AP1S1,AP2S1,APBA2,APBA3,ARAF,ARF6,ARHGAP27,ARHGDIA,ARHGDIG,ARHGEF5,ARPC3,ARRDC2,ASB6,ASF1B,ASPHD2,ATG9A,ATP5IF1,ATP5PO,ATP6AP1,ATP6V1F,ATPAF2,B2M,B4GALNT1,B4GAT1,B9D1,BAG3,BANK1,BCAN,BCAP31,BCAR1,BCKDHA,BCL9,…	711 (135)	135
SH3GLB1		enzyme	26s Proteasome,AKT1,AKT2,AMPK,Ap1,APEX1,AR,ATF2,ATM,BAX,BTK,CASP3,caspase,CCND1,Cdk,CDKN1A,CEBPB,CHUK,Creb,CREB1,CTNNB1,DICER1,EIF4EBP1,ELK1,ERK,ERK1/2,ESR1,Focal adhesion kinase,FOXO1,FOXO3,GATA3,GSK3B,HIF1A,IKBKB,IKK (complex),IL10,IL18,IL33,IRS1,ITGB1,JUN,KCNIP3,KRAS,MAP2K1,MAP3K10,MAP3K11,Mapk,MAPK1,MAPK3,MAPK8,MAPT,MDM2,Mek,MTOR,MTORC1,MYC,NADPH oxidase,NFE2L2,NFkB (complex),NFKB1,NFKBIA,NOS…	3			-1.187	2.51e-13	0.0022	ABCA7,ABCC5,ABCF3,ABLIM3,ABR,ACAT2,ACKR2,ACTL6A,ACTN2,ACVRL1,ADA,ADGRG1,ADIPOR2,ADIRF,ADRM1,AGA,AGPAT2,AIP,AJUBA,AKAP1,AKR7A2,ALG5,ALKBH5,AMPH,ANKS3,ANTXR1,ANXA2,AP1G2,AP1M2,AP1S1,AP2S1,APBA2,APBA3,ARFGAP1,ARHGAP27,ARHGAP9,ARHGDIA,ARPC3,ASF1B,ATG9A,ATP5F1D,ATP5IF1,ATP5MC1,ATP5MJ,ATP5PF,ATP5PO,ATP6AP1,ATP6V1E1,ATP6V1F,B4GALNT1,B9D1,BANK1,BCAN,BCAR1,BCL9,BCS1L,BET1L,BLM,BOC,BOP1,BRF2,BRPF1,C12orf57…	597 (102)	101
ZMIZ1		transcription regulator	Akt,AKT1,androgen,AR,ATF2,ATF4,BAK1,BAX,BID,CCND1,Cdk,CDK4/6,CDKN1A,CDKN1B,CDKN2A,Creb,CREB1,CREBBP,CTNNB1,DKK1,EGFR,ELK1,EP300,ERBB2,ERK1/2,ESR1,F2,FOXO1,GCK,GLI1,GSC,GSK3B,HIF1A,HNF4A,Hsp27,IRF7,MAPK1,MAPK14,MAPK7,MDM2,Mek,mir-19,mir-22,MMP9,MTOR,MTORC1,MYC,NCOA2,NFkB (complex),NFKBIA,NR3C1,NR4A1,PAX5,PDPK1,Pka,PPARGC1A,PTEN,RB1,RBL2,RORC,SFRP1,SKIL,SMAD2,SMAD3,SP1,SRC (family),SREBF2,STAT3,STI…	3	Inhibited		-6.125	2.54e-13	0.0019	ABCA7,ABCF3,ABLIM3,ACAT2,ACSS2,ACTL6A,ACTN2,ACVRL1,ACY1,ADARB1,ADGRG1,ADIPOR2,ADIRF,ADM,ADSL,AGPAT2,AGTRAP,AIF1L,AIP,AKAP1,ALG5,ALKBH5,AMPD1,ANTXR1,ANXA4,ANXA6,AP1G2,AP1M2,AP1S1,AP2S1,APBA2,APBA3,APOF,ARFGAP1,ARG2,ARHGAP27,ARHGDIA,ARL2,ARR3,ASF1B,ASPHD2,ATF2,ATP5F1D,ATP5IF1,ATP5PD,ATP5PO,ATP6AP1,ATP6V1E1,ATP6V1F,ATP9A,B4GALNT1,B4GAT1,BAD,BAG2,BAG3,BANK1,BCAR1,BCR,BCS1L,BET1L,BOC,BOP1,BRF2,BRPF1,B…	691 (80)	79
NGB		transporter	Akt,AKT1,APC,AURKB,AXIN1,CBLB,CCND1,CDK4/6,CDKN1B,CEBPA,CEBPB,CHUK,CREBBP,CYP19A1,disulfiram,E2f,ELK1,ERK1/2,ESR1,ESR2,estrogen receptor,EZH2,FOXC1,FOXO1,FOXO3,FOXO4,GATA1,Gsk3,GSK3B,HDAC7,HIF1A,HTT,IGF1R,IKK (complex),IRF1,IRF3,KAT5,KAT6A,LEF1,MAFB,MAP3K1,MAP3K11,MAP3K8,MAPK1,MAPK8,MAPT,MASTL,MCL1,MDM2,MMP9,MTOR,MTORC1,MYB,MYC,MYOCD,NEUROG2,Nfat (family),NFAT5,NFATC1,NFATC2,NFATC4,NFE2L2,NFkB (c…	3	Activated		2.333	2.61e-13	0.0028	ABCA7,ABCF3,ABR,ACKR2,ACP2,ACSF3,ACTL6A,ACVRL1,ADAMTS7,ADAR,ADIPOR2,ADIRF,ADM,ADSL,AGTRAP,AHSP,AIF1L,AIP,AJUBA,AKAP1,AKR7A2,ALAD,ALDH2,ALKBH5,ALKBH7,AMBN,AMPD1,ANXA6,AP1G2,AP1S1,AP2S1,APBA3,ARFGAP1,ARHGAP27,ARHGDIG,ARL2,ARPP19,ARR3,ARSI,ASF1B,ASPHD2,ATG9A,ATP5IF1,ATP6V1E1,ATPAF2,B4GALNT1,BACE1,BAD,BANK1,BCAP31,BCKDHA,BCL2L10,BCR,BET1L,BID,BLM,BOP1,BORA,BRF2,BRPF1,BTF3,BUD23,C15orf48,C16orf74,C19o…	597 (103)	102
miR-342-3p (miRNAs w/seed CUCACAC)		mature microRNA	Akt,AKT1,Ap1,AR,ATF4,AURKB,CBLB,CCND1,CDK4/6,CDKN1A,CDKN2B,CEBPB,CHUK,Creb,CREBBP,CTNNB1,CYP19A1,disulfiram,DLX5,E2f,EGFR,ELK1,EP300,ERK,ESR1,ESR2,estrogen receptor,EZH2,FOXC1,FOXO1,FOXO3,GATA1,GSK3B,HIF1A,HSF1,HTT,IKK (complex),IRF1,IRF3,JUN,KAT6A,LEF1,MAP3K1,MAP3K11,MAP3K8,MAPK1,MAPK7,MAPK8,MASTL,MDM2,miR-342-3p (miRNAs w/seed CUCACAC),MLXIPL,MMP9,MTOR,MTORC1,Nfat (family),NFAT5,NFE2L2,NFkB (co…	3			1.555	2.62e-13	0.0063	ACAT2,ACP2,ACSF3,ACTL6A,ACVRL1,ADAR,ADARB1,ADCY5,ADGRG1,ADIPOR2,ADIRF,ADM,ADSL,AGFG2,AGPAT2,AHSP,AIF1L,AIP,AJUBA,AKAP1,AKR7A2,ALG5,AMBN,ANXA11,ANXA6,AP1G2,AP1M2,AP1S1,AP2S1,APBA2,APOF,ARAF,ARFGAP1,ARHGAP27,ARHGDIA,ARL2,ARPP19,ARR3,ASF1B,ASPHD2,ATG9A,ATP5PD,ATP5PF,ATP6AP1,ATP6V1E1,ATPAF2,B4GALNT1,B9D1,BAD,BANK1,BCAP31,BCKDHA,BCL2L10,BCL9,BCR,BCS1L,BET1L,BID,BLM,BNIP3,BOC,BOP1,BRF2,BRPF1,BTC,BTF3,C…	662 (103)	103
ITGA7		other	ADAM17,Akt,Ap1,AR,ATF2,ATM,BCL6,C/EBP,CCND1,CCR2,Cdc42,CDKN1A,CDKN1B,CEBPA,CEBPB,CEBPD,CHUK,Creb,CREB1,CREBBP,CREM,CTNNB1,DUSP1,E2f,EGFR,EGR1,ELK1,ERBB4,ERK,ERK1/2,ESR1,ETS1,ETV1,ETV5,FOS,FOSB,FOXO1,GATA1,GATA4,GNAQ,HAS2,Hif1,HIF1A,Histone h3,HRAS,IGF1R,IKBKB,IKK (complex),IL10,IRF1,ITGA7,ITGB1,ITGB3,Jnk,KLF8,LCK,MAP2,MAP2K5,MAP3K11,Mapk,MAPK1,MAPK8,MCM7,MDM2,MED1,Mek,MET,MITF,MKNK1,MMP9,MTOR,MTO…	3	Activated		2.179	2.64e-13	0.0019	AADAC,ABCA7,ABCF3,ABLIM3,ACAT2,ACO2,ACTL6A,ACY1,ADAR,ADIPOR2,ADIRF,ADSL,AGTRAP,AHCYL1,AHSP,AKR7A2,AKT1S1,ALDH2,ALG5,ALKBH5,AMBP,AMDHD2,AMIGO1,AMPD1,AP1G2,AP1M2,AP1S1,AP2S1,APBA2,APBA3,ARF6,ARFGAP1,ARHGAP27,ARHGDIG,ARHGEF5,ARPP19,ARRDC2,ASB6,ASF1B,ASPHD2,ATP5IF1,ATP5PD,ATP6AP1,ATP6V1F,B2M,B4GALNT1,B9D1,BANK1,BCAN,BCAR1,BCKDHA,BCL9,BCLAF1,BCS1L,BET1L,BMP8A,BMP8B,BOC,BOP1,BRF2,BRPF1,BTC,BTF3,C12orf5…	614 (125)	123
KLK3		peptidase	26s Proteasome,Akt,AKT1,AKT2,AMPK,ANXA2,Ap1,AR,ATF2,BAX,BTK,CCND1,CDKN1A,CEBPB,CHUK,Creb,CREB1,CTNNB1,EGFR,EIF4EBP1,ELK1,ERK,ERK1/2,ESR1,Focal adhesion kinase,FOXO1,FOXO3,FOXP3,GATA3,GRIN1,GSK3B,HIF1A,IKK (complex),IL10,IRF3,IRS1,ITGB1,Jnk,KCNIP3,KLK3,KRAS,MAP2K1,MAP2K1/2,MAP3K11,Mapk,MAPK1,MAPK3,MAPK8,MAPT,MDM2,Mek,MET,MMP9,MST1,MTOR,MTORC1,MYC,NADPH oxidase,NFE2L2,NFkB (complex),NFKB1,NFKBIA,NO…	3	Inhibited		-3.671	2.7e-13	0.0039	ABCA7,ABCC5,ABCF3,ABLIM3,ABR,ACAT2,ACP2,ACTL6A,ACTN2,ADA,ADGRG1,ADIPOR2,ADIRF,ADRM1,AGA,AGPAT2,AGTRAP,AIP,AJUBA,AKAP1,AKR7A2,ALDH2,ALG5,ALKBH5,AMPD1,AMPH,ANGPTL6,ANTXR1,ANXA2,AP1G2,AP1M2,AP1S1,AP2S1,APBA2,APBA3,ARFGAP1,ARG2,ARHGAP27,ARHGDIA,ARPC3,ASF1B,ASGR2,ATG9A,ATP5F1D,ATP5IF1,ATP5MC1,ATP5PF,ATP5PO,ATP6AP1,ATP6V1E1,ATP6V1F,B4GALNT1,B9D1,BANK1,BCAN,BCAR1,BCS1L,BET1L,BMP8A,BOC,BOP1,BRF2,C12orf57…	628 (103)	102
mepazine		chemical drug	Akt,AKT1,AMBRA1,Ap1,AURKB,BECN1,CBLB,CCND1,CDK4/6,CDKN1A,CDKN1B,CDKN2A,CEBPB,CHUK,Creb,CREBBP,CREM,CTNNB1,CYP19A1,disulfiram,DLX5,E2f,EGFR,ELK1,ERK,ERK1/2,ESR1,ESR2,estrogen receptor,EZH2,FOXC1,FOXO1,FOXO3,FOXO4,GATA1,GSK3B,HIF1A,HSF1,HTT,IKK (complex),IRF1,IRF3,JUN,KAT6A,L-serine,LEF1,MAP3K1,MAP3K11,MAP3K8,MAPK1,MAPK8,MASTL,MDM2,mepazine,MMP9,MTOR,MTORC1,MYC,Nfat (family),NFAT5,NFE2L2,NFkB (comp…	3			1.915	2.7e-13	0.0065	ABCA7,ABCF3,ACAT2,ACP2,ACSF3,ACTL6A,ACVRL1,ADAR,ADARB1,ADCY5,ADGRG1,ADIPOR2,ADIRF,ADM,ADSL,AGFG2,AGPAT2,AGTRAP,AHSP,AIF1L,AIP,AJUBA,ALKBH5,AMBN,ANXA11,ANXA4,ANXA6,AP1G2,AP1M2,AP1S1,AP2S1,APBA2,APBA3,ARFGAP1,ARHGAP27,ARHGDIA,ARL2,ARPP19,ARR3,ASF1B,ASPHD2,ATG9A,ATP5IF1,ATP6V1E1,ATPAF2,B4GALNT1,B9D1,BAD,BANK1,BCAP31,BCKDHA,BCL2L10,BCL9,BCS1L,BET1L,BID,BLM,BOC,BOP1,BRF2,BRPF1,BTC,BTF3,C15orf48,C16orf…	628 (103)	100
DCTN2		other	5-hydroxytryptamine,ADAM17,AGT,ANXA1,ANXA7,ATF6,ATM,Cdc42,CDX2,CEACAM1,CEBPA,CEBPB,CEBPD,CTNNB1,CYP19A1,DCTN2,DDIT3,E2f,EGFR,EIF4E,ELK1,EP300,ERBB2,ERBB4,ESR1,estrogen receptor,FER,FOXC2,FOXO1,FOXO3,GATA3,GATA4,GNAS,HBEGF,HDAC6,HIF1A,HRAS,IGF1,IKBKB,Integrin alpha 6 beta 4,IRF3,ITCH,Jnk,KAT5,KRAS,LAMP2,LEP,MAP3K7,MAPK8,MAPT,MARCKSL1,MEF2C,Mek,MITF,MKNK1,MTOR,MYB,MYC,NEDD9,Nfat (family),NFAT5,NFAT…	3			1.857	2.72e-13	0.0013	AADAC,ABCA7,ABCC5,ABCF3,ABCG2,ACKR2,ACSF3,ACTL6A,ACTR1B,ACY1,ADIPOR2,ADRM1,AGFG2,AGTRAP,AIF1L,AJUBA,AKAP1,AKR7A2,ALDH2,ALKBH5,ALKBH7,AMBN,AMBP,AMDHD2,AMPD1,AMPH,ANGPTL6,ANXA6,AP1G2,AP1S1,APBA3,ARAF,ARF6,ARFGAP1,ARG2,ARHGAP27,ARHGDIA,ARHGEF5,ARL2,ARPC3,ARPP19,ARR3,ARRDC2,ASF1B,ASIC3,ATG9A,ATP5IF1,ATP5MJ,ATP5PO,ATP6V1F,ATPAF2,B4GALNT1,B4GAT1,B9D1,BANK1,BCAP31,BCL9,BCLAF1,BCS1L,BET1L,BMP8B,BNIP3,BOP…	587 (108)	106
Foxp1		transcription regulator	Akt,AKT1,Ap1,AURKB,CBLB,CCND1,CDK4/6,CDKN1A,CDKN1B,CDKN2A,CEBPB,CHUK,Creb,CREBBP,CREM,CTNNB1,CYP19A1,disulfiram,DLX5,E2f,EGFR,ELK1,EP300,ERK,ERK1/2,ESR1,ESR2,estrogen receptor,EZH2,FOXC1,FOXO1,FOXO3,FOXO4,Foxp1,GATA1,GSK3B,HIF1A,HSF1,HTT,IKK (complex),IRF1,IRF3,JUN,KAT6A,L-serine,LEF1,MAP3K1,MAP3K11,MAP3K8,MAPK1,MAPK8,MASTL,MDM2,MMP9,MTOR,MTORC1,MYC,Nfat (family),NFAT5,NFE2L2,NFkB (complex),NFKB1…	3			1.698	2.75e-13	0.0083	ABCA7,ABCF3,ACAT2,ACP2,ACSF3,ACTL6A,ACVRL1,ACY1,ADAR,ADARB1,ADCY5,ADGRG1,ADIPOR2,ADIRF,ADM,ADSL,AGFG2,AGPAT2,AGTRAP,AHSP,AIF1L,AIP,AJUBA,ALKBH5,AMBN,AMPD1,ANXA11,ANXA4,ANXA6,AP1G2,AP1M2,AP1S1,AP2S1,APBA2,APBA3,ARFGAP1,ARHGAP27,ARHGDIA,ARL2,ARPP19,ARR3,ASF1B,ASPHD2,ATG9A,ATP5IF1,ATP6V1E1,ATPAF2,B4GALNT1,B9D1,BAD,BANK1,BCAP31,BCKDHA,BCL2L10,BCL9,BCS1L,BET1L,BID,BLM,BOC,BOP1,BRF2,BRPF1,BTC,BTF3,C15o…	641 (102)	101
citralva		chemical reagent	ADAM17,Ap1,AR,ATF2,BAK1,BAX,BCL6,C/EBP,CCAR2,CCND1,CCR2,CDKN1A,CDKN1B,CEBPA,CEBPB,CEBPD,CHUK,citralva,Creb,CREB1,CREBBP,CREM,CTNNB1,DUSP1,E2f,EGFR,EGR1,EIF4E,EIF4EBP1,ELAVL1,ELK1,ERBB4,ERK,ERK1/2,ESR1,ETS1,ETV1,ETV5,FGFR1,Focal adhesion kinase,FOS,FOSB,FOXO1,GATA1,GATA4,GNAQ,HAS2,Hif1,HIF1A,Histone h3,HMGA1,HRAS,Hsp27,IKBKB,IKK (complex),IL10,IRF1,IRF3,ITGB1,ITGB3,Jnk,L1CAM,MAP2K1,MAP2K4,MAP2K5,M…	3			-1.116	2.8e-13	0.0045	AADAC,ABCA7,ABCF3,ABLIM3,ACAT2,ACSF3,ACTL6A,ACY1,ADAR,ADGRE1,ADGRG1,ADIPOR2,ADSL,AGTRAP,AHCYL1,AHSP,AKAP1,AKR7A2,AKT1S1,ALDH2,ALG5,ALKBH5,AMBP,AMDHD2,AMIGO1,ANTXR1,AP1G2,AP1M2,AP1S1,AP2S1,APBA2,APBA3,ARF6,ARFGAP1,ARHGAP27,ARHGDIA,ARHGDIG,ARHGEF5,ARPP19,ARRDC2,ASB6,ASF1B,ASPHD2,ATP5IF1,ATP5PO,ATP6AP1,ATPAF2,B2M,B4GALNT1,B9D1,BAG3,BANK1,BCAN,BCAP31,BCAR1,BCL9,BCLAF1,BCS1L,BET1L,BID,BMP8B,BOC,BOP1,B…	675 (132)	130
cyamemazine		chemical drug	Akt,AKT1,Ap1,AURKB,CBLB,CCND1,CDK4/6,CDKN1A,CDKN1B,CDKN2A,CEBPB,CHUK,Creb,CREBBP,CREM,CTNNB1,cyamemazine,CYP19A1,disulfiram,DLX5,E2f,EGFR,ELK1,EP300,ERK,ERK1/2,ESR1,ESR2,estrogen receptor,EZH2,FOXC1,FOXO1,FOXO3,FOXO4,GATA1,GSK3B,HIF1A,HSF1,HTT,IKK (complex),IRF1,IRF3,JUN,KAT6A,L-serine,LEF1,MAP3K1,MAP3K11,MAP3K8,MAPK1,MAPK8,MASTL,MDM2,MMP9,MTOR,MTORC1,MYC,Nfat (family),NFAT5,NFE2L2,NFkB (complex)…	3			1.859	2.81e-13	0.0086	ABCA7,ABCF3,ACAT2,ACP2,ACSF3,ACTL6A,ACVRL1,ADAR,ADARB1,ADCY5,ADGRG1,ADIPOR2,ADIRF,ADM,ADSL,AGFG2,AGPAT2,AGTRAP,AHSP,AIF1L,AIP,AJUBA,ALKBH5,AMBN,AMPD1,ANXA11,ANXA4,ANXA6,AP1G2,AP1M2,AP1S1,AP2S1,APBA2,APBA3,ARFGAP1,ARHGAP27,ARHGDIA,ARL2,ARPP19,ARR3,ASF1B,ASPHD2,ATG9A,ATP5IF1,ATP6V1E1,ATPAF2,B4GALNT1,B9D1,BAD,BANK1,BCAP31,BCKDHA,BCL2L10,BCL9,BCS1L,BET1L,BID,BLM,BOC,BOP1,BRF2,BRPF1,BTC,BTF3,C15orf48,…	639 (102)	100
MSC2363318A		chemical drug	Akt,AKT1,Ap1,AURKB,CBLB,CCND1,CDK4/6,CDKN1A,CDKN1B,CDKN2A,CEBPB,CHUK,Creb,CREBBP,CREM,CTNNB1,CYP19A1,disulfiram,DLX5,E2f,EGFR,ELK1,EP300,ERK,ERK1/2,ESR1,ESR2,estrogen receptor,EZH2,FOXC1,FOXO1,FOXO3,FOXO4,GATA1,GSK3B,HIF1A,HSF1,HTT,IKK (complex),IRF1,IRF3,JUN,KAT6A,L-serine,LEF1,MAP3K1,MAP3K11,MAP3K8,MAPK1,MAPK8,MASTL,MDM2,MMP9,MSC2363318A,MTOR,MTORC1,MYC,Nfat (family),NFAT5,NFE2L2,NFkB (complex)…	3			1.859	2.81e-13	0.0086	ABCA7,ABCF3,ACAT2,ACP2,ACSF3,ACTL6A,ACVRL1,ADAR,ADARB1,ADCY5,ADGRG1,ADIPOR2,ADIRF,ADM,ADSL,AGFG2,AGPAT2,AGTRAP,AHSP,AIF1L,AIP,AJUBA,ALKBH5,AMBN,AMPD1,ANXA11,ANXA4,ANXA6,AP1G2,AP1M2,AP1S1,AP2S1,APBA2,APBA3,ARFGAP1,ARHGAP27,ARHGDIA,ARL2,ARPP19,ARR3,ASF1B,ASPHD2,ATG9A,ATP5IF1,ATP6V1E1,ATPAF2,B4GALNT1,B9D1,BAD,BANK1,BCAP31,BCKDHA,BCL2L10,BCL9,BCS1L,BET1L,BID,BLM,BOC,BOP1,BRF2,BRPF1,BTC,BTF3,C15orf48,…	639 (102)	100
PD173955		chemical drug	Akt,AKT1,Alpha catenin,ANXA1,Ap1,BCR-ABL1,CASP2,CAV1,CD247,CD28,CD3,CD3E,CD5,Cdc42,CDCP1,CDKN1B,CHUK,Creb,CREB1,CTNNB1,CXCL12,DAG1,E2f,EGFR,EGR1,EIF4E,ERBB2,ERK,ESR1,estrogen receptor,ETS1,EZR,FAS,FER,FHIT,FOS,FOXO3,FOXP3,GLI1,GNAQ,GNAS,GRIN3A,GSK3B,HBEGF,Hdac,HNRNPK,HRAS,IGF1R,IKBKB,IKK (complex),IRF4,IRF5,ITGB1,ITGB3,ITK,Jnk,JUN,KIT,KRAS,L-serine,L1CAM,LCK,LRP1,MAP2K1,Mapk,MAPK7,MAPK8,MAPK9,Mek…	3			1.123	2.87e-13	0.0038	AADAC,ABCC5,ACAT2,ACKR2,ACSF3,ACSS2,ACVRL1,ADA,ADGRG1,ADIPOR2,ADRM1,AGFG2,AGPAT2,AGTRAP,AHCYL1,AIF1L,AIP,AJUBA,AKT1S1,ALDH2,ALDH3B1,AMDHD2,ANXA2,ANXA6,AP1G2,AP1S1,AP2S1,APBA2,ARAF,ARAP3,ARF6,ARFGAP1,ARHGDIA,ARL2,ARPC3,ARPP19,ASNS,ATG9A,ATP5F1D,ATP5MC1,ATP5PF,ATP6V1E1,ATP6V1F,ATP9A,ATPAF2,B4GAT1,BAG2,BCAN,BCAP31,BCAR1,BCKDHA,BCL9,BCLAF1,BCR,BCS1L,BET1L,BLM,BMP8B,BOC,BOP1,BRF2,BTC,C15orf39,C15orf48…	622 (134)	132
beta-sitosterol		chemical reagent	Akt,AKT1,Ap1,AURKB,beta-sitosterol,CBLB,CCND1,CDK4/6,CDKN1A,CDKN1B,CDKN2A,CEBPB,CHUK,Creb,CREBBP,CREM,CTNNB1,CYP19A1,disulfiram,DLX5,DNTTIP1,E2f,EGFR,ELK1,EP300,ERK,ERK1/2,ESR1,ESR2,estrogen receptor,EZH2,FOXC1,FOXO1,FOXO3,FOXO4,GATA1,GSK3B,HIF1A,HSF1,HTT,IKK (complex),IRF1,IRF3,JUN,KAT6A,L-serine,LEF1,MAP3K1,MAP3K11,MAP3K8,MAPK1,MAPK8,MASTL,MDM2,MMP9,MTOR,MTORC1,MYC,Nfat (family),NFAT5,NFE2L2,NF…	3			1.859	2.93e-13	0.0087	ABCA7,ABCF3,ACAT2,ACP2,ACSF3,ACTL6A,ACVRL1,ADAR,ADARB1,ADCY5,ADGRG1,ADIPOR2,ADIRF,ADM,ADSL,AGFG2,AGPAT2,AGTRAP,AHSP,AIF1L,AIP,AJUBA,ALKBH5,AMBN,AMPD1,ANXA11,ANXA4,ANXA6,AP1G2,AP1M2,AP1S1,AP2S1,APBA2,APBA3,ARFGAP1,ARHGAP27,ARHGDIA,ARL2,ARPP19,ARR3,ASF1B,ASPHD2,ATG9A,ATP5IF1,ATP6V1E1,ATPAF2,B4GALNT1,B9D1,BAD,BANK1,BCAP31,BCKDHA,BCL2L10,BCL9,BCS1L,BET1L,BID,BLM,BOC,BOP1,BRF2,BRPF1,BTC,BTF3,C15orf48,…	639 (103)	100
dacomitinib		chemical drug	ADAM17,AGO2,AGT,Akt,ANXA7,Ap1,AR,ATF2,ATM,AURKB,BCL6,C/EBP,CCR2,CD247,CD28,CD3,CD3E,Cdc42,CDKN1B,CEACAM1,CEBPA,CEBPB,CEBPD,CHUK,Creb,CREB1,CREBBP,CREM,CTNNB1,CXCL12,CYP19A1,dacomitinib,DDR1,DDR2,DUSP1,EGFR,EIF4E,ERBB,ERBB2,ERBB4,ERK,ERK1/2,ESR1,ESR2,estrogen receptor,ETV1,ETV5,EZH2,FOS,FOSB,FOXC1,FOXO1,FOXO3,FOXO4,GATA1,GATA4,GNAS,HIF1A,HNRNPK,HRAS,HSF1,HSP90AB1,HTT,IKK (complex),IL10,IL12 (compl…	3	Activated		3.019	2.95e-13	0.0009	AADAC,AARSD1,ABCA7,ABCC5,ABCF3,ABCG2,ABLIM3,ACAT2,ACSS2,ACTL6A,ACY1,ADGRG1,ADIRF,ADM,ADRM1,ADSL,AGTRAP,AHSP,AIF1L,AJUBA,AKR7A2,ALG5,ALKBH5,AMBN,AMDHD2,AMIGO1,AMPH,ANXA11,AP1G2,AP1S1,AP2S1,APBA2,APBA3,ARAF,ARAP3,ARF6,ARHGAP27,ARHGEF5,ARL2,ARPC3,ARR3,ARRDC2,ASB6,ASF1B,ASPHD2,ATG9A,ATP5IF1,ATP6AP1,B2M,B4GALNT1,B4GAT1,B9D1,BAD,BAG3,BANK1,BCL2L10,BCL9,BCS1L,BET1L,BID,BLM,BMP8A,BMP8B,BNIP3,BOP1,BRF2,BR…	702 (162)	158
SNX1		transporter	ADAM17,AGO2,AGT,Akt,ANXA7,Ap1,AR,ATF2,ATM,BCL6,C/EBP,CCND1,CCR2,Cdc42,CDKN1A,CDKN1B,CEACAM1,CEBPA,CEBPB,CEBPD,Creb,CREB1,CREBBP,CREM,CTNNB1,DUSP1,E2f,EGFR,EGR1,EIF4EBP1,ELK1,ERBB2,ERK,ERK1/2,ESR1,ETS1,ETV1,ETV5,FAS,FER,Focal adhesion kinase,FOS,FOSB,FOXO1,FOXO3,GATA1,GATA4,GNAQ,GNAS,HAS2,Hif1,HIF1A,Histone h3,HRAS,IKK (complex),IL10,IRF1,ITCH,ITGB1,Jnk,JUN,KRAS,MAP2K4,MAP3K11,Mapk,MAPK1,MAPK14,MA…	3			1.615	2.98e-13	0.0067	AADAC,ABCA7,ABCC5,ABCF3,ABCG2,ABLIM3,ACAT2,ACO2,ACSF3,ACTL6A,ACY1,ADAR,ADGRG1,ADIPOR2,ADRM1,ADSL,AGFG2,AGTRAP,AHSP,AKAP1,AKR7A2,AKT1S1,ALG5,ALKBH5,AMDHD2,AMIGO1,AMPD1,AMPH,ANTXR1,AP1G2,AP1M2,AP1S1,AP2S1,APBA2,APBA3,ARAF,ARF6,ARHGAP27,ARHGDIA,ARHGDIG,ARHGEF5,ARPC3,ARRDC2,ASB6,ASF1B,ASPHD2,ATG9A,ATP5IF1,ATP5PO,ATP6AP1,ATP6V1F,ATPAF2,B2M,B4GALNT1,B4GAT1,B9D1,BAG3,BANK1,BCAN,BCAP31,BCAR1,BCKDHA,BCL9,…	709 (137)	136
MO25-STK11-STRAD		complex	26s Proteasome,ACACA,Akt,AKT1,ATF2,BECN1,CAB39,CAT,CSF1R,EGFR,EIF2A,EPHA2,ERBB2,ERK,ERK1/2,ERN1,ESR1,ETV4,FGFR4,FOXO1,GSK3B,HIF1A,HSF1,IGF1R,INSR,Jnk,LOC102724428/SIK1,MET,MO25-STK11-STRAD,MTOR,MTORC1,NOS3,NR3C1,OXSR1,P38 MAPK,PPARGC1A,PRKAA,PRKAA1,PRKAA2,PRKCZ,PRKN,PTPN11,RAF1,RELA,RET,RHOA,ROR2,RPTOR,Sik1,SIRT1,SMAD4,SMARCA4,SREBF1,STIM1,STK11,STRADA,TIE1,TP53,TSC1,TSC2,YAP1	3	Activated		2.631	3e-13	0.0002	ABLIM3,ACAT2,ACSF3,ACSS2,ACTL6A,ACY1,ADAR,ADARB1,ADGRE1,ADIPOR2,ADM,ADRM1,ADSL,AGA,AGTRAP,AIP,AKT1S1,ALDH2,AMPD1,ANXA11,ANXA2,ANXA6,AP1G2,AP1S1,AP2S1,ARFGAP1,ARPC3,ARR3,ASPHD2,ATF2,ATG9A,ATP5IF1,ATP6V1E1,ATP6V1F,ATP9A,ATPAF2,B4GAT1,BAD,BAG3,BANK1,BCAP31,BCKDHA,BCR,BCS1L,BET1L,BLM,BMP8A,BTC,BTF3,BTG4,C16orf74,C19orf33,C19orf53,C1orf105,C5AR1,C7orf25,CA9,CAMKK2,CAPNS1,CARS1,CASP8AP2,CASQ2,CASTOR2,C…	520 (61)	58
tecalcet		chemical reagent	ADAM17,AIFM1,Akt,AKT1,Ap1,AR,ATF2,BAD,BCL2L1,BCL6,CASR,CCND1,CCR2,CDKN1A,CEBPA,CEBPB,CEBPD,Creb,CREB1,CREBBP,CREM,CSF2,DUSP1,ECE1,EGFR,EGR1,EIF4EBP1,ELK1,ERBB4,ERK,ERK1/2,ESR1,ETS1,ETV1,ETV5,FOS,FOSB,GATA1,GATA4,GNAQ,GPRC6A,HAS2,HIF1A,IKK (complex),IL10,IRF1,ITGB1,Jnk,JUN,KCNJ10,MAPK1,MAPK8,MAPT,MED1,MITF,MKNK,MKNK1,MMP9,MTOR,MTORC1,MYC,MYOCD,MYRF,NADPH oxidase,Nfat (family),NFATC4,NFE2L2,NFKBIA,…	3			-1.473	3.07e-13	0.0039	AADAC,ABCA7,ABCF3,ABLIM3,ACO2,ACP2,ACSF3,ACTL6A,ACY1,ADAR,ADGRE1,ADIPOR2,ADSL,AHCYL1,AHSP,AIP,AKAP1,AKR7A2,AKT1S1,ALDH2,ALG5,ALKBH5,AMBP,AMDHD2,AMIGO1,ANTXR1,AP1G2,AP1M2,AP1S1,AP2S1,APBA2,APBA3,ARFGAP1,ARHGAP27,ARHGDIA,ARHGDIG,ARHGEF5,ARPP19,ARRDC2,ASB6,ASF1B,ASPHD2,ATP5IF1,ATP5PF,ATP6AP1,ATP6V1E1,ATP6V1F,ATPAF2,B2M,B4GALNT1,B9D1,BAG3,BCAN,BCAP31,BCAR1,BCKDHA,BCLAF1,BET1L,BMP8B,BOC,BOP1,BRF2,BTC,…	631 (100)	97
NCSTN		peptidase	ADAM17,AGO2,AGT,ANXA7,Ap1,AR,ATF2,ATM,BCL6,C/EBP,CCND1,CCR2,Cdc42,CDKN1A,CDKN1B,CEACAM1,CEBPA,CEBPB,CEBPD,Creb,CREB1,CREBBP,CREM,CTNNB1,DUSP1,E2f,EGFR,EGR1,EIF4EBP1,ELK1,ERBB2,ERK,ERK1/2,ESR1,ETS1,ETV1,ETV5,FAS,FER,Focal adhesion kinase,FOS,FOSB,FOXO1,FOXO3,GATA1,GATA4,GNAQ,GNAS,HAS2,Hif1,HIF1A,Histone h3,HRAS,IKK (complex),IL10,IRF1,ITCH,ITGB1,Jnk,JUN,KRAS,MAP2K4,MAP3K11,Mapk,MAPK1,MAPK14,MAPK8,…	3			1.43	3.23e-13	0.006	AADAC,ABCA7,ABCC5,ABCF3,ABCG2,ABLIM3,ACAT2,ACO2,ACSF3,ACTL6A,ACY1,ADAR,ADGRG1,ADIPOR2,ADIRF,ADRM1,ADSL,AGFG2,AGTRAP,AHSP,AKAP1,AKR7A2,AKT1S1,ALG5,ALKBH5,AMDHD2,AMIGO1,AMPD1,AMPH,ANTXR1,AP1G2,AP1M2,AP1S1,AP2S1,APBA2,APBA3,ARAF,ARF6,ARHGAP27,ARHGDIA,ARHGDIG,ARHGEF5,ARPC3,ARRDC2,ASB6,ASF1B,ASPHD2,ATG9A,ATP5IF1,ATP5PO,ATP6AP1,ATP6V1F,ATPAF2,B2M,B4GALNT1,B4GAT1,B9D1,BAG3,BANK1,BCAN,BCAP31,BCAR1,BCKDHA…	706 (139)	138
trapidil		chemical drug	ADAM10,Akt,AMPK,Ap1,APEX1,AR,ATF2,BCL6,BMAL1,CCND1,CDKN1B,CEBPB,CHUK,Creb,CREB1,cyclic AMP,DDIT3,DUSP1,E2f,EGFR,EIF4E,EIF4EBP1,ELK1,EPAS1,ERK,ERK1/2,ESR1,estrogen receptor,ETV5,Focal adhesion kinase,FOS,FOXO1,GATA2,GATA4,HIF1A,HRAS,HSF1,Hsp27,IKBKB,ITGAM,ITGB3,Jnk,L-serine,MAP2K1,MAP2K5,Mapk,MAPK1,MAPK11,MAPK12,MAPK13,MAPK14,MAPK3,MAPK7,MAPK8,MAPK9,MAPT,Mek,MITF,MKNK1,MYB,MYC,MYOD1,NADPH oxidase,…	3	Activated		2.082	3.3e-13	0.0074	ABCA7,ABCF3,ACAT2,ACP2,ACSF3,ACTL6A,ACY1,ADA,ADAR,ADGRE1,ADGRG1,AGPAT2,AGTRAP,AHCYL1,AKAP1,AKR7A2,AKT1S1,ALG5,ALKBH5,AMBP,AMDHD2,AMIGO1,AMPD1,ANXA11,ANXA2,AP1G2,AP1S1,AP2S1,APBA2,APBA3,ARF3,ARF6,ARFGAP1,ARHGDIG,ARHGEF5,ARPP19,ARRDC2,ASF1B,ATP5IF1,ATP5PO,ATP6AP1,ATP6V1F,ATPAF2,B4GALNT1,B9D1,BAG2,BAG3,BCAP31,BCLAF1,BCS1L,BET1L,BMP8B,BOC,BOP1,BTC,C12orf57,C15orf48,C1orf74,C7orf25,CA9,CALB1,CALM1 (in…	624 (95)	94
1beta,25-dihydroxyvitamin D3		chemical drug	1beta,25-dihydroxyvitamin D3,26s Proteasome,Akt,AKT1,AKT2,Alp,Ap1,AR,ATF2,BCL2L11,BTK,CBL,CDKN1A,CEBPB,CHUK,CITED2,Ck2 alpha,Creb,CREB1,CREBBP,CSF1,CTNNB1,DUSP1,EGFR,EIF4EBP1,ELK1,EP300,ERK,ERK1/2,ESR1,ETS1,Focal adhesion kinase,FOS,FOXO1,FOXO3,GATA3,GATA4,GSK3B,HIF1A,Histone h3,HSF1,IKBKB,IKK (complex),IL10,IRF3,ITGB1,Jnk,KAT5,KCNIP3,KLF4,KRAS,L1CAM,LIPE,MAP2K1,MAP3K11,Mapk,MAPK1,MAPK8,MDM2,Mek,…	3	Activated		2.131	3.32e-13	0.0063	ABCA7,ABCC5,ABCF3,ABLIM3,ABR,ACAT2,ACKR2,ACP2,ACSF3,ACTL6A,ACVRL1,ACY1,ADAR,ADGRG1,ADIPOR2,ADIRF,ADRM1,AGA,AIP,AJUBA,AKAP1,AKR7A2,ALG5,ALKBH5,ALKBH7,AMPD1,AMPH,ANTXR1,ANXA11,ANXA6,AP1G2,AP1M2,AP1S1,AP2S1,APBA2,APBA3,ARFGAP1,ARG2,ARHGAP27,ARHGDIA,ARPC3,ARRDC2,ASF1B,ASNS,ATG9A,ATMIN,ATP5F1D,ATP5IF1,ATP5PD,ATP5PF,ATP5PO,ATP6AP1,ATP6V1E1,ATP6V1F,ATPAF2,B4GALNT1,B9D1,BCAN,BCAP31,BCAR1,BCL2L10,BCL2L12,…	642 (128)	126
mir-342		microRNA	Akt,AKT1,Ap1,AR,ATF4,AURKB,CBLB,CCND1,CDK4/6,CDKN1A,CDKN2B,CEBPB,CHUK,Creb,CREBBP,CTNNB1,CYP19A1,disulfiram,DLX5,E2f,EGFR,ELK1,EP300,ERK,ESR1,ESR2,estrogen receptor,EZH2,FOXC1,FOXO1,FOXO3,GATA1,GSK3B,HIF1A,HSF1,HTT,IKK (complex),IRF1,IRF3,JUN,KAT6A,LEF1,MAP3K1,MAP3K11,MAP3K8,MAPK1,MAPK7,MAPK8,MASTL,MDM2,mir-342,MLXIPL,MMP9,MTOR,MTORC1,Nfat (family),NFAT5,NFE2L2,NFkB (complex),NFKB1,NFKBIA,NFKBID,…	3			1.595	3.35e-13	0.0063	ACAT2,ACP2,ACSF3,ACTL6A,ACVRL1,ADAR,ADARB1,ADCY5,ADGRG1,ADIPOR2,ADIRF,ADM,ADSL,AGFG2,AGPAT2,AHSP,AIF1L,AIP,AJUBA,AKAP1,AKR7A2,ALG5,AMBN,ANXA11,ANXA6,AP1G2,AP1M2,AP1S1,AP2S1,APBA2,APOF,ARAF,ARFGAP1,ARHGAP27,ARHGDIA,ARL2,ARPP19,ARR3,ASF1B,ASPHD2,ATG9A,ATP5PD,ATP5PF,ATP6AP1,ATP6V1E1,ATPAF2,B4GALNT1,B9D1,BAD,BANK1,BCAP31,BCKDHA,BCL2L10,BCL9,BCR,BCS1L,BET1L,BID,BLM,BNIP3,BOC,BOP1,BRF2,BRPF1,BTC,BTF3,C…	661 (103)	102
FCN-411		chemical drug	AGO2,AGT,Akt,AKT1,ANXA7,Ap1,AR,ATM,ATR,Cdc42,CEACAM1,Creb,CREB1,CTNNB1,EGFR,EGR1,ERBB2,ERBB3,ERBB4,ERK,ERK1/2,ESR1,estrogen receptor,ETV1,FAS,FCN-411,FOS,FOXO1,FOXO3,FYN,GNAS,HIF1A,HRAS,HSP90AB1,IGF1R,Integrin alpha 6 beta 4,ITCH,ITGB1,ITGB4,Jnk,JUN,KRAS,MAP2K1,MAP2K1/2,MAP2K4,Mapk,MAPK1,MAPK14,MAPK7,MAPK8,MDM2,MED1,Mek,MET,MTOR,MUC1,MXD1,NCOA3,NEDD9,NFkB (complex),NFkB (family),NFKB1,NFKBIA,NRG1…	3			0.725	3.5e-13	0.0054	AARSD1,ABCC5,ABCG2,ACAT2,ACP2,ACSF3,ACSS2,ACTL6A,ACTN2,ACY1,ADA,ADAR,ADCY5,ADGRG1,ADIPOR2,ADIRF,ADRM1,AGFG2,AGTRAP,AIP,AKT1S1,ALDH2,ALG5,AMIGO1,AMPH,ANXA2,ANXA6,AP1G2,AP1S1,AP2S1,APBA2,ARAF,ARF6,ARG2,ARPC3,ARPP19,ASNS,ATG9A,ATPAF2,B4GALNT1,B4GAT1,BANK1,BCAN,BCAP31,BCAR1,BCKDHA,BCL9,BCLAF1,BCR,BCS1L,BET1L,BLM,BMP8A,BNIP3,BOC,BOP1,BRF2,BTC,C12orf57,C16orf74,C19orf53,C5AR1,CA9,CABLES1,CALB1,CALM1 (i…	687 (99)	98
tamatinib		chemical drug	ADAM17,AMPK,Ap1,AR,ATF2,BCAP31,BCL6,BLNK,C/EBP,CCND1,CCR2,CD247,Cdc42,CDKN1A,CDKN1B,CEBPA,CEBPB,CEBPD,CHUK,CREB1,CREBBP,CREM,CTTN,DUSP1,EGFR,EGR1,EIF4EBP1,ELK1,ERBB4,ERK,ERK1/2,ESR1,ETS1,ETV1,ETV5,Focal adhesion kinase,FOS,FOSB,FOXO1,GATA1,GATA4,GNAQ,HAS2,HIF1A,HRAS,HSP90AB1,IKK (complex),IKZF1,IKZF3,IL10,IRF1,ITGB1,ITK,Jnk,JUN,LAT,LCK,LYN,MAP3K11,MAPK1,MAPK14,MAPK8,MAPT,MED1,MEF2C,MET,mir-21,MIT…	3			1.298	3.55e-13	0.0055	AADAC,ABCA7,ABCC5,ABCF3,ABLIM3,ACO2,ACSF3,ACTL6A,ACY1,ADAR,ADGRE1,ADIPOR2,ADM,ADSL,AGA,AGTRAP,AHCYL1,AHSP,AKAP1,AKR7A2,ALDH2,ALG5,ALKBH5,AMBP,AMDHD2,AMIGO1,AMPD1,AP1G2,AP1M2,AP1S1,AP2S1,APBA3,ARAP3,ARF3,ARFGAP1,ARG2,ARHGAP27,ARHGDIA,ARHGDIG,ARHGEF5,ARPP19,ARRDC2,ASB6,ASF1B,ASPHD2,ATG9A,ATP5IF1,ATP5MJ,ATP6AP1,ATP6V1F,ATPAF2,B2M,B4GALNT1,B9D1,BAG3,BANK1,BCAN,BCAP31,BCAR1,BCKDHA,BCLAF1,BET1L,BLM,BMP…	686 (133)	131
IGHE		other	ADAM10,ADAM17,Akt,Ap1,AR,ATF2,ATM,BCL6,CCND1,CCR2,CDKN1A,CDKN1B,CEBPA,CEBPB,CEBPD,CHUK,Creb,CREB1,CREBBP,CREM,CTNNB1,DUSP1,EGFR,EGR1,EIF4E,EIF4EBP1,ELK1,ERBB4,ERK,ERK1/2,ESR1,ETS1,ETV1,ETV5,Focal adhesion kinase,FOS,FOSB,FOXO3,GATA1,GATA4,GNAQ,HAS2,Hdac,HIF1A,Histone h3,HRAS,IGHE,IKBKB,IKK (complex),IL10,IRF1,IRF3,IRF8,ITGB1,JUN,KRAS,MAP2K1,MAP2K1/2,MAP2K5,Mapk,MAPK1,MAPK7,MAPK8,MAPT,MED1,Mek,MIT…	3	Inhibited		-3.101	3.58e-13	0.0056	AADAC,ABCA7,ABCC5,ABCF3,ABLIM3,ACAT2,ACKR2,ACO2,ACP2,ACSF3,ACTL6A,ADGRG1,ADSL,AGTRAP,AHCYL1,AHSP,AJUBA,AKAP1,AKR7A2,AKT1S1,ALDH2,ALG5,ALKBH5,AMBP,AMDHD2,AMIGO1,AMPD1,AMPH,ANTXR1,AP1G2,AP1M2,AP1S1,AP2S1,APBA2,APBA3,ARF6,ARFGAP1,ARG2,ARHGAP27,ARHGDIA,ARHGDIG,ARHGEF5,ARPC3,ARRDC2,ASB6,ASF1B,ASPHD2,ATG9A,ATP5IF1,ATP5PO,ATP6AP1,ATP6V1F,ATPAF2,B2M,B4GALNT1,B9D1,BAG3,BCAN,BCAP31,BCAR1,BCKDHA,BCL9,BCLAF1…	649 (127)	126
GNF-7		chemical drug	Akt,AKT1,Ap1,AR,BCR-ABL1,CBL,CBLB,CCND1,Cdc42,CDK4/6,CDKN1A,CDKN1B,CEBPB,CHUK,Creb,CREBBP,CTNNB1,CYP19A1,disulfiram,DLX5,E2f,EGFR,ELK1,EP300,ERK,ERK1/2,ESR1,ESR2,estrogen receptor,EZH2,FOXC1,FOXO1,FOXO3,FOXO4,GATA1,GLI1,GNF-7,GSK3B,Hdac,HIF1A,HRAS,HSF1,HTT,IKK (complex),IRF1,IRF3,Jnk,JUN,KAT6A,LEF1,MAP3K1,MAP3K10,MAP3K11,MAP3K8,MAP4K2,MAPK1,MAPK14,MAPK9,MASTL,MDM2,Mek,MMP9,MTOR,MTORC1,Nfat (famil…	3			-0.274	3.64e-13	0.0085	ACAT2,ACP2,ACSF3,ACTL6A,ACVRL1,ADAR,ADCY5,ADGRG1,ADIRF,ADM,ADSL,AGFG2,AGPAT2,AGTRAP,AHCYL1,AHSP,AIF1L,AIP,AJUBA,AKAP1,AKR7A2,ALDH2,ALG5,AMBN,AMPD1,ANXA11,ANXA4,ANXA6,AP1G2,AP1M2,AP1S1,AP2S1,APBA2,APBA3,ARF6,ARFGAP1,ARHGAP27,ARHGDIA,ARL2,ARPC3,ARPP19,ARR3,ASF1B,ASPHD2,ATG9A,ATP5PD,ATP6AP1,ATP6V1E1,ATP9A,ATPAF2,B4GALNT1,B9D1,BAD,BANK1,BCAP31,BCKDHA,BCL2L10,BCL9,BCR,BCS1L,BET1L,BID,BLM,BOC,BOP1,BRF2…	651 (111)	108
WP1066		chemical drug	ADAM17,AKT1,Ap1,AR,ATF2,BCAP31,BCL2L1,BCL6,BCR-ABL1,Calmodulin,CBL,CCND1,CD3E,Cdc42,CDKN1A,CDKN1B,CEBPA,CEBPB,CEBPD,CHUK,corticosterone,Creb,CREB1,CREBBP,CREM,DNM1L,DUSP1,EGFR,EIF4EBP1,ELK1,ERBB2,ERBB4,ERK1/2,ESR1,ETS1,ETV1,ETV5,Focal adhesion kinase,FOS,FOSB,FOXO1,GATA1,GATA4,GHR,glucocorticoid,GNAQ,HIF1A,HOXA10,HRAS,HSD11B2,HSP90AB1,IFNGR1,IKK (complex),IKZF1,IKZF3,IL10,ITGB1,JAK2,LCK,LEPR,MAPT…	3			1.319	3.77e-13	0.0028	AADAC,ABCA7,ABCC5,ABCF3,ABLIM3,ACO2,ACSF3,ACTL6A,ACY1,ADGRG1,ADIPOR2,ADM,ADSL,AGA,AGFG2,AHCYL1,AHSP,AIP,AJUBA,AKAP1,AKR7A2,ALDH2,ALG5,ALKBH5,AMBP,AMDHD2,AMIGO1,ANGPTL6,ANTXR1,AP1G2,AP1M2,AP1S1,AP2S1,APBA2,APBA3,ARF3,ARFGAP1,ARG2,ARHGDIA,ARHGDIG,ARHGEF5,ARL2,ARL6IP4,ARPP19,ARRDC2,ASB6,ASF1B,ASPHD2,ATG9A,ATP5IF1,ATP5PD,ATP6AP1,ATP6V1E1,ATP6V1F,ATPAF2,B4GALNT1,B4GAT1,B9D1,BAD,BAG3,BANK1,BCAN,BCAP31,…	664 (123)	123
serdemetan		chemical drug	Akt,AR,BCR-ABL1,BTK,CBL,Cdc42,CDKN1A,CDKN1B,CDKN2A,E2F1,ERK,ERK1/2,FANCD2,FBXW7,FLI1,FOXO1,FOXO3,GATA3,GLI1,GSK3B,Hdac,HDAC1,HIF1A,HIPK2,HRAS,IGF1R,JAK2,KAT5,LYN,MAP3K1,MDM2,MDM4,Mek,MYCN,NFATC1,NR3C1,PIK3CG,RAC2,RARA,RAS,RB1,RELA,REST,RHOA,RUNX3,serdemetan,SMAD2,SMAD3,SMAD4,SP1,STAT1,STAT3,STAT5a/b,STAT6,TP53,TP63,TP73,USP7	3	Inhibited		-2.217	3.96e-13	0.0013	ABCA7,ABCC5,ABCF3,ACO2,ACSF3,ACTL6A,ACTN2,ACVRL1,ADARB1,ADGRE1,ADGRG1,ADIRF,AGFG2,AGPAT2,AHCYL1,AIF1L,AJUBA,AKT1S1,ALDH2,ALG5,ALKBH7,ANTXR1,ANXA4,ANXA6,AP1M2,ARF6,ARHGAP27,ARL2,ARPC3,ASF1B,ATF2,ATP5F1D,ATP5IF1,ATP5PD,ATP6AP1,ATP6V1F,ATP9A,ATPAF2,B4GALNT1,B9D1,BAG2,BAG3,BANK1,BCAP31,BCAR1,BCKDHA,BCS1L,BLM,BOC,BOP1,C12orf57,C19orf33,C5AR1,CAPNS1,CARS1,CASQ2,CASTOR2,CD109,CD28,CD302,CDC25A,CDC45,CDH…	529 (58)	57
CNTN1		enzyme	AHR,Akt,AKT1,Alpha catenin,Ap1,AURKB,BTK,CBL,CCND1,CD247,CD28,CDK4/6,CDKN1A,CDKN1B,CEBPB,CHUK,CNTN1,Creb,CTNNB1,CYP19A1,CYTH1,disulfiram,DLX5,E2f,EGFR,ELK1,EP300,ERK,ERN1,ESR1,ESR2,estrogen receptor,EZH2,FOXC1,FOXO1,FOXO3,FOXO4,FYN,GATA1,GRIN1,GSK3B,HIF1A,HRAS,HSF1,HTT,IKBKB,IKK (complex),IRF1,IRF3,IRF7,ITCH,ITGB1,Jnk,JUN,KAT6A,KIT,L-tyrosine,LCK,LEF1,MAP3K11,Map3k7,MAP3K8,MASTL,MDM2,MMP9,MTOR,MT…	3			-1.889	4.01e-13	0.0088	ACAT2,ACKR2,ACP2,ACSF3,ACTL6A,ADCY5,ADGRE1,ADGRG1,ADIPOR2,ADIRF,ADM,ADSL,AGFG2,AGPAT2,AGTRAP,AHCYL1,AHSP,AIF1L,AIP,AJUBA,AKAP1,AKR7A2,ALDH2,AMBN,AMPD1,ANXA11,ANXA4,ANXA6,AP1G2,AP1M2,AP1S1,AP2S1,APBA2,APBA3,ARF6,ARFGAP1,ARHGAP27,ARHGDIA,ARL2,ARPP19,ARR3,ASF1B,ASPHD2,ATG9A,ATP5PD,ATP6V1E1,ATPAF2,B4GALNT1,B9D1,BAD,BANK1,BCAN,BCAP31,BCKDHA,BCL2L10,BCL9,BCR,BCS1L,BET1L,BID,BLM,BOC,BRF2,BRPF1,BTC,BTF3,…	646 (132)	130
AFDN		other	ADAM17,AFDN,Akt,AKT2,Alpha catenin,ANXA1,Ap1,AR,ATF2,BCL6,C/EBP,CASP2,CCND1,CCR2,CD247,CDH5,CDKN1A,CDKN1B,CEBPA,CEBPB,CEBPD,CHUK,Creb,CREB1,CREBBP,CREM,DAG1,DUSP1,E2f,EGFR,EIF4E,EIF4EBP1,ELK1,ERBB2,ERBB4,ERK1/2,ESR1,estrogen receptor,ETS1,ETV1,ETV5,FHIT,Focal adhesion kinase,FOS,FOSB,FOXO1,GATA1,GATA4,GNAS,GRIN3A,HAS2,HIF1A,Histone h3,HNRNPK,HRAS,IGF1R,IKBKB,IKK (complex),IL10,IQGAP1,IRF1,IRF4,IR…	3	Activated		2.002	4.05e-13	0.0089	ABCA7,ABCC5,ABCF3,ABLIM3,ACKR2,ACSF3,ACTL6A,ACY1,ADAR,ADGRG1,ADRM1,ADSL,AGFG2,AGTRAP,AHCYL1,AHSP,AIF1L,AJUBA,AKAP1,AKR7A2,AKT1S1,ALDH2,ALDH3B1,ALG5,ALKBH5,AMBP,AMDHD2,AMIGO1,AMPD1,ANTXR1,ANXA2,AP1G2,AP1M2,AP1S1,AP2S1,APBA2,APBA3,ARAP3,ARF6,ARFGAP1,ARHGAP27,ARHGDIA,ARHGDIG,ARHGEF5,ARL2,ARPC3,ARRDC2,ASB6,ASF1B,ASPHD2,ATP5IF1,ATP5PD,ATP6AP1,ATPAF2,B2M,B4GALNT1,B4GAT1,B9D1,BAG3,BANK1,BCAP31,BCLAF1,BE…	701 (168)	166
bumetanide		chemical drug	ADAM17,AGO2,AGT,ANXA7,Ap1,AR,ATF2,BCL6,BIRC2,bumetanide,C/EBP,CASP3,CCND1,CCR2,Cdc42,CDKN1A,CDKN1B,CEACAM1,CEBPA,CEBPB,CEBPD,Creb,CREB1,CREBBP,CREM,CTNNB1,DICER1,DUSP1,E2f,EGFR,EGR1,EIF4EBP1,ELK1,ERBB2,ERK,ERK1/2,ESR1,ETS1,ETV1,ETV5,FAS,FER,Focal adhesion kinase,FOS,FOSB,FOXO1,FOXO3,GATA1,GATA4,GNAQ,GNAS,HAS2,Hif1,HIF1A,HRAS,IKK (complex),IL10,IRF1,ITCH,ITGB1,Jnk,JUN,KRAS,MAP3K11,MAPK1,MAPK14,MAP…	3			1.924	4.08e-13	0.0055	AADAC,ABCA7,ABCC5,ABCF3,ABCG2,ABLIM3,ACAT2,ACSF3,ACTL6A,ACY1,ADAR,ADGRG1,ADIPOR2,ADRM1,ADSL,AGFG2,AGTRAP,AHSP,AKAP1,AKR7A2,AKT1S1,ALG5,ALKBH5,AMDHD2,AMIGO1,AMPD1,AMPH,ANKS3,ANTXR1,AP1G2,AP1M2,AP1S1,AP2S1,APBA2,APBA3,ARAF,ARF6,ARHGAP27,ARHGDIA,ARHGDIG,ARHGEF5,ARPC3,ARRDC2,ASB6,ASF1B,ASPHD2,ATG9A,ATP5IF1,ATP5PO,ATP6AP1,ATP6V1F,ATPAF2,B2M,B4GALNT1,B4GAT1,B9D1,BAG3,BANK1,BCAN,BCAP31,BCAR1,BCKDHA,BCL9…	703 (136)	134
CRK-CRKL-CBL		complex	26s Proteasome,AKT1,AKT2,AMPK,Ap1,AR,ATF2,BCR-ABL1,BTK,CBLC,CCND1,CDKN1A,CEBPB,CHUK,Creb,CREB1,CRK,CRK-CRKL-CBL,CRKL,CTNNB1,EGFR,EIF2AK3,EIF4EBP1,ELK1,ESR1,Focal adhesion kinase,FOXO1,FOXO3,GATA3,GSK3B,HIF1A,HRAS,IKBKB,IKK (complex),IL10,IRF3,IRS1,ITGB1,Jnk,JUN,KCNIP3,KRAS,MAP2K1,MAP3K11,MAPK1,MAPK3,MAPK8,MAPT,MDM2,Mek,MTOR,MTORC1,MYC,NADPH oxidase,NFE2L2,NFkB (complex),NFKB1,NFKBIA,NOS2,NR4A1,NR…	3			-0.784	4.28e-13	0.0039	ABCA7,ABCC5,ABCF3,ABLIM3,ABR,ACAT2,ACKR2,ACTL6A,ACTN2,ACVRL1,ACY1,ADGRG1,ADIPOR2,ADIRF,ADRM1,AGA,AGPAT2,AIP,AJUBA,AKAP1,AKR7A2,ALG5,ALKBH5,AMPH,ANTXR1,ANXA2,ANXA4,ANXA6,AP1G2,AP1M2,AP1S1,AP2S1,APBA2,APBA3,ARF6,ARFGAP1,ARHGAP27,ARPC3,ASF1B,ATG9A,ATP5F1D,ATP5IF1,ATP5MC1,ATP5PO,ATP6AP1,ATP6V1E1,ATP6V1F,B4GALNT1,B9D1,BANK1,BCAN,BCAR1,BCL9,BCS1L,BET1L,BLM,BOC,BOP1,BRF2,BTC,C12orf57,C16orf74,CALB1,CALM…	587 (97)	93
MLIP		transcription regulator	26s Proteasome,Akt,AKT1,Ap1,AR,BECN1,CBLB,CCND1,CCNE1,Cdc42,CDK4/6,CDKN1A,CDKN1B,CDKN2A,CEBPB,CHUK,Creb,CREB1,CREBBP,CREM,CYP19A1,disulfiram,DLX5,E2f,EGFR,EIF4EBP1,ERBB3,ERN1,ESR1,ESR2,EZH2,FGF10,FOXC1,FOXO1,FOXO3,FOXO4,GATA1,GSK3B,HIF1A,HRAS,HTT,IGF1R,IKK (complex),IRF1,IRF3,ITK,JUN,KAT6A,L-serine,LEF1,MAP3K11,MAP3K8,MAPK8,MASTL,MDM2,Mek,MLIP,MMP9,MTOR,MTORC1,MYC,NCOA3,Nfat (family),NFAT5,NFE2L2…	3			0.725	4.37e-13	0.0031	ABCA7,ABCF3,ACO2,ACP2,ACSF3,ACTL6A,ACVRL1,ADCY5,ADIRF,ADM,ADRM1,ADSL,AGA,AGFG2,AGPAT2,AHCYL1,AHSP,AIF1L,AIP,AJUBA,AKAP1,ALDH2,ALG5,ALKBH5,AMBN,ANXA6,AP1G2,AP1M2,AP1S1,AP2S1,APBA2,APBA3,ARAP3,ARF6,ARFGAP1,ARHGAP27,ARHGDIA,ARL2,ARPP19,ASF1B,ASPHD2,ATG9A,ATP5IF1,ATP5MC1,ATP6AP1,ATP6V1E1,ATPAF2,B4GALNT1,B9D1,BAD,BANK1,BCAP31,BCKDHA,BCL2L10,BET1L,BID,BOP1,BRF2,BRPF1,BTC,BTF3,C12orf57,C15orf48,C5AR1,C7…	616 (108)	106
ID3		transcription regulator	Akt,AKT1,Ap1,AURKB,CCND1,CDKN1A,CDKN1B,CEBPB,CHUK,Creb,CREBBP,CTNNB1,CYP19A1,disulfiram,DLX5,DMD,EGFR,EIF4E,EIF4EBP1,ELK1,EP300,ERK,ERK1/2,ESR1,estrogen receptor,EZH2,FOXA1,FOXA2,FOXC1,FOXO1,FOXO3,FOXO4,GATA1,GSK3B,HIF1A,HNF4A,HSF1,HTT,ID3,IKK (complex),IRF1,IRF3,JUN,KAT6A,LEF1,MAP3K11,MAP3K8,MAPK1,MAPK8,MASTL,MDM2,MEF2C,MMP9,MTOR,MTORC1,MYC,MYF5,MYOD1,Nfat (family),NFAT5,NFE2L2,NFkB (complex),NF…	3	Activated		2.913	4.81e-13	0.0082	ABCA7,ABCF3,ABLIM3,ACAT2,ACP2,ACSF3,ACTL6A,ACVRL1,ADA,ADARB1,ADCY5,ADGRG1,ADIRF,ADM,ADSL,AGFG2,AGPAT2,AGTRAP,AHSP,AIF1L,AIP,AKR7A2,ALDH2,ALKBH5,AMBN,AMPD1,ANXA11,ANXA4,ANXA6,AP1G2,AP1M2,AP1S1,AP2S1,APBA2,APBA3,ARAP3,ARFGAP1,ARHGAP27,ARHGDIA,ARL2,ARPP19,ARR3,ASF1B,ASPHD2,ATG9A,ATP5IF1,ATP5MJ,ATP5PD,ATP6V1E1,ATPAF2,B4GALNT1,B9D1,BAD,BANK1,BCAP31,BCKDHA,BCL2L10,BCL9,BCS1L,BET1L,BID,BLM,BOP1,BRF2,BRP…	663 (110)	109
PALLD	-2.35	other	Akt,AKT1,Alpha catenin,AMPK,ANXA1,Ap1,ATF2,CASP2,CAV1,CBL,CD247,CHUK,Creb,CTNNB1,DAB1,DAG1,E2f,EGFR,EGR1,EIF4E,ELK1,ERBB2,ERK,ERK1/2,ESR1,estrogen receptor,ETS1,FHIT,FOS,GAB1,GNAQ,GNAS,GRIN3A,GTF2I,HBEGF,HNRNPK,HRAS,IGF1R,IKBKB,IKK (complex),IQGAP1,IRF4,IRF5,ITGB1,ITGB3,ITK,Jnk,JUN,KIT,KRAS,L-serine,L1CAM,LRP1,MAP2K1,MAP2K1/2,MAP2K3,MAP2K6,MAP3K1,MAP3K11,Mapk,MAPK1,MAPK14,MAPK3,MAPK7,MAPK8,MAPK9,…	3	Inhibited		-4.11	4.93e-13	0.0048	AADAC,ABCA7,ABCC5,ABCF3,ACAT2,ACKR2,ACSS2,ACVRL1,ACY1,ADA,ADAR,ADGRG1,ADRM1,AGFG2,AGPAT2,AGTRAP,AHCYL1,AIF1L,AIP,AJUBA,AKAP1,AKT1S1,ALDH2,ALDH3B1,ALKBH5,AMPD1,ANTXR1,ANXA6,AP1G2,AP1S1,AP2S1,APBA2,ARAP3,ARF6,ARFGAP1,ARG2,ARHGDIA,ARL2,ARPC3,ARPP19,ASNS,ATP5F1D,ATP5IF1,ATP5MC1,ATP5PD,ATP5PF,ATP6V1E1,ATP6V1F,B4GAT1,BAG2,BAG3,BCAN,BCAR1,BCL9,BCLAF1,BCS1L,BET1L,BLM,BMP8A,BMP8B,BOC,BRF2,BTC,C15orf39,C15…	616 (135)	134
berbamine		chemical reagent	Akt,AKT1,AR,AURKB,berbamine,CAMK2G,CBLB,CCND1,CDK4/6,CDKN1A,CDKN1B,CEBPA,CEBPB,CREBBP,CTNNB1,CYP19A1,disulfiram,DLX5,E2f,EGFR,ELK1,ERK1/2,ESR1,ESR2,estrogen receptor,EZH2,FOS,FOXC1,FOXO1,FOXO3,FOXO4,GATA1,GATA4,GSK3B,HDAC4,HIF1A,HSF1,HTT,IKK (complex),IRF1,IRF3,KAT6A,LEF1,MAP3K1,MAP3K8,MAPK1,MAPK8,MASTL,MDM2,MET,mir-21,MTOR,MTORC1,MYC,Nfat (family),NFAT5,NFE2L2,NFKB1,NFKBIA,NFKBID,NGEF,NLRP3,NPM1…	3			1.683	5.04e-13	0.0048	ABCA7,ABCC5,ABCF3,ACAT2,ACP2,ACSF3,ACTL6A,ACVRL1,ADAR,ADCY5,ADGRG1,ADIPOR2,ADIRF,ADSL,AGFG2,AGTRAP,AHSP,AIF1L,AIP,AJUBA,AKAP1,AKR7A2,ALDH2,ALG5,ALKBH5,AMBN,AMPD1,ANXA11,ANXA6,AP1G2,AP1M2,AP1S1,AP2S1,APBA3,ARF6,ARFGAP1,ARG2,ARHGAP27,ARHGDIA,ARHGEF5,ARL2,ARPP19,ARR3,ARRDC2,ASF1B,ASPHD2,ATG9A,ATP5IF1,ATP5PD,ATP6AP1,ATP6V1E1,ATPAF2,BAD,BANK1,BCAP31,BCKDHA,BCL2L10,BCL9,BCR,BCS1L,BET1L,BID,BMP8A,BOC,BR…	653 (98)	97
PAPSS2		enzyme	Akt,AKT1,Ap1,AURKB,CBLB,CCND1,CDK4/6,CDKN1A,CDKN1B,CEBPB,CHUK,Creb,CREBBP,CTNNB1,CYP19A1,disulfiram,DLX5,E2f,EGFR,EIF4E,ELK1,ERK,ESR1,ESR2,estrogen receptor,EZH2,FGF2,FGFR1,FOXC1,FOXO1,FOXO3,FOXO4,GATA1,GSK3B,HIF1A,HSF1,HTT,IKK (complex),IRF1,IRF3,Jnk,JUN,KAT6A,LEF1,MAP3K1,MAP3K11,MAP3K8,Mapk,MAPK8,MASTL,MDM2,Mek,mir-198,MMP9,MTOR,MTORC1,MYC,Nfat (family),NFAT5,NFE2L2,NFkB (complex),NFKB1,NFKBIA,…	3	Activated		2.869	5.19e-13	0.0066	ABCA7,ABCF3,ACAT2,ACP2,ACSF3,ACTL6A,ACVRL1,ADCY5,ADGRG1,ADIPOR2,ADIRF,ADM,ADSL,AGAP3,AGFG2,AGPAT2,AGTRAP,AHSP,AIF1L,AIP,AKR7A2,ALKBH5,AMBN,ANXA11,ANXA4,ANXA6,AP1G2,AP1M2,AP1S1,AP2S1,APBA2,APBA3,ARFGAP1,ARHGAP27,ARHGDIA,ARL2,ARPP19,ARR3,ASF1B,ASPHD2,ATG9A,ATP5IF1,ATP5PD,ATP6V1E1,ATPAF2,B4GALNT1,B9D1,BAD,BANK1,BCAP31,BCKDHA,BCL2L10,BCL9,BCS1L,BET1L,BID,BLM,BOC,BOP1,BRF2,BRPF1,BTC,BTF3,C15orf48,C16o…	630 (109)	108
copanlisib		chemical drug	26s Proteasome,Akt,AKT1,AMPK,Ap1,AR,ATF2,BAX,BTK,CCND1,CDKN1A,CEBPB,CHUK,copanlisib,Creb,CREB1,CTNNB1,EIF4EBP1,ELK1,ERK,ESR1,FOXO1,FOXO3,GATA3,GSK3B,HIF1A,IKBKB,IKK (complex),IL10,IRF3,IRS1,ITGB1,Jnk,JUN,KCNIP3,KRAS,MAP2K1,MAP2K1/2,Mapk,MAPK1,MAPK3,MAPK8,MAPT,MDM2,Mek,MTOR,MTORC1,MYC,NADPH oxidase,NFE2L2,NFKB1,NFKBIA,NOS2,NR4A1,NRAS,OXSR1,PDK1,PDPK1,PI3K (complex),PIK3C3,PIK3CA,PIK3CD,PIK3CG,Pkc(…	3	Activated		2.087	5.44e-13	0.0039	ABCA7,ABCC5,ABCF3,ABLIM3,ABR,ACAT2,ACKR2,ACP2,ACTL6A,ACTN2,ACVRL1,ADA,ADGRG1,ADIPOR2,ADIRF,ADRM1,AGA,AGPAT2,AIP,AJUBA,AKAP1,AKR7A2,ALG5,ALKBH5,AMPH,ANTXR1,ANXA2,ANXA4,AP1G2,AP1M2,AP1S1,AP2S1,APBA2,APBA3,ARFGAP1,ARG2,ARHGAP27,ARHGDIA,ARPC3,ASF1B,ASNS,ATG9A,ATP5F1D,ATP5IF1,ATP5MC1,ATP5PF,ATP5PO,ATP6AP1,ATP6V1E1,ATP6V1F,B4GALNT1,B9D1,BAD,BANK1,BCAN,BCAR1,BCL9,BCS1L,BET1L,BOC,BOP1,BRF2,BRPF1,C12orf57…	597 (90)	89
FKBP4	-3.156	enzyme	Akt,Ap1,AR,ATM,AURKB,CBLB,CCND1,CDKN1A,CDKN1B,CEBPB,CHUK,CREB1,CTNNB1,CYP19A1,DDX5,disulfiram,DLX5,ELK1,ERBB2,ESR1,estrogen receptor,EZH2,FKBP4,FOS,FOXC1,FOXO1,FOXO3,FOXO4,GATA1,GNAQ,GNAS,HSF1,HTT,IKK (complex),IRF1,IRF3,JUN,KAT6A,LEF1,MAP3K1,MAP3K8,MAPK7,MAPK8,MASTL,MDM2,Mek,MTOR,MTORC1,MYC,NCOA1,NCOA2,Nfat (family),NFE2L2,NFKB1,NFKBIA,NGEF,NLRP3,NPM1,NR3C2,NR4A1,NRF1,PDGFRB,PDX1,PGR,POU5F1,PPAR…	3			-0.354	5.55e-13	0.0044	ABCA7,ABCF3,ABCG2,ACAT2,ACP2,ACSF3,ACVRL1,ADARB1,ADCY5,ADGRG1,ADIPOR2,ADIRF,ADM,ADSL,AGFG2,AGTRAP,AHCYL1,AHSP,AIF1L,AKR7A2,ALG5,ALKBH5,AMBN,AMIGO1,AMPD1,ANXA11,ANXA6,AP1G2,AP1M2,AP1S1,AP2S1,APBA3,ARF3,ARFGAP1,ARG2,ARHGDIA,ARHGDIG,ARL2,ARPP19,ARR3,ASF1B,ASPHD2,ATG9A,ATP5IF1,ATP6AP1,ATPAF2,B4GALNT1,B4GAT1,B9D1,BAD,BANK1,BCAP31,BCKDHA,BCL2L10,BCL9,BET1L,BID,BLM,BOC,BOP1,BRF2,BRPF1,BTF3,C12orf57,C15o…	645 (95)	95
TRIM25		transcription regulator	ACACA,AHR,Akt,AKT1,AKT3,androgen,AR,ATM,CCND1,Cdc42,CDKN1B,CDKN2A,CEBPA,CEBPB,Creb,CREB1,CREBBP,CSF2,EGFR,EIF4E,ELK1,ERBB2,ERBB3,ERK1/2,ESR1,FBXW7,FGF10,FLI1,FOXM1,FOXO1,GATA3,GSK3B,HDAC1,HNF4A,HRAS,IFIH1,IFNB1,IKBKE,IL1B,IL6,IRF4,ITK,KAT5,KRAS,MAP2K4,MAP3K1,Map3k7,MAP3K8,MAP4K4,MAPK1,MAPK11,MAPK12,MAPK13,MAPK14,MAPK3,MAPK7,MAVS,MDM2,Mek,MTOR,MTORC1,MYCN,NCOA2,NCOA3,NFkB (complex),NFKB2,NLRP3,NOD…	3	Inhibited		-3.966	5.6e-13	0.0013	ABCA7,ABCF3,ACKR2,ACO2,ACTN2,ADGRE1,ADIRF,ADM,AGA,AGFG2,AHCYL1,AIF1L,AIP,AJUBA,AKAP1,AKT1S1,ALDH2,ALDH3B1,ALG5,ALKBH7,AMPD1,AMPH,ANGPTL6,ANXA4,AP1G2,AP1S1,AP2S1,APBA2,APOF,ARAP3,ARF6,ARFGAP1,ARG2,ARHGDIA,ARHGEF5,ARL2,ARPC3,ARPP19,ASB13,ASIC3,ATG9A,ATP5IF1,ATP5MC1,ATP6AP1,ATP6V1E1,ATP6V1F,B4GALNT1,B4GAT1,BAG2,BBLN,BCL2L10,BCR,BET1L,BID,BOC,BOP1,BRPF1,BTNL2,C12orf57,C15orf48,C16orf74,C7orf25,CALB1,…	623 (106)	105
bosutinib		chemical drug	ABL1,ADAM17,Alpha catenin,Ap1,APP,AR,ATM,ATR,AXL,BCR (complex),BCR-ABL1,bosutinib,BTK,c-Src,CAMK2,CASP2,CAV1,CCND1,CD247,CD3,CD40,CD44,CD5,Cdc42,CDKN1B,CHUK,Creb,CREB1,CSF1,CSF1R,CSK,CTNNB1,cytarabine,DAG1,E2f,EIF4E,EPHA,Ephb,ERBB,ERBB2,ERBB3,ESR1,estrogen receptor,ETS1,FER,FGF2,FOS,FOXO1,FOXO3,GLI1,GNAQ,GNAS,GRIN3A,HCK,Hdac,Histone h3,HNF4A,HRAS,IGF1R,IKBKB,IKBKG,IKZF1,IRF3,IRF4,IRF5,ITGB1,ITGB3…	3	Activated		2.127	5.76e-13	0.0004	AADAC,ABCA7,ABCF3,ACAT2,ACKR2,ACVRL1,ADGRE1,ADIPOR2,ADIRF,ADRM1,AGAP3,AGFG2,AGTRAP,AHCYL1,ALAD,ALDH2,ALDH3B1,ALG5,ALKBH5,AMBN,AMIGO1,AMPD1,AP1G2,AP1S1,AP2S1,APBA2,APOF,ARAF,ARAP3,ARF3,ARF6,ARFGAP1,ARHGDIG,ARPC3,ARPP19,ATP5F1D,ATP5IF1,ATP5MJ,ATP6AP1,ATP9A,B4GALNT1,B4GAT1,B9D1,BANK1,BCAN,BCKDHA,BCL2L12,BCL9,BCLAF1,BCS1L,BET1L,BLM,BMP8B,BRF2,BRPF1,BTNL2,C12orf57,C15orf39,C15orf48,C16orf74,C19orf33,C…	575 (155)	146
AHSA1		other	ADAM10,ADAM17,AHSA1,Akt,AKT2,Alpha catenin,ANXA1,Ap1,AR,ATF2,BCL6,C/EBP,CASP2,CCND1,CCR2,CD247,CDK2,CDKN1A,CDKN1B,CEBPA,CEBPB,CEBPD,CHUK,Creb,CREB1,CREBBP,CREM,CTNNB1,DAG1,DUSP1,E2f,EGFR,EGR1,EIF2S1,EIF4E,EIF4EBP1,ELK1,ERBB2,ERBB4,ERK,ERK1/2,ESR1,estrogen receptor,ETS1,ETV1,ETV5,FHIT,Focal adhesion kinase,FOS,FOSB,FOXO1,FOXO3,GATA1,GATA4,GNAS,GRIN3A,HAS2,Hif1,HIF1A,Histone h3,HNRNPK,HRAS,IGF1R,IK…	3	Inhibited		-2.129	5.79e-13	0.0102	ABCA7,ABCC5,ABCF3,ABLIM3,ACAT2,ACKR2,ACSF3,ACTL6A,ACY1,ADAR,ADGRG1,ADRM1,ADSL,AGFG2,AGTRAP,AHCYL1,AHSP,AIF1L,AJUBA,AKAP1,AKR7A2,AKT1S1,ALDH2,ALDH3B1,ALG5,ALKBH5,AMBP,AMDHD2,AMIGO1,AMPD1,ANTXR1,AP1G2,AP1M2,AP1S1,AP2S1,APBA2,APBA3,ARAP3,ARF6,ARFGAP1,ARG2,ARHGAP27,ARHGDIA,ARHGDIG,ARHGEF5,ARL2,ARPC3,ARRDC2,ASB6,ASF1B,ASPHD2,ATG9A,ATP5IF1,ATP5PD,ATP6AP1,ATPAF2,B2M,B4GALNT1,B4GAT1,B9D1,BAG3,BANK1,BCAP3…	717 (182)	181
Cbp/p300-Maf-Nfe2l2		complex	26s Proteasome,Akt,Ap1,AR,ATF2,ATM,BCL6,BTK,CASP8,Cbp/p300,Cbp/p300-Maf-Nfe2l2,CDK9,Creb,CREBBP,CRTC2,CTNNB1,EP300,ESR1,ETV1,FANCD2,FOXA2,FOXM1,FOXO1,GATA1,GATA4,GLI1,GLI2,GLI3,GSK3B,HCFC1,HIF1A,HMOX1,HNF4A,IRF3,JUN,JUNB,KLF1,MAF,MDM2,MEF2C,MYC,MYOD1,NCOA1,NEUROD1,NEUROG1,NEUROG2,NFE2L2,NFkB (complex),NQO1,NR3C1,NR3C2,PARP1,PDX1,Pkc(s),POU1F1,PPARA,PPARG,RB1,RBL2,SMAD2,SOX2,SP1,SP3,STAT1,STAT3,T3…	3	Inhibited	biased	-5.862	6.01e-13	0.0028	AADAC,ABCA7,ABCF3,ACO2,ACP2,ACSF3,ACSS2,ACTL6A,ACTN2,ACVRL1,ACY1,ADARB1,ADGRE1,ADIRF,ADRM1,AHSP,AKAP1,AKR7A2,AKT1S1,ALAD,ALG5,ALKBH5,ANXA2,ANXA6,AP1G2,AP1S1,AP2S1,APBA2,APBA3,ARFGAP1,ARHGDIA,ARRDC2,ATP5IF1,ATP5MC1,ATP5MJ,ATP5PD,ATP6AP1,ATP6V1F,ATP9A,ATPAF2,B2M,B4GALNT1,BANK1,BCAN,BCAP31,BCKDHA,BCL9,BCLAF1,BCS1L,BLM,BNIP3,BOC,BOP1,BTNL2,C12orf57,C19orf33,C5AR1,CA9,CALB1,CALM1 (includes others),CAR…	595 (71)	70
CRLR-RAMP3 (complex)		complex	26s Proteasome,Akt,AKT1,AMPK,ANXA7,Ap1,ATF2,ATM,BAX,BTK,CALCRL,CBL,CCND1,CDKN1A,CEBPB,CHUK,Creb,CREB1,CRLR-RAMP3 (complex),CTNNB1,EGFR,EIF4E,ELK1,ERK1/2,ESR1,FOXO1,FOXO3,GATA3,GNAQ,GSK3B,Gαq,Hdac,HIF1A,HRAS,IKBKB,IKK (complex),IL10,IRF3,IRS1,ITGB1,Jnk,KCNIP3,KRAS,MAP2K1,MAP2K5,Mapk,MAPK1,MAPK3,MAPK7,MAPK8,MAPK9,MDM2,Mek,MTOR,MTORC1,MYC,NADPH oxidase,Nfat (family),NFE2L2,NFkB (complex),NFKB1,NFKBI…	3	Inhibited		-3.277	6.1e-13	0.0069	ABCA7,ABCC5,ABCF3,ABLIM3,ABR,ACAT2,ACKR2,ACSF3,ACTL6A,ACTN2,ADA,ADCY5,ADGRG1,ADIPOR2,ADIRF,ADRM1,AGA,AGPAT2,AIP,AJUBA,AKAP1,AKR7A2,ALKBH5,AMPD1,AMPH,ANXA2,ANXA4,ANXA6,AP1G2,AP1M2,AP1S1,AP2S1,APBA2,APBA3,ARAF,ARF6,ARFGAP1,ARHGAP27,ARPC3,ASF1B,ASNS,ATG9A,ATP5F1D,ATP5IF1,ATP5MC1,ATP5PO,ATP6V1E1,ATP6V1F,ATPAF2,B9D1,BANK1,BCAN,BCAP31,BCAR1,BCL9,BCS1L,BET1L,BLM,BNIP3,BOC,BRF2,BTC,C15orf39,C15orf48,C16o…	626 (117)	113
CRLR-RAMP2 (complex)		complex	26s Proteasome,Akt,AKT1,AMPK,ANXA7,Ap1,ATF2,ATM,BAX,BTK,CALCRL,CBL,CCND1,CDKN1A,CEBPB,CHUK,Creb,CREB1,CRLR-RAMP2 (complex),CTNNB1,EGFR,EIF4E,ELK1,ERK1/2,ESR1,FOXO1,FOXO3,GATA3,GNAQ,GSK3B,Gαq,Hdac,HIF1A,HRAS,IKBKB,IKK (complex),IL10,IRF3,IRS1,ITGB1,Jnk,KCNIP3,KRAS,MAP2K1,MAP2K5,Mapk,MAPK1,MAPK3,MAPK7,MAPK8,MAPK9,MDM2,Mek,MTOR,MTORC1,MYC,NADPH oxidase,Nfat (family),NFE2L2,NFkB (complex),NFKB1,NFKBI…	3	Inhibited		-3.277	6.1e-13	0.0069	ABCA7,ABCC5,ABCF3,ABLIM3,ABR,ACAT2,ACKR2,ACSF3,ACTL6A,ACTN2,ADA,ADCY5,ADGRG1,ADIPOR2,ADIRF,ADRM1,AGA,AGPAT2,AIP,AJUBA,AKAP1,AKR7A2,ALKBH5,AMPD1,AMPH,ANXA2,ANXA4,ANXA6,AP1G2,AP1M2,AP1S1,AP2S1,APBA2,APBA3,ARAF,ARF6,ARFGAP1,ARHGAP27,ARPC3,ASF1B,ASNS,ATG9A,ATP5F1D,ATP5IF1,ATP5MC1,ATP5PO,ATP6V1E1,ATP6V1F,ATPAF2,B9D1,BANK1,BCAN,BCAP31,BCAR1,BCL9,BCS1L,BET1L,BLM,BNIP3,BOC,BRF2,BTC,C15orf39,C15orf48,C16o…	626 (116)	113
TCF7L1		transcription regulator	Akt,AKT1,Ap1,AURKB,AXIN1,CCAR2,CCND1,CDK4/6,CDKN1A,CDKN1B,CEBPB,CHUK,Creb,CREBBP,CYP19A1,disulfiram,DLX5,E2f,EGFR,ELAVL1,ELK1,EP300,ESR1,ESR2,estrogen receptor,EZH2,FLT1,FOXC1,FOXO1,FOXO3,FOXO4,GATA1,HIF1A,HMGA1,HSF1,HTT,IKK (complex),IRF1,IRF3,JUN,KAT6A,MAP3K8,MAPK1,MAPK8,MASTL,MDM2,MMP9,MTOR,MTORC1,MYC,NCL,Nfat (family),NFAT5,NFE2L2,NFkB (complex),NFKBIA,NFKBID,NGEF,NLRP3,Notch,NPM1,NQO1,NR4A1,…	3			-1.989	6.19e-13	0.0056	ABCA7,ABCF3,ACKR2,ACP2,ACSF3,ACTL6A,ACVRL1,ADAR,ADARB1,ADCY5,ADGRG1,ADIPOR2,ADIRF,ADM,ADSL,AGA,AGFG2,AGPAT2,AGTRAP,AHSP,AIF1L,AIP,AKR7A2,ALKBH5,AMBN,AMPD1,ANXA11,ANXA4,ANXA6,AP1G2,AP1M2,AP1S1,AP2S1,APBA2,APBA3,ARFGAP1,ARHGAP27,ARL2,ARPP19,ARR3,ASF1B,ASPHD2,ATG9A,ATP5IF1,ATP5PD,ATP6V1E1,ATPAF2,B4GALNT1,B9D1,BAD,BANK1,BCAP31,BCKDHA,BCL2L10,BET1L,BID,BLM,BOC,BOP1,BRF2,BRPF1,BTF3,C15orf48,C16orf74,C1…	632 (113)	113
PCMT1		enzyme	ADAM17,Akt,Alpha catenin,ANXA1,Ap1,APP,CASP2,CBL,CBLB,CD247,Cdc42,CDK4/6,CDKN1A,CDKN1B,CEBPA,CEBPB,CHUK,CREB1,CREBBP,CTNNB1,CYP19A1,DAG1,disulfiram,DLX5,E2f,EGFR,EIF4E,ELK1,ERBB2,ERK,ESR1,ESR2,estrogen receptor,ETS1,EZH2,EZR,FOS,FOXC1,FOXO1,FOXO3,FOXO4,GATA1,glucocorticoid,GNAQ,GNAS,GRIN3A,HIF1A,HNRNPK,HRAS,HSF1,HTT,IGF1R,IKBKB,IKK (complex),IL2,IRF1,IRF3,IRF4,ITGB1,ITGB3,ITK,Jnk,JUN,KAT6A,KIT,KL…	3			-1.403	6.21e-13	0.0046	AADAC,ABCC5,ABCG2,ACKR2,ACP2,ACSF3,ACTL6A,ADCY5,ADIRF,ADM,ADRM1,ADSL,AGFG2,AGPAT2,AGTRAP,AHCYL1,AHSP,AKAP1,ALDH3B1,AMBN,AMIGO1,ANXA11,ANXA6,AP1G2,AP1M2,AP1S1,AP2S1,ARAP3,ARF6,ARFGAP1,ARHGAP27,ARHGDIG,ARHGEF5,ARPC3,ASF1B,ASGR2,ASPHD2,ATG9A,ATP5PO,ATPAF2,B4GAT1,BACE1,BAD,BANK1,BCAN,BCAP31,BCKDHA,BCL2L10,BCL9,BCR,BCS1L,BET1L,BID,BMP8B,BOC,BOP1,BRF2,BRPF1,BTC,BTF3,C15orf39,C15orf48,C16orf74,C7orf25,C…	658 (158)	157
thioridazine		chemical drug	26s Proteasome,ADORA2A,ADRA1B,ADRA2A,Akt,Ap1,AR,ATF2,AURKB,BAX,BTK,CBLB,CCND1,CDKN1A,CDKN1B,CDKN2A,CEBPB,CHRM1,CHRM3,CHRM4,CHRM5,CHUK,CNR1,Creb,CREB1,CREBBP,CTNNB1,CYP19A1,CYP2D6,disulfiram,DLX5,DRD1,DRD2,DRD4,DRD5,DUSP1,E2f,EGFR,EIF4E,EIF4EBP1,EP300,ESR1,ESR2,estrogen receptor,EZH2,FOS,FOXC1,FOXO1,FOXO3,FOXO4,G protein alpha i,GATA1,GATA3,GNAQ,GNAS,GSK3B,HIF1A,HRH1,HSF1,HTR1A,HTR1B,HTR2,HTR2A,HT…	3			1.376	6.33e-13	0.0031	ABCA7,ABCC5,ABCF3,ABLIM3,ABR,ACKR2,ACP2,ACSF3,ACTL6A,ACVRL1,ADAMTSL5,ADCY5,ADIPOR2,ADIRF,ADM,ADRM1,ADSL,AGA,AGFG2,AGTRAP,AHSP,AIF1L,ALG5,ALKBH5,AMBN,AMBP,AMPD1,AMPH,ANXA11,ANXA6,AP1G2,AP1M2,AP1S1,AP2S1,APBA2,APBA3,ARFGAP1,ARHGDIA,ARL2,ARPC3,ARR3,ASF1B,ASPHD2,ATG9A,ATP5IF1,ATP6AP1,ATP6V1E1,ATPAF2,B4GALNT1,B9D1,BACE1,BAD,BANK1,BCAN,BCAP31,BCL2L10,BCL9,BCS1L,BET1L,BID,BLM,BOP1,BRPF1,BTC,BTF3,C12orf5…	647 (148)	136
SDC3		other	Akt,AKT1,Alp,Alpha catenin,ANXA1,Ap1,CASP2,CAV1,CCND1,CD247,Cdc42,CHUK,CREB1,CTNNB1,DAG1,E2f,EGFR,EGR1,EIF4E,ERBB2,ERK,ERK1/2,ESR1,estrogen receptor,ETS1,EZR,FOS,GNAQ,GNAS,GRIN3A,GSK3B,HNRNPK,HRAS,IGF1R,IKBKB,IKK (complex),IQGAP1,IRF4,IRF5,ITGB1,ITGB3,ITK,Jnk,JUN,KIT,KLF8,KRAS,L-serine,LCK,LRP1,LYN,MAP2K1/2,MAP2K3,MAP2K6,Mapk,MAPK1,MAPK14,MAPK3,MAPK7,MAPK8,MAPK9,MDM2,MKNK1,MMP9,MUC1,MYD88,MYL2,NA…	3			-1.651	6.71e-13	0.0068	AADAC,ABCC5,ACAT2,ACKR2,ACSF3,ACVRL1,ACY1,ADA,ADIPOR2,ADIRF,ADRM1,AGFG2,AGPAT2,AGTRAP,AHCYL1,AIF1L,AIP,AJUBA,AKAP1,AKT1S1,ALDH2,ALDH3B1,AMPD1,ANXA6,AP1G2,AP1S1,AP2S1,ARAP3,ARF3,ARF6,ARFGAP1,ARG2,ARL2,ARPC3,ARPP19,ASNS,ATP5F1D,ATP5PD,ATP5PF,ATP6V1E1,ATP6V1F,ATPAF2,B4GAT1,BAG2,BCAN,BCAP31,BCAR1,BCKDHA,BCL9,BCLAF1,BCR,BCS1L,BET1L,BLM,BMP8B,BOC,BOP1,BRF2,BRPF1,BTC,C15orf39,C15orf48,C16orf74,C19orf53,…	617 (128)	126
TRPC5		ion channel	ABCB1,Akt,AKT1,BCL2L11,BID,BLVRA,CCND1,CDK2,CDKN1A,CDKN1B,CHUK,CLOCK,CREB1,CTNNB1,DNMT1,E2f,E2F3,EGFR,ELK1,ERBB2,ESR1,ESR2,estrogen receptor,FOXO1,FOXO3,FOXO4,GSK3B,HDAC1,HIF1A,HMOX1,Hsp27,IKK (complex),IRF7,ITGB1,Jnk,KAT6A,KDR,KLF4,L-serine,LMNA,MAP2K4,MAP3K11,MAP3K8,MAPK14,MAPK8,MDM2,MET,MTOR,MYBL2,NFATC1,NFATC2,NFkB (complex),NFKB1,NFKBIA,NOTCH4,NR3C1,NRF1,PDK1,POU5F1,PTEN,RAC2,RARG,Rb,RB1,RBL…	3	Activated		3.441	7e-13	0.005	ABCC5,ABCG2,ACAT2,ACO2,ACSF3,ACTL6A,ACTN2,ACVRL1,ACY1,ADA,ADARB1,ADIPOR2,ADIRF,AGA,AGTRAP,AIP,AJUBA,AKAP1,AKT1S1,ALKBH5,AMPD1,ANTXR1,ANXA11,ANXA2,ANXA4,ANXA6,AP1G2,AP1M2,AP1S1,AP2S1,APRT,ARFGAP1,ARHGDIA,ARL2,ARPC3,ASIP,ASNS,ATG9A,ATP5MC1,ATP5PF,ATP6V1E1,ATP6V1F,ATPAF2,B4GAT1,BAD,BAIAP2L1,BANK1,BCAP31,BCKDHA,BCL2L10,BCL9,BCLAF1,BCR,BCS1L,BET1L,BLM,BMP8A,BOC,BRF2,BRPF1,BTC,BTNL2,C16orf74,C19orf53,C…	596 (93)	92
aminoxyrone		chemical reagent	26s Proteasome,Akt,aminoxyrone,Ap1,AR,AURKB,BAK1,BAX,BCL2,BCR-ABL1,BID,CBLB,CCND1,CCNE1,CDK4/6,CDKN1A,CDKN1B,CEBPB,Creb,CREBBP,CRKL,CTNNB1,CYP19A1,disulfiram,DLX5,E2f,EGFR,EP300,ERK1/2,ESR1,estrogen receptor,EZH2,FOXC1,FOXO1,FOXO3,FOXO4,GATA1,GSK3B,HIF1A,HRAS,HSF1,HTT,IKBKB,IKK (complex),IRF3,Jnk,JUN,KAT6A,LEF1,MAP3K1,MAP3K8,MASTL,MDM2,Mek,MMP9,MTOR,MTORC1,Nfat (family),NFAT5,NFE2L2,NFKB1,NFKBIA,…	3			0.37	7.02e-13	0.0035	ACAT2,ACP2,ACSF3,ACTL6A,ADCY5,ADGRG1,ADIPOR2,ADIRF,ADM,ADRM1,ADSL,AGFG2,AGPAT2,AGTRAP,AHSP,AIF1L,AKAP1,AKR7A2,ALG5,AMBN,AMPD1,ANGPTL6,ANXA11,ANXA4,ANXA6,AP1G2,AP1M2,AP1S1,AP2S1,APBA2,APBA3,ARF3,ARF6,ARFGAP1,ARHGAP27,ARHGDIA,ARL2,ARPP19,ARR3,ASF1B,ASPHD2,ATG9A,ATP5PD,ATP6AP1,ATPAF2,B4GALNT1,B9D1,BAD,BANK1,BCAP31,BCL2L10,BCL9,BCR,BCS1L,BET1L,BID,BLM,BNIP3,BOC,BOP1,BRF2,BRPF1,BTC,BTF3,C12orf57,C15or…	591 (100)	98
JAG1		growth factor	ADAM17,AGO2,AGT,Akt,Alp,ANXA7,AR,ATF2,ATM,AURKB,BCL6,CCR2,Cdc42,CDKN1B,CEACAM1,CEBPA,CEBPB,CEBPD,Creb,CREBBP,CYP19A1,DUSP1,E2f,EGFR,ERBB2,ERK1/2,ESR1,ESR2,estrogen receptor,ETS1,ETV5,EZH2,FER,FOS,FOXC1,FOXO1,FOXO3,FOXO4,GATA1,GATA4,GNAS,HIF1A,HRAS,HSF1,HTT,IGF1R,IKK (complex),IL10,IRF1,IRF3,ITCH,ITGB1,ITGB3,JAG1,JUN,KAT6A,KDR,KRAS,LCK,MAP3K8,MASTL,MDM2,MED1,Mek,MET,MITF,MKNK1,MMP9,MTORC1,MYC,MYOC…	3			-0.159	7.19e-13	0.0007	AADAC,ABCA7,ABCC5,ABCF3,ABCG2,ABLIM3,ACP2,ACTL6A,ACY1,ADGRE1,ADGRG1,ADIPOR2,ADIRF,ADM,ADRM1,ADSL,AGTRAP,AHSP,AIF1L,AJUBA,AKR7A2,ALG5,ALKBH5,AMBN,AMDHD2,AMIGO1,AMPH,ANXA11,ANXA2,AP1G2,AP1S1,AP2S1,APBA2,APBA3,ARAF,ARF3,ARF6,ARHGAP27,ARHGDIG,ARHGEF5,ARL2,ARPC3,ARR3,ARRDC2,ASB6,ASF1B,ASPHD2,ATG9A,ATP5IF1,ATP6AP1,B2M,B4GALNT1,B4GAT1,B9D1,BAD,BANK1,BCAN,BCL2L10,BET1L,BID,BLM,BMP8A,BMP8B,BOP1,BRF2,BRPF1…	636 (134)	133
miR-142-5p (and other miRNAs w/seed AUAAAGU)		mature microRNA	Akt,AKT1,Ap1,AURKB,CBLB,CCAR2,CCND1,CDK4/6,CDKN1A,CDKN1B,CEBPB,CHUK,Creb,CREBBP,CTNNB1,CYP19A1,disulfiram,DLX5,E2f,EGFR,ELAVL1,ELK1,EP300,ESR1,ESR2,estrogen receptor,EZH2,FOXC1,FOXO1,FOXO3,FOXO4,GATA1,GSK3B,HIF1A,HMGA1,HSF1,HTT,IKK (complex),IRF1,IRF3,JUN,KAT6A,LEF1,MAP3K11,MAP3K8,MAPK1,MAPK8,MASTL,MDM2,miR-142-5p (and other miRNAs w/seed AUAAAGU),MMP9,MTOR,MTORC1,MYC,NCL,Nfat (family),NFAT5,NFE2…	3	Activated		2.125	7.77e-13	0.0087	ABCA7,ABCF3,ACAT2,ACKR2,ACP2,ACSF3,ACTL6A,ACVRL1,ADAR,ADARB1,ADCY5,ADGRG1,ADIPOR2,ADIRF,ADM,ADSL,AGA,AGFG2,AGPAT2,AGTRAP,AHSP,AIF1L,AIP,AKR7A2,ALKBH5,AMBN,AMPD1,ANXA11,ANXA4,ANXA6,AP1G2,AP1M2,AP1S1,AP2S1,APBA2,APBA3,ARFGAP1,ARHGAP27,ARL2,ARPP19,ARR3,ASF1B,ASPHD2,ATG9A,ATP5IF1,ATP5PD,ATP6V1E1,ATPAF2,B4GALNT1,B9D1,BAD,BANK1,BCAP31,BCKDHA,BCL2L10,BCL9,BCS1L,BET1L,BID,BLM,BOC,BOP1,BRF2,BRPF1,BTC,BTF3…	646 (112)	111
AT13148		chemical drug	Akt,Ap1,AT13148,AURKB,CBLB,CCND1,CDK4/6,CDKN1A,CDKN1B,CDKN2A,CEBPB,CHUK,Creb,CREBBP,CREM,CTNNB1,CYP19A1,disulfiram,DLX5,E2f,EGFR,ELK1,ERK,ESR1,ESR2,estrogen receptor,EZH2,FOXC1,FOXO1,FOXO3,FOXO4,GATA1,GSK3B,HIF1A,HSF1,HTT,IKBKB,IKK (complex),IRF1,IRF3,IRF4,Jnk,JUN,KAT6A,L-serine,LEF1,MAP3K1,MAP3K11,MAP3K8,MAPK14,MAPK8,MASTL,MDM2,MMP9,MTOR,MTORC1,MYC,MYL2,Nfat (family),NFAT5,NFE2L2,NFkB (complex),…	3	Activated		2.253	7.78e-13	0.0084	ABCA7,ABCF3,ACAT2,ACKR2,ACP2,ACSF3,ACTL6A,ACVRL1,ADCY5,ADGRG1,ADIPOR2,ADIRF,ADM,ADSL,AGFG2,AGPAT2,AGTRAP,AHSP,AIF1L,ALKBH5,AMBN,ANXA11,ANXA4,ANXA6,AP1G2,AP1M2,AP1S1,AP2S1,APBA2,APBA3,ARFGAP1,ARHGAP27,ARHGDIA,ARL2,ARPP19,ARR3,ASF1B,ASGR2,ASPHD2,ATG9A,ATP5IF1,ATPAF2,B4GALNT1,B9D1,BAD,BANK1,BCAP31,BCKDHA,BCL2L10,BCL9,BCS1L,BET1L,BID,BLM,BOC,BRF2,BRPF1,BTC,BTF3,C15orf48,C16orf74,C5AR1,C7orf25,CA9,CAL…	618 (106)	104
RNF4		transcription regulator	26s Proteasome,AKT1,androgen,AR,ATF2,ATXN1,CASP8,CBX2,Cdc42,CEBPB,Creb,CTNNB1,DNM1L,DNMT3A,EGFR,EP300,ERBB2,ESR1,estrogen receptor,ETS1,GATA3,H2AX,HIF1A,Hsp27,IKBKG,IREB2,IRF3,JUN,KLF8,MAP2K4,MAPK7,MAPK8,MDM2,Mek,NCOA1,NCOA2,NFKBIA,NOS2,NOS3,Nr1h,NR3C1,NR4A1,P38 MAPK,PARP1,PGR,Pka,promegestone,RNF128,RNF4,SHC1,SMAD3,SMAD4,SP1,SRC (family),SREBF2,STAT1,STAT4,STAT5B,STAT6,STING1,STUB1,TARDBP,TCF20,…	3	Inhibited		-4.311	8.21e-13	0.0011	ABCG2,ABLIM3,ACAT2,ACKR2,ACO2,ACSF3,ACSS2,ACTL6A,ACY1,ADCY5,ADGRE1,ADGRG1,ADIPOR2,ADIRF,ADRM1,AGFG2,AGPAT2,AHCYL1,AIP,AKT1S1,ALDH2,ALG5,AMIGO1,ANGPTL6,ANXA4,ANXA6,AP1G2,AP1S1,AP2S1,APBA2,ARFGAP1,ARG2,ARHGAP27,ARHGDIA,ARHGDIG,ARPP19,ASF1B,ASGR2,ATP5IF1,ATP5MC1,ATP5PO,ATP6AP1,ATP6V1E1,ATPAF2,B4GALNT1,B4GAT1,B9D1,BACE1,BCAP31,BCKDHA,BCLAF1,BCR,BCS1L,BET1L,BOP1,BRF2,BTC,C12orf57,C15orf48,CARS1,CASP8A…	582 (71)	69
Agtr1b		G-protein coupled receptor	ADAM10,Agtr1b,AHR,Akt,AMPK,Ap1,APP,AR,ARNT,ATF2,BCL6,BMAL1,CCND1,CDKN1A,CDKN1B,CDX2,CEBPB,CITED2,Creb,CREB1,CREBBP,CREM,CSF1,CTNNB1,DDIT3,DUSP1,EGFR,EIF4E,EIF4EBP1,ELK1,EPAS1,ERK,ERK1/2,ESR1,estrogen receptor,ETS1,ETV1,ETV5,Focal adhesion kinase,FOS,GAB1,GATA2,GATA4,GSK3B,Gαi/o,Gαq,HIF1A,HSF1,Hsp27,HSPB8,KAT5,KLF4,L1CAM,LIPE,MAP2K1,MAP3K11,Mapk,MAPK1,MAPK3,MAPK7,MCL1,MED1,Mek,MET,MITF,MKNK1,MTORC…	3	Inhibited		-2.77	8.23e-13	0.007	ABCA7,ABCF3,ACAT2,ACP2,ACSF3,ACTL6A,ACVRL1,ACY1,ADA,ADAR,ADCY5,ADGRG1,ADIPOR2,AGTRAP,AHCYL1,AKAP1,AKR7A2,AKT1S1,ALDH2,ALG5,ALKBH5,ALKBH7,AMBP,AMDHD2,AMIGO1,ANTXR1,ANXA11,ANXA6,AP1G2,AP1M2,AP1S1,AP2S1,APBA2,APBA3,ARFGAP1,ARG2,ARHGAP27,ARHGDIA,ARHGDIG,ARHGEF5,ARPP19,ARRDC2,ASF1B,ATMIN,ATP5F1D,ATP5IF1,ATP5MC1,ATP5PF,ATP5PO,ATP6AP1,ATP6V1F,ATPAF2,B2M,B4GALNT1,B9D1,BACE1,BAG3,BCAP31,BCAR1,BCL2L10,BCL2…	657 (117)	114
CCKAR		G-protein coupled receptor	Akt,AKT1,Ap1,AURKB,BTK,CBLB,CCAR2,CCKAR,CCND1,CDK4/6,CDKN1A,CDKN1B,CEBPB,CFTR,CHUK,Creb,CREBBP,CTNNB1,cyclic AMP,CYP19A1,disulfiram,DLX5,E2f,EGF,EGFR,ELAVL1,ELK1,EP300,ESR1,ESR2,estrogen receptor,EZH2,FOXC1,FOXO1,FOXO3,FOXO4,G protein,G protein alpha,G protein alpha i,GATA1,Gli,GLI1,GLI2,GLI3,GLIS1,GNA12,GNAI3,GNAQ,GNAS,GNG13,GSK3B,Gαq,HIF1A,HMGA1,HSF1,HTT,IKK (complex),INSR,IRF1,IRF3,Jnk,JUN,KAT…	3	Inhibited		-2.598	8.33e-13	0.0116	ABCA7,ABCF3,ACAT2,ACKR2,ACP2,ACSF3,ACTL6A,ACVRL1,ADAR,ADCY5,ADGRG1,ADIPOR2,ADIRF,ADM,ADSL,AGA,AGFG2,AGPAT2,AGTRAP,AHSP,AIF1L,AIP,AKR7A2,ALG5,ALKBH5,AMBN,AMIGO1,AMPD1,ANXA11,ANXA4,ANXA6,AP1G2,AP1M2,AP1S1,AP2S1,APBA2,APBA3,ARF6,ARFGAP1,ARHGAP27,ARHGEF1,ARL2,ARPP19,ARR3,ASF1B,ASPHD2,ATG9A,ATP5IF1,ATP5PD,ATP6V1E1,ATP9A,ATPAF2,B4GALNT1,B9D1,BAD,BANK1,BCAP31,BCKDHA,BCL2L10,BCL9,BCS1L,BET1L,BID,BLM,BOC,…	665 (134)	131
OSMR		transmembrane receptor	5-hydroxytryptamine,AGO2,ANXA1,Ap1,APP,AR,ATF2,ATF4,ATF6,BCL6,BCR-ABL1,Calmodulin,CCND1,CDX2,CEBPA,CEBPB,CEBPD,CHUK,CREB1,CREBBP,CREM,DNM1L,EGFR,EIF4E,ELK1,ERBB2,ERBB4,ERK1/2,ESR1,estrogen receptor,ETS1,ETV5,FADD,FAS,FOSB,FOXA2,FOXC2,FOXO1,FOXO3,GATA1,GATA3,GATA4,HIF1A,HNF4A,HOXA10,HRAS,IFNGR1,IGF1,IKBKB,IKK (complex),IL10,IL12 (complex),IL6,IL6ST,IRF3,ITGB1,JAK,JAK2,Jnk,KAT5,KRAS,LAMP2,LEP,LEPR,…	3	Inhibited		-2.605	8.34e-13	0.004	AADAC,ABCA7,ABCC5,ABCF3,ABCG2,ABLIM3,ABR,ACKR2,ACSF3,ACTL6A,ACTR1B,ADAMTS7,ADARB1,ADGRE1,ADGRG1,ADIPOR2,ADM,ADSL,AGPAT2,AHCYL1,AHSP,AIF1L,AJUBA,AKAP1,ALAD,ALG5,ALKBH5,ALKBH7,AMBN,AMBP,AMDHD2,AMIGO1,AMPH,ANGPTL6,ANXA11,ANXA2,AP1G2,AP1S1,APOF,ARAF,ARF3,ARF6,ARFGAP1,ARG2,ARHGDIG,ARHGEF5,ARL2,ARL6IP4,ARPC3,ARPP19,ARR3,ARRDC2,ARSI,ASB13,ASB6,ASF1B,ASIC3,ASNS,ASPHD2,ATF2,ATG9A,ATP5IF1,ATP5MJ,ATP5PF,ATP…	722 (136)	135
ATG14		other	26s Proteasome,Akt,AKT1,AKT2,AMPK,Ap1,AR,ATF2,ATG14,BAX,BECN1,BTK,C8orf44-SGK3/SGK3,CCND1,CDKN1A,CEBPB,CHUK,Creb,CREB1,CTNNB1,EGFR,EIF4EBP1,ELK1,ERBB2,ERK,ERK1/2,ESR1,Focal adhesion kinase,FOXO1,FOXO3,GATA3,GSK3B,HIF1A,IKBKB,IKK (complex),IL10,IRF3,ITGB1,Jnk,JUN,KCNIP3,KRAS,MAP2K1,MAP2K1/2,MAP3K11,Mapk,MAPK1,MAPK3,MAPK8,MAPT,MDM2,Mek,MTOR,MTORC1,MYC,NADPH oxidase,NFE2L2,NFkB (complex),NFKB1,NFKBI…	3			-1.976	8.35e-13	0.0054	ABCA7,ABCC5,ABCF3,ABLIM3,ABR,ACAT2,ACKR2,ACTL6A,ACTN2,ACVRL1,ACY1,ADA,ADGRG1,ADIPOR2,ADIRF,ADRM1,AGA,AGPAT2,AIP,AJUBA,AKAP1,AKR7A2,ALG5,ALKBH5,AMPH,ANTXR1,ANXA4,AP1G2,AP1M2,AP1S1,AP2S1,APBA2,APBA3,ARFGAP1,ARG2,ARHGAP27,ARPC3,ASF1B,ASNS,ATG9A,ATP5F1D,ATP5IF1,ATP5MC1,ATP5PF,ATP5PO,ATP6AP1,ATP6V1E1,ATP6V1F,B4GALNT1,B4GAT1,B9D1,BAD,BANK1,BCAN,BCAR1,BCL9,BCS1L,BET1L,BOC,BOP1,BRF2,BTC,C12orf57,C16orf74…	615 (96)	94
IC87114		chemical drug	ADRB,Akt,AKT1,Ap1,AURKB,BTK,CBLB,CCND1,CDK4/6,CDKN1A,CDKN1B,CDKN2A,CEBPB,CHUK,Creb,CREBBP,CREM,CTNNB1,CYP19A1,disulfiram,DLX5,E2f,EGFR,ELK1,EP300,ERK,ESR1,ESR2,estrogen receptor,EZH2,FOXC1,FOXO1,FOXO3,FOXO4,GATA1,GSK3B,HIF1A,HSF1,HTT,IC87114,IKK (complex),IRF1,IRF3,ITGB3,JUN,KAT6A,L-serine,LEF1,MAP3K1,MAP3K11,MAP3K8,Mapk,MASTL,MDM2,MMP9,MTOR,MTORC1,MYC,Nfat (family),NFAT5,NFE2L2,NFkB (complex),NF…	3	Activated		2.379	8.68e-13	0.0059	ABCA7,ABCF3,ACAT2,ACP2,ACSF3,ACTL6A,ACVRL1,ADCY5,ADGRG1,ADIPOR2,ADIRF,ADM,ADSL,AGA,AGFG2,AGPAT2,AGTRAP,AHSP,AIF1L,AIP,AJUBA,ALKBH5,AMBN,AMPD1,ANXA11,ANXA4,ANXA6,AP1G2,AP1M2,AP1S1,AP2S1,APBA2,APBA3,ARFGAP1,ARHGAP27,ARL2,ARPP19,ARR3,ASF1B,ASPHD2,ATG9A,ATP5IF1,ATP6V1E1,ATPAF2,B2M,B4GALNT1,B9D1,BAD,BANK1,BCAP31,BCKDHA,BCL2L10,BCL9,BCS1L,BET1L,BID,BLM,BOC,BOP1,BRF2,BTC,BTF3,C15orf48,C16orf74,C19orf53,…	615 (111)	108
C1QL4		other	ADAM10,ADAM17,Akt,Ap1,AR,ATF2,BCL6,C/EBP,C1QL4,CCND1,CCR2,CDKN1A,CDKN1B,CEBPA,CEBPB,CEBPD,CHUK,Creb,CREB1,CREBBP,CREM,CTNNB1,cytarabine,DUSP1,E2f,EGFR,EGR1,EIF2S1,EIF4E,EIF4EBP1,ELK1,ERBB4,ERK,ERK1/2,ESR1,ETS1,ETV1,ETV5,Focal adhesion kinase,FOS,FOSB,FOXO1,FOXO3,GATA1,GATA4,GNAQ,HAS2,Hif1,HIF1A,Histone h3,HRAS,IKBKB,IKK (complex),IL10,IRF1,ITGB1,ITGB3,KDM3A,MAP2K1,MAP2K1/2,MAP2K5,MAP3K11,Mapk,MAP…	3	Inhibited		-2.63	8.75e-13	0.0059	AADAC,ABCA7,ABCF3,ABLIM3,ACAT2,ACO2,ACP2,ACSF3,ACTL6A,ACY1,ADAR,ADGRE1,ADGRG1,ADSL,AGTRAP,AHCYL1,AHSP,AJUBA,AKAP1,AKR7A2,AKT1S1,ALDH2,ALG5,ALKBH5,AMBP,AMDHD2,AMIGO1,ANTXR1,AP1G2,AP1M2,AP1S1,AP2S1,APBA2,APBA3,ARF6,ARFGAP1,ARG2,ARHGAP27,ARHGDIA,ARHGDIG,ARHGEF28,ARHGEF5,ARPP19,ARRDC2,ASB6,ASF1B,ASPHD2,ATG9A,ATP5IF1,ATP5PO,ATP6AP1,ATP6V1F,ATPAF2,B2M,B4GALNT1,B9D1,BAG3,BANK1,BCAN,BCAP31,BCAR1,BCKDHA,B…	649 (119)	117
rostafuroxin		chemical drug	ADAM17,Akt,AKT2,Alpha catenin,ANXA1,Ap1,AR,ATF2,BCL6,C/EBP,CASP2,CCND1,CCR2,CD247,CDKN1A,CDKN1B,CEBPA,CEBPB,CEBPD,CHUK,Creb,CREB1,CREBBP,CREM,CTNNB1,DAG1,DUSP1,E2f,EGFR,EGR1,EIF4E,EIF4EBP1,ELK1,ERBB2,ERBB4,ERK,ERK1/2,ESR1,estrogen receptor,ETS1,ETV1,ETV5,FHIT,Focal adhesion kinase,FOS,FOSB,GATA1,GATA4,GNAS,GRIN3A,GSK3B,HAS2,Hif1,HIF1A,Histone h3,HNRNPK,HRAS,IGF1R,IKBKB,IKK (complex),IL10,IQGAP1,I…	3	Activated		2.105	8.93e-13	0.0161	ABCA7,ABCC5,ABCF3,ABLIM3,ACAT2,ACKR2,ACSF3,ACTL6A,ACY1,ADAR,ADGRG1,ADRM1,ADSL,AGFG2,AGTRAP,AHCYL1,AHSP,AIF1L,AJUBA,AKAP1,AKR7A2,AKT1S1,ALDH2,ALDH3B1,ALG5,ALKBH5,AMBP,AMDHD2,AMIGO1,AMPD1,ANTXR1,AP1G2,AP1M2,AP1S1,AP2S1,APBA2,APBA3,ARAP3,ARF6,ARFGAP1,ARHGAP27,ARHGDIA,ARHGDIG,ARHGEF5,ARL2,ARPC3,ARRDC2,ASB6,ASF1B,ASPHD2,ATP5IF1,ATP5PD,ATP6AP1,ATPAF2,B2M,B4GALNT1,B4GAT1,B9D1,BAG3,BCAP31,BCAR1,BCL9,BCLA…	708 (172)	171
histone deacetylase inhibitor		chemical drug	ADAM17,Akt,AKT1,Ap1,ATF2,ATM,BCL2,BCL6,C/EBP,Cbp/p300,CCND1,CCR2,CDKN1A,CDKN1B,CEBPA,CEBPB,CEBPD,Creb,CREB1,CREBBP,CREM,DNMT3A,DUSP1,EGFR,EGR1,ELK1,ERBB4,ERK,ERK1/2,ESR1,ETS1,ETV1,ETV5,Focal adhesion kinase,FOS,FOSB,GATA1,GATA4,GNAQ,GSK3B,HAS2,Hdac,HDAC1,HDAC2,HDAC4,HDAC5,HDAC6,HDAC7,HIF1A,histone deacetylase inhibitor,IKK (complex),IL10,IRF1,IRF3,IRS1,ITGB1,Jnk,JUN,MAP3K11,MAPK1,MAPT,MED1,MITF,M…	3			-1.617	8.95e-13	0.0043	AADAC,ABCA7,ABCF3,ABLIM3,ACO2,ACP2,ACSF3,ACTL6A,ACY1,ADAR,ADSL,AHCYL1,AHSP,AIP,AKAP1,AKR7A2,AKT1S1,ALDH2,ALKBH5,AMBP,AMDHD2,AMIGO1,ANTXR1,AP1G2,AP1M2,AP1S1,AP2S1,APBA2,APBA3,ARFGAP1,ARHGAP27,ARHGDIA,ARHGDIG,ARHGEF5,ARPP19,ARRDC2,ASB6,ASF1B,ASPHD2,ATP5IF1,ATP5PF,ATP6V1E1,ATP6V1F,ATPAF2,B2M,B9D1,BAG3,BCAN,BCAP31,BCAR1,BCKDHA,BCLAF1,BET1L,BLM,BMP8B,BRF2,BTC,BTF3,C15orf39,C15orf48,C16orf74,C1orf74,CA…	612 (106)	106
cangrelor		chemical drug	ADCY,Akt,Ap1,ATF2,AURKB,cangrelor,CBLB,CCND1,CDK4/6,CDKN1A,CDKN1B,CEBPB,CHUK,CREBBP,CTNNB1,CXCL8,cyclic AMP,CYP19A1,disulfiram,DLX5,E2f,EGFR,EP300,ERK,ESR1,ESR2,estrogen receptor,EZH2,F2,F2R,F3,FOXC1,FOXO1,FOXO3,FOXO4,G protein alpha i,GATA1,GNAI3,HIF1A,HSF1,HTT,IKK (complex),IRF1,IRF3,ITGB1,Jnk,JUN,KAT6A,LEF1,MAP3K1,MAP3K11,MAP3K8,MAPK14,MAPK7,MASTL,MDM2,MMP9,MTOR,MTORC1,MYC,NADPH oxidase,Nfat (…	3	Activated		2.395	9.41e-13	0.0057	ABCA7,ABCF3,ACAT2,ACP2,ACSF3,ACTL6A,ACVRL1,ADCY5,ADGRG1,ADIPOR2,ADIRF,ADM,AGFG2,AGPAT2,AGTRAP,AHSP,AIF1L,AJUBA,AKR7A2,ALKBH5,AMBN,AMPD1,ANXA11,ANXA4,ANXA6,AP1G2,AP1M2,AP1S1,AP2S1,APBA3,APOF,ARFGAP1,ARHGAP27,ARHGDIA,ARL2,ARPC3,ARPP19,ARR3,ASF1B,ATG9A,ATP5IF1,ATP5PD,ATPAF2,B4GALNT1,B9D1,BAD,BANK1,BCAN,BCAP31,BCL2L10,BCL9,BCS1L,BET1L,BID,BLM,BOC,BOP1,BRF2,BRPF1,BTC,C15orf48,C16orf74,C19orf53,C5AR1,C…	607 (117)	114
STK11		kinase	ACACA,Akt,AKT1,AMPK,ATF2,CAT,CSF1R,EGFR,EPHA2,ERBB2,ESR1,ETV4,FGFR4,FLT3,GSK3B,IGF1R,INSR,LOC102724428/SIK1,MET,MTOR,NOS3,P38 MAPK,PRKAA,PRKAA1,PRKAA2,PRKACA,PTK2,PTPN11,RELA,RET,RHOA,ROR2,Sik1,SMAD4,SMARCA4,STK11,TIE1,TP53,YAP1	2	Activated		3.992	9.58e-13	0.0003	ABLIM3,ACSF3,ACSS2,ACY1,ADGRE1,ADIPOR2,ADM,ADSL,AIP,AKT1S1,ALDH2,AMPD1,ANTXR1,ANXA2,ANXA4,ANXA6,AP1G2,AP1S1,AP2S1,ARFGAP1,ARG2,ARPC3,ASNS,ASPHD2,ATG9A,ATP5F1D,ATP5IF1,ATP5MC1,ATP5PD,ATP5PF,ATP5PO,ATP6V1E1,ATP6V1F,ATP9A,ATPAF2,B2M,B4GAT1,BACE1,BAD,BAG3,BCAP31,BCKDHA,BCLAF1,BCR,BET1L,BID,BMP8A,BTC,BTF3,BTG4,C19orf33,C19orf53,C1orf105,C5AR1,CAMKK2,CAPNS1,CASP8AP2,CASQ2,CAT,CCAR2,CD109,CD151,CD24,CD2…	486 (39)	39
SOX4		transcription regulator	ADAM17,Akt,AKT1,Ap1,APP,AR,AURKB,CBL,CBLB,CD3,CDK4/6,CDKN1A,CDKN1B,CEBPB,CHUK,Creb,CREBBP,CTNNB1,CYP19A1,disulfiram,DLX5,E2f,EGFR,ELK1,ERBB2,ERK,ESR1,ESR2,estrogen receptor,EZH2,FOXC1,FOXO1,FOXO3,FOXO4,GATA1,HIF1A,HIPK2,HRAS,HSF1,HTT,IKBKB,IKK (complex),IRF1,IRF3,ITK,Jnk,JUN,KAT6A,KIT,LCK,LEF1,MAP3K1,MAP3K11,MAP3K8,MAPK8,MASTL,MDM2,Mek,MET,MMP9,MTOR,MTORC1,MYC,Nfat (family),NFAT5,NFE2L2,NFkB (com…	3	Inhibited		-3.513	9.67e-13	0.014	ABCA7,ABCF3,ACAT2,ACP2,ACSF3,ACTL6A,ADCY5,ADGRG1,ADIPOR2,ADIRF,ADM,ADSL,AGFG2,AGPAT2,AGTRAP,AHCYL1,AHSP,AIF1L,AIP,AKR7A2,ALAD,ALDH2,ALG5,ALKBH5,AMBN,AMIGO1,ANXA11,ANXA4,ANXA6,AP1G2,AP1M2,AP1S1,AP2S1,APBA2,APBA3,ARAP3,ARF6,ARFGAP1,ARHGAP27,ARHGDIA,ARHGDIG,ARL2,ARPC3,ARPP19,ARR3,ASF1B,ASPHD2,ATG9A,ATP5IF1,ATP5PD,ATP6AP1,ATP6V1E1,ATPAF2,B4GALNT1,B4GAT1,B9D1,BAD,BANK1,BCAP31,BCKDHA,BCL2L10,BCL9,BCS1L…	671 (118)	118
lithocholic acid acetate		chemical reagent	1,25-dihydroxyvitamin D,ADAM10,ADAM17,Akt,Ap1,AR,ATF2,BCL6,c-Src,CBL,CCND1,CCR2,CDK2,CDKN1A,CDKN1B,CEBPA,CEBPB,CEBPD,CHUK,Creb,CREB1,CREBBP,CREM,CYP19A1,DUSP1,E2f,EGFR,EGR1,EIF4E,EIF4EBP1,ELK1,ERBB2,ERBB4,ERK1/2,ESR1,ETS1,ETV1,ETV5,FER,Focal adhesion kinase,FOS,FOSB,FOXO1,GATA1,GATA4,GNAQ,HIF1A,Histone h3,HNF4A,HRAS,IGF1R,IKBKB,IKK (complex),IL10,IL18,IRF1,IRF4,ITGB1,ITGB3,Jnk,LATS2,lithocholic a…	3			-1.555	9.71e-13	0.0073	AADAC,ABCA7,ABCF3,ABLIM3,ACAT2,ACO2,ACSF3,ACTL6A,ADAR,ADGRG1,ADIRF,ADSL,AGTRAP,AHCYL1,AHSP,AKAP1,AKR7A2,AKT1S1,ALDH2,ALG5,ALKBH5,AMBP,AMDHD2,AMIGO1,ANTXR1,AP1G2,AP1M2,AP1S1,AP2S1,APBA2,APBA3,ARF6,ARFGAP1,ARG2,ARHGAP27,ARHGDIA,ARHGDIG,ARHGEF5,ARPP19,ARRDC2,ASB6,ASF1B,ASPHD2,ATP5IF1,ATP5PD,ATP6AP1,ATP6V1F,ATPAF2,B2M,B4GALNT1,B4GAT1,B9D1,BAG3,BANK1,BCAN,BCAP31,BCAR1,BCKDHA,BCLAF1,BET1L,BMP8A,BMP8B,B…	662 (123)	121
HDAC2		transcription regulator	Akt,AKT1,Ap1,AR,ATM,BECN1,Calmodulin,CCND1,CCR2,Cdk,CDK4/6,CDK6,CDKN1A,CDKN1B,CDKN2A,CEBPB,COMMD1,CYP1A1,DNM1L,E2F1,EGFR,EIF4E,ERBB2,ERBB3,ESR1,ESR2,FLT1,FOXA1,FOXA2,FOXA3,FYN,GHR,GSK3B,HDAC2,Hif1,HIF1A,HNF4A,HOXA10,HRAS,HUWE1,Ifn,IFNGR1,IL10RA,IL4R,IRF1,IRF8,JAK1,JAK2,Jnk,KRAS,LEPR,MDM2,MDM4,MKNK1,MUC5AC,MYC,NFKB1,NOS2,NPM1,NR3C1,P38 MAPK,PI3K (complex),PRKCA,PTK2B,RAF1,RALA,RAS,RB1,RBL2,RUNX2,S…	3			-0.518	9.83e-13	0.0037	AADAC,ABCA7,ABCF3,ABLIM3,ACAT2,ACO2,ACSF3,ACTL6A,ACTN2,ADGRG1,ADIPOR2,ADIRF,AGFG2,AGTRAP,AHCYL1,AIP,AKAP1,AKT1S1,ALG5,ALKBH5,AMPH,ANGPTL6,ANTXR1,ANXA6,AP1G2,AP1M2,AP1S1,AP2S1,ARAP3,ARF6,ARFGAP1,ARHGAP27,ARL2,ARL6IP4,ARPC3,ARPP19,ASF1B,ASNS,ATG9A,ATP5F1D,ATP5IF1,ATP5PD,ATP5PO,ATP6AP1,ATP6V1E1,ATP6V1F,ATPAF2,B2M,B4GALNT1,B4GAT1,BAD,BCAP31,BCAR1,BCKDHA,BCS1L,BET1L,BID,BLM,BMP8B,BTC,BTNL2,C12orf57,C1…	629 (94)	91
MC3R		G-protein coupled receptor	ADAM17,Akt,AKT1,Ap1,AR,ATF2,ATM,BCL2,BCL6,BRCA1,Cbp/p300,CCND1,CCR2,CDKN1A,CDKN1B,CEBPA,CEBPB,CEBPD,CREB1,CREBBP,CREM,CTNNB1,DGCR8,DUSP1,EGFR,EGR1,EIF4EBP1,ELK1,ERBB4,ERK,ERK1/2,ESR1,ETS1,ETV1,ETV5,Focal adhesion kinase,FOS,FOSB,GATA1,GATA4,GNAQ,GSK3B,HAS2,Hif1,HIF1A,HMOX1,IKK (complex),IL10,IRF1,IRS1,ITGB1,JUN,MAPK14,MAPT,MC3R,MED1,MITF,MKNK1,MTOR,MTORC1,MYC,MYOCD,MYRF,Nfat (family),NFATC4,NFE2L…	3			-1.13	9.87e-13	0.0059	AADAC,ABCA7,ABCF3,ABLIM3,ACAT2,ACO2,ACP2,ACSF3,ACTL6A,ACY1,ADGRE1,ADSL,AGTRAP,AHCYL1,AHSP,AIP,AKAP1,AKR7A2,AKT1S1,ALDH2,ALG5,ALKBH5,AMBP,AMDHD2,AMIGO1,AP1G2,AP1M2,AP1S1,AP2S1,APBA3,ARFGAP1,ARHGAP27,ARHGDIA,ARHGDIG,ARHGEF5,ARPP19,ARRDC2,ASB6,ASF1B,ASPHD2,ATP5IF1,ATP5PF,ATP5PO,ATP6AP1,ATP6V1E1,ATP6V1F,ATPAF2,B2M,B4GALNT1,B9D1,BAG3,BCAN,BCAP31,BCAR1,BCKDHA,BCL9,BCLAF1,BCS1L,BET1L,BLM,BMP8B,BOC,BOP1,…	614 (101)	100
AMD1		enzyme	Akt,AKT1,AMD1,AR,BAX,BRCA1,CCND1,CDK4,CDKN2A,CEBPA,E2f,E2F3,EGFR,EIF4EBP1,EP300,ERK,ERK1/2,estrogen receptor,FLNA,Focal adhesion kinase,FOXM1,GLI1,GRIN1,HBEGF,HDAC1,Mapk,MAPK1,MAPK3,MAPK8,MET,MMP2,MMP9,MTOR,MYC,MYOD1,NOS3,NPM1,NRF1,OTX2,PELP1,PI3K (complex),PLAU,PLG,PPARG,PTK2,RB1,RBL2,RBP1,RUNX3,SENP3,SHC1,SMAD2,SND1,SP1,SREBF1,SREBF2,STAT1,STAT4,TFE3,TFEB,Tgf beta,TGFB1,THRB,TP73,TSC1,TSC2,VTN,…	3			-1.546	9.95e-13	0.001	ABCA7,ABCC5,ABCF3,ABLIM3,ACKR2,ACO2,ACP2,ACVRL1,ACY1,ADA,ADAR,ADGRE1,ADGRG1,AGA,AGTRAP,AIF1L,AIP,AKAP1,AKT1S1,ALDH2,ALDH3B1,ALG5,ALKBH5,ANGPTL6,ANXA11,ANXA2,ANXA4,ANXA6,APRT,ARHGAP27,ARHGDIA,ARHGEF5,ARL2,ASF1B,ASGR2,ATF2,ATP5IF1,ATP5MC1,ATP5PF,ATP5PO,ATP6AP1,ATP6V1E1,ATP6V1F,ATP9A,B4GALNT1,B9D1,BAG2,BAIAP2L1,BCAR1,BCKDHA,BCL9,BCLAF1,BCR,BLM,BMP8A,BNIP3,BORA,BTC,C12orf57,C16orf74,C19orf33,C5AR1,C7…	542 (68)	66
CD3-TCR		complex	ADAM10,Akt,AKT1,Alpha catenin,Ap1,ATF2,ATM,BCL6,Ca2+,CCND1,CD247,CD3,CD3-TCR,CD3E,CD5,Cdc42,CDK9,CDKN1A,CEBPB,CEBPD,CITED2,Creb,CREB1,CSF1,CTNNB1,CXCL12,CYTH1,DUSP1,EGFR,EIF4E,EIF4EBP1,ELK1,ERK,ERK1/2,ERN1,ESR1,ETS1,FCER1G,Focal adhesion kinase,FOS,FOXO3,FOXP3,FYN,GATA3,GATA4,GRIN1,GSK3B,GZMB,HIF1A,HRAS,HSF1,IFNG,IKBKB,IKK (complex),IRF4,ITCH,ITK,Jnk,JUN,KAT5,KIT,KLF4,KRAS,LCK,LCK/Fyn,LIPE,MAP2K1…	3	Inhibited		-2.417	1.02e-12	0.0078	ABCC5,ABLIM3,ACKR2,ACP2,ACSF3,ACTL6A,ACY1,ADAR,ADCY5,ADM,AGA,AGPAT2,AGTRAP,AHCYL1,AIF1L,AIP,AJUBA,AKR7A2,AKT1S1,ALKBH7,AMBN,AMPD1,AMPH,ANGPTL6,ANTXR1,ANXA11,AP1G2,AP1M2,AP1S1,AP2S1,APBA2,APBA3,ARAF,ARAP3,ARF3,ARF6,ARFGAP1,ARG2,ARHGAP27,ARPC3,ARRDC2,ASF1B,ATF2,ATG9A,ATMIN,ATP5F1D,ATP5PD,ATP5PO,ATP6V1E1,ATPAF2,B4GALNT1,B9D1,BAD,BCAP31,BCAR1,BCL2L10,BCL2L12,BCL9,BCLAF1,BCR,BCS1L,BET1L,BLM,BMP8A,BMP8…	658 (154)	147
mir-23		microRNA	ADAM17,Akt,Alp,Ap1,ATF2,BCL6,CBL,CCND1,CCR2,Cdc42,CEBPA,CEBPB,CEBPD,CHUK,CREB1,CREBBP,CREM,DNMT1,DUSP1,E2f,EGFR,EIF4E,ELK1,ERBB3,ERBB4,ERK1/2,ESR1,estrogen receptor,ETS1,ETV5,FGF10,FOS,FOXA2,FOXO1,FOXO3,GATA1,GATA4,GNAQ,HIF1A,HRAS,HTT,IGF1R,IKBKE,IKK (complex),IL10,IL5,IRF1,IRF5,IRF7,ITGB1,ITK,Jnk,JUN,LMNB1,MAPK1,MED1,Mek,mir-23,MITF,MKNK1,MMP9,MTORC1,MYC,MYOCD,MYRF,NADPH oxidase,NFAT (complex),N…	3			0.166	1.04e-12	0.0008	AADAC,ABCA7,ABCF3,ABLIM3,ACO2,ACTL6A,ACY1,ADAR,ADGRE1,ADIPOR2,ADM,ADSL,AGFG2,AHCYL1,AHSP,AIF1L,AKAP1,AKR7A2,ALDH2,ALKBH5,AMBP,AMDHD2,AMIGO1,AP1G2,AP1S1,AP2S1,APBA3,ARAP3,ARF3,ARF6,ARFGAP1,ARHGAP27,ARHGDIA,ARHGDIG,ARHGEF5,ARL2,ARPP19,ARRDC2,ASB6,ASF1B,ASIP,ASPHD2,ATG9A,ATP5IF1,ATP5MC1,B2M,B9D1,BANK1,BCAN,BCLAF1,BET1L,BMP8B,BOC,BRPF1,BTC,BTF3,C15orf39,C15orf48,C1orf74,CALM1 (includes others),CAMKK2…	578 (109)	107
Tlr12		other	ADAM10,AHR,Akt,AMPK,Ap1,AR,ATF2,ATF4,BCL6,BMAL1,CCND1,CDKN1B,CEBPA,CEBPB,Creb,CREB1,CSF2,CXCL8,cytokine,DDIT3,DUSP1,EGFR,EIF4E,EIF4EBP1,ELK1,EPAS1,ERK,ERK1/2,ESR1,estrogen receptor,ETV5,Focal adhesion kinase,FOS,GATA2,GATA4,HIF1A,HNF4A,HSF1,Hsp27,IFN Beta,IKBKB,IKK (complex),IL10,IL1B,IL6,IRF1,IRF3,IRF4,IRF5,IRF7,IRF8,Jnk,MAP2K1,Mapk,MAPK1,MAPK11,MAPK12,MAPK13,MAPK14,MAPK3,MAPK7,MAPK8,MAPT,Mek,MI…	3	Inhibited		-2.129	1.05e-12	0.0123	ABCA7,ABCF3,ABLIM3,ACAT2,ACKR2,ACP2,ACSF3,ACTL6A,ADA,ADAR,ADGRG1,ADM,AGA,AGTRAP,AHCYL1,AKAP1,AKR7A2,AKT1S1,ALDH2,ALG5,ALKBH5,AMBP,AMDHD2,AMIGO1,AMPD1,ANGPTL6,ANTXR1,ANXA11,ANXA2,ANXA6,AP1G2,AP1S1,AP2S1,APBA2,APBA3,APOF,ARAF,ARF3,ARFGAP1,ARHGAP27,ARHGDIG,ARPP19,ARRDC2,ASB13,ASF1B,ASIC3,ATP5IF1,ATP5MC1,ATP5PF,ATP5PO,ATP6AP1,ATP6V1F,ATPAF2,B2M,B4GALNT1,B9D1,BAG2,BAG3,BANK1,BBLN,BCAP31,BCL2L10,BCLAF1…	692 (110)	110
B4GALT6		enzyme	ADAM17,Akt,AKT1,Ap1,AR,ATF2,B4GALT6,BCL6,C/EBP,CCND1,CCR2,CDKN1A,CDKN1B,CEBPA,CEBPB,CEBPD,Creb,CREB1,CREBBP,CREM,CTNNB1,DUSP1,EGFR,EGR1,EIF4EBP1,ELK1,ERBB4,ERK,ERK1/2,ESR1,ETS1,ETV1,ETV5,Focal adhesion kinase,FOS,FOSB,GATA1,GATA4,GNAQ,GSK3B,H/K/NRAS,HAS2,Hif1,HIF1A,Histone h3,HRAS,IKK (complex),IL10,IRF1,ITGB1,Jnk,JUN,KRAS,MAP3K11,Mapk,MAPK1,MAPT,MED1,MITF,MKNK,MKNK1,MMP9,MTOR,MTORC1,MYC,MYOCD,MY…	3			-1.327	1.05e-12	0.0139	AADAC,ABCA7,ABCC5,ABCF3,ABLIM3,ACAT2,ACO2,ACP2,ACSF3,ACTL6A,ACY1,ADAR,ADGRE1,ADSL,AGTRAP,AHCYL1,AHSP,AIP,AKAP1,AKR7A2,AKT1S1,ALDH2,ALG5,ALKBH5,AMBP,AMDHD2,AMIGO1,AMPH,ANTXR1,AP1G2,AP1M2,AP1S1,AP2S1,APBA2,APBA3,ARF6,ARFGAP1,ARHGAP27,ARHGDIA,ARHGDIG,ARHGEF5,ARPC3,ARRDC2,ASB6,ASF1B,ASPHD2,ATP5IF1,ATP5PO,ATP6AP1,ATP6V1E1,ATP6V1F,ATPAF2,B2M,B4GALNT1,B9D1,BAG3,BCAN,BCAP31,BCAR1,BCKDHA,BCL9,BCLAF1,BCS1L…	656 (107)	106
CADM1		other	Akt,AKT1,Ap1,AURKB,CADM1,CBLB,CCND1,CDK4/6,CDKN1A,CDKN1B,CEBPB,CHUK,Creb,CREBBP,CTNNB1,CYP19A1,disulfiram,DLX5,E2f,EGFR,ELK1,EP300,ERBB2,ERBB3,ERBB4,ERK,ESR1,ESR2,estrogen receptor,EZH2,FOXC1,FOXO1,FOXO3,FOXO4,GATA1,HIF1A,HSF1,HTT,IGF1R,IKK (complex),IRF1,IRF3,JUN,KAT6A,LEF1,MAP2K1,MAP3K1,MAP3K8,Mapk,MAPK8,MASTL,MDM2,MET,MMP9,MTOR,MTORC1,Nfat (family),NFAT5,NFE2L2,NFkB (complex),NFKB1,NFKBIA,NGEF…	3			-0.159	1.06e-12	0.0092	ACAT2,ACP2,ACSF3,ACTL6A,ACVRL1,ADCY5,ADGRG1,ADIPOR2,ADIRF,ADM,ADSL,AGFG2,AGPAT2,AGTRAP,AHCYL1,AHSP,AIF1L,AIP,AJUBA,AKAP1,AKR7A2,AMBN,AMIGO1,AMPD1,ANXA11,ANXA4,ANXA6,AP1G2,AP1M2,AP1S1,AP2S1,APBA2,APBA3,ARFGAP1,ARHGAP27,ARHGDIA,ARHGDIG,ARL2,ARPP19,ARR3,ASF1B,ASPHD2,ATG9A,ATP6AP1,ATPAF2,B4GALNT1,B4GAT1,B9D1,BAD,BANK1,BCAP31,BCKDHA,BCL2L10,BCL9,BCR,BCS1L,BET1L,BID,BLM,BMP8A,BOC,BRF2,BRPF1,BTC,BTF3,C1…	636 (102)	101
5,5-dimethyl-1-pyrroline-1-oxide		chemical reagent	5,5-dimethyl-1-pyrroline-1-oxide,ADAM10,Ap1,AR,ATF2,BCL6,BMAL1,CCND1,CD247,CDKN1B,CEBPB,Creb,CREB1,DDIT3,doxorubicin,DUSP1,EGFR,EIF4E,EIF4EBP1,ELK1,EPAS1,ERK1/2,ESR1,estrogen receptor,ETV5,Focal adhesion kinase,FOS,GATA2,GATA4,HIF1A,HSF1,Hsp27,INSR,JUN,L-serine,MAP2K1,Mapk,MAPK1,MAPK14,MAPK7,MAPK8,MAPK9,MAPT,Mek,MITF,MKNK1,MMP9,MYB,MYC,NADPH oxidase,NCOA3,NEK2,NFE2L2,NFKB1,nitric oxide,NOS2,NOS3,…	3			0.381	1.06e-12	0.0052	ABCA7,ABCF3,ACAT2,ACSF3,ACTL6A,ACY1,ADA,ADAR,ADGRE1,ADGRG1,ADIPOR2,AGPAT2,AGTRAP,AHCYL1,AKAP1,AKR7A2,AKT1S1,ALG5,ALKBH5,AMBP,AMDHD2,AMIGO1,AMPD1,ANTXR1,ANXA11,ANXA6,AP1G2,AP1S1,AP2S1,APBA2,APBA3,ARF3,ARFGAP1,ARHGDIG,ARHGEF5,ARPP19,ARRDC2,ASF1B,ATF2,ATP5F1D,ATP5IF1,ATP5MC1,ATP5PD,ATP5PF,ATP5PO,ATP6AP1,ATP6V1F,ATPAF2,B4GALNT1,B9D1,BACE1,BAG3,BANK1,BCAP31,BCLAF1,BCS1L,BET1L,BMP8B,BOP1,BTC,C12orf57,C…	559 (74)	74
BTNL2	-2.339	transmembrane receptor	Akt,AKT1,Ap1,AR,ATF4,AURKB,BTNL2,CBLB,CCND1,CDK4/6,CDKN1A,CDKN2B,CEBPB,CHUK,Creb,CREBBP,CTNNB1,CYP19A1,disulfiram,DLX5,E2f,EGFR,ELK1,EP300,ERK,ESR1,ESR2,estrogen receptor,EZH2,FOXC1,FOXO1,FOXO3,GATA1,GSK3B,HIF1A,HSF1,HTT,IKK (complex),IRF1,IRF3,JUN,KAT6A,LEF1,MAP3K1,MAP3K11,MAP3K8,MAPK1,MAPK7,MAPK8,MASTL,MDM2,MLXIPL,MMP9,MTOR,MTORC1,Nfat (family),NFAT5,NFE2L2,NFkB (complex),NFKB1,NFKBIA,NFKBID,NG…	3			1.515	1.07e-12	0.0115	ACAT2,ACP2,ACSF3,ACTL6A,ACVRL1,ADAR,ADARB1,ADCY5,ADGRG1,ADIPOR2,ADIRF,ADM,ADSL,AGFG2,AGPAT2,AHSP,AIF1L,AIP,AJUBA,AKAP1,AKR7A2,ALG5,AMBN,ANXA11,ANXA6,AP1G2,AP1M2,AP1S1,AP2S1,APBA2,APOF,ARAF,ARFGAP1,ARHGAP27,ARHGDIA,ARL2,ARPP19,ARR3,ASF1B,ASPHD2,ATG9A,ATP5PD,ATP5PF,ATP6AP1,ATP6V1E1,ATPAF2,B4GALNT1,B9D1,BAD,BANK1,BCAP31,BCKDHA,BCL2L10,BCL9,BCR,BCS1L,BET1L,BID,BLM,BNIP3,BOC,BOP1,BRF2,BRPF1,BTC,BTF3,C…	663 (103)	103
oligomycin A		chemical - endogenous non-mammalian	ADAM17,Akt,AKT1,Ap1,AR,ATF2,ATM,BCL2,BCL6,C/EBP,Cbp/p300,CCND1,CCR2,CDKN1A,CDKN1B,CEBPA,CEBPB,CEBPD,CHUK,Creb,CREB1,CREBBP,CREM,CTNNB1,DUSP1,E2f,EGFR,EGR1,EIF4EBP1,ELK1,ERBB4,ERK,ERK1/2,ESR1,ETS1,ETV1,ETV5,FOS,FOSB,GATA1,GATA4,GNAQ,GSK3B,HAS2,Hif1,HIF1A,Histone h3,IKK (complex),IL10,IRF1,IRS1,ITGB1,Jnk,JUN,KRAS,MAP3K11,Mapk,MAPK1,MAPK14,MAPT,MED1,Mek,MITF,MKNK1,MMP9,MTOR,MTORC1,MYC,MYOCD,MYRF,NAD…	3			-1.889	1.09e-12	0.0124	AADAC,ABCA7,ABCC5,ABCF3,ABLIM3,ACAT2,ACO2,ACP2,ACSF3,ACTL6A,ACY1,ADAR,ADGRE1,ADSL,AGTRAP,AHCYL1,AHSP,AIP,AKAP1,AKR7A2,AKT1S1,ALDH2,ALG5,ALKBH5,AMBP,AMDHD2,AMIGO1,AMPH,ANTXR1,AP1G2,AP1M2,AP1S1,AP2S1,APBA2,APBA3,ARFGAP1,ARHGAP27,ARHGDIA,ARHGDIG,ARHGEF5,ARPC3,ARPP19,ARRDC2,ASB6,ASF1B,ASPHD2,ATP5IF1,ATP5PF,ATP5PO,ATP6AP1,ATP6V1E1,ATP6V1F,ATPAF2,B2M,B4GALNT1,B9D1,BAG3,BCAN,BCAP31,BCAR1,BCKDHA,BCL9,BCL…	673 (113)	111
Tlr13		other	ADAM10,AHR,Akt,AMPK,Ap1,AR,ATF2,ATF4,BCL6,BMAL1,CCND1,CDKN1B,CEBPA,CEBPB,Creb,CREB1,CSF2,CXCL8,cytokine,DDIT3,DUSP1,EGFR,EIF4E,EIF4EBP1,ELK1,EPAS1,ERK,ERK1/2,ESR1,estrogen receptor,ETV5,Focal adhesion kinase,FOS,GATA2,GATA4,HIF1A,HNF4A,HSF1,Hsp27,IFN Beta,IKBKB,IKK (complex),IL10,IL1B,IL6,IRF1,IRF3,IRF4,IRF5,IRF7,IRF8,Jnk,MAP2K1,Mapk,MAPK1,MAPK11,MAPK12,MAPK13,MAPK14,MAPK3,MAPK7,MAPK8,MAPT,Mek,MI…	3	Inhibited		-2.129	1.09e-12	0.0124	ABCA7,ABCF3,ABLIM3,ACAT2,ACKR2,ACP2,ACSF3,ACTL6A,ADA,ADAR,ADGRG1,ADM,AGA,AGTRAP,AHCYL1,AKAP1,AKR7A2,AKT1S1,ALDH2,ALG5,ALKBH5,AMBP,AMDHD2,AMIGO1,AMPD1,ANGPTL6,ANTXR1,ANXA11,ANXA2,ANXA6,AP1G2,AP1S1,AP2S1,APBA2,APBA3,APOF,ARAF,ARF3,ARFGAP1,ARHGAP27,ARHGDIG,ARPP19,ARRDC2,ASB13,ASF1B,ASIC3,ATP5IF1,ATP5MC1,ATP5PF,ATP5PO,ATP6AP1,ATP6V1F,ATPAF2,B2M,B4GALNT1,B9D1,BAG2,BAG3,BANK1,BBLN,BCAP31,BCL2L10,BCLAF1…	692 (110)	110
KRT14		other	Akt,AURKB,CBLB,CCND1,CDKN1A,CDKN1B,CEBPB,Creb,CREBBP,CTNNB1,CYP19A1,disulfiram,DLX5,E2f,ELK1,EP300,ERK,ERK1/2,ESR1,ESR2,estrogen receptor,EZH2,FOXC1,FOXO1,FOXO3,FOXO4,GATA1,GSK3B,HIF1A,HSF1,HTT,IGF1R,IKBKB,IKK (complex),IRF1,IRF3,Jnk,JUN,KAT6A,KRT14,LCK,MAP3K1,MAP3K8,MAPK1,MAPK3,MASTL,MDM2,MMP9,MTORC1,Nfat (family),NFAT5,NFE2L2,NFKB1,NFKBIA,NGEF,NLRP3,NOTCH1,NPM1,NQO1,NR4A1,NRF1,PDX1,POU5F1,PPARG…	3			0.77	1.1e-12	0.0024	ACAT2,ACP2,ACSF3,ACTL6A,ACVRL1,ADAR,ADCY5,ADIPOR2,ADIRF,ADM,ADSL,AGPAT2,AGTRAP,AHSP,AIF1L,AJUBA,AKAP1,AKR7A2,AMBN,AMPD1,ANXA11,ANXA4,ANXA6,AP1G2,AP1M2,AP1S1,AP2S1,APBA2,APBA3,ARFGAP1,ARHGAP27,ARHGDIA,ARL2,ARPP19,ARR3,ASF1B,ASPHD2,ATG9A,ATPAF2,B4GALNT1,B9D1,BAD,BANK1,BCAP31,BCKDHA,BCL2L10,BCL9,BCR,BCS1L,BET1L,BID,BLM,BRF2,BRPF1,BTF3,C15orf39,C15orf48,C16orf74,C19orf53,C5AR1,C7orf25,CARS1,CASP8AP2,…	546 (92)	91
TOM1L1		other	ADAM17,Akt,AKT2,ANXA1,Ap1,AR,ATF2,BCL6,C/EBP,CASP2,CCND1,CCR2,CD247,CD28,CDKN1A,CDKN1B,CEBPA,CEBPB,CEBPD,CHUK,Creb,CREB1,CREM,CTNNB1,CYTH1,DAG1,DUSP1,E2f,EGFR,EGR1,EIF4E,EIF4EBP1,ELK1,ERBB2,ERBB4,ERK,ERK1/2,ERN1,ESR1,estrogen receptor,ETS1,ETV1,FHIT,Focal adhesion kinase,FOS,FOSB,FYN,GATA1,GATA4,GNAS,GRIN1,GRIN3A,GSK3B,HAS2,Hif1,HIF1A,HNRNPK,HRAS,IGF1R,IKBKB,IKK (complex),IL10,IQGAP1,IRF1,IRF3,IR…	3	Inhibited		-2.441	1.1e-12	0.0171	ABCA7,ABCC5,ABCF3,ABLIM3,ACAT2,ACKR2,ACSF3,ACTL6A,ACY1,ADGRG1,ADRM1,ADSL,AGFG2,AGTRAP,AHCYL1,AHSP,AIF1L,AJUBA,AKAP1,AKR7A2,AKT1S1,ALDH2,ALDH3B1,ALG5,ALKBH5,AMBN,AMBP,AMDHD2,AMIGO1,AMPD1,ANTXR1,AP1G2,AP1M2,AP1S1,AP2S1,APBA2,APBA3,ARAP3,ARF6,ARFGAP1,ARHGAP27,ARHGDIA,ARHGDIG,ARHGEF5,ARL2,ARPC3,ARRDC2,ASB6,ASF1B,ASPHD2,ATP5IF1,ATP5PD,ATP6AP1,ATPAF2,B2M,B4GALNT1,B4GAT1,B9D1,BAG3,BCAP31,BCAR1,BCL9,BCLA…	709 (173)	172
SHC-GRB2-GAB1		complex	26s Proteasome,Akt,AKT1,Ap1,AR,ATF2,BAX,BTK,CCND1,CDKN1A,CEBPB,CHUK,Creb,CREB1,EIF4EBP1,ELK1,ERBB2,ERK1/2,ESR1,FOXO3,GAB1,GATA3,GRB2,GSK3B,HIF1A,HRAS,IKBKB,IKK (complex),IL10,IRF3,ITGB1,Jnk,JUN,KCNIP3,KRAS,MAP2K1,MAP2K5,MAP3K11,Mapk,MAPK8,MAPT,MDM2,Mek,MTOR,MTORC1,MYC,NADPH oxidase,Nfat (family),NFE2L2,NFkB (complex),NFKB1,NOS2,NR4A1,NRAS,OXSR1,P38 MAPK,PDK1,PDPK1,PI3K (complex),PIK3C3,PIK3CA,PIK…	3	Inhibited	biased	-2.754	1.12e-12	0.0028	ABCA7,ABCC5,ABCF3,ABLIM3,ABR,ACKR2,ACTL6A,ACTN2,ACVRL1,ADA,ADGRG1,ADIPOR2,ADIRF,ADRM1,AGA,AGPAT2,AIP,AJUBA,AKR7A2,ALG5,ALKBH5,AMPH,ANTXR1,ANXA4,ANXA6,AP1G2,AP1M2,AP1S1,AP2S1,APBA2,APBA3,ARF6,ARFGAP1,ARHGAP27,ARHGDIA,ARPC3,ASF1B,ASNS,ATG9A,ATP5F1D,ATP5IF1,ATP6AP1,ATP6V1E1,ATP6V1F,B4GALNT1,B4GAT1,B9D1,BAD,BCAN,BCAR1,BET1L,BOC,BOP1,BRPF1,C12orf57,C16orf74,CALB1,CALM1 (includes others),CAMKK2,CARS1,C…	557 (91)	88
KLRD1		transmembrane receptor	ADAM17,Akt,AKT1,AR,ATF2,BCL2,BCL6,C/EBP,CBL,Cbp/p300,CCND1,CCR2,CD244,CDKN1A,CDKN1B,CEBPA,CEBPB,CEBPD,Creb,CREB1,CREBBP,CREM,CTNNB1,DUSP1,EGFR,EGR1,EIF4EBP1,ELK1,ERBB4,ERK1/2,ESR1,ETS1,ETV1,ETV5,Focal adhesion kinase,FOS,FOSB,GATA1,GATA4,GNAQ,GSK3B,HAS2,Hif1,HIF1A,Histone h3,IKK (complex),IL10,IRF1,IRS1,ITGB1,Jnk,JUN,KLRD1,Mapk,MAPK8,MAPT,MED1,MITF,MKNK1,MMP9,MTOR,MTORC1,MYC,MYOCD,MYRF,NADPH oxid…	3			-1.005	1.14e-12	0.0093	AADAC,ABCA7,ABCF3,ABLIM3,ACAT2,ACO2,ACP2,ACSF3,ACTL6A,ACY1,ADGRE1,ADSL,AGTRAP,AHCYL1,AHSP,AIP,AKAP1,AKR7A2,AKT1S1,ALDH2,ALG5,ALKBH5,AMBP,AMDHD2,AMIGO1,ANTXR1,AP1G2,AP1M2,AP1S1,AP2S1,APBA2,APBA3,ARFGAP1,ARHGAP27,ARHGDIA,ARHGDIG,ARHGEF5,ARPP19,ARRDC2,ASB6,ASF1B,ASPHD2,ATP5IF1,ATP5PF,ATP5PO,ATP6AP1,ATP6V1E1,ATP6V1F,ATPAF2,B2M,B4GALNT1,B9D1,BAG3,BCAN,BCAP31,BCAR1,BCKDHA,BCL9,BCLAF1,BCS1L,BET1L,BMP8B,…	619 (102)	100
GCN2iB		chemical drug	Akt,AKT1,Ap1,AURKB,CBLB,CCND1,CDK4/6,CDKN1A,CDKN1B,CEBPB,CHUK,Creb,CREBBP,CTNNB1,CYP19A1,disulfiram,DLX5,E2f,EGFR,EIF2AK4,ELK1,EP300,ERK1/2,ESR1,ESR2,estrogen receptor,EZH2,FOXC1,FOXO1,FOXO3,FOXO4,GATA1,GCN2iB,GSK3B,HIF1A,HSF1,HTT,IKK (complex),IRF1,IRF3,JUN,KAT6A,LEF1,MAP3K1,MAP3K11,MAP3K8,MAPK1,MAPK8,MASTL,MDM2,MMP9,MTOR,MTORC1,Nfat (family),NFAT5,NFE2L2,NFkB (complex),NFKB1,NFKBIA,NFKBID,NGEF,…	3			-0.678	1.19e-12	0.01	ACAT2,ACP2,ACSF3,ACTL6A,ACVRL1,ADAR,ADARB1,ADCY5,ADGRG1,ADIPOR2,ADIRF,ADM,ADSL,AGFG2,AGPAT2,AGTRAP,AHSP,AIF1L,AIP,AJUBA,AKAP1,AKR7A2,AMBN,AMPD1,ANXA11,ANXA4,ANXA6,AP1G2,AP1M2,AP1S1,AP2S1,APBA2,APBA3,ARFGAP1,ARHGAP27,ARHGDIA,ARL2,ARPP19,ARR3,ASF1B,ASNS,ASPHD2,ATG9A,ATP5F1D,ATP5MC1,ATP5PD,ATP6V1E1,ATPAF2,B4GALNT1,B9D1,BAD,BANK1,BCAP31,BCKDHA,BCL2L10,BCL9,BCR,BCS1L,BET1L,BID,BLM,BOC,BRF2,BRPF1,BTC,B…	629 (98)	98
LEF1		transcription regulator	Alpha catenin,Ap1,APC,AR,ATF4,ATM,BID,C/EBP,CCND1,Cdk,CDK4/6,CDKN1A,CDKN1B,CDKN2A,CEBPB,CREB1,CREBBP,CTNNB1,E2F4,EGFR,ERK1/2,ESRRA,EZH2,F2,FOXO4,GCK,GLI1,GSK3B,HDAC1,HIF1A,IFITM1,JAG1,Jnk,JUN,KDR,LEF1,MAPK14,MDM2,Mek,mir-19,mir-22,MMP9,MYC,NANOG,NFkB (complex),NFKBIA,Notch,NOTCH1,NOTCH3,PAX5,PPARG,PRKAA,PTEN,PTGS2,RAF1,Rb,RB1,RELA,RUNX2,SMAD3,SNAI2,SP1,STAT3,TCF3,TCF7L2,Tgf beta,TP53,TP73,TRAF2,T…	3			-1.834	1.25e-12	0.0042	ABCA7,ABCF3,ABCG2,ACAT2,ACKR2,ACSF3,ACSS2,ACTL6A,ACVRL1,ACY1,ADA,ADARB1,ADCY5,ADGRG1,ADIPOR2,ADIRF,ADM,AGPAT2,AGTRAP,AIF1L,AKAP1,AKT1S1,ALG5,ALKBH5,AMPD1,ANXA2,ANXA4,AP1M2,APBA3,APOF,ARHGAP27,ARHGDIA,ARL2,ARPP19,ASF1B,ASGR2,ATF2,ATP5IF1,ATP5MC1,ATP5PF,ATP5PO,ATP6AP1,ATP6V1F,ATP9A,ATPAF2,B4GALNT1,B9D1,BAG2,BAG3,BCAP31,BCAR1,BCKDHA,BCL9,BCLAF1,BCR,BCS1L,BOC,BOP1,BRF2,BRPF1,BTC,C12orf57,C15orf39,C15…	657 (75)	75
GDP-beta-S		chemical toxicant	ACACA,ADAM10,ADAM17,AKT1,ANXA7,Ap1,APP,AR,ATF2,ATM,BCL6,Calmodulin,CASR,CCND1,CCR2,CDKN1B,CEBPA,CEBPB,CEBPD,CFTR,CITED2,Creb,CREB1,CREBBP,CREM,CSF1,CTNNB1,CYP19A1,CYTH2,DHCR24,DUSP1,EGFR,EGLN,EGR1,EIF4E,EIF4EBP1,ELK1,ERBB2,ERBB4,ERK,ERK1/2,ESR1,ETS1,ETV1,ETV5,FAS,Focal adhesion kinase,FOS,FOSB,GATA1,GATA4,GDP-beta-S,GNAQ,GRIN1,Hdac,HIF1A,HRAS,HSF1,HSPB8,IKK (complex),IL10,IRF1,ITGB3,KAT5,KLF4,KRA…	3	Activated		2.574	1.25e-12	0.0115	AADAC,ABCA7,ABCC5,ABCF3,ABLIM3,ACAT2,ACSF3,ACTL6A,ACY1,ADAR,ADGRG1,ADIPOR2,ADM,ADSL,AGTRAP,AHCYL1,AHSP,AIP,AJUBA,AKAP1,AKR7A2,AKT1S1,ALDH2,ALG5,ALKBH5,ALKBH7,AMBP,AMDHD2,AMIGO1,AMPD1,AMPH,ANTXR1,ANXA11,AP1G2,AP1S1,AP2S1,APBA2,APBA3,APOF,ARAF,ARF3,ARF6,ARFGAP1,ARG2,ARHGAP27,ARHGEF5,ARPC3,ARRDC2,ASB6,ASF1B,ASPHD2,ATF2,ATMIN,ATP5IF1,ATP5PO,ATP6AP1,ATP6V1E1,ATP6V1F,ATPAF2,B2M,B4GALNT1,B4GAT1,B9D1,BAG…	698 (156)	155
PARP9		enzyme	26s Proteasome,AGO2,Akt,AKT1,AKT3,Ap1,AR,ATF2,ATF4,BAX,BCL2L1,CCND1,CDKN1A,CEBPB,CHUK,Creb,CREB1,CTNNB1,DNM1L,EIF4EBP1,ELK1,ESR1,FOXO1,FOXO3,GATA3,GSK3B,HIF1A,IFNA1/IFNA13,IFNA2,IFNA4,IFNB1,IFNW1,IKBKB,IKK (complex),IL10,IRF1,IRF3,IRF7,ITGB1,ITK,Jnk,JUN,KCNIP3,KRAS,MAP2K1,Mapk,MAPK8,MAPT,MDM2,Mek,MTOR,MTORC1,MYC,NADPH oxidase,NCOR-LXR-Oxysterol-RXR-9 cis RA,NFE2L2,NFKB1,NFKBIA,NR4A1,NRAS,OXSR1,p8…	3	Inhibited		-3.304	1.32e-12	0.0033	ABCA7,ABCC5,ABCF3,ABLIM3,ABR,ACAT2,ACKR2,ACP2,ACTL6A,ACTN2,ACY1,ADA,ADAR,ADGRG1,ADIPOR2,ADIRF,ADRM1,AGA,AGFG2,AHCYL1,AIP,AJUBA,AKAP1,AKR7A2,AKT1S1,ALDH2,ALG5,ALKBH5,AMPH,ANGPTL6,ANTXR1,ANXA2,ANXA4,AP1G2,AP1M2,AP1S1,AP2S1,APBA2,APBA3,ARAP3,ARFGAP1,ARG2,ARPC3,ASF1B,ASNS,ATG9A,ATP5F1D,ATP5IF1,ATP5MC1,ATP5PF,ATP5PO,ATP6AP1,ATP6V1E1,ATP6V1F,B2M,B4GALNT1,B9D1,BAD,BANK1,BCAN,BCAR1,BCL9,BCS1L,BET1L,BOP1,…	616 (101)	100
SGI 1776		chemical drug	Akt,AKT1,Ap1,AR,ATF4,ATM,AURKB,BAD,BID,CASP8,CCNB1,CCND1,Cdk,CDK4/6,CDK6,CDKN1A,CDKN2A,CREB1,CSF2,CTNNB1,DNM1L,EGR1,EIF2AK3,EIF2AK4,EIF4E,EIF4EBP1,EP300,F2,FOS,FOXO3,FOXP3,GCK,GLI1,GSK3B,HISTONE,HSF1,MAP3K8,MAPK9,MDM2,Mek,mir-19,MMP9,MTORC1,MYB,MYC,NFATC1,NFATC2,NFE2L2,NFKBIA,NPAT,NPM1,PARP1,PIM1,PIM2,PIM3,Pka,PKM,PTEN,RAF1,Rb,RB1,RBL2,RUNX1,RUNX3,SGI 1776,SND1,SP1,STAT6,Tgf beta,TP53,TP73,TRAF2,…	3			1.482	1.4e-12	0.0022	ABCA7,ABCC5,ABCF3,ABCG2,ACAT2,ACKR2,ACP2,ACSF3,ACSS2,ACTN2,ACVRL1,ADARB1,ADGRE1,ADGRG1,ADIRF,ADM,AGFG2,AHCYL1,AIF1L,AIP,AKAP1,AKR7A2,AKT1S1,ALDH2,ALG5,ALKBH5,AMPD1,ANTXR1,ANXA11,ANXA4,AP1M2,APOF,ARFGAP1,ARHGDIA,ARL2,ASF1B,ASGR2,ATF2,ATG9A,ATP5IF1,ATP5MC1,ATP5PF,ATP5PO,ATP6AP1,ATP6V1E1,ATP6V1F,ATP9A,ATPAF2,BAG3,BCAP31,BCAR1,BCKDHA,BCL2L12,BCL9,BCR,BCS1L,BET1L,BOP1,BRF2,BRPF1,C12orf57,C15orf48,C16o…	590 (74)	71
IGF receptor		group	26s Proteasome,Akt,AKT1,AKT2,Ap1,AR,ATF2,ATM,BCL2L1,BTK,CCND1,CD247,CD3,CDKN1A,CEBPB,CHUK,Creb,CREB1,CTNNB1,EGFR,EIF4E,EIF4EBP1,ELK1,ERBB2,ERK,ERK1/2,ESR1,Focal adhesion kinase,FOXO1,GATA3,GCK,GSK3B,Hdac,HIF1A,HMGA1,HRAS,IGF receptor,IGF1R,IGF2R,IKBKB,IKK (complex),IL10,INSR,Insulin,IRF3,IRS1,IRS2,ITGB1,ITGB3,JAK1/2,Jnk,JUNB,KCNIP3,KRAS,MAP2K1,MAP2K5,MAP3K11,Mapk,MAPK1,MAPK3,MAPK7,MDM2,Mek,mir-14…	3	Inhibited	biased	-3.653	1.42e-12	0.0108	ABCA7,ABCC5,ABCF3,ABLIM3,ABR,ACAT2,ACSF3,ACTL6A,ACTN2,ADCY5,ADGRG1,ADIRF,ADRM1,AGA,AGPAT2,AHCYL1,AIP,AJUBA,AKAP1,AKR7A2,ALAD,ALDH2,ALG5,ALKBH5,AMBN,AMPD1,AMPH,ANTXR1,AP1G2,AP1M2,AP1S1,AP2S1,APBA2,APBA3,ARF6,ARFGAP1,ARHGAP27,ARHGDIA,ARPC3,ASF1B,ASNS,ATP5F1D,ATP5IF1,ATP5MC1,ATP5PD,ATP5PF,ATP5PO,ATP6AP1,ATP6V1E1,ATP6V1F,ATPAF2,B4GALNT1,B4GAT1,B9D1,BAD,BANK1,BCAN,BCAP31,BCAR1,BCS1L,BET1L,BLM,BNIP3,BO…	662 (121)	120
TGX-221		chemical drug	Akt,Ap1,AURKB,CBLB,CCND1,CDK4/6,CDKN1A,CDKN1B,CEBPB,CHUK,Creb,CREBBP,CTNNB1,CYP19A1,disulfiram,DLX5,E2f,EGFR,ELK1,EP300,ERK,ESR1,ESR2,estrogen receptor,EZH2,FOXC1,FOXO1,FOXO3,FOXO4,GATA1,GSK3B,HIF1A,HRAS,HSF1,HTT,IKK (complex),IRF1,IRF3,ITGB1,JUN,KAT6A,LEF1,MAP3K1,MAP3K11,MAP3K8,MAPK1,MAPK7,MAPK8,MASTL,MDM2,MMP9,MTOR,MTORC1,Nfat (family),NFAT5,NFE2L2,NFkB (complex),NFKB1,NFKBIA,NFKBID,NGEF,NLRP3,…	3			0.603	1.44e-12	0.0109	ACAT2,ACP2,ACSF3,ACTL6A,ACVRL1,ADAR,ADARB1,ADCY5,ADGRG1,ADIPOR2,ADIRF,ADM,ADSL,AGFG2,AGPAT2,AGTRAP,AHSP,AIF1L,AJUBA,AKAP1,AKR7A2,AMBN,AMPD1,ANXA11,ANXA4,ANXA6,AP1G2,AP1M2,AP1S1,AP2S1,APBA2,APBA3,ARF6,ARFGAP1,ARHGAP27,ARHGDIA,ARL2,ARPP19,ARR3,ASF1B,ASPHD2,ATG9A,ATP5PD,ATPAF2,B4GALNT1,B9D1,BAD,BANK1,BCAN,BCAP31,BCKDHA,BCL2L10,BCL9,BCR,BCS1L,BET1L,BID,BLM,BOC,BRF2,BRPF1,BTC,BTF3,C15orf48,C16orf74,C1…	619 (104)	102
RAPGEF2		other	ADAM17,Ap1,AR,ATF2,ATM,BCL6,BRAF,BRCA1,C/EBP,CCND1,CCR2,CDKN1A,CDKN1B,CEBPA,CEBPB,CEBPD,CHUK,Creb,CREB1,CREBBP,CREM,CTNNB1,DUSP1,EGFR,EGR1,EIF2AK2,EIF4E,EIF4EBP1,ELK1,ERBB4,ERK,ERK1/2,ESR1,ETS1,ETV1,ETV5,Focal adhesion kinase,FOS,FOSB,GATA1,GATA4,GNAQ,GSK3B,HAS2,Hdac,HIF1A,Histone h3,HRAS,IKBKB,IKK (complex),IL10,IRF1,ITGB3,Jnk,JUN,KRAS,MAP2K1,MAP2K5,MAP3K11,Mapk,MAPK1,MAPK14,MAPK7,MAPK8,MAPK9,MA…	3			-1.922	1.47e-12	0.0078	AADAC,ABCA7,ABCC5,ABCF3,ABLIM3,ACKR2,ACO2,ACSF3,ACTL6A,ADAR,ADGRG1,ADSL,AGTRAP,AHCYL1,AHSP,AKAP1,AKR7A2,AKT1S1,ALDH2,ALG5,ALKBH5,AMBP,AMDHD2,AMIGO1,AMPD1,AMPH,ANTXR1,AP1G2,AP1M2,AP1S1,AP2S1,APBA2,APBA3,ARF6,ARFGAP1,ARHGAP27,ARHGDIA,ARHGDIG,ARHGEF5,ARPC3,ARRDC2,ASB6,ASF1B,ASPHD2,ATP5IF1,ATP5PO,ATP6AP1,ATP6V1F,ATPAF2,B2M,B4GALNT1,B9D1,BAG3,BCAP31,BCAR1,BCKDHA,BCL9,BCLAF1,BCS1L,BET1L,BLM,BMP8B,BNIP3…	624 (124)	120
EGFR/PDGFR/IGFR		group	26s Proteasome,AGO2,AGT,Akt,AKT1,AKT2,ANXA7,Ap1,AR,ATF2,ATM,BCL2L1,BTK,CCND1,CD247,CD3,Cdc42,CDKN1A,CEACAM1,CEBPB,CHUK,Creb,CREB1,E2f,EGFR,EGFR/PDGFR/IGFR,EGR1,EIF4EBP1,ELK1,ERBB2,ERBB4,ERK1/2,ESR1,FAS,FER,Focal adhesion kinase,FOS,FOXO1,FOXO3,G protein alpha i,GATA3,GNAS,HBEGF,HIF1A,Histone h3,HRAS,IGF1R,IGF2R,IKBKB,IKK (complex),IL10,IRF3,ITCH,ITGB1,ITGB3,JAK1/2,Jnk,JUNB,KCNIP3,KRAS,MAP2K1,Mapk…	3			-1.619	1.47e-12	0.0091	ABCA7,ABCC5,ABCF3,ABLIM3,ABR,ACSF3,ACTL6A,ACTN2,ACY1,ADGRG1,ADIRF,ADRM1,AGA,AGFG2,AGPAT2,AGTRAP,AIP,AJUBA,AKAP1,AKR7A2,ALG5,ALKBH5,AMBN,AMBP,AMIGO1,AMPD1,AMPH,ANTXR1,AP1G2,AP1M2,AP1S1,AP2S1,APBA2,APBA3,ARAF,ARF6,ARHGAP27,ARHGDIA,ARHGDIG,ARPC3,ASF1B,ASGR2,ASNS,ATG9A,ATP5IF1,ATP5PD,ATP6AP1,ATP6V1E1,ATP6V1F,ATPAF2,B4GALNT1,B4GAT1,B9D1,BANK1,BCAN,BCAP31,BCAR1,BET1L,BLM,BMP8A,BOC,BOP1,BTC,C12orf57,C15…	641 (134)	130
mir-221		microRNA	Akt,AKT1,Ap1,AURKB,CBLB,CCND1,CDK4/6,CDKN1A,CDKN1B,CEBPB,CHUK,Creb,CREBBP,CTNNB1,CYP19A1,disulfiram,DLX5,E2f,EGFR,ELK1,EP300,ERK,ERK1/2,ESR1,ESR2,estrogen receptor,EZH2,FOXC1,FOXO1,FOXO3,FOXO4,GATA1,GSK3B,HIF1A,HSF1,HTT,IKK (complex),IRF1,IRF3,JUN,KAT6A,LEF1,MAP3K1,MAP3K11,MAP3K8,MAPK1,MAPK8,MASTL,MDM2,mir-221,MMP9,MTOR,MTORC1,Nfat (family),NFAT5,NFE2L2,NFkB (complex),NFKB1,NFKBIA,NFKBID,NGEF,NLR…	3			-0.75	1.47e-12	0.0124	ACAT2,ACP2,ACSF3,ACTL6A,ADAR,ADARB1,ADCY5,ADGRG1,ADIPOR2,ADIRF,ADM,ADSL,AGFG2,AGPAT2,AGTRAP,AHCYL1,AHSP,AIF1L,AIP,AJUBA,AKAP1,AKR7A2,ALDH2,AMBN,AMPD1,ANGPTL6,ANXA11,ANXA4,ANXA6,AP1G2,AP1M2,AP1S1,AP2S1,APBA2,APBA3,ARFGAP1,ARHGAP27,ARHGDIA,ARL2,ARPP19,ARR3,ASF1B,ASPHD2,ATG9A,ATP5PD,ATP6V1E1,ATPAF2,B4GALNT1,B9D1,BAD,BANK1,BCAP31,BCKDHA,BCL2L10,BCL9,BCR,BCS1L,BET1L,BID,BLM,BOC,BRF2,BRPF1,BTC,BTF3,C15…	641 (104)	104
LGH447		chemical drug	26s Proteasome,AKT1S1,Alp,AMPK,Ap1,AR,ATM,BAD,BAX,BCL2L1,CBL,Cdc42,CDK1,CDKN1A,CDKN1B,CDKN2A,CHEK1,Creb,CREM,CRTC1,CRTC2,CSF2,DNM1L,EIF4B,EIF4E,EIF4EBP1,FOSL1,FOXO3,FOXP3,HIF1A,Histone h3,HSF1,IRS1,L-serine,LGH447,MAP3K8,Mapk,MDM2,MYB,MYC,NFATC1,NFATC2,NFkB (complex),p70 S6k,PDGFRB,PDX1,PI3K (complex),PIM1,PIM2,PIM3,PKM,PRKAA,PRL,RAF1,RALA,Rap,RHEB,RHO,RPTOR,RUNX1,RUNX3,Smad,SND1,SOCS1,STAT1,STAT…	3	Activated		2.03	1.47e-12	0.0001	ABCA7,ABCC5,ABCF3,ABCG2,ACAT2,ACO2,ACSS2,ACTL6A,ADA,ADAR,ADARB1,ADGRG1,ADIPOR2,ADIRF,ADRM1,AGA,AGFG2,AGTRAP,AHCYL1,AKAP1,AKR7A2,ALDH2,ALG5,ALKBH5,ANTXR1,ANXA11,ANXA2,ANXA4,AP1M2,APBA2,ARF3,ASF1B,ASNS,ATF2,ATG9A,ATP5F1D,ATP5IF1,ATP5PD,ATP5PF,ATP5PO,ATP6AP1,B4GALNT1,BAG2,BCL2L12,BCLAF1,BCR,BCS1L,BLM,BOP1,C12orf57,C15orf48,C16orf74,CALB1,CALM1 (includes others),CAMKK2,CARS1,CASQ2,CASTOR2,CCNB1,CCNT1…	428 (68)	62
VASN		other	Akt,AKT1,AR,ATM,AURKB,CBLB,CCAR2,CCND1,CDK4/6,CDKN1A,CDKN1B,CEBPB,CHUK,Creb,CREBBP,CTNNB1,CYP19A1,disulfiram,DLX5,E2f,EGFR,ELAVL1,ELK1,ERBB4,ERN1,ESR1,ESR2,estrogen receptor,EZH2,FOXC1,FOXO1,FOXO3,FOXO4,GATA1,GSK3B,HIF1A,HMGA1,HSF1,HTT,IKK (complex),IRF1,ITCH,JUN,KAT6A,LEF1,MAP3K11,MAP3K8,MAPK1,MAPK8,MASTL,MDM2,MMP9,MTORC1,MYC,NCL,Nfat (family),NFAT5,NFE2L2,NFkB (complex),NFKBIA,NFKBID,NGEF,NLRP3…	3			-1.9	1.47e-12	0.0049	ABCA7,ABCF3,ABLIM3,ACAT2,ACKR2,ACP2,ACSF3,ACTL6A,ACY1,ADARB1,ADCY5,ADGRG1,ADIPOR2,ADIRF,ADM,ADSL,AGA,AGFG2,AGPAT2,AGTRAP,AHSP,AIP,AKR7A2,ALDH2,ALG5,ALKBH5,AMBN,AMPD1,ANXA11,ANXA4,ANXA6,AP1G2,AP1M2,AP1S1,AP2S1,APBA2,APBA3,ARFGAP1,ARPP19,ARR3,ASF1B,ASGR2,ASPHD2,ATG9A,ATP5IF1,ATP5PD,ATP6AP1,ATP6V1E1,ATPAF2,B9D1,BAD,BANK1,BCAP31,BCKDHA,BCL2L10,BCL9,BCS1L,BET1L,BID,BLM,BRF2,BRPF1,BTC,BTF3,C12orf57,C15…	638 (108)	108
SKLB1002		chemical reagent	ADAM17,Akt,Alpha catenin,ANXA1,Ap1,AR,ATF2,BCL6,C/EBP,CASP2,CCND1,CCR2,CD247,Cdc42,CDKN1A,CDKN1B,CEBPA,CEBPB,CEBPD,CHUK,Creb,CREB1,CREBBP,CREM,CTNNB1,DAG1,DUSP1,E2f,EGFR,EGR1,EIF4E,ELK1,ERBB2,ERBB4,ERK,ERK1/2,ESR1,estrogen receptor,ETS1,ETV1,ETV5,FOS,FOSB,GATA1,GATA4,GNAS,GRIN3A,HAS2,Hif1,HIF1A,Histone h3,HNRNPK,HRAS,IGF1R,IKBKB,IKK (complex),IL10,IQGAP1,IRF1,IRF4,IRF5,ITGB3,ITK,Jnk,JUN,KDR,KIT,K…	3	Activated		2.721	1.53e-12	0.0064	ABCA7,ABCC5,ABCF3,ABLIM3,ACAT2,ACKR2,ACTL6A,ACY1,ADAR,ADIPOR2,ADIRF,ADRM1,ADSL,AGFG2,AGTRAP,AHCYL1,AHSP,AIF1L,AJUBA,AKR7A2,AKT1S1,ALDH2,ALDH3B1,ALG5,ALKBH5,AMBP,AMDHD2,AMIGO1,AMPD1,ANXA2,AP1G2,AP1M2,AP1S1,AP2S1,APBA2,APBA3,ARAP3,ARF6,ARFGAP1,ARHGAP27,ARHGDIG,ARHGEF5,ARL2,ARPC3,ARRDC2,ASB6,ASF1B,ASPHD2,ATP5IF1,ATP5PD,ATP6AP1,B2M,B4GALNT1,B4GAT1,B9D1,BCAR1,BCL9,BCLAF1,BCS1L,BET1L,BLM,BMP8B,BOC,BRF2…	662 (169)	168
tyrphostin AG 18		chemical drug	26s Proteasome,ABL2,ADAM17,AGO2,AGT,Akt,AKT2,ANXA7,Ap1,APP,AR,ATF2,ATM,BCL6,CCR2,Cdc42,CDKN1B,CEACAM1,CEBPA,CEBPB,CEBPD,CHUK,CITED2,Creb,CREB1,CREBBP,CREM,CSF1,CTNNB1,DUSP1,E2f,EGFR,EGR1,EIF4EBP1,ELK1,EPHB4,ERBB2,ERK,ERK1/2,ESR1,ETS1,ETV1,ETV5,FER,FGFR1,FGFR2,FGFR4,FLT1,Focal adhesion kinase,FOS,FOSB,FOXO1,FOXO3,GATA1,GATA3,GATA4,GNAQ,GNAS,HIF1A,Histone h3,HRAS,HSF1,IGF1R,IKBKB,IKK (complex),IL10…	3	Activated		2.704	1.54e-12	0.0091	AADAC,ABCA7,ABCC5,ABCF3,ABCG2,ABLIM3,ABR,ACAT2,ACKR2,ACSF3,ACTL6A,ACY1,ADAMTS7,ADAR,ADGRG1,ADIRF,ADRM1,ADSL,AGA,AGFG2,AGTRAP,AHSP,AJUBA,AKAP1,AKR7A2,ALG5,ALKBH5,ALKBH7,AMBN,AMDHD2,AMIGO1,AMN,AMPH,ANTXR1,ANXA11,AP1G2,AP1S1,AP2S1,APBA2,APBA3,ARAF,ARAP3,ARF3,ARF6,ARG2,ARHGAP27,ARHGDIA,ARHGDIG,ARHGEF5,ARPC3,ARRDC2,ASB6,ASF1B,ASPHD2,ATG9A,ATMIN,ATP5IF1,ATP5PD,ATP6AP1,ATP9A,ATPAF2,B2M,B4GALNT1,B4GAT1,B…	729 (186)	184
TJP2		kinase	AHR,Akt,AKT1,ATF2,AURKB,AXIN1,CBLB,CCND1,CDKN1A,CDKN1B,CEBPA,CEBPB,Creb,CREBBP,CSF2,CTNNB1,CXCL8,CYP19A1,disulfiram,DLX5,E2f,EGFR,ELK1,ERK,ESR1,ESR2,EZH2,FLT1,FOXC1,FOXO1,FOXO3,FOXO4,GATA1,GSK3B,HNF4A,HSF1,HTT,IKBKB,IL1B,IL6,IRF1,IRF4,JUN,KAT6A,LEF1,MAP3K1,MAP3K8,MAPK1,MAPK8,MASTL,MDM2,MMP9,MTOR,MTORC1,Nfat (family),NFAT5,NFE2L2,NFkB (complex),NFKB2,NFKBID,NGEF,NLRP3,NOS2,NPM1,NR1I2,NR4A1,NRF1,PD…	3			-1.065	1.55e-12	0.0092	ACAT2,ACKR2,ACP2,ACSF3,ADARB1,ADCY5,ADGRG1,ADIPOR2,ADIRF,ADSL,AGA,AGFG2,AGTRAP,AHSP,AIF1L,AIP,AJUBA,AKAP1,AKR7A2,ALDH2,AMBN,AMPD1,ANGPTL6,ANXA11,ANXA6,AP1G2,AP1M2,AP1S1,AP2S1,APBA2,APBA3,APOF,ARAF,ARFGAP1,ARHGDIA,ARHGEF5,ARL2,ARPP19,ARR3,ASB13,ASF1B,ASIC3,ASPHD2,ATG9A,ATP5PD,ATP6V1E1,ATPAF2,B4GALNT1,BAD,BAG2,BANK1,BBLN,BCAP31,BCKDHA,BCL2L10,BCL9,BCR,BET1L,BLM,BOC,BRPF1,BTC,BTF3,BTNL2,C15orf48,C16…	643 (110)	110
MLXIPL		transcription regulator	MLXIPL	1	Inhibited	biased	-6.245	1.59e-12	0.0001	ACSS2,GPD1,KHK,RPL10,RPL12,RPL13,RPL13A,RPL18,RPL18A,RPL19,RPL21,RPL23,RPL24,RPL26,RPL30,RPL31,RPL35,RPL36AL,RPL37A,RPL38,RPL39,RPL6,RPL7L1,RPLP2,RPS12,RPS13,RPS14,RPS15,RPS16,RPS18,RPS19,RPS19BP1,RPS25,RPS26,RPS29,RPS5,RPS8,RPS9,TKFC	39 (1)	1
SH2D1A	-2.489	other	ADAM17,Ap1,APP,AR,ATF2,ATM,BCL10,BCL6,CCND1,CCR2,CD247,CD28,CD3,CD3E,CDKN1A,CDKN1B,CDX1,CEBPA,CEBPB,CEBPD,Creb,CREB1,CREM,CXCL12,DGKA,DOK1,DUSP1,EGFR,EGR1,EIF4E,EIF4EBP1,ELK1,ERBB2,ERBB4,ERK1/2,ERN1,ESR1,ETS1,FOS,FOXO3,FOXP3,FYN,GATA1,GATA3,GATA4,GNAQ,GRIN1,HAS2,Hdac,HIF1A,HIPK2,HNRNPK,IKK (complex),IL10,IL5,INSR,IRF1,IRF3,IRF7,ITCH,ITK,Jnk,KIT,KRAS,LCK,MAP2K1,MAP2K5,MAPK7,MAPK8,MAPT,MED1,MET,MIT…	3	Inhibited		-2.837	1.59e-12	0.0037	AADAC,ABCA7,ABCC5,ABCF3,ABLIM3,ACKR2,ACSF3,ACTL6A,ADGRG1,ADIPOR2,ADSL,AGA,AGFG2,AGTRAP,AHCYL1,AHSP,AJUBA,AKR7A2,AKT1S1,ALAD,ALDH2,ALG5,ALKBH5,AMBN,AMBP,AMDHD2,AMIGO1,AMPD1,AMPH,ANGPTL6,ANTXR1,AP1G2,AP1M2,AP1S1,AP2S1,APBA2,APBA3,ARAF,ARAP3,ARFGAP1,ARHGAP27,ARHGDIG,ARHGEF5,ARPC3,ARRDC2,ASB6,ASF1B,ASPHD2,ATG9A,ATP5IF1,ATP6AP1,ATP6V1F,ATPAF2,B2M,B4GALNT1,B4GAT1,B9D1,BAG3,BCAP31,BCAR1,BCKDHA,BCLAF1,BE…	644 (146)	142
GFRA4		transmembrane receptor	26s Proteasome,Akt,AKT1,Ap1,AR,ATF2,ATF4,AURKB,BTK,CBLB,CCND1,CDKN1A,CDKN1B,CEBPB,CHUK,Creb,CREB1,CREBBP,CTNNB1,CYP19A1,disulfiram,DLX5,E2f,EGFR,EP300,ERK,ESR1,ESR2,estrogen receptor,EZH2,FOXC1,FOXO1,FOXO3,FOXO4,GATA1,GATA3,GFRA4,GSK3B,HIF1A,HRAS,HSF1,HTT,IKBKB,IKK (complex),IL10,IRF1,IRF3,ITGB1,Jnk,KAT6A,KCNIP3,KRAS,LEF1,MAP2K1,MAP3K11,MAP3K8,Mapk,MASTL,MDM2,Mek,MMP9,MTOR,MTORC1,MYC,NADPH oxidas…	3	Inhibited		-3.192	1.63e-12	0.0101	ABCA7,ABCC5,ABCF3,ABLIM3,ABR,ACAT2,ACKR2,ACP2,ACSF3,ACTL6A,ACVRL1,ADCY5,ADGRG1,ADIPOR2,ADIRF,ADM,ADRM1,ADSL,AGA,AGFG2,AGPAT2,AGTRAP,AHSP,AIF1L,AIP,AKR7A2,ALG5,ALKBH5,AMBN,AMPD1,AMPH,ANXA11,ANXA4,ANXA6,AP1G2,AP1M2,AP1S1,AP2S1,APBA2,APBA3,ARF6,ARFGAP1,ARHGAP27,ARHGDIA,ARL2,ARPC3,ARR3,ASF1B,ASPHD2,ATG9A,ATP5IF1,ATP5PD,ATP6AP1,ATP6V1E1,ATPAF2,B4GALNT1,B9D1,BAD,BANK1,BCAN,BCAP31,BCL2L10,BCL9,BCS1L,BET…	660 (126)	125
5-oxo-6-8-11-14-(e,z,z,z)-eicosatetraenoic acid		chemical - endogenous mammalian	5-hydroxytryptamine,5-oxo-6-8-11-14-(e,z,z,z)-eicosatetraenoic acid,ADAM17,AGO2,Akt,ANXA1,Ap1,AR,ATF2,ATF6,BCL6,CCND1,CCR2,Cdc42,CDKN1A,CDKN1B,CDX2,CEBPA,CEBPB,CEBPD,CHUK,Creb,CREB1,CREBBP,CREM,CTNNB1,DDIT3,DUSP1,EGFR,EGR1,EIF4E,ELK1,ERBB4,ERK1/2,ESR1,estrogen receptor,ETS1,ETV1,ETV5,Focal adhesion kinase,FOS,FOSB,FOXC2,GATA1,GATA3,GATA4,GNAQ,GSK3B,HAS2,HIF1A,Hsp27,IGF1,IKBKB,IKK (complex),IL10,I…	3	Inhibited		-3.136	1.66e-12	0.009	AADAC,ABCA7,ABCC5,ABCF3,ABLIM3,ACAT2,ACKR2,ACP2,ACSF3,ACTL6A,ACTR1B,ADGRE1,ADGRG1,ADIPOR2,ADSL,AGFG2,AGTRAP,AHSP,AIF1L,AJUBA,AKAP1,ALG5,ALKBH5,ALKBH7,AMBN,AMBP,AMDHD2,AMIGO1,AMPD1,ANGPTL6,ANTXR1,AP1G2,AP1M2,AP1S1,APBA2,ARFGAP1,ARG2,ARHGAP27,ARHGDIA,ARHGDIG,ARHGEF5,ARL2,ARPC3,ARPP19,ARR3,ARRDC2,ASB6,ASF1B,ASIC3,ASPHD2,ATG9A,ATP5IF1,ATP5MJ,ATP6AP1,ATPAF2,B2M,B9D1,BAG3,BANK1,BCAN,BCAP31,BCAR1,BCL9,B…	667 (140)	139
desoxycorticosterone		chemical - endogenous mammalian	ACACA,ADAM10,ADAM17,Akt,AKT1,AMPK,ANXA7,Ap1,APP,AR,ATF2,ATM,BTK,Calmodulin,CASR,CCND1,CD36,CDKN1A,CEBPA,CFTR,CREBBP,CRHR1,CTNNB1,CYP19A1,CYTH2,desoxycorticosterone,DHCR24,EGFR,EGLN,EIF2S1,EIF4E,ELAVL1,ERBB2,ERBB4,ERK,ERK1/2,ESR1,FAS,Focal adhesion kinase,FOS,GAB1,GATA4,GRIN1,Hdac,HIF1A,HRAS,Hsp27,IKK (complex),ITGB1,ITGB3,JUN,KRAS,LCK,MAP2K1,MAPK8,MAPK9,MAPT,MET,MTF1,MTOR,MYC,NADPH oxidase,NCOA2,…	3			-0.286	1.7e-12	0.0043	AADAC,ABCA7,ABCC5,ABCF3,ACAT2,ACSF3,ACTL6A,ACVRL1,ACY1,ADGRE1,ADGRG1,ADIPOR2,ADM,AIP,AJUBA,AKAP1,AKR7A2,AKT1S1,ALDH2,ALG5,ALKBH5,AMPH,AP1G2,AP1M2,AP1S1,AP2S1,APBA3,APOF,ARAF,ARF6,ARFGAP1,ARG2,ARHGAP27,ARHGDIG,ARHGEF5,ARPC3,ARPP19,ARRDC2,ATF2,ATP5IF1,ATP5MC1,ATP6AP1,ATP6V1E1,ATPAF2,B4GALNT1,B4GAT1,B9D1,BCAN,BCAP31,BCAR1,BCKDHA,BCL9,BCLAF1,BET1L,BLM,BMP8A,BOC,BOP1,BRF2,BTC,C12orf57,C15orf48,C16orf7…	599 (113)	113
3,5-diiodothyronine		chemical - endogenous mammalian	3,5-diiodothyronine,Akt,AKT1,Ap1,AR,AURKB,CBLB,CCND1,CDKN1A,CDKN1B,CEBPB,CHUK,CPT1,CPT1B,Creb,CREBBP,CTNNB1,CYP19A1,disulfiram,DLX5,E2f,E2F1,EGFR,ELK1,EP300,ERK,ERK1/2,ESR1,ESR2,estrogen receptor,EZH2,FOXC1,FOXO1,FOXO3,FOXO4,GATA1,GSK3B,HIF1A,HNF1A,HSF1,HTT,IKK (complex),IRF1,IRF3,JUN,KAT6A,LEF1,MAP3K1,MAP3K11,MAP3K8,MAPK1,MAPK8,MASTL,MDM2,Mitochondrial complex 1,MMP9,MTOR,MTORC1,NDUFAB1,Nfat (fa…	3			-0.08	1.7e-12	0.0116	AADAC,ACAT2,ACP2,ACSF3,ACTL6A,ACVRL1,ADAR,ADARB1,ADCY5,ADGRG1,ADIRF,ADM,ADSL,AGFG2,AGPAT2,AGTRAP,AHSP,AIF1L,AIP,AJUBA,AKAP1,AKR7A2,ALDH2,ALG5,AMBN,AMBP,AMPD1,ANXA11,ANXA4,ANXA6,AP1G2,AP1M2,AP1S1,AP2S1,APBA2,APBA3,ARAF,ARFGAP1,ARHGAP27,ARL2,ARPP19,ARR3,ASF1B,ASPHD2,ATG9A,ATP6AP1,ATP6V1E1,ATPAF2,B4GALNT1,B9D1,BAD,BANK1,BCAP31,BCKDHA,BCL2L10,BCL9,BCR,BCS1L,BET1L,BID,BLM,BOP1,BRF2,BRPF1,BTC,BTF3,C12o…	632 (105)	103
lanreotide		biologic drug	ADAM10,Akt,AMPK,Ap1,AR,ATF2,BCL6,BMAL1,CCND1,CDKN1B,CEBPB,CREB1,DDIT3,DUSP1,EGFR,EIF4E,EIF4EBP1,ELK1,EPAS1,ERK,ERK1/2,ESR1,estrogen receptor,ETV5,Focal adhesion kinase,FOS,G protein alpha i,GATA2,GATA4,HIF1A,HSF1,Hsp27,Jnk,JUN,L-serine,lanreotide,MAP2K1,Mapk,MAPK1,MAPK11,MAPK12,MAPK13,MAPK14,MAPK3,MAPK7,MAPK8,MAPK9,MAPT,Mek,MITF,MKNK1,MYB,MYC,NADPH oxidase,NCOA3,NEK2,Nfat (family),NFE2L2,NFkB (co…	3			1.718	1.72e-12	0.011	ABCA7,ABCF3,ACAT2,ACP2,ACSF3,ACTL6A,ACY1,ADA,ADAR,ADGRE1,ADGRG1,AGPAT2,AGTRAP,AHCYL1,AKAP1,AKR7A2,AKT1S1,ALG5,ALKBH5,AMBP,AMDHD2,AMIGO1,AMPD1,ANXA11,ANXA2,ANXA6,AP1G2,AP1S1,AP2S1,APBA3,ARF3,ARFGAP1,ARHGDIG,ARHGEF5,ARPP19,ARRDC2,ASF1B,ATF2,ATP5IF1,ATP5MC1,ATP5PF,ATP5PO,ATP6AP1,ATP6V1F,ATPAF2,B4GALNT1,B9D1,BAG2,BAG3,BANK1,BCAP31,BCLAF1,BCS1L,BET1L,BMP8B,BOC,BOP1,BTC,C12orf57,C1orf74,C7orf25,CA9,CAL…	598 (82)	80
wortmannin		chemical drug	ACLY,Akt,AKT1,AKT2,ALDH2,Ap1,AR,ATM,BTK,caspase,CEBPA,CHUK,Creb,CREB1,EGFR,EIF4E,EIF4EBP1,EIF4G1,ERK,ERK1/2,ESR1,Focal adhesion kinase,FOXO1,FOXO3,FOXO4,GAB1,GPAT3,GPAT4,GSK3B,HIF1A,HRAS,IKBKB,IKK (complex),INSR,ITGB1,ITGB3,ITK,JUN,KRAS,MAP2K1,MAP2K1/2,Mapk,MAPK1,MAPK11,MAPK14,MAPK3,Mek,MTOR,NFkB (complex),NFKBIA,Notch,NR3C1,PDPK1,PI3K (complex),PIK3CA,PIK3CG,PPP2CA,PRKCA,PRKCD,PRKCI,PRKCZ,PTEN,P…	2			-0.371	1.73e-12	0.0046	ABCC5,ACAT2,ACKR2,ACP2,ACSF3,ACTL6A,ACTN2,ACY1,ADAR,ADARB1,ADCY5,ADGRG1,ADIPOR2,AGPAT2,AIP,AKAP1,ALAD,ALG5,AMPH,ANTXR1,ANXA2,ANXA4,AP1G2,AP1S1,AP2S1,APBA2,ARAP3,ARF6,ARFGAP1,ARG2,ARHGDIA,ARHGEF5,ARPC3,ARPP19,ARR3,ASNS,ATG9A,ATP5PD,ATP6AP1,ATP6V1E1,ATP6V1F,ATPAF2,B4GALNT1,B9D1,BAG2,BAG3,BANK1,BCAN,BCAP31,BCAR1,BCKDHA,BCLAF1,BCR,BCS1L,BET1L,BLM,BOC,BOP1,BRF2,BRPF1,BTC,C12orf57,C16orf74,C5AR1,C7orf2…	589 (84)	84
HNRNPK		other	ADAM10,ADAM17,Akt,AKT2,Alpha catenin,ANXA1,Ap1,AR,ATF2,ATM,BCL6,C/EBP,CASP2,CCND1,CCR2,CD247,CDK2,CDKN1A,CDKN1B,CEBPA,CEBPB,CEBPD,CHUK,Creb,CREB1,CREM,CTNNB1,CYP19A1,DAG1,DUSP1,E2f,EGFR,EGR1,EIF2S1,EIF4E,EIF4EBP1,ELK1,ERBB2,ERBB4,ERK,ERK1/2,ESR1,estrogen receptor,ETS1,ETV1,ETV5,FHIT,Focal adhesion kinase,FOS,FOSB,FOXO3,GATA1,GATA4,GNAS,GRIN3A,GSK3B,HAS2,Hif1,HIF1A,Histone h3,HNRNPK,HRAS,IGF1R,IKB…	3	Inhibited		-2.25	1.74e-12	0.0189	ABCA7,ABCC5,ABCF3,ABLIM3,ACAT2,ACKR2,ACSF3,ACTL6A,ACY1,ADAR,ADGRG1,ADIPOR2,ADM,ADRM1,ADSL,AGFG2,AGTRAP,AHCYL1,AHSP,AIF1L,AKAP1,AKR7A2,AKT1S1,ALDH2,ALDH3B1,ALG5,ALKBH5,AMBP,AMDHD2,AMIGO1,AMPD1,ANTXR1,AP1G2,AP1M2,AP1S1,AP2S1,APBA2,APBA3,ARAP3,ARF6,ARFGAP1,ARG2,ARHGAP27,ARHGDIA,ARHGDIG,ARHGEF5,ARL2,ARPC3,ARPP19,ARRDC2,ASB6,ASF1B,ASPHD2,ATG9A,ATP5IF1,ATP5PD,ATP6AP1,ATPAF2,B2M,B4GALNT1,B4GAT1,B9D1,BAG…	735 (182)	181
ANTXR2		transmembrane receptor	ADCY,Akt,AKT1,ANTXR2,AURKB,CBLB,CCAR2,CCND1,CDK4/6,CDKN1A,CDKN1B,CEBPB,CHUK,CREBBP,CTNNB1,CXCL12,cyclic AMP,CYP19A1,disulfiram,DLX5,E2f,EGFR,ELAVL1,ELK1,EP300,ESR1,ESR2,estrogen receptor,EZH2,FOXC1,FOXO1,FOXO3,FOXO4,GATA1,HBEGF,HIF1A,HMGA1,HSF1,HTT,IKK (complex),IRF1,IRF3,Jnk,JUN,KAT6A,LEF1,MAP3K11,MAP3K8,MAPK8,MASTL,MDM2,MMP14,MMP9,MTOR,MTORC1,MYC,NCL,Nfat (family),NFAT5,NFE2L2,NFkB (complex),NF…	3			1.291	1.78e-12	0.0075	ABCA7,ABCF3,ABLIM3,ACAT2,ACKR2,ACP2,ACSF3,ACTL6A,ACVRL1,ADARB1,ADCY5,ADGRG1,ADIPOR2,ADIRF,ADM,AGA,AGFG2,AGPAT2,AGTRAP,AHSP,AIF1L,AIP,AKR7A2,ALDH2,ALKBH5,AMBN,AMPD1,ANXA11,ANXA4,ANXA6,AP1G2,AP1M2,AP1S1,AP2S1,APBA3,ARAF,ARFGAP1,ARL2,ARPP19,ARR3,ASF1B,ASGR2,ATG9A,ATP5IF1,ATP5PD,ATP6V1E1,ATPAF2,B4GALNT1,B9D1,BAD,BANK1,BCAP31,BCKDHA,BCL2L10,BCL9,BCS1L,BET1L,BID,BLM,BOP1,BRF2,BRPF1,BTC,C15orf48,C16orf7…	614 (109)	108
MEF2C		transcription regulator	26s Proteasome,ADAM10,Akt,Alp,AMPK,Ap1,AR,ATF2,BCL6,BMAL1,CBL,CCND1,CDKN1B,CDX2,CEBPB,CREB1,DDIT3,DUSP1,EGFR,EIF4E,EIF4EBP1,ELK1,EPAS1,ERK,ERK1/2,ESR1,estrogen receptor,ETV5,FASLG,FGF10,Focal adhesion kinase,FOS,GATA1,GATA2,GATA3,GATA4,GATA6,HDAC5,HIF1A,HSF1,IFNG,IL10,JUN,L-serine,MAP2K1,Mapk,MAPK1,MAPK3,MAPK7,MAPK8,MAPT,MEF2C,Mek,MITF,MKNK1,MYC,MYOD1,NADPH oxidase,NCOA3,NEK2,NFE2L2,NFkB (complex…	3			-1.767	1.79e-12	0.0174	AADAC,ABCA7,ABCC5,ABCF3,ABLIM3,ACP2,ACSF3,ACTL6A,ACTN2,ACVRL1,ACY1,ADA,ADCY5,ADGRE1,ADGRG1,ADIPOR2,ADM,ADRM1,AGPAT2,AGTRAP,AHCYL1,AHSP,AIF1L,AKAP1,AKR7A2,AKT1S1,ALDH2,ALG5,ALKBH5,AMBP,AMDHD2,AMIGO1,AMPD1,ANGPTL6,ANXA11,ANXA2,ANXA6,AP1G2,AP1S1,AP2S1,APBA3,ARF3,ARFGAP1,ARHGDIA,ARHGDIG,ARHGEF5,ARRDC2,ASF1B,ATP5IF1,ATP5MC1,ATP5MJ,ATP5PD,ATP5PF,ATP5PO,ATP6AP1,ATP6V1F,ATPAF2,B4GALNT1,B9D1,BAG2,BCAN,BCA…	678 (90)	88
HDAC5		transcription regulator	Ap1,APOC3,CCND1,CEBPA,CEBPB,CYP19A1,DMD,E2f,ERK1/2,ESR1,ESR2,FN1,FOXA1,FOXA2,GATA1,GATA2,GATA3,GATA4,GATA6,HDAC5,JUN,Mapk,MAPK14,MAPK8,MEF2,MEF2A,MEF2C,MEF2D,MMP9,MYB,MYC,MYF5,MYOD1,NFkB (complex),NR1H3,NR3C1,P38 MAPK,POU1F1,PPARA,PPARG,RB1,SMAD4,SPI1,STAT1,STAT3,STAT5a/b,STAT5B,Stat5b dimer,TCF12,TCF20,TCF3,TCF4,TCF7,TEAD1,TERT,TFAM,TFE3,THRB,transcription factor	3			-0.561	1.84e-12	0.0007	AADAC,ABCA7,ABCF3,ABCG2,ABLIM3,ACAT2,ACO2,ACSS2,ACTN2,ADAR,ADGRE1,ADGRG1,ADIPOR2,AGPAT2,AHSP,AJUBA,AKAP1,AKT1S1,ALDH2,ALKBH5,ANTXR1,ANXA2,ANXA4,AP1G2,AP1S1,AP2S1,ARAP3,ARFGAP1,ARHGDIA,ARPP19,ARRDC2,ASF1B,ASNS,ATP5F1D,ATP5MC1,ATP5MJ,ATP5PD,ATP5PF,ATP6V1F,BAG2,BANK1,BCKDHA,BCLAF1,BET1L,BNIP3,BOC,BOP1,C15orf39,C15orf48,CA9,CALB1,CALM1 (includes others),CAMKK2,CAPNS1,CARS2,CASP8AP2,CASQ2,CAT,CCAR1,CC…	537 (59)	57
SI163		chemical drug	AJUBA,Akt,AKT1,Alpha catenin,ANXA1,Ap1,APC,APP,AR,AURKB,C/EBP,CASP2,CAV1,CBL,CD247,CDC25C,Cdk,CDK1,CDKN1B,CDX2,CHUK,Creb,CTNNB1,DAG1,DNM1L,E2f,EGFR,EIF4E,ERBB2,ERK,ERK1/2,ESR1,estrogen receptor,ETS1,EZH2,FOS,FOXM1,FOXO1,FZR1,GAB1,GNAQ,GNAS,GRIN3A,HBEGF,HMGA1,HNRNPK,HRAS,IGF1R,IKBKB,IKK (complex),ING1,IRF4,IRF5,ITGB1,ITGB3,ITK,Jnk,JUN,JUNB,KAT5,KIT,KRAS,L1CAM,LRP1,MAP2K1,MAP2K1/2,MAP2K3,Mapk,MAPK1…	3			1.265	1.88e-12	0.0102	AADAC,ABCC5,ACAT2,ACKR2,ACSF3,ACVRL1,ADAR,ADGRG1,ADIRF,ADRM1,AGA,AGFG2,AGPAT2,AGTRAP,AHCYL1,AIP,AJUBA,AKT1S1,ALDH2,ALDH3B1,ALG5,ALKBH7,ANTXR1,ANXA4,AP1G2,AP1S1,AP2S1,APBA2,ARAP3,ARF6,ARFGAP1,ARG2,ARHGDIA,ARPC3,ARPP19,ASNS,ATP5F1D,ATP5PD,ATP6AP1,ATP6V1E1,ATP6V1F,ATPAF2,B4GALNT1,B4GAT1,BAG3,BANK1,BCAP31,BCKDHA,BCL9,BCLAF1,BCR,BCS1L,BET1L,BLM,BMP8A,BMP8B,BOC,BRF2,C12orf57,C15orf39,C15orf48,CA9,CABLE…	601 (144)	142
S7		chemical drug	AJUBA,Akt,AKT1,Alpha catenin,ANXA1,Ap1,APC,APP,AR,AURKB,C/EBP,CASP2,CAV1,CBL,CD247,CDC25C,Cdk,CDK1,CDKN1B,CDX2,CHUK,Creb,CTNNB1,DAG1,DNM1L,E2f,EGFR,EIF4E,ERBB2,ERK,ERK1/2,ESR1,estrogen receptor,ETS1,EZH2,FOS,FOXM1,FOXO1,FZR1,GAB1,GNAQ,GNAS,GRIN3A,HBEGF,HMGA1,HNRNPK,HRAS,IGF1R,IKBKB,IKK (complex),ING1,IRF4,IRF5,ITGB1,ITGB3,ITK,Jnk,JUN,JUNB,KAT5,KIT,KRAS,L1CAM,LRP1,MAP2K1,MAP2K1/2,MAP2K3,Mapk,MAPK1…	3			1.265	1.88e-12	0.0102	AADAC,ABCC5,ACAT2,ACKR2,ACSF3,ACVRL1,ADAR,ADGRG1,ADIRF,ADRM1,AGA,AGFG2,AGPAT2,AGTRAP,AHCYL1,AIP,AJUBA,AKT1S1,ALDH2,ALDH3B1,ALG5,ALKBH7,ANTXR1,ANXA4,AP1G2,AP1S1,AP2S1,APBA2,ARAP3,ARF6,ARFGAP1,ARG2,ARHGDIA,ARPC3,ARPP19,ASNS,ATP5F1D,ATP5PD,ATP6AP1,ATP6V1E1,ATP6V1F,ATPAF2,B4GALNT1,B4GAT1,BAG3,BANK1,BCAP31,BCKDHA,BCL9,BCLAF1,BCR,BCS1L,BET1L,BLM,BMP8A,BMP8B,BOC,BRF2,C12orf57,C15orf39,C15orf48,CA9,CABLE…	601 (144)	142
S29		chemical drug	AJUBA,Akt,AKT1,Alpha catenin,ANXA1,Ap1,APC,APP,AR,AURKB,C/EBP,CASP2,CAV1,CBL,CD247,CDC25C,Cdk,CDK1,CDKN1B,CDX2,CHUK,Creb,CTNNB1,DAG1,DNM1L,E2f,EGFR,EIF4E,ERBB2,ERK,ERK1/2,ESR1,estrogen receptor,ETS1,EZH2,FOS,FOXM1,FOXO1,FZR1,GAB1,GNAQ,GNAS,GRIN3A,HBEGF,HMGA1,HNRNPK,HRAS,IGF1R,IKBKB,IKK (complex),ING1,IRF4,IRF5,ITGB1,ITGB3,ITK,Jnk,JUN,JUNB,KAT5,KIT,KRAS,L1CAM,LRP1,MAP2K1,MAP2K1/2,MAP2K3,Mapk,MAPK1…	3			1.265	1.88e-12	0.0102	AADAC,ABCC5,ACAT2,ACKR2,ACSF3,ACVRL1,ADAR,ADGRG1,ADIRF,ADRM1,AGA,AGFG2,AGPAT2,AGTRAP,AHCYL1,AIP,AJUBA,AKT1S1,ALDH2,ALDH3B1,ALG5,ALKBH7,ANTXR1,ANXA4,AP1G2,AP1S1,AP2S1,APBA2,ARAP3,ARF6,ARFGAP1,ARG2,ARHGDIA,ARPC3,ARPP19,ASNS,ATP5F1D,ATP5PD,ATP6AP1,ATP6V1E1,ATP6V1F,ATPAF2,B4GALNT1,B4GAT1,BAG3,BANK1,BCAP31,BCKDHA,BCL9,BCLAF1,BCR,BCS1L,BET1L,BLM,BMP8A,BMP8B,BOC,BRF2,C12orf57,C15orf39,C15orf48,CA9,CABLE…	601 (144)	142
SOX9		transcription regulator	AKT1,ALDH,Alpha catenin,androgen,Ap1,APC,AR,ATM,AXIN1,Ca2+,CCND1,CEBPB,CEBPD,Creb,CTNNB1,cyclic AMP,CYP19A1,E2F4,EGFR,ELK1,EP300,ERBB2,ESR1,ESRRA,EZH2,FANCD2,FASN,FOXO1,FOXO4,FSHR,GSK3B,HDAC1,HIF1A,HRAS,Hsp27,IFITM1,INSR,Jnk,JUN,LEF1,MAPK1,MAPK7,MYC,NANOG,NCOA2,NR3C1,NR4A1,NR5A1,P38 MAPK,PPARG,PTGS2,PTHLH,PTK2,RAF1,Rb,RBL2,RELA,SHC1,SMAD2,SMAD3,SNAI2,SOX9,SRC,SRC (family),SREBF2,STAR,STING1,STUB1…	3			1.23	1.91e-12	0.0035	ABCA7,ABCF3,ACAT2,ACSF3,ACTL6A,ACTN2,ACY1,ADAMTS7,ADAR,ADARB1,ADCY5,ADGRG1,ADIPOR2,ADM,AGPAT2,AGTRAP,AIP,AJUBA,AKAP1,AKT1S1,ALDH2,ALG5,ALKBH5,ANTXR1,ANXA2,AP1G2,AP1S1,AP2S1,APBA2,ARF6,ARFGAP1,ARG2,ARHGAP27,ARPP19,ASF1B,ATP5IF1,ATP5PD,ATP5PO,ATP6AP1,ATP6V1E1,ATPAF2,B4GALNT1,B4GAT1,B9D1,BANK1,BCAP31,BCKDHA,BCL9,BCLAF1,BCS1L,BET1L,BLM,BOP1,BTC,BTF3,C12orf57,C15orf39,C15orf48,CA9,CALM1 (includes othe…	635 (78)	77
NR1H3	-3.535	ligand-dependent nuclear receptor	ABCA1,ACACA,AKT1,APC,APOC3,APP,ATF2,BAD,CCND1,CDKN1B,CEBPA,CEBPB,CLOCK,Creb,CSF2,CYP19A1,DNMT1,E2F1,EGFR,EGR1,EIF6,ELK1,ERBB2,ESR1,ESR2,FASN,FOXO1,FOXO3,FOXO4,GATA4,GFI1,GLI3,GSK3B,HDAC4,HMOX1,HNF1B,HNF4A,HSF1,IGF1R,INSR,IRF7,ITGB1,Jnk,JUN,KAT5,KLF4,KLF5,KLF6,LEF1,LIPE,LMNA,MAP3K8,Mapk,MBTPS1,MET,MITF,MTOR,MTORC1,NCOA1,Nfat (family),NFATC2,NFATC4,NFE2L2,NOTCH4,NR1H3,NR5A2,P38 MAPK,PDK1,PGR,POU1F1…	3	Inhibited		-2.321	1.99e-12	0.0025	AADAC,ACAT2,ACSF3,ACVRL1,ACY1,ADA,ADGRE1,ADGRG1,ADRM1,AGTRAP,AHCYL1,AIP,AKAP1,AKT1S1,ALDH2,ALKBH7,AMDHD2,AMIGO1,AMPD1,ANXA11,ANXA2,ANXA4,AP1G2,AP1S1,AP2S1,APBA2,APBA3,ARFGAP1,ARG2,ARHGDIA,ARHGDIG,ARHGEF5,ARPC3,ARPP19,ARRDC2,ASF1B,ASIP,ASNS,ATG9A,ATP5IF1,ATP5MC1,ATP6V1E1,ATP6V1F,ATPAF2,B4GAT1,B9D1,BAD,BANK1,BCAP31,BCAR1,BCL2L10,BCR,BET1L,BLM,BMP8A,BORA,BRPF1,BTC,BTNL2,C16orf74,C19orf53,C19orf81,C1…	603 (108)	106
OR51E2		G-protein coupled receptor	Akt,AKT1,Alpha catenin,ANXA1,Ap1,AURKB,CASP2,CBL,CBLB,CCND1,CD247,CDK4/6,CDKN1A,CDKN1B,CEBPB,CHUK,Creb,CREBBP,CTNNB1,CYP19A1,DAG1,disulfiram,DLX5,E2f,EGFR,EIF4E,ELK1,ERBB2,ERK,ESR1,ESR2,estrogen receptor,ETS1,EZH2,EZR,FOS,FOXC1,FOXO1,FOXO3,FOXO4,GATA1,GNAQ,GNAS,GRIN3A,GSK3B,HIF1A,HNRNPK,HRAS,HSF1,HTT,IGF1R,IKBKB,IKK (complex),IRF1,IRF3,IRF4,ITGB1,ITGB3,ITK,Jnk,JUN,KAT6A,KIT,KRAS,L-serine,LEF1,MAP…	3	Inhibited		-2.112	2.05e-12	0.0158	AADAC,ABCC5,ACAT2,ACKR2,ACP2,ACSF3,ACTL6A,ADCY5,ADGRG1,ADIPOR2,ADIRF,ADM,ADRM1,ADSL,AGFG2,AGPAT2,AGTRAP,AHCYL1,AHSP,AIP,AKAP1,AKR7A2,ALDH2,ALDH3B1,AMBN,ANXA11,ANXA6,AP1G2,AP1M2,AP1S1,AP2S1,APBA2,APBA3,ARAP3,ARF6,ARFGAP1,ARHGAP27,ARPC3,ARR3,ASF1B,ASPHD2,ATG9A,ATP5PD,ATP6V1E1,ATPAF2,B4GALNT1,B4GAT1,B9D1,BAD,BANK1,BCAN,BCAP31,BCKDHA,BCL2L10,BCL9,BCR,BCS1L,BET1L,BID,BLM,BMP8A,BMP8B,BOC,BOP1,BRF2,BRPF…	654 (159)	158
Hif1		complex	ADAM10,AHR,Akt,AMPK,ANXA1,APLN,ARNT,arsenic trioxide,CAV1,CDK6,CDKN1A,CHUK,Creb,CREB1,CTNNB1,CYP19A1,CYP1A1,DNM1L,EGFR,EIF4E,ELK1,ERBB2,ERK1/2,ERN1,ESR1,ESR2,estrogen receptor,ETV2,FGFR4,FLT1,FOXO1,FOXO3,FOXO4,FOXP3,FYN,Hif1,HIF1A,HRAS,HSD17B1,Hsp90,IGF1R,IGF2,IKBKB,IL1B,INSR,ITGB1,ITGB3,Jnk,JUN,LYN,MAP2K1,Mapk,MAPK1,MAPK3,MAPK7,MAPK8,MDM2,Mek,MET,MMP9,MTOR,MTORC1,MYOCD,NEDD9,NFATC1,NFE2L2,NFkB (…	3	Inhibited		-2.12	2.06e-12	0.0114	ABR,ACKR2,ACO2,ACSF3,ACSS2,ACTL6A,ACTN2,ACVRL1,ACY1,ADA,ADAMTS7,ADCY5,ADGRG1,ADIPOR2,ADIRF,ADM,AGFG2,AGPAT2,AGTRAP,AJUBA,AKAP1,AKR7A2,AKT1S1,ALAD,ANXA11,ANXA4,AP1G2,AP1M2,AP1S1,AP2S1,APBA2,APBA3,ARF6,ARFGAP1,ARHGDIA,ARHGEF5,ARPC3,ARSI,ASIC3,ASNS,ATG9A,ATP5F1D,ATP5PD,ATP5PF,ATP5PO,ATP9A,ATPAF2,B4GALNT1,B4GAT1,BACE1,BAG2,BANK1,BBLN,BCAN,BCAP31,BCKDHA,BCL2L10,BCL9,BCLAF1,BCR,BCS1L,BET1L,BID,BMP8A,BN…	673 (99)	99
GPR171		G-protein coupled receptor	ADAM17,Akt,AKT1,Ap1,AR,ATF2,BCL2,BCL6,C/EBP,Cbp/p300,CCND1,CCR2,CDKN1A,CDKN1B,CEBPA,CEBPB,CEBPD,Creb,CREB1,CREBBP,CREM,CTNNB1,DUSP1,EGFR,EGR1,EIF4EBP1,ELK1,ERBB4,ERK1/2,ESR1,ETS1,ETV1,ETV5,Focal adhesion kinase,FOS,FOSB,GATA1,GATA4,GNAQ,GPR171,GSK3B,HAS2,Hif1,HIF1A,IL10,IRF1,IRS1,ITGB1,Jnk,JUN,MAPK1,MAPT,MED1,MITF,MKNK,MKNK1,MMP9,MTOR,MTORC1,MYC,MYOCD,MYRF,NADPH oxidase,NCL,Nfat (family),NFATC4,N…	3			-0.878	2.07e-12	0.0129	AADAC,ABCA7,ABCF3,ABLIM3,ACAT2,ACO2,ACP2,ACSF3,ACTL6A,ACY1,ADAR,ADGRE1,ADSL,AGTRAP,AHCYL1,AHSP,AIP,AJUBA,AKAP1,AKR7A2,AKT1S1,ALDH2,ALG5,ALKBH5,AMBP,AMDHD2,AMIGO1,ANTXR1,AP1G2,AP1M2,AP1S1,AP2S1,APBA2,APBA3,ARFGAP1,ARHGAP27,ARHGDIA,ARHGDIG,ARHGEF5,ARPP19,ARRDC2,ASB6,ASF1B,ASPHD2,ATP5IF1,ATP5PF,ATP5PO,ATP6AP1,ATP6V1E1,ATP6V1F,ATPAF2,B2M,B4GALNT1,B9D1,BAG3,BCAN,BCAP31,BCAR1,BCKDHA,BCL9,BCLAF1,BCS1L,B…	628 (102)	101
SIGLEC9		other	Akt,AKT1,Ap1,AURKB,CCND1,CD247,CDKN1A,CDKN1B,CEBPB,CHUK,Creb,CREBBP,CSF2,CTNNB1,CYP19A1,disulfiram,DLX5,E2f,EGFR,ELK1,EP300,ERK1/2,ESR1,ESR2,estrogen receptor,EZH2,FOXC1,FOXO1,FOXO3,FOXO4,GATA1,GATA4,GSK3B,HIF1A,HSF1,HTT,IRF1,IRF3,ITGB1,JUN,KAT6A,LEF1,MAP3K8,MAPK1,MAPK8,MASTL,MDM2,MMP9,MTOR,MTORC1,Nfat (family),NFATC1,NFATC2,NFATC4,NFE2L2,NFKB1,NFKBIA,NGEF,NLRP3,NPM1,NQO1,NR4A1,NRF1,P38 MAPK,PDGF…	3			1.053	2.08e-12	0.0129	ACAT2,ACP2,ACSF3,ACTL6A,ACVRL1,ADAR,ADARB1,ADCY5,ADGRG1,ADIPOR2,ADIRF,ADM,ADSL,AGFG2,AGPAT2,AGTRAP,AHSP,AIF1L,AIP,AJUBA,AKAP1,AKR7A2,AMBN,AMPD1,ANXA11,ANXA4,ANXA6,AP1G2,AP1M2,AP1S1,AP2S1,APBA2,APBA3,ARFGAP1,ARHGAP27,ARHGDIA,ARL2,ARPP19,ARR3,ARRDC2,ASF1B,ASPHD2,ATG9A,ATP5PD,ATP6V1E1,ATPAF2,B4GALNT1,B9D1,BAD,BANK1,BCAN,BCAP31,BCKDHA,BCL2L10,BCL9,BCR,BCS1L,BET1L,BID,BOC,BRF2,BRPF1,BTC,BTF3,C15orf48,…	610 (101)	100
GCNT1		enzyme	ADAM10,Akt,AMPK,Ap1,AR,ARG1,ATF2,BCL6,BMAL1,CCND1,CDKN1B,CEBPB,Creb,CREB1,CSF2,CXCL8,DDIT3,DUSP1,EGFR,EIF4E,EIF4EBP1,ELK1,EPAS1,ERK,ERK1/2,ESR1,estrogen receptor,ETV5,Focal adhesion kinase,FOS,GATA2,GATA4,GCNT1,HIF1A,HSF1,Hsp27,IGF1,IL2,JUN,L-serine,MAP2K1,Mapk,MAPK1,MAPK11,MAPK12,MAPK13,MAPK14,MAPK3,MAPK7,MAPK8,MAPK9,MAPT,Mek,MITF,MKNK1,MYB,MYC,NADPH oxidase,NCOA3,NEK2,Nfat (family),NFE2L2,NFkB …	3			-1.632	2.08e-12	0.0146	ABCA7,ABCF3,ACAT2,ACP2,ACSF3,ACTL6A,ACTR1B,ACY1,ADA,ADAR,ADGRE1,ADGRG1,AGPAT2,AGTRAP,AHCYL1,AKAP1,AKR7A2,AKT1S1,ALG5,ALKBH5,AMBP,AMDHD2,AMIGO1,AMPD1,ANTXR1,ANXA11,ANXA2,ANXA6,AP1G2,AP1S1,AP2S1,APBA2,APBA3,ARF3,ARFGAP1,ARHGDIA,ARHGDIG,ARHGEF5,ARPP19,ARRDC2,ASF1B,ASGR2,ATF2,ATP5IF1,ATP5MC1,ATP5PF,ATP5PO,ATP6AP1,ATP6V1F,ATPAF2,B4GALNT1,B9D1,BACE1,BAG2,BAG3,BANK1,BCAP31,BCLAF1,BCS1L,BET1L,BMP8B,BOC,B…	631 (84)	83
GSK3203591		chemical reagent	Akt,AKT1,Ap1,AR,AURKB,CBLB,CCND1,CDK4/6,CDKN1A,CDKN1B,CEBPA,CEBPB,CHUK,Creb,CREBBP,CYP19A1,disulfiram,DLX5,E2f,EGFR,ELK1,EP300,ESR1,ESR2,estrogen receptor,EZH2,FOS,FOXC1,FOXO1,FOXO3,FOXO4,GATA1,GATA4,GSK3203591,HIF1A,HSF1,HTT,IKK (complex),IRF1,IRF3,JUN,KAT6A,LEF1,MAP3K1,MAP3K11,MAP3K8,Mapk,MAPK1,MAPK8,MASTL,MDM2,MET,mir-21,MMP9,MTOR,MTORC1,MYC,Nfat (family),NFAT5,NFE2L2,NFkB (complex),NFKB1,NFKB…	3			1.472	2.11e-12	0.0093	ABCA7,ABCC5,ABCF3,ACP2,ACSF3,ACTL6A,ACVRL1,ADAR,ADARB1,ADCY5,ADGRG1,ADIPOR2,ADIRF,ADM,ADSL,AGFG2,AGPAT2,AGTRAP,AHSP,AIF1L,AIP,AKR7A2,ALDH2,ALG5,ALKBH5,AMBN,AMPD1,ANXA11,ANXA6,AP1G2,AP1M2,AP1S1,AP2S1,APBA2,APBA3,ARF6,ARFGAP1,ARG2,ARHGAP27,ARHGDIA,ARHGEF5,ARL2,ARPP19,ARR3,ARRDC2,ASF1B,ASPHD2,ATP5IF1,ATP5PD,ATP6AP1,ATP6V1E1,ATPAF2,B4GALNT1,B9D1,BAD,BANK1,BCAP31,BCKDHA,BCL2L10,BET1L,BID,BLM,BMP8A,BOC…	666 (104)	103
caffeic acid decyl ester		chemical - endogenous non-mammalian	Akt,AKT1,Ap1,AR,AURKB,caffeic acid decyl ester,CBLB,CCND1,CDK4/6,CDKN1A,CDKN1B,CEBPA,CEBPB,CHUK,Creb,CREBBP,CYP19A1,disulfiram,DLX5,E2f,EGFR,ELK1,EP300,ESR1,ESR2,estrogen receptor,EZH2,FOS,FOXC1,FOXO1,FOXO3,FOXO4,GATA1,GATA4,HIF1A,HSF1,HTT,IKK (complex),IRF1,IRF3,JUN,KAT6A,LEF1,MAP3K1,MAP3K11,MAP3K8,Mapk,MAPK1,MAPK8,MASTL,MDM2,MET,mir-21,MMP9,MTOR,MTORC1,MYC,Nfat (family),NFAT5,NFE2L2,NFkB (compl…	3			1.472	2.11e-12	0.0093	ABCA7,ABCC5,ABCF3,ACP2,ACSF3,ACTL6A,ACVRL1,ADAR,ADARB1,ADCY5,ADGRG1,ADIPOR2,ADIRF,ADM,ADSL,AGFG2,AGPAT2,AGTRAP,AHSP,AIF1L,AIP,AKR7A2,ALDH2,ALG5,ALKBH5,AMBN,AMPD1,ANXA11,ANXA6,AP1G2,AP1M2,AP1S1,AP2S1,APBA2,APBA3,ARF6,ARFGAP1,ARG2,ARHGAP27,ARHGDIA,ARHGEF5,ARL2,ARPP19,ARR3,ARRDC2,ASF1B,ASPHD2,ATP5IF1,ATP5PD,ATP6AP1,ATP6V1E1,ATPAF2,B4GALNT1,B9D1,BAD,BANK1,BCAP31,BCKDHA,BCL2L10,BET1L,BID,BLM,BMP8A,BOC…	666 (104)	103
BMS-599626		chemical drug	AGO2,AGT,Akt,AKT1,ANXA7,Ap1,AR,ATM,ATR,BMS-599626,Cdc42,CEACAM1,Creb,CREB1,CTNNB1,EGFR,EGR1,ERBB2,ERBB4,ERK,ERK1/2,ESR1,estrogen receptor,ETV1,FAS,FOS,FOXO1,FOXO3,FYN,GNAS,HIF1A,HRAS,HSP90AB1,Integrin alpha 6 beta 4,ITCH,ITGB1,ITGB4,Jnk,JUN,KRAS,MAP2K1/2,MAP2K4,Mapk,MAPK1,MAPK14,MAPK7,MAPK8,MDM2,MED1,Mek,MET,MUC1,MXD1,NCOA3,NEDD9,NFkB (complex),NFkB (family),NFKB1,NFKBIA,NRG1,P38 MAPK,PARP1,PDPK1…	3			1.78	2.13e-12	0.0096	AARSD1,ABCC5,ABCG2,ACAT2,ACP2,ACSF3,ACSS2,ACTL6A,ACTN2,ACY1,ADA,ADAR,ADCY5,ADGRG1,ADIPOR2,ADIRF,ADRM1,AGFG2,AGTRAP,AIP,AKT1S1,ALDH2,ALG5,AMIGO1,AMPH,ANXA2,ANXA6,AP1G2,AP1S1,AP2S1,APBA2,ARAF,ARF6,ARG2,ARPC3,ARPP19,ASNS,ATG9A,ATP5MC1,ATP5PO,ATP6AP1,ATP6V1E1,ATP6V1F,ATPAF2,B4GALNT1,B4GAT1,BANK1,BCAN,BCAP31,BCAR1,BCKDHA,BCL9,BCLAF1,BCR,BCS1L,BET1L,BLM,BMP8A,BNIP3,BOC,BOP1,BRF2,BTC,C12orf57,C16orf74,C…	668 (91)	90
carbon C 14 dacomitinib		chemical drug	AGO2,AGT,Akt,AKT1,ANXA7,Ap1,AR,ATM,ATR,carbon C 14 dacomitinib,Cdc42,CEACAM1,Creb,CREB1,CTNNB1,EGFR,EGR1,ERBB2,ERBB4,ERK,ERK1/2,ESR1,estrogen receptor,ETV1,FAS,FOS,FOXO1,FOXO3,FYN,GNAS,HIF1A,HRAS,HSP90AB1,Integrin alpha 6 beta 4,ITCH,ITGB1,ITGB4,Jnk,JUN,KRAS,MAP2K1/2,MAP2K4,Mapk,MAPK1,MAPK14,MAPK7,MAPK8,MDM2,MED1,Mek,MET,MUC1,MXD1,NCOA3,NEDD9,NFkB (complex),NFkB (family),NFKB1,NFKBIA,NRG1,P38 MAP…	3			1.78	2.13e-12	0.0096	AARSD1,ABCC5,ABCG2,ACAT2,ACP2,ACSF3,ACSS2,ACTL6A,ACTN2,ACY1,ADA,ADAR,ADCY5,ADGRG1,ADIPOR2,ADIRF,ADRM1,AGFG2,AGTRAP,AIP,AKT1S1,ALDH2,ALG5,AMIGO1,AMPH,ANXA2,ANXA6,AP1G2,AP1S1,AP2S1,APBA2,ARAF,ARF6,ARG2,ARPC3,ARPP19,ASNS,ATG9A,ATP5MC1,ATP5PO,ATP6AP1,ATP6V1E1,ATP6V1F,ATPAF2,B4GALNT1,B4GAT1,BANK1,BCAN,BCAP31,BCAR1,BCKDHA,BCL9,BCLAF1,BCR,BCS1L,BET1L,BLM,BMP8A,BNIP3,BOC,BOP1,BRF2,BTC,C12orf57,C16orf74,C…	668 (91)	90
epertinib		chemical drug	AGO2,AGT,Akt,AKT1,ANXA7,Ap1,AR,ATM,ATR,Cdc42,CEACAM1,Creb,CREB1,CTNNB1,EGFR,EGR1,epertinib,ERBB2,ERBB4,ERK,ERK1/2,ESR1,estrogen receptor,ETV1,FAS,FOS,FOXO1,FOXO3,FYN,GNAS,HIF1A,HRAS,HSP90AB1,Integrin alpha 6 beta 4,ITCH,ITGB1,ITGB4,Jnk,JUN,KRAS,MAP2K1/2,MAP2K4,Mapk,MAPK1,MAPK14,MAPK7,MAPK8,MDM2,MED1,Mek,MET,MUC1,MXD1,NCOA3,NEDD9,NFkB (complex),NFkB (family),NFKB1,NFKBIA,NRG1,P38 MAPK,PARP1,PDPK1,…	3			1.78	2.13e-12	0.0096	AARSD1,ABCC5,ABCG2,ACAT2,ACP2,ACSF3,ACSS2,ACTL6A,ACTN2,ACY1,ADA,ADAR,ADCY5,ADGRG1,ADIPOR2,ADIRF,ADRM1,AGFG2,AGTRAP,AIP,AKT1S1,ALDH2,ALG5,AMIGO1,AMPH,ANXA2,ANXA6,AP1G2,AP1S1,AP2S1,APBA2,ARAF,ARF6,ARG2,ARPC3,ARPP19,ASNS,ATG9A,ATP5MC1,ATP5PO,ATP6AP1,ATP6V1E1,ATP6V1F,ATPAF2,B4GALNT1,B4GAT1,BANK1,BCAN,BCAP31,BCAR1,BCKDHA,BCL9,BCLAF1,BCR,BCS1L,BET1L,BLM,BMP8A,BNIP3,BOC,BOP1,BRF2,BTC,C12orf57,C16orf74,C…	668 (91)	90
pirotinib		chemical drug	AGO2,AGT,Akt,AKT1,ANXA7,Ap1,AR,ATM,ATR,Cdc42,CEACAM1,Creb,CREB1,CTNNB1,EGFR,EGR1,ERBB2,ERBB4,ERK,ERK1/2,ESR1,estrogen receptor,ETV1,FAS,FOS,FOXO1,FOXO3,FYN,GNAS,HIF1A,HRAS,HSP90AB1,Integrin alpha 6 beta 4,ITCH,ITGB1,ITGB4,Jnk,JUN,KRAS,MAP2K1/2,MAP2K4,Mapk,MAPK1,MAPK14,MAPK7,MAPK8,MDM2,MED1,Mek,MET,MUC1,MXD1,NCOA3,NEDD9,NFkB (complex),NFkB (family),NFKB1,NFKBIA,NRG1,P38 MAPK,PARP1,PDPK1,PGR,PI3K (…	3			1.78	2.13e-12	0.0096	AARSD1,ABCC5,ABCG2,ACAT2,ACP2,ACSF3,ACSS2,ACTL6A,ACTN2,ACY1,ADA,ADAR,ADCY5,ADGRG1,ADIPOR2,ADIRF,ADRM1,AGFG2,AGTRAP,AIP,AKT1S1,ALDH2,ALG5,AMIGO1,AMPH,ANXA2,ANXA6,AP1G2,AP1S1,AP2S1,APBA2,ARAF,ARF6,ARG2,ARPC3,ARPP19,ASNS,ATG9A,ATP5MC1,ATP5PO,ATP6AP1,ATP6V1E1,ATP6V1F,ATPAF2,B4GALNT1,B4GAT1,BANK1,BCAN,BCAP31,BCAR1,BCKDHA,BCL9,BCLAF1,BCR,BCS1L,BET1L,BLM,BMP8A,BNIP3,BOC,BOP1,BRF2,BTC,C12orf57,C16orf74,C…	668 (91)	90
allitinib		chemical drug	AGO2,AGT,Akt,AKT1,allitinib,ANXA7,Ap1,AR,ATM,ATR,Cdc42,CEACAM1,Creb,CREB1,CTNNB1,EGFR,EGR1,ERBB2,ERBB4,ERK,ERK1/2,ESR1,estrogen receptor,ETV1,FAS,FOS,FOXO1,FOXO3,FYN,GNAS,HIF1A,HRAS,HSP90AB1,Integrin alpha 6 beta 4,ITCH,ITGB1,ITGB4,Jnk,JUN,KRAS,MAP2K1/2,MAP2K4,Mapk,MAPK1,MAPK14,MAPK7,MAPK8,MDM2,MED1,Mek,MET,MUC1,MXD1,NCOA3,NEDD9,NFkB (complex),NFkB (family),NFKB1,NFKBIA,NRG1,P38 MAPK,PARP1,PDPK1,…	3			1.78	2.13e-12	0.0096	AARSD1,ABCC5,ABCG2,ACAT2,ACP2,ACSF3,ACSS2,ACTL6A,ACTN2,ACY1,ADA,ADAR,ADCY5,ADGRG1,ADIPOR2,ADIRF,ADRM1,AGFG2,AGTRAP,AIP,AKT1S1,ALDH2,ALG5,AMIGO1,AMPH,ANXA2,ANXA6,AP1G2,AP1S1,AP2S1,APBA2,ARAF,ARF6,ARG2,ARPC3,ARPP19,ASNS,ATG9A,ATP5MC1,ATP5PO,ATP6AP1,ATP6V1E1,ATP6V1F,ATPAF2,B4GALNT1,B4GAT1,BANK1,BCAN,BCAP31,BCAR1,BCKDHA,BCL9,BCLAF1,BCR,BCS1L,BET1L,BLM,BMP8A,BNIP3,BOC,BOP1,BRF2,BTC,C12orf57,C16orf74,C…	668 (91)	90
poziotinib		chemical drug	AGO2,AGT,Akt,AKT1,ANXA7,Ap1,AR,ATM,ATR,Cdc42,CEACAM1,Creb,CREB1,CTNNB1,EGFR,EGR1,ERBB2,ERBB4,ERK,ERK1/2,ESR1,estrogen receptor,ETV1,FAS,FOS,FOXO1,FOXO3,FYN,GNAS,HIF1A,HRAS,HSP90AB1,Integrin alpha 6 beta 4,ITCH,ITGB1,ITGB4,Jnk,JUN,KRAS,MAP2K1/2,MAP2K4,Mapk,MAPK1,MAPK14,MAPK7,MAPK8,MDM2,MED1,Mek,MET,MUC1,MXD1,NCOA3,NEDD9,NFkB (complex),NFkB (family),NFKB1,NFKBIA,NRG1,P38 MAPK,PARP1,PDPK1,PGR,PI3K (…	3			1.78	2.13e-12	0.0096	AARSD1,ABCC5,ABCG2,ACAT2,ACP2,ACSF3,ACSS2,ACTL6A,ACTN2,ACY1,ADA,ADAR,ADCY5,ADGRG1,ADIPOR2,ADIRF,ADRM1,AGFG2,AGTRAP,AIP,AKT1S1,ALDH2,ALG5,AMIGO1,AMPH,ANXA2,ANXA6,AP1G2,AP1S1,AP2S1,APBA2,ARAF,ARF6,ARG2,ARPC3,ARPP19,ASNS,ATG9A,ATP5MC1,ATP5PO,ATP6AP1,ATP6V1E1,ATP6V1F,ATPAF2,B4GALNT1,B4GAT1,BANK1,BCAN,BCAP31,BCAR1,BCKDHA,BCL9,BCLAF1,BCR,BCS1L,BET1L,BLM,BMP8A,BNIP3,BOC,BOP1,BRF2,BTC,C12orf57,C16orf74,C…	668 (91)	90
MAEL		transcription regulator	Akt,AKT1,Ap1,AR,AURKB,CBLB,CCND1,CDK4/6,CDKN1A,CDKN1B,CEBPA,CEBPB,CHUK,Creb,CREBBP,CYP19A1,disulfiram,DLX5,E2f,EGFR,ELK1,EP300,ESR1,ESR2,estrogen receptor,EZH2,FOS,FOXC1,FOXO1,FOXO3,FOXO4,GATA1,GATA4,HIF1A,HSF1,HTT,IKK (complex),IRF1,IRF3,JUN,KAT6A,LEF1,MAEL,MAP3K1,MAP3K11,MAP3K8,Mapk,MAPK1,MAPK8,MASTL,MDM2,MET,mir-21,MMP9,MTOR,MTORC1,MYC,Nfat (family),NFAT5,NFE2L2,NFkB (complex),NFKB1,NFKBIA,NFK…	3			-1.472	2.19e-12	0.0094	ABCA7,ABCC5,ABCF3,ACP2,ACSF3,ACTL6A,ACVRL1,ADAR,ADARB1,ADCY5,ADGRG1,ADIPOR2,ADIRF,ADM,ADSL,AGFG2,AGPAT2,AGTRAP,AHSP,AIF1L,AIP,AKR7A2,ALDH2,ALG5,ALKBH5,AMBN,AMPD1,ANXA11,ANXA6,AP1G2,AP1M2,AP1S1,AP2S1,APBA2,APBA3,ARF6,ARFGAP1,ARG2,ARHGAP27,ARHGDIA,ARHGEF5,ARL2,ARPP19,ARR3,ARRDC2,ASF1B,ASPHD2,ATP5IF1,ATP5PD,ATP6AP1,ATP6V1E1,ATPAF2,B4GALNT1,B9D1,BAD,BANK1,BCAP31,BCKDHA,BCL2L10,BET1L,BID,BLM,BMP8A,BOC…	666 (104)	103
PROK2		other	Akt,AKT1,Ap1,AR,AURKB,CBLB,CCND1,CDK4/6,CDKN1A,CDKN1B,CEBPA,CEBPB,CHUK,Creb,CREBBP,CYP19A1,disulfiram,DLX5,E2f,EGFR,ELK1,EP300,ESR1,ESR2,estrogen receptor,EZH2,FOS,FOXC1,FOXO1,FOXO3,FOXO4,GATA1,GATA4,HIF1A,HSF1,HTT,IKK (complex),IRF1,IRF3,JUN,KAT6A,LEF1,MAP3K1,MAP3K11,MAP3K8,Mapk,MAPK1,MAPK8,MASTL,MDM2,MET,mir-21,MMP9,MTOR,MTORC1,MYC,Nfat (family),NFAT5,NFE2L2,NFkB (complex),NFKB1,NFKBIA,NFKBID,N…	3			-1.55	2.19e-12	0.0093	ABCA7,ABCC5,ABCF3,ACP2,ACSF3,ACTL6A,ACVRL1,ADAR,ADARB1,ADCY5,ADGRG1,ADIPOR2,ADIRF,ADM,ADSL,AGFG2,AGPAT2,AGTRAP,AHSP,AIF1L,AIP,AKR7A2,ALDH2,ALG5,ALKBH5,AMBN,AMPD1,ANXA11,ANXA6,AP1G2,AP1M2,AP1S1,AP2S1,APBA2,APBA3,ARF6,ARFGAP1,ARG2,ARHGAP27,ARHGDIA,ARHGEF5,ARL2,ARPP19,ARR3,ARRDC2,ASF1B,ASPHD2,ATP5IF1,ATP5PD,ATP6AP1,ATP6V1E1,ATPAF2,B4GALNT1,B9D1,BAD,BANK1,BCAP31,BCKDHA,BCL2L10,BET1L,BID,BLM,BMP8A,BOC…	666 (104)	104
mobocertinib		chemical drug	AGO2,AGT,Akt,AKT1,ANXA7,Ap1,AR,ATM,ATR,BLK,BTK,Cdc42,CEACAM1,Creb,CREB1,CTNNB1,EGFR,EGR1,ERBB2,ERBB4,ERK,ERK1/2,ESR1,estrogen receptor,ETV1,FAS,FCGR2B,FOS,FOXO1,FOXO3,FYN,GNAS,HIF1A,HRAS,HSP90AB1,Integrin alpha 6 beta 4,ITCH,ITGB1,ITGB4,Jnk,JUN,KRAS,MAP2K1/2,MAP2K4,Mapk,MAPK1,MAPK14,MAPK7,MAPK8,MDM2,MED1,Mek,MET,mobocertinib,MUC1,MXD1,NCOA3,NEDD9,NFkB (complex),NFkB (family),NFKB1,NFKBIA,NRG1,P38…	3			1.78	2.21e-12	0.0099	AARSD1,ABCC5,ABCG2,ACAT2,ACP2,ACSF3,ACSS2,ACTL6A,ACTN2,ACY1,ADA,ADAR,ADCY5,ADGRG1,ADIPOR2,ADIRF,ADRM1,AGFG2,AGTRAP,AIP,AKT1S1,ALDH2,ALG5,AMIGO1,AMPH,ANXA2,ANXA6,AP1G2,AP1S1,AP2S1,APBA2,ARAF,ARF6,ARG2,ARPC3,ARPP19,ASNS,ATG9A,ATP5MC1,ATP5PO,ATP6AP1,ATP6V1E1,ATP6V1F,ATPAF2,B4GALNT1,B4GAT1,BANK1,BCAN,BCAP31,BCAR1,BCKDHA,BCL9,BCLAF1,BCR,BCS1L,BET1L,BLM,BMP8A,BNIP3,BOC,BOP1,BRF2,BTC,C12orf57,C16orf74,C…	668 (94)	92
RLIM		enzyme	Akt,AKT1,AR,CDK4/6,CEBPB,E2f,EGFR,ERN1,ESR1,ESR2,FAS,FOXA1,FOXA2,HNF4A,ITCH,LDB1,LEF1,LMO2,LMO4,MAP3K7,MAPK8,MTORC1,MYC,NFKB1,NFKBIA,NHLH2,PI3K (complex),PPARG,RB1,RLIM,SKIL,SMAD2,SMAD7,SP1,STMN1,TCF20,TCF4,TCF7,TEAD1,TFAM,TFE3,TGFB1,TGFBR1,transcription factor	3			0.088	2.25e-12	0.0011	ABCA7,ABCF3,ACKR2,ACO2,ACP2,ACTN2,ACY1,ADAR,ADGRE1,ADIPOR2,AIP,AJUBA,AKAP1,AKT1S1,ALDH2,ALG5,ALKBH5,ANTXR1,ANXA2,ANXA4,AP1G2,AP1S1,AP2S1,ARAP3,ARFGAP1,ARHGDIA,ARPP19,ASF1B,ASGR2,ASIP,ATF2,ATP5F1D,ATP5IF1,ATP5MC1,ATP5PD,ATP5PF,ATP5PO,ATP6AP1,ATP6V1E1,ATP6V1F,B4GALNT1,B9D1,BCKDHA,BCL9,BCLAF1,BET1L,BRF2,BTC,BTNL2,C12orf57,C5AR1,CALM1 (includes others),CAMKK2,CARS2,CASP8AP2,CASQ2,CAT,CCAR1,CCDC3,CCNB…	522 (44)	41
PARM1		other	Akt,AKT1,Ap1,AR,AURKB,CBLB,CCND1,CDK4/6,CDKN1A,CDKN1B,CEBPA,CEBPB,CHUK,Creb,CREBBP,CYP19A1,disulfiram,DLX5,E2f,EGFR,ELK1,EP300,ESR1,ESR2,estrogen receptor,EZH2,FOS,FOXC1,FOXO1,FOXO3,FOXO4,GATA1,GATA4,HIF1A,HSF1,HTT,IKK (complex),IRF1,IRF3,JUN,KAT6A,LEF1,MAP3K1,MAP3K11,MAP3K8,Mapk,MAPK1,MAPK8,MASTL,MDM2,MET,mir-21,MMP9,MTOR,MTORC1,MYC,Nfat (family),NFAT5,NFE2L2,NFkB (complex),NFKB1,NFKBIA,NFKBID,N…	3			-1.472	2.27e-12	0.0095	ABCA7,ABCC5,ABCF3,ACP2,ACSF3,ACTL6A,ACVRL1,ADAR,ADARB1,ADCY5,ADGRG1,ADIPOR2,ADIRF,ADM,ADSL,AGFG2,AGPAT2,AGTRAP,AHSP,AIF1L,AIP,AKR7A2,ALDH2,ALG5,ALKBH5,AMBN,AMPD1,ANXA11,ANXA6,AP1G2,AP1M2,AP1S1,AP2S1,APBA2,APBA3,ARF6,ARFGAP1,ARG2,ARHGAP27,ARHGDIA,ARHGEF5,ARL2,ARPP19,ARR3,ARRDC2,ASF1B,ASPHD2,ATP5IF1,ATP5PD,ATP6AP1,ATP6V1E1,ATPAF2,B4GALNT1,B9D1,BAD,BANK1,BCAP31,BCKDHA,BCL2L10,BET1L,BID,BLM,BMP8A,BOC…	666 (104)	103
CB-PIC		chemical reagent	Akt,AKT1,Ap1,AR,AURKB,CB-PIC,CBLB,CCND1,CDK4/6,CDKN1A,CDKN1B,CEBPA,CEBPB,CHUK,Creb,CREBBP,CYP19A1,disulfiram,DLX5,E2f,EGFR,ELK1,EP300,ESR1,ESR2,estrogen receptor,EZH2,FOS,FOXC1,FOXO1,FOXO3,FOXO4,GATA1,GATA4,HIF1A,HSF1,HTT,IKK (complex),IRF1,IRF3,JUN,KAT6A,LEF1,MAP3K1,MAP3K11,MAP3K8,Mapk,MAPK1,MAPK8,MASTL,MDM2,MET,mir-21,MMP9,MTOR,MTORC1,MYC,Nfat (family),NFAT5,NFE2L2,NFkB (complex),NFKB1,NFKBIA,N…	3			1.472	2.27e-12	0.0095	ABCA7,ABCC5,ABCF3,ACP2,ACSF3,ACTL6A,ACVRL1,ADAR,ADARB1,ADCY5,ADGRG1,ADIPOR2,ADIRF,ADM,ADSL,AGFG2,AGPAT2,AGTRAP,AHSP,AIF1L,AIP,AKR7A2,ALDH2,ALG5,ALKBH5,AMBN,AMPD1,ANXA11,ANXA6,AP1G2,AP1M2,AP1S1,AP2S1,APBA2,APBA3,ARF6,ARFGAP1,ARG2,ARHGAP27,ARHGDIA,ARHGEF5,ARL2,ARPP19,ARR3,ARRDC2,ASF1B,ASPHD2,ATP5IF1,ATP5PD,ATP6AP1,ATP6V1E1,ATPAF2,B4GALNT1,B9D1,BAD,BANK1,BCAP31,BCKDHA,BCL2L10,BET1L,BID,BLM,BMP8A,BOC…	666 (104)	103
PTPRB		phosphatase	AGO2,AGT,Akt,ALK,Alpha catenin,ANXA7,APC,APP,AR,ATF2,ATF4,ATM,BCL6,Calmodulin,CBL,CCR2,CD28,CD3,CD40,CDH2,CDKN1B,CEACAM1,CEBPA,CEBPB,CEBPD,CHUK,CITED2,Creb,CREB1,CREBBP,CREM,CSF1,CSK,CTNNB1,CXCL12,doxorubicin,DUSP1,EGFR,EIF2AK3,EIF4E,EPHB2,EPOR,ERBB2,ERK1/2,ESR1,ESR2,ESRRA,estrogen receptor,ETS1,ETV5,EZH2,FADD,FGF2,FGFR1,FLT1,FOS,FOSB,FOXC1,FOXO3,G protein alpha i,GAB1,GATA1,GATA4,GHR,GNAS,GRIN1,…	3	Activated		4.068	2.3e-12	0.0056	AADAC,AARSD1,ABCC5,ABCF3,ABCG2,ACAT2,ACKR2,ACO2,ACSS2,ACTL6A,ACY1,ADAR,ADGRE1,ADIPOR2,ADIRF,ADM,ADRM1,ADSL,AGAP3,AHSP,AIF1L,ALAD,ALDH3B1,ALG5,ALKBH5,ALKBH7,AMBN,AMDHD2,AMIGO1,AMPH,ANXA11,ANXA2,AP1G2,AP1S1,AP2S1,APBA2,APBA3,ARAF,ARAP3,ARF3,ARG2,ARHGDIG,ARHGEF5,ARL2,ARPC3,ARR3,ARRDC2,ASB13,ASB6,ASF1B,ASGR2,ASIC3,ASPHD2,ATG9A,ATMIN,ATP5F1D,ATP5IF1,ATP5MC1,ATP5PD,ATP5PF,ATP6AP1,B2M,B4GALNT1,B4GAT1,B9…	758 (183)	175
Egfr-Erbb2		complex	26s Proteasome,AGO2,AGT,Akt,AKT1,AKT2,AMPK,ANXA7,Ap1,AR,ATF2,ATM,ATR,BAX,BTK,CCND1,CD274,Cdc42,CDKN1A,CEACAM1,CEBPB,CHUK,Creb,CREB1,CTNNB1,EGFR,Egfr-Erbb2,EGR1,EIF4EBP1,ELK1,ERBB2,ERBB4,ERK,ERK1/2,ESR1,estrogen receptor,ETV1,FAS,Focal adhesion kinase,FOS,FOXO1,FOXO3,GATA3,GNAS,HBEGF,HIF1A,HRAS,HSP90AB1,IKBKB,IKK (complex),IL10,IRF3,IRS1,ITCH,ITGB4,Jnk,KCNIP3,KRAS,MAP2K1,MAP2K1/2,Mapk,MAPK1,MAPK3,…	3	Inhibited		-3.234	2.31e-12	0.009	AARSD1,ABCA7,ABCC5,ABCF3,ABCG2,ABLIM3,ABR,ACAT2,ACKR2,ACP2,ACSS2,ACTL6A,ACY1,ADA,ADCY5,ADGRG1,ADIRF,ADRM1,AGA,AGFG2,AGTRAP,AIP,AJUBA,AKAP1,AKR7A2,ALDH2,ALG5,ALKBH5,AMIGO1,AMPH,ANTXR1,ANXA2,ANXA6,AP1G2,AP1M2,AP1S1,AP2S1,APBA2,APBA3,ARAF,ARF6,ARG2,ARHGAP27,ARHGDIG,ARPC3,ASF1B,ASNS,ATG9A,ATP5F1D,ATP5IF1,ATP5MC1,ATP5PO,ATP6AP1,ATP6V1E1,B2M,B4GALNT1,B4GAT1,B9D1,BACE1,BANK1,BCAR1,BCL9,BCS1L,BET1L,BLM,B…	691 (134)	133
riviciclib		chemical drug	AJUBA,APC,APP,AR,ATF4,AURKB,BCL2L11,BRCA1,BRD4,C/EBP,CCNB1,CDK1,CDK4,CDK9,CDKN1B,CDKN2A,CDX2,CEBPA,DENR,DNM1L,EIF4EBP1,EP300,ERK1/2,EZH2,FOS,FOXM1,FOXO1,FZR1,GATA4,GLI1,HMGA1,ING1,IREB2,JUN,JUNB,KAT5,LATS1,MAP2K1,MAPK14,MASTL,MCL1,MDM2,MDM4,MED1,MTOR,MYC,NPM1,OTX2,PELP1,PIK3C3,PTTG1,RAD9A,RB1,RBL2,RBP1,riviciclib,RPS6KB1,SIRT2,SND1,SOX2,TFE3,TFEB,TP53,TSC1,WT1,YAP1	3			1.151	2.36e-12	0.0014	ABCA7,ABCF3,ABCG2,ACO2,ACP2,ACSF3,ACSS2,ACY1,ADARB1,ADCY5,ADGRE1,ADGRG1,ADIRF,AGA,AGPAT2,AGTRAP,AKAP1,ALDH3B1,ALG5,ALKBH5,ALKBH7,AMBP,AMPD1,ANTXR1,ANXA11,APBA3,APRT,ARHGEF5,ARRDC2,ASF1B,ASNS,ATP5IF1,ATP5MC1,ATP5PF,ATP5PO,ATP6AP1,ATP6V1F,ATP9A,ATPAF2,B4GALNT1,B9D1,BAG3,BANK1,BCAN,BCAP31,BCKDHA,BCR,BLM,BOP1,BORA,BTC,C12orf57,C15orf48,C19orf33,C19orf53,CA9,CAMKK2,CAMSAP2,CAPNS1,CARS1,CASKIN2,CASTOR2…	510 (66)	65
SHP2-PI3K-GAB2		complex	26s Proteasome,ADRB,AKT1,AR,ATF2,ATF6,ATM,AURKB,BAX,BTK,CBL,CCND1,CD247,CD28,CD3,Cdc42,CDKN1A,CEBPB,CHUK,CREB1,CTNNB1,EGFR,EIF2AK3,EIF4E,EIF4EBP1,ELK1,ERBB2,ERK,ERN1,ESR1,FASN,FOS,FOXO1,FOXO3,GAB2,GATA3,GSK3B,Hdac,HIF1A,HRAS,IGF1R,IKBKB,IKK (complex),IL10,IRF1,IRF4,ITGB1,ITGB3,ITK,Jnk,KCNIP3,KIT,KRAS,MAPK1,MAPK8,MDM2,Mek,MKNK1,MTORC1,MYC,Nfat (family),NFATC4,NFE2L2,NFKB1,NOS2,NR4A1,NRAS,NTRK2,OXS…	3			0.263	2.37e-12	0.0042	ABCA7,ABCC5,ABCF3,ABLIM3,ABR,ACAT2,ACTL6A,ACTN2,ADCY5,ADIRF,ADRM1,AGA,AGTRAP,AHCYL1,AIP,AKR7A2,ALG5,ALKBH5,AMBN,AMPD1,AMPH,ANXA6,AP1G2,AP1M2,AP1S1,AP2S1,APBA3,ARAP3,ARF6,ARFGAP1,ARHGAP27,ARPC3,ASF1B,ATG9A,ATP5IF1,ATP5PD,ATP6AP1,ATP6V1E1,ATP6V1F,B4GALNT1,B4GAT1,B9D1,BANK1,BCAN,BCL9,BCS1L,BET1L,BLM,BMP8B,BNIP3,BOP1,C12orf57,C19orf53,CARS1,CASTOR2,CCM2,CCNT1,CD109,CD151,CD2,CD24,CD79B,CDA,CDC40,CDK5…	520 (123)	108
iopanoic acid		chemical drug	ACACA,Akt,AKT1,Ap1,ATF2,AURKB,CBLB,CCND1,CDK4/6,CDKN1A,CDKN1B,CEBPB,CHUK,Creb,CREBBP,CTNNB1,CYP19A1,disulfiram,DLX5,E2f,EGFR,EP300,ERK,ESR1,ESR2,estrogen receptor,EZH2,FASN,FOXC1,FOXO1,FOXO3,FOXO4,GATA1,GSK3B,HIF1A,HSF1,HTT,IKK (complex),iopanoic acid,IRF1,IRF3,Jnk,JUN,KAT6A,LEF1,LIPE,MAP3K1,MAP3K11,MAP3K8,Mapk,MAPK14,MASTL,MDM2,MMP9,MTOR,MTORC1,MYC,Nfat (family),NFAT5,NFATC1,NFE2L2,NFkB (complex…	3	Activated		2.604	2.46e-12	0.0139	ABCA7,ABCF3,ACAT2,ACP2,ACSF3,ACSS2,ACTL6A,ACVRL1,ADCY5,ADGRE1,ADGRG1,ADIPOR2,ADIRF,ADM,ADSL,AGFG2,AGPAT2,AGTRAP,AHSP,AIF1L,AIP,AJUBA,AKR7A2,ALKBH5,AMBN,AMPD1,ANXA11,ANXA4,ANXA6,AP1G2,AP1M2,AP1S1,AP2S1,APBA2,APBA3,ARFGAP1,ARHGAP27,ARHGDIA,ARL2,ARPC3,ARPP19,ARR3,ASF1B,ASPHD2,ATG9A,ATP5IF1,ATP5PD,ATP6V1E1,ATPAF2,B4GALNT1,B9D1,BAD,BANK1,BCAP31,BCL2L10,BCL9,BCS1L,BET1L,BID,BLM,BOC,BOP1,BRF2,BRPF1,BTC,…	623 (111)	110
PODXL		kinase	26s Proteasome,Akt,AKT1,AKT2,Ap1,AR,ATF2,BCL6,BMAL1,CDKN1A,CDKN1B,CEBPB,CFTR,CHUK,Creb,CREB1,CTNNB1,DDIT3,DUSP1,EGFR,EIF4E,EIF4EBP1,ELK1,EPAS1,ERBB2,ERK,ESR1,estrogen receptor,ETV5,EZR,Focal adhesion kinase,FOS,FOXO1,FOXO3,GATA2,GATA3,GATA4,HIF1A,HSF1,IKBKB,IKK (complex),IL10,IRF3,ITGB1,Jnk,KCNIP3,KRAS,L-serine,MAP2K1,MAP3K11,Mapk,MAPK1,MAPK3,MAPK7,MAPK8,MAPK9,MDM2,Mek,MITF,MKNK1,MTOR,MTORC1,MYB,…	3	Inhibited		-2.027	2.46e-12	0.0147	ABCA7,ABCC5,ABCF3,ABLIM3,ABR,ACAT2,ACKR2,ACP2,ACSF3,ACTL6A,ACVRL1,ACY1,ADA,ADGRG1,ADIPOR2,ADIRF,ADRM1,AGA,AGTRAP,AHCYL1,AIP,AJUBA,AKAP1,AKR7A2,ALG5,ALKBH5,AMBP,AMDHD2,AMIGO1,AMPD1,AMPH,ANXA11,ANXA2,ANXA6,AP1G2,AP1M2,AP1S1,AP2S1,APBA2,APBA3,ARF3,ARFGAP1,ARHGAP27,ARHGDIG,ARHGEF5,ARPC3,ARRDC2,ASF1B,ATG9A,ATP5F1D,ATP5IF1,ATP5PF,ATP5PO,ATP6AP1,ATP6V1E1,ATP6V1F,ATPAF2,B4GALNT1,B4GAT1,B9D1,BCAN,BCAP31,B…	633 (119)	118
PLSCR1		enzyme	Akt,AKT1,AKT2,Alpha catenin,AMPK,ANXA1,Ap1,CASP2,CAV1,CBL,CD247,CHUK,Creb,CTNNB1,DAB1,DAG1,E2f,EGFR,EIF4E,ELK1,ERBB2,ERK,ERK1/2,ESR1,estrogen receptor,ETS1,EZR,FHIT,Focal adhesion kinase,FOS,GAB1,GNAQ,GNAS,GRB2,GRIN3A,GTF2I,HBEGF,HNRNPK,HRAS,IGF1R,IKBKB,IKK (complex),IQGAP1,IRF4,IRF5,ITGB1,ITGB3,ITK,Jnk,KIT,KRAS,L-serine,L1CAM,LAT,LCK,LRP1,MAP2K1,MAP2K1/2,MAP2K3,MAP2K6,Mapk,MAPK1,MAPK14,MAPK3,MAP…	3	Inhibited		-2.039	2.49e-12	0.0032	AADAC,ABCC5,ACAT2,ACKR2,ACSS2,ACVRL1,ACY1,ADA,ADAR,ADGRG1,ADRM1,AGFG2,AGPAT2,AGTRAP,AHCYL1,AIF1L,AIP,AJUBA,AKT1S1,ALDH2,ALDH3B1,AMPD1,ANTXR1,ANXA4,ANXA6,AP1G2,AP1S1,AP2S1,APBA2,ARAP3,ARF6,ARFGAP1,ARG2,ARHGDIA,ARL2,ARPC3,ARPP19,ASNS,ATP5F1D,ATP5MC1,ATP5PD,ATP5PF,ATP6V1E1,ATP6V1F,B4GAT1,BAG2,BAG3,BCAN,BCKDHA,BCL9,BCLAF1,BCR,BCS1L,BET1L,BLM,BMP8A,BMP8B,BOC,BOP1,BTC,C15orf39,C15orf48,C19orf53,CA9,CAB…	554 (130)	129
volasertib		chemical drug	ADAM17,AHR,Akt,APP,AR,ATF2,ATM,BCL6,CDKN1B,CEBPA,CEBPB,CEBPD,CHUK,Creb,CREBBP,CTNNB1,disulfiram,DLX5,DNMT3A,DUSP1,E2f,EGF,EIF4B,EIF4E,EP300,ERK1/2,ESR1,estrogen receptor,ETS1,ETV5,EZH2,FADD,FLCN,FOS,FOSB,FOXC1,FOXM1,FOXO1,FOXO3,GATA4,HIF1A,HRAS,HSF1,Hsp27,HTT,IGF1R,IKBKB,IKK (complex),IL10,IRF1,ITGB1,JUN,KAT6A,LEF1,MAP3K8,MAPK8,MASTL,MAVS,MDC1,MDM2,MED1,MITF,MKNK1,MMP9,MTOR,MYC,MYOCD,MYRF,NADPH o…	3	Activated		4.21	2.52e-12	0.0023	AADAC,ABCA7,ABCC5,ABCF3,ABCG2,ABLIM3,ACAT2,ACP2,ACTL6A,ADA,ADIPOR2,ADIRF,ADM,ADSL,AGA,AGFG2,AHCYL1,AIF1L,AKR7A2,AKT1S1,ALAD,ALDH2,ALDH3B1,ALG5,ALKBH5,AMBN,AMBP,AMDHD2,AMIGO1,ANXA11,AP1G2,AP1S1,AP2S1,APBA2,APBA3,ARF6,ARFGAP1,ARHGAP27,ARHGDIG,ARHGEF5,ARL2,ARPP19,ARR3,ARRDC2,ASB13,ASB6,ASF1B,ASPHD2,ATP5IF1,ATP6AP1,B2M,B4GALNT1,B9D1,BAD,BANK1,BCAN,BCL2L10,BCL9,BCLAF1,BCR,BCS1L,BET1L,BID,BMP8B,BOP1,BR…	634 (131)	130
Gue 1654		chemical reagent	ADAM17,Akt,Ap1,AR,ATF2,BCL2,BCL6,C/EBP,Cbp/p300,CCND1,CCR2,CDC42,Cdc42,CDKN1A,CDKN1B,CEBPA,CEBPB,CEBPD,CHUK,Creb,CREB1,CREBBP,CREM,CTNNB1,DUSP1,EGFR,EGR1,EIF4EBP1,ELK1,ERBB4,ERK,ERK1/2,ESR1,ETS1,ETV1,ETV5,Focal adhesion kinase,FOS,FOSB,GATA1,GATA4,GNAQ,GSK3B,Gue 1654,HAS2,HIF1A,Histone h3,IKK (complex),IL10,IRF1,IRF3,IRS1,ITGAM,ITGB1,ITGB2,Jnk,JUN,MAP3K11,Mapk,MAPK1,MAPK14,MAPK8,MAPK9,MAPT,MED1,M…	3			1.865	2.69e-12	0.0151	AADAC,ABCA7,ABCF3,ABLIM3,ACAT2,ACO2,ACP2,ACSF3,ACTL6A,ACY1,ADGRE1,ADIPOR2,ADSL,AGFG2,AGTRAP,AHSP,AKAP1,AKR7A2,AKT1S1,ALG5,ALKBH5,AMBP,AMDHD2,AMIGO1,ANTXR1,AP1G2,AP1M2,AP1S1,AP2S1,APBA2,APBA3,ARFGAP1,ARHGAP27,ARHGDIA,ARHGDIG,ARHGEF5,ARPC3,ARPP19,ARRDC2,ASB6,ASF1B,ASPHD2,ATP5IF1,ATP5PF,ATP5PO,ATP6AP1,ATP6V1F,ATPAF2,B2M,B4GALNT1,B9D1,BAG3,BCAN,BCAP31,BCAR1,BCKDHA,BCL9,BCLAF1,BCS1L,BET1L,BMP8B,BOP1,B…	635 (121)	120
P2RY12		G-protein coupled receptor	26s Proteasome,ADCY,Akt,Ap1,AR,ATF2,AURKB,BAX,BTK,CBLB,CCND1,CDKN1A,CDKN1B,CEBPB,CREB1,CREBBP,CTNNB1,cyclic AMP,CYP19A1,disulfiram,DLX5,E2f,EGFR,EP300,ESR1,ESR2,estrogen receptor,EZH2,FOXC1,FOXO1,FOXO3,FOXO4,G protein alpha i,GATA1,GATA3,GLI1,GLI2,GNAI1,GNAI2,GNAI3,GNB1,GNG2,HIF1A,HSF1,HTT,IKK (complex),IL10,IRF1,IRF3,ITGB1,ITK,Jnk,KAT6A,KCNIP3,KRAS,LEF1,MAP3K11,MAP3K8,MAPK7,MASTL,MDM2,Mek,MMP9,M…	3	Inhibited		-2.353	2.7e-12	0.0087	ABCA7,ABCC5,ABCF3,ABLIM3,ABR,ACAT2,ACKR2,ACP2,ACSF3,ACTL6A,ACVRL1,ADAMTSL5,ADCY5,ADIPOR2,ADIRF,ADM,ADRM1,AGA,AGFG2,AGPAT2,AGTRAP,AHSP,AIF1L,AKR7A2,ALG5,ALKBH5,AMBN,AMPD1,AMPH,ANXA11,ANXA6,AP1G2,AP1M2,AP1S1,AP2S1,APBA3,ARAP3,ARFGAP1,ARHGAP27,ARHGDIA,ARL2,ARPC3,ARR3,ASF1B,ATG9A,ATP5IF1,ATP5PD,ATP6AP1,ATP9A,ATPAF2,B4GALNT1,B9D1,BAD,BANK1,BCAN,BCAP31,BCL2L10,BCL9,BCS1L,BET1L,BID,BLM,BNIP3,BOC,BOP1,BR…	650 (132)	127
HCLS1		other	AHR,Akt,AKT1,Ap1,AURKB,CBLB,CCND1,CDK4/6,CDKN1A,CDKN1B,CEBPB,CHUK,Creb,CREBBP,CTNNB1,CYP19A1,disulfiram,DLX5,E2f,EGFR,ELK1,EP300,ERK,ERK1/2,ESR1,ESR2,estrogen receptor,EZH2,FOXC1,FOXO1,FOXO3,FOXO4,GATA1,GSK3B,HCLS1,HIF1A,HSF1,HTT,IKK (complex),IRF1,IRF3,JUN,KAT6A,L-tyrosine,LEF1,MAP3K1,MAP3K11,MAP3K8,MAPK8,MASTL,MDM2,MMP9,MTOR,MTORC1,Nfat (family),NFAT5,NFE2L2,NFkB (complex),NFKB1,NFKBIA,NFKBID,N…	3			-0.958	2.71e-12	0.0138	ACAT2,ACP2,ACSF3,ACTL6A,ADARB1,ADCY5,ADGRG1,ADIPOR2,ADIRF,ADM,ADSL,AGFG2,AGPAT2,AGTRAP,AHCYL1,AHSP,AIF1L,AIP,AJUBA,AKAP1,AKR7A2,AMBN,AMPD1,ANGPTL6,ANXA11,ANXA4,ANXA6,AP1G2,AP1M2,AP1S1,AP2S1,APBA2,APBA3,ARFGAP1,ARHGAP27,ARHGDIA,ARL2,ARPP19,ARR3,ASF1B,ASPHD2,ATG9A,ATP5PD,ATP6V1E1,ATPAF2,B4GALNT1,B9D1,BAD,BANK1,BCAP31,BCKDHA,BCL2L10,BCL9,BCR,BCS1L,BET1L,BID,BLM,BOC,BRF2,BRPF1,BTC,BTF3,C15orf48,C16or…	628 (105)	103
PCSK1N		other	ADAM17,Akt,AKT1,Ap1,AR,ATF2,BCL2,BCL6,C/EBP,Cbp/p300,CCND1,CCR2,CDKN1A,CDKN1B,CEBPA,CEBPB,CEBPD,Creb,CREB1,CREBBP,CREM,CTNNB1,DUSP1,EGFR,EGR1,EIF4EBP1,ELK1,ERBB4,ERK1/2,ESR1,ETS1,ETV1,ETV5,Focal adhesion kinase,FOS,FOSB,GATA1,GATA4,GNAQ,GSK3B,HAS2,Hif1,HIF1A,IL10,IRF1,IRS1,ITGB1,Jnk,JUN,MAPK1,MAPT,MED1,MITF,MKNK,MKNK1,MMP9,MTOR,MTORC1,MYC,MYOCD,MYRF,NADPH oxidase,NCL,Nfat (family),NFATC4,NFE2L2,N…	3			-0.878	2.71e-12	0.013	AADAC,ABCA7,ABCF3,ABLIM3,ACAT2,ACO2,ACP2,ACSF3,ACTL6A,ACY1,ADAR,ADGRE1,ADSL,AGTRAP,AHCYL1,AHSP,AIP,AJUBA,AKAP1,AKR7A2,AKT1S1,ALDH2,ALG5,ALKBH5,AMBP,AMDHD2,AMIGO1,ANTXR1,AP1G2,AP1M2,AP1S1,AP2S1,APBA2,APBA3,ARFGAP1,ARHGAP27,ARHGDIA,ARHGDIG,ARHGEF5,ARPP19,ARRDC2,ASB6,ASF1B,ASPHD2,ATP5IF1,ATP5PF,ATP5PO,ATP6AP1,ATP6V1E1,ATP6V1F,ATPAF2,B2M,B4GALNT1,B9D1,BAG3,BCAN,BCAP31,BCAR1,BCKDHA,BCL9,BCLAF1,BCS1L,B…	628 (103)	102
WH-4-025		chemical drug	Akt,AKT1,AKT2,Alpha catenin,ANXA1,Ap1,CASP2,CAV1,CD247,CD28,CD3,CD3E,CD5,CHUK,Creb,CREB1,CTLA4,CTNNB1,CXCL12,DAB1,DAG1,E2f,EGFR,EGR1,EIF4E,ERBB2,ERK,ERK1/2,ESR1,estrogen receptor,ETS1,EZR,FHIT,Focal adhesion kinase,FOS,FOXP3,GAB1,GNAQ,GNAS,GRB2,GRIN3A,HBEGF,HNRNPK,HRAS,IGF1R,IKBKB,IKK (complex),IQGAP1,IRF4,IRF5,ITGB1,ITGB3,ITK,Jnk,JUN,KIT,KRAS,L-serine,L1CAM,LCK,LRP1,MAP2K1,Mapk,MAPK7,MAPK8,MAPK9…	3	Activated		2.255	2.72e-12	0.0087	AADAC,ABCC5,ACAT2,ACKR2,ACSS2,ACVRL1,ACY1,ADA,ADGRG1,ADRM1,AGFG2,AGPAT2,AGTRAP,AHCYL1,AIF1L,AIP,AJUBA,AKT1S1,ALDH2,ALDH3B1,AMPD1,ANTXR1,ANXA6,AP1G2,AP1S1,AP2S1,APBA2,ARAF,ARAP3,ARF6,ARFGAP1,ARHGDIA,ARL2,ARPC3,ARPP19,ASNS,ATP5F1D,ATP5MC1,ATP5PF,ATP6V1E1,ATP6V1F,B4GAT1,BAG2,BAG3,BCAN,BCAR1,BCKDHA,BCL9,BCLAF1,BCR,BCS1L,BET1L,BLM,BMP8A,BMP8B,BOC,BOP1,BRF2,BTC,C15orf39,C15orf48,C19orf53,CA9,CABLES1,CA…	595 (132)	131
MKNK2		kinase	ADAM17,Akt,AKT1,Ap1,ATF2,BCL2,BCL6,C/EBP,Cbp/p300,CCND1,CCR2,CDKN1A,CDKN1B,CEBPA,CEBPB,CEBPD,Creb,CREB1,CREBBP,CREM,CTNNB1,DUSP1,EGFR,EGR1,EIF4E,ELK1,ERBB4,ERK,ERK1/2,ESR1,ETS1,ETV1,ETV5,Focal adhesion kinase,FOS,FOSB,GATA1,GATA4,GNAQ,GSK3B,HAS2,Hif1,HIF1A,HNRNPA1,IKK (complex),IL10,IRF1,IRS1,ITGB1,Jnk,JUN,MAP3K11,MAPK1,MAPT,MDM2,MED1,Mek,MITF,MKNK1,MKNK2,MMP3,MMP9,MTOR,MTORC1,MYC,MYOCD,MYRF,NADP…	3	Inhibited		-2.338	2.73e-12	0.0138	AADAC,ABCA7,ABCF3,ABLIM3,ACAT2,ACO2,ACP2,ACSF3,ACTL6A,ACY1,ADIRF,ADSL,AGTRAP,AHCYL1,AHSP,AIP,AJUBA,AKAP1,AKR7A2,AKT1S1,ALDH2,ALKBH5,AMBP,AMDHD2,AMIGO1,ANTXR1,AP1G2,AP1M2,AP1S1,AP2S1,APBA2,APBA3,ARFGAP1,ARHGAP27,ARHGDIA,ARHGDIG,ARHGEF5,ARPP19,ARRDC2,ASB6,ASF1B,ASPHD2,ATP5IF1,ATP5PF,ATP5PO,ATP6V1E1,ATP6V1F,ATPAF2,B9D1,BAD,BAG3,BCAN,BCAP31,BCAR1,BCKDHA,BCL9,BCLAF1,BCS1L,BET1L,BMP8B,BNIP3,BOC,BRF2,BT…	637 (104)	103
NF 449		chemical reagent	ADAM17,Akt,AKT1,Ap1,AR,ATF2,BCL6,C/EBP,CCND1,CCR2,CD274,CDKN1A,CDKN1B,CEBPA,CEBPB,CEBPD,Creb,CREB1,CREBBP,CREM,CTNNB1,DUSP1,EGFR,EGR1,EIF4EBP1,ELK1,ERBB4,ERK1/2,ESR1,ETS1,ETV1,ETV5,FGFR2,FGFR3,Focal adhesion kinase,FOS,FOSB,GATA1,GATA4,GNAQ,GNAS,GSK3B,HAS2,HIF1A,Histone h3,IKK (complex),IL10,IRF1,ITGB1,Jnk,JUN,LCK,MAP3K11,Mapk,MAPT,MED1,Mek,MITF,MKNK1,MMP9,MTOR,MTORC1,MYC,MYOCD,MYRF,NADPH oxidase…	3			1.665	2.87e-12	0.0124	AADAC,ABCA7,ABCF3,ABLIM3,ACAT2,ACO2,ACP2,ACSF3,ACTL6A,ADGRE1,ADSL,AGTRAP,AHCYL1,AHSP,AIP,AKAP1,AKR7A2,AKT1S1,ALDH2,ALG5,ALKBH5,AMBP,AMDHD2,AMIGO1,AMN,AMPD1,ANTXR1,AP1G2,AP1M2,AP1S1,AP2S1,APBA2,APBA3,ARFGAP1,ARHGAP27,ARHGDIA,ARHGDIG,ARHGEF5,ARPP19,ARRDC2,ASB6,ASF1B,ASPHD2,ATP5IF1,ATP5PF,ATP5PO,ATP6AP1,ATP6V1E1,ATP6V1F,ATPAF2,B2M,B4GALNT1,B9D1,BAG3,BCAN,BCAP31,BCAR1,BCKDHA,BCL9,BCLAF1,BCS1L,BET1L,B…	636 (108)	108
LY379196		chemical drug	26s Proteasome,ACSL4,ADAM10,Akt,AKT1,Ap1,AR,ATF2,BCL2L11,BCL6,BCR-ABL1,BMAL1,Calmodulin,CCND1,CCR2,Cdc42,CDKN1B,CEBPB,CHUK,Creb,CREB1,DUSP1,E2f,EGFR,EIF4E,EIF4EBP1,EIF6,ELK1,EPAS1,ERBB2,ERK,ERK1/2,ESR1,estrogen receptor,ETV5,FOS,FOXO1,FUS,GATA2,GATA4,GHR,HIF1A,HOXA10,HRAS,HSF1,IFNGR1,IKBKB,INSR,IRF8,ITGAM,ITGB1,ITGB3,JAK2,Jnk,KRAS,L-serine,LEPR,LY379196,MAP2K1,MAP2K5,MAP3K1,Mapk,MAPK1,MAPK11,MAPK…	3	Activated		3.182	2.92e-12	0.0139	AADAC,ABCA7,ABCC5,ABCF3,ACAT2,ACSF3,ACTL6A,ACY1,ADA,ADAR,ADARB1,ADGRG1,ADIPOR2,ADM,ADRM1,AGFG2,AGTRAP,AHCYL1,AIP,AKAP1,AKR7A2,AKT1S1,ALG5,ALKBH5,AMBP,AMDHD2,AMIGO1,AMPD1,AMPH,ANGPTL6,ANTXR1,ANXA11,ANXA6,AP1G2,AP1S1,AP2S1,APBA2,APBA3,ARF3,ARF6,ARFGAP1,ARHGAP27,ARHGDIA,ARHGDIG,ARHGEF5,ARL6IP4,ARPC3,ARRDC2,ASF1B,ASNS,ATP5IF1,ATP5PF,ATP6AP1,ATP6V1E1,ATP6V1F,ATPAF2,B4GALNT1,B4GAT1,B9D1,BAG3,BCAN,BCAP3…	664 (129)	128
ST3GAL5		enzyme	AGO2,AGT,Akt,ANXA7,Ap1,AR,ATF2,ATM,AURKB,BCL6,C/EBP,Calmodulin,CCR2,Cdc42,CDK4/6,CDKN1B,CEACAM1,CEBPA,CEBPB,CEBPD,CHUK,Creb,CREB1,CREBBP,CREM,CTNNB1,CYP19A1,DLX5,DUSP1,E2f,EGFR,ERBB2,ERK,ERK1/2,ESR1,ESR2,estrogen receptor,ETS1,ETV5,EZH2,FER,FOS,FOSB,FOXC1,FOXO1,FOXO3,FOXO4,GATA1,GATA4,GNAS,Hif1,HIF1A,Histone h3,HRAS,HSF1,HTT,IKK (complex),IL10,INSR,Insulin,IRF1,IRF3,ITCH,ITGB1,Jnk,JUN,KAT6A,KRAS,…	3	Activated		2.861	2.94e-12	0.0044	AADAC,ABCA7,ABCC5,ABCF3,ABCG2,ABLIM3,ACAT2,ACO2,ACP2,ACTL6A,ACY1,ADGRG1,ADIPOR2,ADIRF,ADM,ADRM1,ADSL,AGTRAP,AHSP,AIF1L,AJUBA,ALAD,ALG5,ALKBH5,AMBN,AMDHD2,AMIGO1,AMPH,ANXA11,AP1G2,AP1S1,AP2S1,APBA2,APBA3,ARAF,ARF6,ARHGAP27,ARHGDIG,ARHGEF5,ARL2,ARPC3,ARR3,ARRDC2,ASB6,ASF1B,ASGR2,ASPHD2,ATG9A,ATP5F1D,ATP5IF1,ATP5MC1,ATP5PD,ATP5PF,ATP5PO,ATP6AP1,B2M,B4GALNT1,B4GAT1,B9D1,BAD,BANK1,BCAN,BCL2L10,BCL9,BC…	687 (156)	155
collagen type i (family)		group	ABCC1,ADAM17,Akt,AKT1,ANXA7,Ap1,APP,AURKB,CBL,CBLB,CD3,CDK4/6,CDKN1A,CDKN1B,CEBPB,CHUK,COL1A1,collagen type i (family),Creb,CREBBP,CTNNB1,CYP19A1,disulfiram,DLX5,E2f,EGFR,ELK1,ERBB2,ERN1,ESR1,ESR2,estrogen receptor,EZH2,FOXC1,FOXO1,FOXO3,FOXO4,GATA1,HIF1A,HIPK2,HRAS,HSF1,HTT,IKBKB,IKK (complex),IRF1,IRF3,ITK,Jnk,JUN,KAT6A,KIT,LCK,LEF1,MAP3K1,MAP3K8,MAPK14,MAPK9,MASTL,MDM2,Mek,MET,MMP9,MTOR,MTORC1…	3	Inhibited		-2.78	2.94e-12	0.0132	ABCA7,ABCF3,ACAT2,ACP2,ACSF3,ACTL6A,ADCY5,ADGRG1,ADIPOR2,ADIRF,ADM,ADSL,AGFG2,AGTRAP,AHCYL1,AHSP,AIF1L,AIP,AKR7A2,ALAD,ALDH2,ALKBH5,AMBN,AMIGO1,ANXA11,ANXA4,ANXA6,AP1G2,AP1M2,AP1S1,AP2S1,APBA2,APBA3,ARAF,ARAP3,ARF6,ARFGAP1,ARHGAP27,ARHGDIA,ARHGDIG,ARL2,ARPC3,ARPP19,ARR3,ASF1B,ASPHD2,ATG9A,ATP5IF1,ATP5PD,ATP6V1E1,ATPAF2,B4GAT1,B9D1,BAD,BANK1,BCAP31,BCAR1,BCKDHA,BCL2L10,BCL9,BCS1L,BET1L,BID,BLM,BMP…	634 (123)	122
RASGRP3		other	ADAM17,AKT2,Ap1,AR,ATF2,ATM,BCL6,C/EBP,CCND1,CCR2,Cdc42,CDKN1A,CDKN1B,CEBPA,CEBPB,CEBPD,CHUK,Creb,CREB1,CREBBP,CREM,CTNNB1,DUSP1,EGFR,EGR1,EIF2AK2,EIF4E,EIF4EBP1,ELK1,ERBB4,ERK,ERK1/2,ESR1,ETS1,ETV1,ETV5,Focal adhesion kinase,FOS,FOSB,GATA1,GATA4,GNAQ,GSK3B,HAS2,Hdac,HIF1A,Histone h3,HRAS,IKBKB,IKK (complex),IL10,IRF1,ITGB3,Jnk,JUN,KRAS,MAP2K1,MAP2K5,Mapk,MAPK1,MAPK7,MAPK8,MAPT,MED1,Mek,MITF,MKNK…	3			-1.265	2.95e-12	0.0096	AADAC,ABCA7,ABCC5,ABCF3,ABLIM3,ACKR2,ACSF3,ACTL6A,ADAR,ADARB1,ADGRG1,ADIPOR2,ADM,ADSL,AGTRAP,AHCYL1,AHSP,AIF1L,AKAP1,AKR7A2,AKT1S1,ALDH2,ALG5,ALKBH5,AMBP,AMDHD2,AMIGO1,AMPD1,AMPH,ANTXR1,ANXA6,AP1G2,AP1M2,AP1S1,AP2S1,APBA2,APBA3,ARF6,ARFGAP1,ARHGAP27,ARHGDIA,ARHGDIG,ARHGEF5,ARL2,ARPC3,ARRDC2,ASB6,ASF1B,ASNS,ASPHD2,ATP5IF1,ATP5PF,ATP5PO,ATP6AP1,ATPAF2,B2M,B4GALNT1,B9D1,BAG3,BCAP31,BCAR1,BCL9,BCLAF1…	640 (123)	120
CIRBP		translation regulator	ADAM17,Akt,Ap1,ATF2,BCL6,C/EBP,CCND1,CCR2,Cdk,CDK4,CDK6,CDKN1A,CDKN1B,CDKN2A,CEBPA,CEBPB,CEBPD,CIRBP,Creb,CREB1,CREBBP,CREM,CTNNB1,Cyclin D,DDX3X,E2f,E2F3,EGFR,EGR1,ELK1,ERBB4,ERK,ERK1/2,ESR1,estrogen receptor,ETS1,ETV1,ETV5,FOS,FOSB,FOXM1,GATA1,GATA4,GLI1,GSK3B,HAS2,HDAC1,HIF1A,IFNA2,IFNA4,IFNB1,IFNW1,IKBKB,IKK (complex),IL10,IRF1,IRF3,IRF7,ITGB1,JUN,MAP2K1,MAP3K11,MAPK1,MED1,MITF,MKNK,MKNK1,MMP…	3			-0.65	3.08e-12	0.0033	AADAC,ABCA7,ABCC5,ABCF3,ABLIM3,ACAT2,ACTL6A,ACY1,ADAR,ADGRE1,ADGRG1,ADSL,AGTRAP,AHCYL1,AHSP,AIF1L,AKAP1,AKR7A2,AKT1S1,ALDH2,ALDH3B1,ALKBH5,AMBP,AMDHD2,AMIGO1,AMPD1,ANXA11,AP1G2,AP1M2,AP1S1,AP2S1,APBA2,APBA3,APRT,ARFGAP1,ARG2,ARHGAP27,ARHGDIA,ARHGDIG,ARHGEF5,ARL2,ARPP19,ARRDC2,ASB6,ASF1B,ASPHD2,ATP5IF1,ATP5PF,ATP5PO,ATP9A,B9D1,BAIAP2L1,BCAN,BCAR1,BCL9,BCLAF1,BCS1L,BET1L,BLM,BMP8B,BORA,BRF2,BTC,BTF…	606 (128)	127
25-hydroxycholesterol		chemical reagent	25-hydroxycholesterol,ADAM17,Akt,AKT1,Ap1,arachidonic acid,AURKB,CBLB,CCND1,CDK4/6,CDKN1A,CDKN1B,CEBPB,CETP,CHUK,Cpla2,Creb,CREB1,CREBBP,CTNNB1,CYP19A1,disulfiram,DLX5,E2f,EGFR,EIF2S1,ELK1,ESR1,ESR2,ESRRA,estrogen receptor,EZH2,FGFR2,FOXC1,FOXO1,FOXO3,FOXO4,GATA1,GSK3B,HIF1A,HMGCR,HSF1,HTT,IKBKB,IKK (complex),INSR,IRF1,IRF3,JUN,KAT6A,L-serine,LATS1,LCK,LEF1,MAP3K1,MAP3K8,MASTL,MDM2,MMP9,MTOR,MYC,…	3	Activated		2.375	3.13e-12	0.0113	AADAC,ABCA7,ABCF3,ACAT2,ACP2,ACSF3,ACSS2,ACTL6A,ACVRL1,ADCY5,ADGRE1,ADIRF,ADM,ADSL,AGFG2,AGTRAP,AHSP,AIF1L,AIP,AKR7A2,ALDH2,ALKBH5,AMBN,AMBP,AMN,ANXA11,ANXA4,ANXA6,AP1G2,AP1M2,AP1S1,AP2S1,APBA2,APBA3,ARFGAP1,ARG2,ARHGAP27,ARL2,ARPP19,ARR3,ASF1B,ASNS,ASPHD2,ATG9A,ATP5IF1,ATP6V1E1,ATPAF2,B4GALNT1,B9D1,BAD,BANK1,BCAP31,BCKDHA,BCL2L10,BCL9,BCS1L,BET1L,BID,BLM,BOC,BOP1,BRF2,BRPF1,BTC,BTF3,C15orf48,C16…	638 (129)	126
ruxolitinib		chemical drug	AKT1,Ap1,AR,ATM,BECN1,BIRC2,Calmodulin,CASP2,CASP3,CASP7,CCR2,CDKN1B,CEBPA,Creb,CTNNB1,DICER1,DNM1L,EGFR,EIF4E,ERBB2,ERBB3,ERK,ESR1,FOS,GATA4,GHR,HIF1A,Histone h3,HOXA10,HRAS,Ifn,IFNGR1,IL10RA,IL4R,IRF1,JAK,JAK1,JAK2,LEPR,Mapk,MAPK14,MAPK8,Mek,MET,mir-21,MKNK1,MMP9,MTORC1,MYC,NFKB1,NFKBIA,NOS2,NR4A1,P38 MAPK,PARP1,PKM,PLA2G6,PRKCA,PRKCD,PRKN,PTEN,PTK2,PTK2B,PTPN11,PTPN6,RAF1,RALA,RORC,ruxolitinib…	3	Activated		3.454	3.2e-12	0.0044	AADAC,ABCA7,ABCC5,ABCF3,ACO2,ACSF3,ACTL6A,ACTN2,ACY1,ADGRG1,ADIPOR2,ADM,AGFG2,AGTRAP,AHCYL1,AIP,AJUBA,AKAP1,ALG5,ALKBH5,ANGPTL6,ANKS3,ANTXR1,AP1G2,AP1S1,AP2S1,APBA2,ARF3,ARFGAP1,ARG2,ARHGDIA,ARHGEF5,ARL2,ARL6IP4,ARRDC2,ASNS,ATG9A,ATP5IF1,ATP5PF,ATP6AP1,ATP6V1E1,ATPAF2,B2M,B4GALNT1,B4GAT1,B9D1,BAD,BAG3,BCAP31,BCAR1,BCL9,BET1L,BID,BMP8A,BMP8B,BOC,BRF2,BRPF1,BTC,C12orf57,CA9,CALM1 (includes others),…	620 (87)	84
nucleotide		chemical - endogenous mammalian	ABCB1,ADAM17,AKT1,Ap1,AR,ATF2,BCL6,C/EBP,CCND1,CCR2,CDKN1A,CDKN1B,CEBPA,CEBPB,CEBPD,CFTR,Creb,CREB1,CREBBP,CREM,CTNNB1,cytarabine,DCK,DUSP1,EGFR,EGR1,EIF4EBP1,ELK1,ERBB4,ERK1/2,ESR1,ETS1,ETV1,ETV5,Focal adhesion kinase,FOS,FOSB,GATA1,GATA4,GNAS,GSK3B,HAS2,HDAC2,HIF1A,HMGCR,IKK (complex),IL10,IRF1,ITGB1,Jnk,JUN,LATS1,LCK,MAP3K11,MAPT,MED1,Mek,MITF,MKNK1,MMP9,MTOR,MTORC1,MYC,MYOCD,MYRF,NADPH oxidas…	3			-1.604	3.25e-12	0.0094	AADAC,ABCA7,ABCF3,ABCG2,ABLIM3,ACAT2,ACO2,ACSF3,ACTL6A,ADGRE1,ADSL,AGTRAP,AHCYL1,AHSP,AIP,AKAP1,AKR7A2,AKT1S1,ALDH2,ALG5,ALKBH5,AMBP,AMDHD2,AMIGO1,ANTXR1,AP1G2,AP1M2,AP1S1,AP2S1,APBA2,APBA3,ARFGAP1,ARHGAP27,ARHGDIA,ARHGDIG,ARHGEF5,ARPP19,ARRDC2,ASB6,ASF1B,ASNS,ASPHD2,ATG9A,ATP5IF1,ATP5PF,ATP5PO,ATP6AP1,ATP6V1E1,ATP6V1F,ATPAF2,B2M,B4GALNT1,B9D1,BAG3,BCAN,BCAP31,BCAR1,BCKDHA,BCL9,BCLAF1,BCS1L,BET1L…	622 (110)	106
sirolimus		chemical drug	Akt,AKT1,Ca2+,Calmodulin,CCND1,Cdc42,Cdk,CDKN1A,CEBPA,Creb,CREB1,CYP3A4,DNM1L,E2f,EIF2AK3,EIF4E,ERBB2,ERK,ERN1,FMR1,FOXO1,FOXO3,GATA4,GSK3B,HIF1A,HSF1,IKK (complex),INSR,Jnk,JUN,MAP2K1/2,MAPK1,MAPK8,MAPT,MDM2,Mek,MKNK1,MMP1,MMP3,MTOR,MTORC1,MYC,NFkB (complex),NFKB1,NFKBIA,P38 MAPK,PI3K (complex),PKM,PPARG,PPP2CA,PRKCA,PRKCD,RB1,RHOA,RICTOR,RPTOR,sirolimus,SIRT1,SMAD3,STAT1,STAT3,STAT5B,TFEB,TLR4,…	2			0.98	3.4e-12	0.0052	ABCA7,ABCF3,ABCG2,ACSF3,ACTL6A,ADGRG1,ADIPOR2,ADIRF,ADM,AGFG2,AGTRAP,AIP,AJUBA,AKAP1,ALKBH5,ANXA11,ANXA2,ANXA4,ANXA6,AP1M2,APBA2,ARFGAP1,ARG2,ARHGAP27,ARHGEF5,ARRDC2,ASNS,ATG9A,ATP5IF1,ATP5MC1,ATP6AP1,ATP6V1E1,ATP6V1F,ATPAF2,B2M,B4GAT1,B9D1,BANK1,BCAP31,BCKDHA,BCR,BCS1L,BET1L,BMP8B,BOC,BOP1,BORA,BRF2,C5AR1,CALB1,CALM1 (includes others),CAMKK2,CARS1,CASQ2,CASTOR2,CCNT1,CCT8,CD151,CD80,CDA,CDC25A,C…	600 (68)	68
MEDI-573		biologic drug	Akt,AKT2,Ap1,AR,ATF2,ATM,BCL2L1,BCL6,Calmodulin,CBL,CCND1,CCR2,CDKN1A,CDKN1B,CEBPA,CEBPB,CEBPD,Creb,CREB1,CREBBP,CREM,CTNNB1,DUSP1,EGFR,EGR1,EIF2S1,EIF4EBP1,ELK1,ERBB2,ERBB4,ERK,ERK1/2,ESR1,ETS1,ETV5,Focal adhesion kinase,FOS,FOSB,FOXO1,GATA1,GATA4,Hif1,HIF1A,Histone h3,HMGA1,IGF1R,IKK (complex),IL10,INSR,Insulin,IRF1,IRS1,ITGB1,ITGB3,JAK1/2,Jnk,JUN,MAP2K1,MAP3K11,Mapk,MAPK1,MAPK8,MED1,MEDI-573,M…	3	Activated		2.154	3.44e-12	0.0167	AADAC,ABCA7,ABCF3,ABLIM3,ACAT2,ACKR2,ACO2,ACSF3,ACTL6A,ACY1,ADAR,ADGRE1,ADGRG1,ADIPOR2,ADSL,AGTRAP,AHCYL1,AHSP,AKAP1,ALAD,ALDH2,ALG5,ALKBH5,AMBN,AMBP,AMDHD2,AMIGO1,ANTXR1,AP1G2,AP1M2,AP1S1,AP2S1,APBA2,APBA3,ARFGAP1,ARHGAP27,ARHGDIA,ARHGDIG,ARHGEF5,ARPP19,ARRDC2,ASB6,ASF1B,ASGR2,ASPHD2,ATP5F1D,ATP5IF1,ATP5MC1,ATP5PD,ATP5PF,ATP5PO,ATP6AP1,ATPAF2,B2M,B4GALNT1,B4GAT1,B9D1,BAD,BAG3,BANK1,BCAN,BCAP31,B…	676 (122)	121
MCTS1		other	Akt,AKT1,ATM,BCL2L11,CDKN2A,CHUK,CLOCK,COP1,CREB1,CTNNB1,DNMT1,E2F1,EGFR,ELK1,ERBB2,ESR1,ESR2,ETV5,FBXW7,FLI1,FOXO1,FOXO3,FOXO4,GATA3,GSK3B,H2AX,HAND1,HDAC1,HIPK2,Hsp27,IGF1R,IKK (complex),IRF7,ITGB1,Jnk,JUN,KAT5,KAT6A,KDR,KLF4,L-serine,LMNA,MAP2K4,MAP3K11,MAP3K8,MAPK1,MAPK14,MAPK8,MCTS1,MDM2,MET,MTOR,MYCN,NBN,NFATC1,NFATC2,NFkB (complex),NFKB1,NFKBIA,NOTCH4,PARP1,PDK1,PI3K (complex),POU5F1,PPARG…	3			1.952	3.48e-12	0.0013	ABCA7,ABCC5,ABCF3,ACAT2,ACO2,ACTN2,ACY1,ADARB1,ADGRE1,ADGRG1,ADIRF,AIF1L,AIP,AJUBA,AKAP1,ALKBH7,AMPD1,ANXA2,AP1G2,AP1S1,AP2S1,ARFGAP1,ARHGAP27,ARHGDIA,ARL2,ARPC3,ASF1B,ASIP,ATP5F1D,ATP5IF1,ATP5MC1,ATP5PD,ATP6V1E1,ATP6V1F,B4GAT1,B9D1,BAD,BANK1,BCAR1,BCKDHA,BCL2L10,BCL9,BCLAF1,BCR,BET1L,BMP8A,BRF2,BRPF1,BTC,C16orf74,C19orf53,C19orf81,CALB1,CAMKK2,CASKIN2,CASP8AP2,CASTOR2,CCDC3,CD109,CD151,CD79B,CDA…	508 (95)	92
JMY		transcription regulator	Arp2/3,CEBPB,ESR1,ESR2,FOXA1,FOXA2,FOXA3,HNF4A,JMY,MYC,P38 MAPK,TCF12,TCF20,TCF3,TCF4,TCF7,TEAD1,TFAM,TFE3,transcription factor,ZEB1	3	Inhibited		-3.198	3.48e-12	0.0001	ABCA7,ABCF3,ABCG2,ABLIM3,ACSS2,ACY1,ADA,ADAR,ADARB1,ADIPOR2,ADM,AJUBA,AKAP1,AKT1S1,ALDH2,ALKBH5,ANTXR1,ANXA4,AP1G2,AP1S1,AP2S1,ARAP3,ARFGAP1,ARG2,ARPP19,ASF1B,ASNS,ATF2,ATP5F1D,ATP5IF1,ATP5MC1,ATP5PD,ATP5PF,ATP5PO,B9D1,BAG2,BCLAF1,BET1L,BID,BNIP3,BOP1,BTNL2,C15orf39,CAMKK2,CAPNS1,CARS2,CASP8AP2,CASQ2,CAT,CCAR1,CD151,CD2,CD79B,CDC20,CDC25B,CDC45,CDK2,CDK20,CDT1,CENPE,CENPN,CGN,CHEK1,CHFR,CHMP4A,CL…	413 (21)	19
delphinidin		chemical - endogenous non-mammalian	ADAM17,Akt,Ap1,AR,ATF2,BCL6,C/EBP,Cbp/p300,CCND1,CCR2,CDKN1A,CDKN1B,CEBPA,CEBPB,CEBPD,Creb,CREB1,CREBBP,CREM,CTNNB1,delphinidin,DUSP1,EGFR,EGR1,EIF4EBP1,ELK1,EP300,ERBB,ERBB2,ERBB3,ERK,ERK1/2,ESR1,ESR2,estrogen receptor,ETS1,ETV1,ETV2,ETV5,Focal adhesion kinase,FOS,FOSB,GATA1,GATA4,GNAQ,GSK3B,HAS2,Hif1,HIF1A,Histone h3,IKK (complex),IL10,IRF1,ITGB1,ITGB3,Jnk,JUN,KDR,MAP3K11,Mapk,MAPK1,MAPK11,MAPT…	3	Activated		2.383	3.54e-12	0.0209	AADAC,ABCA7,ABCF3,ABLIM3,ACAT2,ACO2,ACSF3,ACTL6A,ACY1,ADAR,ADGRE1,ADGRG1,ADSL,AGFG2,AGTRAP,AHCYL1,AHSP,AJUBA,AKAP1,AKR7A2,AKT1S1,ALDH2,ALG5,ALKBH5,AMBP,AMDHD2,AMIGO1,ANTXR1,ANXA2,AP1G2,AP1M2,AP1S1,AP2S1,APBA2,APBA3,ARFGAP1,ARHGAP27,ARHGDIA,ARHGDIG,ARHGEF5,ARPP19,ARRDC2,ASB6,ASF1B,ASPHD2,ATP5IF1,ATP5PF,ATP6AP1,ATP6V1F,ATPAF2,B2M,B4GALNT1,B4GAT1,B9D1,BAG3,BCAN,BCAP31,BCAR1,BCKDHA,BCL9,BCLAF1,BCS1L,…	655 (117)	115
hexachlorophene		chemical drug	Akt,AKT1,Ap1,ASAH2,benzo(a)pyrene,CALCA,CASP2,CD40,Cdk,CDKN1A,CDKN1B,CEBPB,CHUK,CLOCK,COPS5,Creb,CREBBP,CTNNB1,CXCL8,CXCR2,dexamethasone,diclofenac,DIO2,DNMT1,EDN1,ELK1,ERBB2,ERK1/2,ESR1,ESR2,FGF7,FOXO1,FOXO3,G protein alpha i,GATA3,GCK,GSK3B,Hdac,hexachlorophene,HIF1A,HRAS,IGF1,IL2,IRF3,IRF7,ITGB1,JUN,KLF4,L-serine,LMNA,MAP2K4,MAP3K11,MAP3K8,MAPK10,MAPK14,MDM2,Mek,MET,MIF,MMP9,MTOR,MYC,NCOA2,Nfa…	3			-1.72	3.56e-12	0.0146	ABCA7,ABCF3,ABR,ACAT2,ACSF3,ACSS2,ACTL6A,ACTN2,ACTR1B,ADAMTS7,ADCY5,ADGRE1,ADIPOR2,ADIRF,ADM,ADRM1,AGFG2,AGTRAP,AIP,ALAD,ALDH2,ALKBH5,AMBN,AMPD1,ANGPTL6,ANP32E,ANTXR1,ANXA11,ANXA6,AP1G2,AP1M2,AP1S1,AP2S1,AP3S1,APBA2,APOF,APRT,ARAF,ARF6,ARFGAP1,ARG2,ARHGAP27,ARHGDIA,ARHGEF5,ARMC8,ARPC3,ARPP19,ARSI,ASF1B,ASIP,ASNS,ATG9A,ATP5IF1,ATP5MC1,ATP6V1E1,ATP6V1F,ATP9A,ATPAF2,AUP1,B2M,B4GALT4,B4GAT1,B9D1,BACE…	747 (117)	116
sapitinib		chemical drug	AGO2,AGT,Akt,AKT1,ANXA7,Ap1,AR,ATM,ATR,Cdc42,CEACAM1,Creb,CREB1,CTNNB1,EGFR,EGR1,ERBB2,ERBB3,ERK,ERK1/2,ESR1,estrogen receptor,ETV1,FAS,Focal adhesion kinase,FOS,FOXO1,FOXO3,FYN,GNAS,GRB2,HIF1A,HRAS,HSP90AB1,IGF1R,Integrin alpha 6 beta 4,ITCH,ITGB1,ITGB4,Jnk,JUN,KRAS,MAP2K1,MAP2K1/2,MAP2K4,Mapk,MAPK1,MAPK14,MAPK3,MAPK7,MAPK8,MED1,Mek,MET,MTOR,MUC1,MXD1,NCOA3,NEDD9,NFkB (complex),NFkB (family),NFK…	3			0.778	3.57e-12	0.0095	AARSD1,ABCC5,ABCG2,ACAT2,ACP2,ACSS2,ACTL6A,ACTN2,ACY1,ADA,ADAR,ADCY5,ADGRG1,ADIPOR2,ADRM1,AGFG2,AGTRAP,AIP,AKT1S1,ALDH2,ALG5,AMIGO1,AMPH,ANTXR1,ANXA2,ANXA4,ANXA6,AP1G2,AP1S1,AP2S1,APBA2,ARAF,ARF6,ARG2,ARHGDIG,ARPC3,ARPP19,ASNS,ATG9A,B4GALNT1,B4GAT1,BAG3,BANK1,BCAN,BCAR1,BCKDHA,BCL9,BCLAF1,BCR,BCS1L,BET1L,BLM,BMP8A,BNIP3,BOC,BOP1,BRF2,BTC,C12orf57,C16orf74,C19orf53,C5AR1,CA9,CABLES1,CALB1,CALM1 (i…	660 (100)	99
BDTX-189		chemical drug	AGO2,AGT,Akt,AKT1,ANXA7,Ap1,AR,ATM,ATR,BDTX-189,Cdc42,CEACAM1,Creb,CREB1,CTNNB1,EGFR,EGR1,ERBB2,ERBB3,ERK,ERK1/2,ESR1,estrogen receptor,ETV1,FAS,Focal adhesion kinase,FOS,FOXO1,FOXO3,FYN,GNAS,GRB2,HIF1A,HRAS,HSP90AB1,IGF1R,Integrin alpha 6 beta 4,ITCH,ITGB1,ITGB4,Jnk,JUN,KRAS,MAP2K1,MAP2K1/2,MAP2K4,Mapk,MAPK1,MAPK14,MAPK3,MAPK7,MAPK8,MED1,Mek,MET,MTOR,MUC1,MXD1,NCOA3,NEDD9,NFkB (complex),NFkB (fa…	3			0.778	3.57e-12	0.0095	AARSD1,ABCC5,ABCG2,ACAT2,ACP2,ACSS2,ACTL6A,ACTN2,ACY1,ADA,ADAR,ADCY5,ADGRG1,ADIPOR2,ADRM1,AGFG2,AGTRAP,AIP,AKT1S1,ALDH2,ALG5,AMIGO1,AMPH,ANTXR1,ANXA2,ANXA4,ANXA6,AP1G2,AP1S1,AP2S1,APBA2,ARAF,ARF6,ARG2,ARHGDIG,ARPC3,ARPP19,ASNS,ATG9A,B4GALNT1,B4GAT1,BAG3,BANK1,BCAN,BCAR1,BCKDHA,BCL9,BCLAF1,BCR,BCS1L,BET1L,BLM,BMP8A,BNIP3,BOC,BOP1,BRF2,BTC,C12orf57,C16orf74,C19orf53,C5AR1,CA9,CABLES1,CALB1,CALM1 (i…	660 (100)	99
zopolrestat		chemical drug	ADAM10,Akt,AKT1,AMPK,Ap1,APP,ATF2,BCR-ABL1,Calmodulin,CCND1,CCR2,Cdc42,CDKN1A,CDKN1B,CEBPB,CITED2,Ck2 alpha,Creb,CREB1,CREBBP,CREM,CSF1,CTNNB1,DUSP1,EGFR,EIF4EBP1,ELK1,EP300,ERBB2,ERK,ERK1/2,ESR1,ETS1,ETV1,FOS,FOXO1,GAB1,GATA4,GHR,HIF1A,HOXA10,HRAS,HSF1,HSPB8,IFNGR1,IRF8,JAK2,JUN,KAT5,KLF4,L1CAM,LEPR,MAP2K1,MAPK1,MAPK3,MCL1,MED1,MET,MKNK1,MYB,NCOA1,NCOA3,NFATC4,NFE2L2,NFKB1,NR3C1,NR4A1,P38 MAPK,P…	3			1.427	3.6e-12	0.0139	AADAC,ACAT2,ACO2,ACSF3,ACTL6A,ACY1,ADAR,ADARB1,ADCY5,ADGRG1,ADIPOR2,AGFG2,AHCYL1,AIP,AKR7A2,AKT1S1,ALDH2,ALKBH7,AMBP,AMPD1,ANGPTL6,ANTXR1,ANXA11,ANXA4,AP1G2,AP1M2,AP1S1,AP2S1,APBA2,APBA3,ARF3,ARF6,ARFGAP1,ARG2,ARHGDIA,ARL2,ARL6IP4,ARPP19,ARRDC2,ASF1B,ATMIN,ATP5F1D,ATP5MC1,ATP6V1E1,ATPAF2,B4GALNT1,B4GAT1,B9D1,BAG3,BCAP31,BCAR1,BCKDHA,BCL2L10,BCL2L12,BCL9,BCLAF1,BCR,BCS1L,BLM,BMP8A,BMP8B,BOP1,BTC,C…	636 (109)	108
NT157		chemical reagent	Akt,AKT1,Ap1,AR,AURKB,CBLB,CCND1,CDK4/6,CDKN1A,CDKN1B,CEBPA,CEBPB,CHUK,Creb,CREBBP,CYP19A1,disulfiram,DLX5,E2f,EGFR,ELK1,EP300,ESR1,ESR2,estrogen receptor,EZH2,FOS,FOXC1,FOXO1,FOXO3,FOXO4,GATA1,GATA4,HIF1A,HSF1,HTT,IKK (complex),IRF1,IRF3,IRS1/2,JUN,KAT6A,LEF1,MAP3K1,MAP3K11,MAP3K8,Mapk,MAPK8,MASTL,MDM2,MET,mir-21,MMP2,MMP9,MTOR,MTORC1,MYC,Nfat (family),NFAT5,NFE2L2,NFkB (complex),NFKB1,NFKBIA,NF…	3			1.481	3.66e-12	0.0087	ABCA7,ABCC5,ABCF3,ACKR2,ACP2,ACSF3,ACTL6A,ACVRL1,ADARB1,ADCY5,ADGRG1,ADIPOR2,ADIRF,ADM,ADSL,AGFG2,AGPAT2,AGTRAP,AHSP,AIF1L,AIP,AKR7A2,ALDH2,ALG5,ALKBH5,AMBN,AMPD1,ANXA11,ANXA6,AP1G2,AP1M2,AP1S1,AP2S1,APBA2,APBA3,ARF6,ARFGAP1,ARG2,ARHGAP27,ARHGDIA,ARHGEF5,ARL2,ARPP19,ARR3,ARRDC2,ASF1B,ASGR2,ASPHD2,ATP5IF1,ATP5PD,ATP6AP1,ATP6V1E1,ATPAF2,B4GALNT1,B9D1,BAD,BANK1,BCAP31,BCKDHA,BCL2L10,BET1L,BID,BLM,BM…	658 (108)	105
glimepiride		chemical drug	26s Proteasome,Akt,AKT1,AKT2,Alp,Ap1,AR,arachidonic acid,ATF2,BAX,BTK,CBL,CCND1,CDKN1A,CEBPB,CHUK,Cpla2,CREB1,CTNNB1,CYP2C8,EIF4EBP1,ELK1,ERK,ERK1/2,ESR1,Focal adhesion kinase,FOSL1,FOXO1,GATA3,GCK,glimepiride,GSK3B,HIF1A,HMGA1,IKBKB,IKK (complex),IL10,INSR,Insulin,IRF3,IRS1,IRS2,ITGB1,Jnk,KCNIP3,KRAS,MAP2K1,MAP3K11,Mapk,MAPK1,MAPK3,MAPK8,MAPT,MDM2,Mek,MTOR,MTORC1,MYC,NADPH oxidase,NFE2L2,NFkB (c…	3			-1.96	3.69e-12	0.0077	ABCA7,ABCC5,ABCF3,ABLIM3,ABR,ACAT2,ACKR2,ACP2,ACTL6A,ACTN2,ACVRL1,ADA,ADGRG1,ADIRF,ADRM1,AGA,AIP,AJUBA,AKAP1,AKR7A2,ALAD,ALG5,ALKBH5,AMPH,ANXA2,ANXA4,AP1G2,AP1M2,AP1S1,AP2S1,APBA3,ARF3,ARFGAP1,ARHGAP27,ARPC3,ASF1B,ASGR2,ASNS,ATP5F1D,ATP5IF1,ATP5PF,ATP5PO,ATP6AP1,ATP6V1E1,ATP6V1F,B4GALNT1,B9D1,BANK1,BCAN,BCAR1,BCL9,BCS1L,BET1L,BOP1,BRF2,C12orf57,C16orf74,CALB1,CALM1 (includes others),CAMKK2,CARS1,…	575 (102)	99
DGKI		kinase	ADAM17,Akt,AKT1,Ap1,AR,ATF2,BCL6,C/EBP,CCND1,CCR2,CDKN1A,CDKN1B,CEBPA,CEBPB,CEBPD,Creb,CREB1,CREBBP,CREM,CTNNB1,DGKI,DUSP1,EGFR,EGR1,EIF4EBP1,ELK1,ERBB4,ERK,ERK1/2,ESR1,ETS1,ETV1,ETV5,FOS,FOSB,GATA1,GATA4,GNAQ,GSK3B,HAS2,Hif1,HIF1A,HRAS,IKK (complex),IL10,IRF1,ITGB1,ITGB3,JUN,MAPT,MED1,Mek,MITF,MKNK1,MMP9,MTOR,MTORC1,MYC,MYOCD,MYRF,NADPH oxidase,NFATC4,NFE2L2,NFkB (complex),NFKB1,NFKBIA,NOS3,NR1I…	3			-1.162	3.74e-12	0.0136	AADAC,ABCA7,ABCF3,ABLIM3,ACAT2,ACO2,ACP2,ACSF3,ACTL6A,ACY1,ADGRE1,ADSL,AGTRAP,AHCYL1,AHSP,AIP,AKAP1,AKR7A2,AKT1S1,ALDH2,ALG5,ALKBH5,AMBP,AMDHD2,AMIGO1,ANTXR1,AP1G2,AP1M2,AP1S1,AP2S1,APBA2,APBA3,ARF6,ARFGAP1,ARHGAP27,ARHGDIA,ARHGDIG,ARHGEF5,ARPP19,ARRDC2,ASB6,ASF1B,ASPHD2,ATP5IF1,ATP5PF,ATP5PO,ATP6AP1,ATP6V1E1,ATP6V1F,ATPAF2,B2M,B4GALNT1,B9D1,BAG3,BCAN,BCAP31,BCAR1,BCKDHA,BCL9,BCLAF1,BCS1L,BET1L,B…	623 (101)	98
LRAT		enzyme	ADAM17,Akt,AKT1,Ap1,BECN1,CBL,CBLB,CCND1,CCR2,CDKN1A,CEBPB,CHUK,Creb,CREBBP,CTNNB1,CYP19A1,disulfiram,DLX5,E2f,EP300,ERBB2,ERK,ESR1,ESR2,estrogen receptor,EZH2,FOXC1,FOXO1,FOXO3,FOXO4,GATA1,GHR,GNAQ,HIF1A,HOXA10,HRAS,HSF1,HTT,IFNGR1,IKK (complex),INSR,Insulin,IRF1,IRF3,JAK2,Jnk,JUN,KAT6A,LEF1,LEPR,LRAT,MAP3K8,MAPK1,MAPK8,MASTL,MDM2,MTOR,Nfat (family),NFAT5,NFE2L2,NFKBIA,NGEF,NLRP3,NPM1,NR4A1,NRF1…	3			-1.492	3.75e-12	0.0064	ACO2,ACP2,ACSF3,ACTL6A,ADAR,ADCY5,ADIPOR2,ADIRF,ADM,ADSL,AHCYL1,AHSP,AIF1L,AIP,AJUBA,AKAP1,ALAD,ALDH2,AMBN,AMPD1,ANGPTL6,ANXA11,ANXA4,AP1G2,AP1M2,AP1S1,AP2S1,APBA2,APBA3,ARF6,ARFGAP1,ARHGAP27,ARHGDIA,ARL2,ARL6IP4,ARPP19,ARR3,ASF1B,ASGR2,ASPHD2,ATG9A,ATP5F1D,ATP5MC1,ATP5PD,ATP5PF,ATP5PO,ATP6V1E1,ATPAF2,B4GALNT1,B4GAT1,B9D1,BAD,BANK1,BCAP31,BCL2L10,BCL9,BCR,BCS1L,BET1L,BID,BRF2,BRPF1,BTF3,C15orf48,…	582 (92)	92
(-)-isoproterenol		chemical drug	(-)-isoproterenol,ADAM17,ADRB1,AGO2,AGT,Akt,ANXA7,Ap1,APP,AR,ATF2,ATM,BCL6,CCND1,CCR2,Cdc42,CDKN1B,CEACAM1,CEBPA,CEBPB,CEBPD,CITED2,Creb,CREB1,CREBBP,CREM,CSF1,CTNNB1,cyclic AMP,DUSP1,E2f,EGFR,EGR1,EIF4EBP1,ELK1,ERBB2,ERK,ERK1/2,ESR1,ETS1,ETV1,ETV5,FER,Focal adhesion kinase,FOS,FOSB,FOXO1,FOXO3,GATA1,GATA4,GNAQ,GNAS,HIF1A,Histone h3,HRAS,HSF1,HSPB8,IKK (complex),IL10,IRF1,ITCH,ITGB1,JUN,KAT5,KLF4…	3	Inhibited		-2.004	3.81e-12	0.0212	AADAC,ABCA7,ABCC5,ABCF3,ABCG2,ABLIM3,ACAT2,ACSF3,ACTL6A,ACY1,ADAR,ADGRG1,ADRM1,ADSL,AGFG2,AGTRAP,AHSP,AKAP1,AKR7A2,AKT1S1,ALG5,ALKBH5,ALKBH7,AMDHD2,AMIGO1,AMPH,ANXA11,AP1G2,AP1S1,AP2S1,APBA2,APBA3,ARAF,ARF3,ARF6,ARG2,ARHGAP27,ARHGDIA,ARHGDIG,ARHGEF5,ARPC3,ARRDC2,ASB6,ASF1B,ASPHD2,ATG9A,ATMIN,ATP5IF1,ATP5PO,ATP6AP1,ATP6V1F,ATPAF2,B2M,B4GALNT1,B4GAT1,B9D1,BAG3,BCAN,BCAP31,BCAR1,BCKDHA,BCL2L10,BCL2L…	726 (149)	147
D,L-propargylglycine		chemical reagent	26s Proteasome,ADAM17,AGO2,AGT,AKT2,ANXA7,Ap1,AR,ATF2,ATM,BCL2L1,BCL6,CCR2,Cdc42,CDKN1B,CEACAM1,CEBPA,CEBPB,CEBPD,CHUK,Creb,CREB1,CREBBP,CREM,CTH,CTNNB1,D,L-propargylglycine,DUSP1,E2f,EGFR,EGR1,EIF4EBP1,ELK1,ERBB2,ERK1/2,ESR1,ETS1,ETV5,FAS,FASN,FER,Focal adhesion kinase,FOS,FOSB,FOXO1,FOXO3,GATA1,GATA3,GATA4,GNAQ,GNAS,HAS2,HIF1A,Histone h3,HRAS,IGF1R,IKBKB,IKK (complex),IL10,IRF1,IRF3,ITCH,ITGB3,…	3			-1.912	3.82e-12	0.0079	AADAC,ABCA7,ABCC5,ABCF3,ABCG2,ABLIM3,ABR,ACAT2,ACKR2,ACSF3,ACSS2,ACTL6A,ACY1,ADGRG1,ADIRF,ADRM1,ADSL,AGA,AGFG2,AGTRAP,AHSP,AJUBA,AKAP1,AKR7A2,ALG5,ALKBH5,AMBN,AMDHD2,AMIGO1,AMPD1,AMPH,ANTXR1,AP1G2,AP1S1,AP2S1,APBA2,APBA3,ARAF,ARF6,ARHGAP27,ARHGDIA,ARHGDIG,ARHGEF5,ARPC3,ARRDC2,ASB6,ASF1B,ASNS,ASPHD2,ATG9A,ATP5F1D,ATP5IF1,ATP5MC1,ATP5PD,ATP5PF,ATP5PO,ATP6AP1,ATPAF2,B2M,B4GALNT1,B4GAT1,B9D1,BAD,BANK…	684 (151)	150
SH3BGRL		other	ADAM17,Akt,Ap1,APP,AR,ATF2,ATM,AURKB,BCL6,C/EBP,CCAR2,CCR2,CD3,Cdc42,CDK6,CDKN1B,CEBPA,CEBPB,CEBPD,CHUK,Creb,CREB1,CREBBP,CREM,CTNNB1,CYP19A1,disulfiram,DUSP1,E2f,EGFR,EIF4E,ELAVL1,ERBB2,ERBB4,ERK,ERK1/2,ESR1,ESR2,estrogen receptor,ETS1,ETV1,ETV5,EZH2,FOS,FOSB,FOXC1,FOXO1,FOXO3,FOXO4,GATA1,GATA4,Hdac,Hif1,HIF1A,HIPK2,Histone h3,HMGA1,HRAS,HSF1,HTT,IGF1R,IKBKB,IKK (complex),IL10,IRF1,ITGB1,ITGB3,I…	3	Inhibited		-3.059	3.82e-12	0.005	AADAC,ABCA7,ABCC5,ABCF3,ABLIM3,ACAT2,ACKR2,ACP2,ACTL6A,ADIPOR2,ADIRF,ADM,ADSL,AGFG2,AGTRAP,AHCYL1,AHSP,AIF1L,AKR7A2,ALAD,ALDH2,ALG5,ALKBH5,AMBN,AMBP,AMDHD2,AMIGO1,AMPH,ANXA11,AP1G2,AP1S1,AP2S1,APBA2,APBA3,ARAP3,ARF6,ARFGAP1,ARHGAP27,ARHGDIG,ARHGEF5,ARL2,ARPC3,ARR3,ARRDC2,ASB6,ASF1B,ASPHD2,ATG9A,ATP5IF1,ATP5PD,ATP6AP1,B2M,B4GALNT1,B4GAT1,B9D1,BAD,BANK1,BCAN,BCL2L10,BCL9,BCS1L,BET1L,BID,BLM,BMP8A,B…	684 (172)	171
PI-540		chemical drug	ADRB,Akt,AKT1,AMBRA1,AMPK,ATM,AURKB,BCL2L1,BTK,CEBPB,CRTC2,DNA-PK,EGR1,EIF4E,EIF4EBP1,ERK,ESR1,FOXO1,HIF1A,HRAS,HSF1,IRF3,IRS,IRS1,IRS2,ITGB3,JUN,MAPK1,MAPK3,MAPK8,MAPT,MDM2,MTOR,MTORC1,MYC,NR3C1,OXSR1,P38 MAPK,PDK1,PDPK1,PDX1,PI-540,PIK3CA,PIK3CB,PIK3CD,PIK3CG,PLCG2,PRDM1,PRKAA,PRKCD,PTEN,PTK2B,REL,RELA,RICTOR,RORC,RPS6KB1,RPTOR,SGK1,SIRT1,SMAD3,STAT1,STAT3,STAT5a/b,TFEB,TP53,VCP,VHL,ZIC2	3			-0.043	3.86e-12	0.0032	ABCA7,ABCF3,ACAT2,ACKR2,ACO2,ACP2,ACSF3,ACTL6A,ADGRG1,ADIRF,AGA,AGPAT2,AGTRAP,AIP,AKAP1,AKR7A2,ALDH2,ALKBH5,ANTXR1,ANXA11,ANXA2,AP1G2,AP1S1,AP2S1,ARF6,ARFGAP1,ARHGAP27,ARHGDIA,ARPP19,ASF1B,ASNS,ATF2,ATP5F1D,ATP5IF1,ATP5PD,ATP5PO,ATP6AP1,ATP6V1F,ATP9A,ATPAF2,B2M,B9D1,BAD,BAG3,BANK1,BCAP31,BCAR1,BCLAF1,BCS1L,BET1L,BLM,BNIP3,BOC,BOP1,BORA,BRPF1,CA9,CAMKK2,CARS1,CASP8AP2,CASQ2,CCAR1,CCNT1,CCT8,CD151,…	543 (69)	66
PI-620		chemical drug	ADRB,Akt,AKT1,AMBRA1,AMPK,ATM,AURKB,BCL2L1,BTK,CEBPB,CRTC2,DNA-PK,EGR1,EIF4E,EIF4EBP1,ERK,ESR1,FOXO1,HIF1A,HRAS,HSF1,IRF3,IRS,IRS1,IRS2,ITGB3,JUN,MAPK1,MAPK3,MAPK8,MAPT,MDM2,MTOR,MTORC1,MYC,NR3C1,OXSR1,P38 MAPK,PDK1,PDPK1,PDX1,PI-620,PIK3CA,PIK3CB,PIK3CD,PIK3CG,PLCG2,PRDM1,PRKAA,PRKCD,PTEN,PTK2B,REL,RELA,RICTOR,RORC,RPS6KB1,RPTOR,SGK1,SIRT1,SMAD3,STAT1,STAT3,STAT5a/b,TFEB,TP53,VCP,VHL,ZIC2	3			-0.043	3.86e-12	0.0032	ABCA7,ABCF3,ACAT2,ACKR2,ACO2,ACP2,ACSF3,ACTL6A,ADGRG1,ADIRF,AGA,AGPAT2,AGTRAP,AIP,AKAP1,AKR7A2,ALDH2,ALKBH5,ANTXR1,ANXA11,ANXA2,AP1G2,AP1S1,AP2S1,ARF6,ARFGAP1,ARHGAP27,ARHGDIA,ARPP19,ASF1B,ASNS,ATF2,ATP5F1D,ATP5IF1,ATP5PD,ATP5PO,ATP6AP1,ATP6V1F,ATP9A,ATPAF2,B2M,B9D1,BAD,BAG3,BANK1,BCAP31,BCAR1,BCLAF1,BCS1L,BET1L,BLM,BNIP3,BOC,BOP1,BORA,BRPF1,CA9,CAMKK2,CARS1,CASP8AP2,CASQ2,CCAR1,CCNT1,CCT8,CD151,…	543 (69)	66
taurolithocholate-3-sulfate		chemical - endogenous mammalian	AGO2,AGT,Akt,AKT1,ANXA7,Ap1,APP,ATF2,ATM,BCL2L11,CCND1,Cdc42,CDKN1A,CEACAM1,CEBPB,CITED2,Ck2 alpha,Creb,CREB1,CREBBP,CREM,CSF1,CTNNB1,DUSP1,E2f,EGFR,EGR1,EIF4EBP1,ELK1,EP300,ERBB2,ERBB4,ERK,ERK1/2,ESR1,ETS1,ETV1,FAS,FER,Focal adhesion kinase,FOS,FOXO1,FOXO3,GAB1,GATA4,GNAS,HIF1A,Histone h3,HRAS,HSF1,HSPB8,Integrin alpha 6 beta 4,ITCH,ITGB1,Jnk,JUN,KAT5,KLF4,KRAS,L1CAM,LIPE,MAP2K1,MAP3K11,Mapk,MAP…	3			-0.501	3.86e-12	0.0186	ABCC5,ABCG2,ACAT2,ACO2,ACSF3,ACTL6A,ACY1,ADAR,ADCY5,ADGRG1,ADRM1,AGFG2,AGTRAP,AIP,AKR7A2,AKT1S1,ALDH2,ALKBH7,AMIGO1,AMPH,ANTXR1,ANXA11,ANXA2,ANXA4,AP1G2,AP1M2,AP1S1,AP2S1,APBA2,APBA3,ARAF,ARF3,ARF6,ARG2,ARHGDIA,ARHGDIG,ARPC3,ARRDC2,ASF1B,ASNS,ATG9A,ATMIN,ATP5F1D,ATP5PO,ATP6V1E1,ATPAF2,B4GALNT1,B4GAT1,B9D1,BAG3,BCAN,BCAP31,BCAR1,BCKDHA,BCL2L10,BCL2L12,BCL9,BCLAF1,BCR,BCS1L,BLM,BMP8A,BMP8B,BOP1,BRF…	673 (132)	130
PI4K2A		kinase	Akt,AKT1,Ap1,AR,ATM,ATR,AURKB,CAV1,CCND1,CDKN1A,CDKN1B,CEBPB,CHUK,Creb,CREBBP,CTNNB1,CYP19A1,disulfiram,DLX5,EGFR,ELK1,ERBB2,ERK,ESR1,ESR2,estrogen receptor,ETV1,EZH2,FOXC1,FOXO1,FOXO3,FOXO4,GATA1,GSK3B,HIF1A,HSF1,HSP90AB1,HTT,IKK (complex),ILK,IRF1,IRF3,ITGB1,Jnk,JUN,KAT6A,LEF1,MAP3K1,MAP3K8,MAPK7,MASTL,MDM2,MED1,MTOR,MTORC1,MXD1,NCOA3,Nfat (family),NFAT5,NFE2L2,NFkB (complex),NFKB1,NFKBIA,NGEF,…	3			-1.168	3.98e-12	0.0143	AARSD1,ACAT2,ACSF3,ACSS2,ACTL6A,ACVRL1,ADGRG1,ADIPOR2,ADIRF,ADM,ADSL,AGFG2,AGTRAP,AHSP,AIF1L,AIP,AJUBA,AKAP1,AKR7A2,ALG5,AMBN,AMBP,AMPD1,ANXA11,ANXA2,ANXA4,ANXA6,AP1G2,AP1M2,AP1S1,AP2S1,APBA2,APBA3,ARFGAP1,ARHGAP27,ARHGDIA,ARL2,ARPP19,ARR3,ASF1B,ASPHD2,ATG9A,ATP5PD,ATP6AP1,ATP6V1E1,ATPAF2,B4GALNT1,B4GAT1,B9D1,BAD,BANK1,BCAN,BCAP31,BCL2L10,BCL9,BCR,BCS1L,BET1L,BID,BLM,BNIP3,BOC,BOP1,BRF2,BRPF1,BTC…	660 (109)	109
PVT1		other	Akt,AKT1,Ap1,AURKB,CBLB,CCAR2,CCND1,CDK4/6,CDKN1A,CDKN1B,CEBPB,CHUK,Creb,CREBBP,CTNNB1,CYP19A1,disulfiram,DLX5,E2f,EGFR,ELAVL1,ELK1,EP300,EPAS1,ERBB4,ESR1,ESR2,estrogen receptor,EZH2,FOXC1,FOXO1,FOXO3,FOXO4,GATA1,GSK3B,HIF1A,HMGA1,HSF1,HTT,IGF1R,IKK (complex),IRF1,IRF3,JUN,KAT6A,LEF1,MAP3K11,MAP3K8,MAPK1,MAPK8,MASTL,MDM2,MMP9,MTOR,MTORC1,MYC,NCL,Nfat (family),NFAT5,NFE2L2,NFkB (complex),NFKBIA,NF…	3	Inhibited		-2.309	4.06e-12	0.0157	ABCA7,ABCF3,ABCG2,ACAT2,ACKR2,ACP2,ACSF3,ACTL6A,ACVRL1,ADAR,ADARB1,ADCY5,ADGRG1,ADIPOR2,ADIRF,ADM,ADSL,AGA,AGFG2,AGPAT2,AGTRAP,AHSP,AIF1L,AIP,AKR7A2,ALKBH5,AMBN,AMPD1,ANXA11,ANXA4,ANXA6,AP1G2,AP1M2,AP1S1,AP2S1,APBA2,APBA3,ARFGAP1,ARG2,ARHGAP27,ARL2,ARPP19,ARR3,ASF1B,ASPHD2,ATG9A,ATP5IF1,ATP5PD,ATP6V1E1,ATPAF2,B4GALNT1,B9D1,BAD,BANK1,BCAP31,BCKDHA,BCL2L10,BCL9,BCS1L,BET1L,BID,BLM,BNIP3,BOC,BOP1,BR…	653 (115)	114
IL6 receptor		complex	ADAM17,Akt,Ap1,AR,ATF2,BCL6,BCR-ABL1,C/EBP,Calmodulin,CCND1,CDKN1A,CDKN1B,CEBPA,CEBPB,CEBPD,CHUK,Creb,CREB1,CREBBP,CREM,DUSP1,EGFR,EGR1,EIF4E,EIF4EBP1,ELK1,ERBB2,ERBB3,ERK,ERK1/2,ESR1,ETS1,ETV1,ETV5,Focal adhesion kinase,FOS,FOSB,FOXO3,GATA1,GATA4,GHR,GNAQ,HIF1A,Histone h3,HOXA10,HRAS,IFNGR1,IKK (complex),IL10,IL10RA,IL4R,IL6,IL6 receptor,IL6R,IL6ST,IRF1,IRF8,ITGB1,JAK,JAK1,JAK2,Jnk,JUN,LEPR,MAP3…	3	Inhibited		-2.845	4.18e-12	0.0166	AADAC,ABCA7,ABCC5,ABCF3,ABLIM3,ACKR2,ACO2,ACSF3,ACTL6A,ACY1,ADGRG1,ADM,ADSL,AGFG2,AGTRAP,AHCYL1,AHSP,AJUBA,AKAP1,AKR7A2,ALG5,ALKBH5,AMBP,AMDHD2,AMIGO1,ANGPTL6,ANTXR1,AP1G2,AP1M2,AP1S1,AP2S1,APBA2,APBA3,ARFGAP1,ARG2,ARHGAP27,ARHGDIA,ARHGDIG,ARHGEF5,ARL2,ARL6IP4,ARPP19,ARRDC2,ASB6,ASF1B,ASPHD2,ATG9A,ATP5IF1,ATP6AP1,ATP6V1F,ATPAF2,B2M,B4GALNT1,B4GAT1,B9D1,BAG3,BCAN,BCAP31,BCAR1,BCKDHA,BET1L,BID,BLM,…	695 (133)	132
S0859		chemical reagent	26s Proteasome,AGO2,AGT,Akt,ANXA7,Ap1,AR,ATM,Ca2+,CCND1,CD38,Cdc42,CDKN1A,CEACAM1,CFTR,Creb,CREB1,CREBBP,CREM,CSN2,CTNNB1,CUX1,DLX5,DNM1L,E2f,EGFR,EGR1,ELK1,ERBB2,ERBB4,ERK,ERK1/2,ERN1,ESR1,FAS,FER,Focal adhesion kinase,FOS,FOXO1,FOXO3,G protein alpha i,GATA4,GLI1,GLI2,GLI3,GNAS,GRIN1,HBEGF,HDAC1,HDAC4,HDAC5,HIF1A,HNF4A,HRAS,IKBKB,Integrin alpha 6 beta 4,ITCH,ITGB4,ITPR2,JUN,KRAS,LIPE,MAP2K1/2,Ma…	3			0.348	4.24e-12	0.0168	AADAC,ABCC5,ABCG2,ACAT2,ACO2,ACSF3,ACTL6A,ACY1,ADAR,ADGRG1,ADIPOR2,ADRM1,ADSL,AGFG2,AGPAT2,AGTRAP,AKT1S1,ALG5,ALKBH6,AMBP,AMIGO1,AMPD1,AMPH,ANTXR1,ANXA11,AP1G2,AP1M2,AP1S1,AP2S1,APBA2,APRT,ARAF,ARF3,ARF6,ARG2,ARHGDIA,ARL2,ARPC3,ARPP19,ARRDC2,ASF1B,ASPHD2,ATG9A,ATP5F1D,ATP5PD,ATP6AP1,ATP9A,ATPAF2,B4GALNT1,B4GAT1,BANK1,BCAP31,BCAR1,BCKDHA,BCL2L12,BCL9,BCR,BCS1L,BET1L,BLM,BMP8A,BOC,BOP1,BRF2,BTC,BTF…	669 (130)	129
EML1-ABL1		fusion gene/product	ADAM17,Akt,AKT1,Ap1,AR,ATF2,BCL2,BCL6,C/EBP,Cbp/p300,CCND1,CCR2,CDKN1A,CDKN1B,CEBPA,CEBPB,CEBPD,Creb,CREB1,CREBBP,CREM,CTNNB1,DUSP1,EGFR,EGR1,EIF4EBP1,ELK1,EML1-ABL1,ERBB4,ERK,ERK1/2,ESR1,ETS1,ETV1,ETV5,Focal adhesion kinase,FOS,FOSB,GATA1,GATA4,GC-GCR dimer,GNAQ,GSK3B,HAS2,HIF1A,Histone h3,IKK (complex),IL10,IRF1,IRF8,IRS1,ITGB1,JUN,MAP3K11,Mapk,MAPK1,MAPT,MED1,MITF,MKNK,MKNK1,MMP9,MTOR,MTORC1,M…	3			-1.818	4.29e-12	0.0171	AADAC,ABCA7,ABCF3,ABLIM3,ACAT2,ACO2,ACP2,ACSF3,ACTL6A,ACY1,ADAR,ADGRE1,ADGRG1,ADSL,AGTRAP,AHCYL1,AHSP,AIP,AKAP1,AKR7A2,AKT1S1,ALDH2,ALG5,ALKBH5,AMBP,AMDHD2,AMIGO1,ANTXR1,AP1G2,AP1M2,AP1S1,AP2S1,APBA2,APBA3,ARFGAP1,ARHGAP27,ARHGDIA,ARHGDIG,ARHGEF5,ARPP19,ARRDC2,ASB6,ASF1B,ASPHD2,ATP5IF1,ATP5PF,ATP5PO,ATP6AP1,ATP6V1E1,ATP6V1F,ATPAF2,B2M,B4GALNT1,B9D1,BAG3,BCAN,BCAP31,BCAR1,BCKDHA,BCL9,BCLAF1,BCS1L,…	640 (106)	105
HBA1/HBA2		transporter	ADAM17,AKT1,Ap1,AR,ATF2,BCL6,C/EBP,caspase,CCND1,CCR2,Cdk,CDKN1A,CDKN1B,CEBPA,CEBPB,CEBPD,Creb,CREB1,CREBBP,CREM,CTNNB1,DUSP1,EGFR,EGR1,EIF2S1,EIF4EBP1,ELK1,ERBB4,ERK,ERK1/2,ESR1,ETS1,ETV1,ETV5,Focal adhesion kinase,FOS,FOSB,GATA1,GATA4,GNAQ,GSK3B,HAS2,HBA1/HBA2,Hif1,HIF1A,Histone h3,IKK (complex),IL10,IL33,IRF1,ITGB1,Jnk,JUN,MAP3K10,MAP3K11,Mapk,MAPK1,MAPK8,MAPT,MED1,MITF,MKNK,MKNK1,MMP9,MTOR,MT…	3			-0.592	4.29e-12	0.0191	AADAC,ABCA7,ABCF3,ABLIM3,ACAT2,ACSF3,ACTL6A,ACY1,ADAR,ADGRE1,ADSL,AGTRAP,AHCYL1,AHSP,AIP,AKAP1,AKR7A2,AKT1S1,ALDH2,ALG5,ALKBH5,AMBP,AMDHD2,AMIGO1,ANTXR1,AP1G2,AP1M2,AP1S1,AP2S1,APBA2,APBA3,ARFGAP1,ARHGAP27,ARHGAP9,ARHGDIA,ARHGDIG,ARHGEF5,ARPP19,ARRDC2,ASB6,ASF1B,ASPHD2,ATP5IF1,ATP5MC1,ATP5MJ,ATP5PF,ATP5PO,ATP6AP1,ATP6V1E1,ATPAF2,B2M,B4GALNT1,B9D1,BAG3,BCAN,BCAP31,BCAR1,BCL9,BCLAF1,BCS1L,BET1L,BMP…	643 (110)	110
SPINK1		other	26s Proteasome,A2M,ABCB1,AGO2,AGT,AKT2,ANXA7,APP,AR,ATF2,ATM,BAX,BTK,CCL14,CCND1,Cdc42,CDKN1A,CEACAM1,CEBPB,CREB1,CTNNB1,CXCL12,E2f,EGFR,EGR1,EIF4E,EIF4EBP1,ELK1,ERBB2,ESR1,F2R,FAS,FER,FN1,Focal adhesion kinase,FOS,FOXO1,FOXO3,GATA3,GNAS,GRIN1,GZMA,HIF1A,HRAS,IKK (complex),IL10,IL1B,INSR,IRF3,ITCH,ITGB1,KCNIP3,KRAS,MAP2K1,MAPK8,MDM2,Mek,MET,MMP1,MMP13,MMP2,MMP3,MMP9,MTORC1,MUC1,MYC,NADPH oxidase,…	3			0.238	4.39e-12	0.0058	ABCA7,ABCC5,ABCF3,ABCG2,ABR,ACAT2,ACKR2,ACTL6A,ACY1,ADAMTS7,ADAR,ADCY5,ADGRG1,ADIRF,ADRM1,AGA,AGPAT2,AGTRAP,AJUBA,AKAP1,AKR7A2,ALAD,ALG5,ALKBH5,AMBP,AMIGO1,AMPD1,AMPH,ANXA11,ANXA6,AP1G2,AP1M2,AP1S1,AP2S1,APBA3,ARF6,ARHGDIA,ARHGDIG,ARHGEF5,ARPC3,ARR3,ARSI,ASF1B,ASGR2,ASIC3,ASNS,ATP5IF1,ATP5PD,ATP5PO,ATP6AP1,ATP6V1F,B4GAT1,B9D1,BAD,BANK1,BBLN,BCAN,BCAR1,BCL2L10,BCL9,BCS1L,BET1L,BLM,BMP8A,BTC,BTNL2,…	638 (119)	114
OSBPL8		transporter	Akt,AKT1,Ap1,AURKB,CBLB,CCND1,CDK4/6,CDKN1A,CDKN1B,CEBPB,CHUK,Creb,CREBBP,CTNNB1,CYP19A1,disulfiram,DLX5,E2f,EGFR,ELK1,EP300,ERK1/2,ESR1,ESR2,estrogen receptor,EZH2,FOXC1,FOXO1,FOXO3,FOXO4,GATA1,GSK3B,HIF1A,HSF1,HTT,IKK (complex),IRF1,IRF3,JUN,KAT6A,LEF1,LPL,MAP3K1,MAP3K8,MAPK1,MAPK8,MASTL,MDM2,MMP9,MTOR,MTORC1,Nfat (family),NFAT5,NFE2L2,NFKB1,NFKBIA,NFKBID,NGEF,NLRP3,NPM1,NQO1,NR4A1,NRF1,OSBPL8,…	3			0.123	4.43e-12	0.0133	ACAT2,ACP2,ACSF3,ACTL6A,ACVRL1,ADAR,ADARB1,ADCY5,ADGRG1,ADIPOR2,ADIRF,ADM,ADSL,AGFG2,AGPAT2,AGTRAP,AHSP,AIF1L,AIP,AJUBA,AKAP1,AKR7A2,AMBN,AMPD1,ANXA11,ANXA4,ANXA6,AP1G2,AP1M2,AP1S1,AP2S1,APBA2,APBA3,ARFGAP1,ARHGAP27,ARHGDIA,ARL2,ARPP19,ARR3,ASF1B,ASPHD2,ATG9A,ATP5PD,ATP6V1E1,ATPAF2,B4GALNT1,B9D1,BAD,BANK1,BCAP31,BCKDHA,BCL2L10,BCL9,BCR,BCS1L,BET1L,BID,BLM,BOC,BRF2,BRPF1,BTC,BTF3,C15orf48,C16orf74…	597 (97)	96
PLA2G4A		enzyme	5-hydroxytryptamine,ADAM17,AGO2,AGT,AHR,Akt,AKT1,ANXA1,ANXA7,Ap1,ARNT,ATF2,ATF6,ATM,BCAP31,BTK,CD247,Cdc42,CEACAM1,CEBPA,CEBPB,CEBPD,CREB1,CTNNB1,CYP19A1,DDIT3,E2f,EGFR,EGR1,EIF4E,ELK1,ERBB2,ERK1/2,ESR1,estrogen receptor,FER,Focal adhesion kinase,FOS,FOXC2,FOXO1,FOXO3,GAB1,GATA3,GATA4,GNAS,HIF1A,HRAS,HSP90AB1,IGF1,IKBKB,IKZF1,IKZF3,IL1B,Inflammasome (Nalp3, Asc, Casp1),IRF3,ITCH,KAT5,KRAS,LAMP2,L…	3	Inhibited		-4.135	4.5e-12	0.0091	AADAC,ABCA7,ABCF3,ABCG2,ACAT2,ACSF3,ACTL6A,ACTR1B,ACY1,ADGRG1,ADIPOR2,ADRM1,AGA,AGFG2,AGTRAP,AIF1L,AIP,AKAP1,AKR7A2,ALKBH5,ALKBH7,AMBN,AMBP,AMDHD2,AMIGO1,AMPH,ANGPTL6,AP1G2,AP1S1,APBA3,ARAF,ARF6,ARG2,ARHGDIA,ARHGDIG,ARHGEF5,ARL2,ARPC3,ARR3,ARRDC2,ASF1B,ATP5IF1,ATP5MJ,ATP6V1E1,ATP6V1F,ATPAF2,B2M,B4GALNT1,B4GAT1,B9D1,BACE1,BAG3,BBLN,BCAP31,BCAR1,BCL2L10,BCL9,BCLAF1,BCS1L,BET1L,BLM,BMP8A,BMP8B,BNIP3…	695 (145)	143
ARL11		other	5-hydroxytryptamine,ADAM17,AGO2,AHR,ANXA1,AR,ARL11,ARNT,ATF2,ATF6,BCL6,CCND1,CCR2,CDKN1A,CDKN1B,CDX2,CEBPA,CEBPB,CEBPD,Creb,CREB1,CREBBP,CREM,CTNNB1,DDIT3,DUSP1,EGFR,EGR1,EIF4E,ELK1,ERBB4,ERK1/2,ESR1,estrogen receptor,ETS1,ETV1,ETV5,Focal adhesion kinase,FOS,FOSB,FOXC2,GATA1,GATA3,GATA4,GNAQ,HAS2,Hif1,HIF1A,Hsp27,IGF1,IKBKB,IKK (complex),IL10,IRF1,IRF3,ITGB1,JUN,KAT5,LAMP2,LEP,MAPK1,MAPK14,MAPK8,…	3	Inhibited		-2.204	4.56e-12	0.0144	AADAC,ABCA7,ABCC5,ABCF3,ABLIM3,ACAT2,ACKR2,ACSF3,ACTL6A,ACTR1B,ADGRE1,ADGRG1,ADSL,AGTRAP,AHCYL1,AHSP,AIF1L,AJUBA,AKAP1,ALG5,ALKBH5,ALKBH7,AMBN,AMBP,AMDHD2,AMIGO1,AMPD1,ANGPTL6,ANTXR1,AP1G2,AP1M2,AP1S1,APBA2,ARF3,ARFGAP1,ARG2,ARHGAP27,ARHGDIA,ARHGDIG,ARHGEF5,ARL2,ARPP19,ARR3,ARRDC2,ASB6,ASF1B,ASIC3,ASPHD2,ATG9A,ATP5IF1,ATP5MJ,ATP6AP1,ATPAF2,B2M,B9D1,BACE1,BAG3,BANK1,BCAN,BCAP31,BCAR1,BCL9,BCLAF1,B…	669 (131)	131
HYAL2		enzyme	ADAM10,Akt,AMPK,Ap1,AR,ATF2,BCL6,BMAL1,CCND1,CDKN1B,CEBPB,Creb,CREB1,DDIT3,DUSP1,EGFR,EIF4E,EIF4EBP1,ELK1,EPAS1,ERK,ERK1/2,ESR1,estrogen receptor,ETV5,Focal adhesion kinase,FOS,GATA2,GATA4,HIF1A,HSF1,Hsp27,HYAL2,JUN,L-serine,MAP2K1,Mapk,MAPK1,MAPK11,MAPK12,MAPK13,MAPK14,MAPK3,MAPK7,MAPK8,MAPK9,MAPT,Mek,MITF,MKNK1,MYB,MYC,NADPH oxidase,NCOA3,NEK2,NFE2L2,NFkB (complex),NFKB1,NOS3,NPM1,NR3C1,P38 MAP…	3			1.748	4.57e-12	0.018	ABCA7,ABCF3,ACAT2,ACP2,ACSF3,ACTL6A,ACY1,ADA,ADAR,ADGRE1,ADGRG1,AGPAT2,AGTRAP,AHCYL1,AKAP1,AKR7A2,AKT1S1,ALG5,ALKBH5,AMBP,AMDHD2,AMIGO1,AMPD1,ANTXR1,ANXA11,ANXA2,ANXA6,AP1G2,AP1S1,AP2S1,APBA2,APBA3,ARF3,ARFGAP1,ARHGDIG,ARHGEF5,ARPP19,ARRDC2,ASF1B,ATF2,ATP5IF1,ATP5MC1,ATP5PF,ATP5PO,ATP6AP1,ATP6V1F,ATPAF2,B4GALNT1,B9D1,BACE1,BAG2,BAG3,BANK1,BCAP31,BCLAF1,BCS1L,BET1L,BMP8B,BOC,BOP1,BTC,C12orf57,C15o…	605 (78)	78
TBP		transcription regulator	ESR1,estrogen receptor,MDM2,PGR,RAS,TBP,TP53	2	Activated		2.395	4.66e-12	0.0001	ACP2,ACSF3,ACSS2,ADARB1,ADGRE1,ADIRF,AHCYL1,AKT1S1,AMIGO1,ANTXR1,ANXA4,ANXA6,AP1G2,AP1S1,AP2S1,ARFGAP1,ARHGDIG,ATP5MC1,ATPAF2,BAD,BAG3,BCAP31,BCLAF1,BCR,BET1L,BID,BNIP3,CAPNS1,CASP8AP2,CASQ2,CAT,CCAR1,CD24,CDC20,CDC25B,CDH15,CDT1,CENPN,CGN,CHFR,CHMP4A,CHST12,CKM,CLPP,CNNM4,COPB1,COQ3,COQ4,COX7A1,COX7A2,CRIM1,CSAD,CSF2RA,CSNK1D,CSTB,CTNS,CTSB,CTSD,CTSF,CYB5A,DBT,DCLRE1A,DDX3X,DHCR24,DHFR,DKK3,DNA2…	353 (7)	6
FGFR2		kinase	ADAM17,AGO2,AGT,Akt,ANXA7,Ap1,AR,ATF2,ATM,AURKB,BCL6,BMAL1,BRAF,CCR2,Cdc42,Cdk,CDKN1B,CEACAM1,CEBPA,CEBPB,CEBPD,CHUK,Creb,CREB1,CREBBP,CREM,CTNNB1,CYP19A1,DDIT3,DUSP1,E2F1,EGFR,EIF4E,EPAS1,ERBB2,ERBB3,ERK1/2,ESR1,ESR2,estrogen receptor,ETS1,ETV1,ETV5,EZH2,FGFR1,FGFR2,FOS,FOSB,FOXC1,FOXO1,GATA1,GATA2,GATA4,GNAS,GRB2,GRB2-SOS,Hdac,Hif1,HIF1A,HRAS,HSF1,HSP90AB1,HTT,IGF1R,IKBKB,IKK (complex),IL10,IRF…	3	Inhibited		-3.727	4.67e-12	0.0092	AADAC,AARSD1,ABCA7,ABCC5,ABCF3,ABCG2,ABLIM3,ACAT2,ACKR2,ACO2,ACSS2,ACTL6A,ACTN2,ACY1,ADA,ADGRG1,ADM,ADRM1,ADSL,AGTRAP,AHSP,AKR7A2,ALG5,ALKBH5,AMBN,AMDHD2,AMIGO1,AMN,AMPD1,AMPH,ANXA11,ANXA2,AP1G2,AP1S1,AP2S1,APBA2,APBA3,ARAF,ARF3,ARF6,ARHGAP27,ARHGDIG,ARPC3,ARR3,ARRDC2,ASB6,ASF1B,ASPHD2,ATF2,ATP5F1D,ATP5IF1,ATP5MJ,ATP5PD,ATP5PO,ATP6V1F,B2M,B4GALNT1,B4GAT1,B9D1,BAD,BCAN,BCKDHA,BCL2L10,BCL9,BCS1L,BE…	720 (171)	168
SC-204303		chemical drug	AKT1,Alpha catenin,Ap1,CASP2,CAV1,CD247,CD28,CD3,CD3E,CD40,CD5,CHUK,Creb,CREB1,CSK,CTLA4,CTNNB1,CXCL12,DAB1,DAG1,E2f,EIF4E,ELK1,ERBB2,ESR1,estrogen receptor,ETS1,EZR,FAS,FHIT,FOS,FOXP3,GAB1,GNAQ,GNAS,GRB2,GRIN3A,HBEGF,HNRNPK,HRAS,IGF1R,IKBKB,IKK (complex),IRF4,IRF5,ITGB1,ITGB3,ITK,Jnk,JUN,KIT,KRAS,L-serine,L1CAM,LCK,LRP1,LYN,Mapk,MAPK7,MAPK9,MET,MKNK1,MMP9,MUC1,MYD88,MYL2,NEDD9,Nfat (family),NFkB…	3	Activated		2.714	4.67e-12	0.0034	AADAC,ABCC5,ACAT2,ACKR2,ACSS2,ACVRL1,ADA,ADRM1,AGFG2,AGPAT2,AGTRAP,AHCYL1,AIF1L,AIP,AJUBA,AKT1S1,ALDH2,ALDH3B1,ANGPTL6,ANTXR1,ANXA2,ANXA6,AP1G2,AP1S1,AP2S1,APBA2,ARAF,ARAP3,ARF6,ARFGAP1,ARHGDIA,ARL2,ARPC3,ARPP19,ASNS,ATP5F1D,ATP5MC1,ATP5PF,ATP6V1E1,ATP6V1F,B4GAT1,BAG2,BAG3,BCAN,BCKDHA,BCL9,BCLAF1,BCR,BCS1L,BET1L,BLM,BMP8A,BMP8B,BOP1,BRF2,C15orf39,C15orf48,CABLES1,CALB1,CALM1 (includes others),CAM…	539 (122)	121
TPD52L1		other	26s Proteasome,ADAM10,Ap1,APEX1,AR,ATF2,ATM,BCL6,BIRC2,BMAL1,Calcineurin protein(s),CASP2,CASP3,CCND1,CDKN1B,CEBPB,Creb,CREB1,DDIT3,DICER1,DUSP1,EGFR,EIF4E,EIF4EBP1,ELK1,EPAS1,ERK,ERK1/2,ESR1,estrogen receptor,ETV5,Focal adhesion kinase,FOS,FOXO3,GATA2,GATA4,HIF1A,HSF1,Hsp27,IL18,Jnk,JUN,L-serine,MAP2K1,MAP2K4,MAP3K5,Mapk,MAPK1,MAPK14,MAPK3,MAPK7,MAPK8,MAPK9,MAPT,Mek,MITF,MKNK1,MYB,MYC,NADPH oxid…	3			-1.706	4.7e-12	0.0203	ABCA7,ABCF3,ACAT2,ACSF3,ACTL6A,ACY1,ADA,ADAR,ADGRG1,ADRM1,AGPAT2,AGTRAP,AHCYL1,AKAP1,AKR7A2,AKT1S1,ALG5,ALKBH5,AMBP,AMDHD2,AMIGO1,AMPD1,ANKS3,ANTXR1,ANXA11,ANXA2,ANXA6,AP1G2,AP1S1,AP2S1,APBA2,APBA3,ARF3,ARFGAP1,ARHGDIA,ARHGDIG,ARHGEF5,ARPP19,ARRDC2,ASF1B,ATF2,ATG9A,ATP5IF1,ATP5PF,ATP5PO,ATP6AP1,ATP6V1F,ATPAF2,B4GALNT1,B9D1,BACE1,BAG2,BAG3,BANK1,BCAP31,BCLAF1,BCS1L,BET1L,BLM,BMP8B,BOC,BOP1,BRPF1,B…	606 (90)	89
RASGRP2		other	ADAM17,AHR,Ap1,ATM,BAX,BRCA1,CBL,Cdc42,CEBPB,CHUK,COL18A1,COL4A3,CREB1,CTNNB1,EGFR,EIF2AK2,EIF4E,ELK1,ERK,ESR1,FOS,GRIN1,GSK3B,Hdac,HIF1A,HRAS,IGF1R,IKBKB,IKK (complex),ITGA2B,ITGAM,ITGB1,ITGB2,ITGB3,JUN,KDR,KRAS,LAMA2,MAP2K5,MAPK1,MAPK14,MAPK7,MAPK8,MAPT,Mek,MYC,NEDD9,Nfat (family),NFkB (complex),NFKBIA,NRAS,PI3K (complex),PIK3CA,PIK3CG,PLCE1,PLCG2,PRKAA,PRKCA,PRKCD,PTGS2,PTK2B,Rap1,RAP1A,RAP1B,…	3	Inhibited		-2.451	4.79e-12	0.0062	ABCA7,ABCC5,ABCF3,ACSF3,ACTL6A,ADAR,ADCY5,ADIPOR2,AGA,AGFG2,AHCYL1,AKAP1,AKT1S1,ALDH2,ALKBH5,AMPD1,AMPH,ANXA2,AP1G2,AP1S1,AP2S1,ARF6,ARFGAP1,ASF1B,ASGR2,ASNS,ATP5F1D,ATP5IF1,ATP5PD,ATPAF2,B9D1,BAG2,BAG3,BCAN,BCAP31,BCAR1,BCL9,BCLAF1,BCS1L,BET1L,BLM,BNIP3,BOP1,BRF2,BTC,C16orf74,C19orf53,CALB1,CALM1 (includes others),CARS1,CASP8AP2,CASQ2,CCNDBP1,CCNT1,CD109,CD151,CD2,CD28,CD79B,CDA,CDC42EP4,CDH22,C…	541 (83)	78
TENM1		transmembrane receptor	ADAM10,Akt,AMPK,Ap1,AR,ATF2,BCL6,BMAL1,CCND1,CDKN1B,CEBPB,Creb,CREB1,DDIT3,DUSP1,EGFR,EIF4E,EIF4EBP1,ELK1,EPAS1,ERK,ERK1/2,ESR1,estrogen receptor,ETV5,Focal adhesion kinase,FOS,GATA2,GATA4,HIF1A,HSF1,Hsp27,JUN,L-serine,MAP2K1,Mapk,MAPK1,MAPK11,MAPK12,MAPK13,MAPK14,MAPK3,MAPK7,MAPK8,MAPK9,MAPT,Mek,MITF,MKNK1,MYB,MYC,NADPH oxidase,NCOA3,NEK2,NFE2L2,NFkB (complex),NFKB1,NOS3,NPM1,NR3C1,P38 MAPK,PGR,…	3			-1.748	4.93e-12	0.0175	ABCA7,ABCF3,ACAT2,ACP2,ACSF3,ACTL6A,ACY1,ADA,ADAR,ADGRE1,ADGRG1,AGPAT2,AGTRAP,AHCYL1,AKAP1,AKR7A2,AKT1S1,ALG5,ALKBH5,AMBP,AMDHD2,AMIGO1,AMPD1,ANTXR1,ANXA11,ANXA2,ANXA6,AP1G2,AP1S1,AP2S1,APBA2,APBA3,ARF3,ARFGAP1,ARHGDIG,ARHGEF5,ARPP19,ARRDC2,ASF1B,ATF2,ATP5IF1,ATP5MC1,ATP5PF,ATP5PO,ATP6AP1,ATP6V1F,ATPAF2,B4GALNT1,B9D1,BACE1,BAG2,BAG3,BANK1,BCAP31,BCLAF1,BCS1L,BET1L,BMP8B,BOC,BOP1,BTC,C12orf57,C15o…	605 (78)	78
CDK4		kinase	BRCA1,CDK4,CDKN2A,CEBPA,EIF4EBP1,FOXM1,GLI1,MEF2,MTOR,MYC,MYOD1,MZF1,NPM1,OTX2,PELP1,Rb,RB1,RBL1,RBL2,RBP1,SENP3,SND1,TFE3,TFEB,TP73,WT1	2			0	5.01e-12	0.0001	ABCA7,ABCF3,ACO2,ADA,ADARB1,ADM,AGPAT2,AIF1L,AKAP1,ALDH3B1,ALKBH5,ANXA11,ANXA4,ANXA6,APRT,ARG2,ARHGEF5,ARL2,ASF1B,ASNS,ATF2,ATP5IF1,ATP5PF,ATP5PO,ATP6V1F,ATP9A,B2M,B9D1,BCAR1,BCKDHA,BCR,BID,BLM,BNIP3,BOP1,BORA,C19orf33,CAMKK2,CAPNS1,CAT,CD151,CD24,CD80,CDH15,CDH22,CDKN2C,CENPE,CEP290,CHCHD6,CHTF18,CIDEA,CKM,CLPP,CLTRN,CNIH4,CNP,COL15A1,COX14,COX7A1,COX7A2,CPB2,CPS1,CRHR1,CSDC2,CSF2RA,CSRNP1,CTNS,…	362 (26)	26
PCCA-DT		other	AGO2,AGT,Akt,AKT1,ANXA7,Ap1,ATM,AURKB,CCND1,Cdc42,CDK4/6,CDKN1A,CDKN1B,CEACAM1,CEBPB,CHUK,Creb,CREB1,CREBBP,CTNNB1,CYP19A1,disulfiram,DLX5,E2f,EGFR,ELK1,ERBB2,ERBB4,ERK,ESR1,ESR2,estrogen receptor,EZH2,FAS,FER,FOS,FOXC1,FOXO1,FOXO3,FOXO4,GATA1,GNAS,HIF1A,Histone h3,HRAS,HSF1,HTT,IKK (complex),Integrin alpha 6 beta 4,IRF1,IRF3,ITCH,Jnk,JUN,KAT6A,KRAS,LEF1,MAP2K4,MAP3K1,MAP3K11,MAP3K8,Mapk,MAPK14,M…	3			-1.121	5.08e-12	0.0194	ABCC5,ABCG2,ACAT2,ACP2,ACSF3,ACTL6A,ACY1,ADCY5,ADGRG1,ADIRF,ADM,ADRM1,ADSL,AGPAT2,AGTRAP,AHSP,AIF1L,AIP,AJUBA,AKAP1,AKR7A2,ALDH2,AMBN,AMBP,AMIGO1,AMPH,ANXA11,ANXA6,AP1G2,AP1M2,AP1S1,AP2S1,APBA2,APBA3,ARAF,ARF6,ARHGAP27,ARHGDIA,ARHGDIG,ARL2,ARPC3,ARR3,ASF1B,ASPHD2,ATG9A,ATP5PD,ATP6V1E1,ATPAF2,B4GALNT1,B4GAT1,B9D1,BAD,BANK1,BCAP31,BCKDHA,BCL2L10,BCL9,BCR,BCS1L,BET1L,BID,BLM,BMP8A,BOC,BRF2,BRPF1,BTC…	669 (128)	128
PTPRG		phosphatase	ADAM10,AKT1,ALK,Alpha catenin,APC,APP,AR,ATF2,ATM,AXL,Calmodulin,CBL,CCND1,CD28,CD3,CD3E,CD40,Cdc42,CDH2,CDKN1A,CHUK,Creb,CREB1,CREBBP,CREM,CSF1,CSK,CTNNB1,CXCL12,DUSP1,E2F4,EIF2AK3,EIF4EBP1,ELK1,EPOR,ERBB2,ESR1,ESRRA,estrogen receptor,ETS1,EZH2,FADD,FLT1,FOS,FOXO3,FOXP3,G protein alpha i,GAB1,GNAQ,GRIN1,GRIN2B,HDAC1,HIF1A,HNRNPK,HRAS,HSF1,HSP90AB1,HSPB8,IFITM1,IGF1R,IKBKB,INSR,Insulin,IRF3,ITK,L…	3	Activated		5.735	5.1e-12	0.0077	AARSD1,ABCA7,ABCF3,ABLIM3,ACAT2,ACKR2,ACO2,ACP2,ACSF3,ACSS2,ACTL6A,ADGRE1,ADIPOR2,AGTRAP,AHCYL1,AIF1L,AIP,AKAP1,ALAD,ALDH2,ALG5,ALKBH5,AMBP,ANTXR1,ANXA11,ANXA2,AP1G2,AP1M2,AP1S1,AP2S1,APBA2,APBA3,ARAF,ARAP3,ARF6,ARFGAP1,ARHGAP27,ARHGDIA,ARL2,ASB13,ASGR2,ASIC3,ATG9A,ATP5F1D,ATP5IF1,ATP5MC1,ATP5PD,ATP5PF,ATP6AP1,ATP6V1E1,ATP6V1F,ATPAF2,B4GALNT1,B4GAT1,BAG3,BCAP31,BCKDHA,BCL9,BCLAF1,BCS1L,BMP8A,BMP8…	684 (139)	133
Erbb4 dimer		complex	26s Proteasome,Akt,AKT1,AMPK,Ap1,AR,ATF2,BAX,BTK,CCND1,CDKN1A,CEBPB,CHUK,Creb,CREB1,CTNNB1,EGFR,ELK1,ERBB2,ERBB4,Erbb4 dimer,ERK,ERK1/2,ESR1,FOXO1,FOXO3,GATA3,GSK3B,HIF1A,IKBKB,IKK (complex),IL10,IRF3,IRS1,ITGB1,Jnk,JUN,KCNIP3,KRAS,MAP2K1,MAP2K1/2,MAP3K11,Mapk,MAPK1,MAPK3,MAPK8,MAPT,MDM2,Mek,MTOR,MTORC1,MYC,NADPH oxidase,NFE2L2,NFkB (complex),NFKB1,NFKBIA,NOS2,NR4A1,NRAS,NRG1,PDK1,PDPK1,PI3K (com…	3			-1.951	5.16e-12	0.0174	ABCA7,ABCC5,ABCF3,ABLIM3,ABR,ACAT2,ACKR2,ACSF3,ACTL6A,ACTN2,ACVRL1,ACY1,ADA,ADGRG1,ADIPOR2,ADIRF,ADRM1,AGA,AGPAT2,AIP,AJUBA,AKAP1,AKR7A2,ALG5,ALKBH5,AMPH,ANXA4,ANXA6,AP1G2,AP1M2,AP1S1,AP2S1,APBA2,APBA3,ARFGAP1,ARG2,ARHGAP27,ARHGDIG,ARPC3,ASF1B,ASNS,ATG9A,ATP5F1D,ATP5IF1,ATP5MC1,ATP5PF,ATP5PO,ATP6AP1,ATP6V1E1,ATP6V1F,ATPAF2,B4GALNT1,B4GAT1,B9D1,BAD,BANK1,BCAN,BCAP31,BCAR1,BCL9,BCS1L,BET1L,BOC,BOP1…	631 (94)	93
mir-218		microRNA	ADAM10,Akt,AMPK,Ap1,AR,ATF2,BCL6,BMAL1,CCND1,CDKN1B,CEBPB,Creb,CREB1,DDIT3,DUSP1,EGFR,EIF4E,EIF4EBP1,ELK1,EPAS1,ERK,ERK1/2,ESR1,estrogen receptor,ETV5,Focal adhesion kinase,FOS,GATA2,GATA4,HIF1A,HSF1,Hsp27,JUN,L-serine,MAP2K1,Mapk,MAPK1,MAPK11,MAPK12,MAPK13,MAPK14,MAPK3,MAPK7,MAPK8,MAPK9,MAPT,Mek,mir-218,MITF,MKNK1,MYB,MYC,NADPH oxidase,NCOA3,NEK2,NFE2L2,NFkB (complex),NFKB1,NOS3,NPM1,NR3C1,P38 M…	3			1.625	5.27e-12	0.0178	ABCA7,ABCF3,ACAT2,ACP2,ACSF3,ACTL6A,ACY1,ADA,ADAR,ADGRE1,ADGRG1,AGPAT2,AGTRAP,AHCYL1,AKAP1,AKR7A2,AKT1S1,ALG5,ALKBH5,AMBP,AMDHD2,AMIGO1,AMPD1,ANTXR1,ANXA11,ANXA2,ANXA6,AP1G2,AP1S1,AP2S1,APBA2,APBA3,ARF3,ARFGAP1,ARHGDIG,ARHGEF5,ARPP19,ARRDC2,ASF1B,ATF2,ATP5IF1,ATP5MC1,ATP5PF,ATP5PO,ATP6AP1,ATP6V1F,ATPAF2,B4GALNT1,B9D1,BACE1,BAG2,BAG3,BANK1,BCAP31,BCLAF1,BCS1L,BET1L,BMP8B,BOC,BOP1,BTC,C12orf57,C15o…	606 (78)	78
Gap		group	ACACA,ADAM10,ADAM17,ANXA7,APP,AR,ATF2,ATM,AURKB,BCL6,BMAL1,Calmodulin,CASR,CCND1,Cdc42,CDKN1A,CDKN1B,CEBPA,CEBPB,Creb,CREB1,CRHR1,CTNNB1,CYP19A1,DHCR24,DUSP1,EGF,EGFR,EGLN,EIF4E,EIF4EBP1,ELK1,EPAS1,ERBB2,ERBB4,ESR1,estrogen receptor,ETV5,FAS,FOS,G protein,G protein alpha,G protein alpha i,Gap,GATA2,GATA4,GNA12,GNAI3,GNAQ,GNAS,GNG13,GRIN1,Hdac,HIF1A,HRAS,HSF1,IKK (complex),INSR,ITGAM,ITGB1,ITGB3,K…	3			-0.241	5.32e-12	0.012	AADAC,ABCA7,ABCC5,ABCF3,ACSF3,ACTL6A,ACVRL1,ACY1,ADA,ADGRG1,ADM,ADRM1,AGTRAP,AHCYL1,AJUBA,AKAP1,AKR7A2,AKT1S1,ALDH2,ALKBH5,AMBP,AMDHD2,AMIGO1,AMPH,AP1G2,AP1M2,AP1S1,AP2S1,APBA2,APBA3,APOF,ARAF,ARF3,ARFGAP1,ARHGEF1,ARPC3,ARRDC2,ASF1B,ATF2,ATP5F1D,ATP5IF1,ATP5PD,ATP5PO,ATP6AP1,ATP6V1F,ATPAF2,B4GALNT1,B4GAT1,B9D1,BAG3,BANK1,BCAN,BCAP31,BCL9,BCLAF1,BCS1L,BET1L,BLM,BMP8A,BMP8B,BRF2,BRMS1,C12orf57,C15o…	622 (141)	136
FEM1A		transcription regulator	ADAM10,Akt,AMPK,Ap1,AR,ATF2,BCL6,BMAL1,CCND1,CDKN1B,CEBPB,Creb,CREB1,DDIT3,DUSP1,EGFR,EIF4E,EIF4EBP1,ELK1,EPAS1,ERK,ERK1/2,ESR1,estrogen receptor,ETV5,FEM1A,Focal adhesion kinase,FOS,GATA2,GATA4,HIF1A,HSF1,Hsp27,JUN,L-serine,MAP2K1,Mapk,MAPK1,MAPK11,MAPK12,MAPK13,MAPK14,MAPK3,MAPK7,MAPK8,MAPK9,MAPT,Mek,MITF,MKNK1,MYB,MYC,NADPH oxidase,NCOA3,NEK2,NFE2L2,NFkB (complex),NFKB1,NOS3,NPM1,NR3C1,P38 MAP…	3			1.667	5.33e-12	0.0187	ABCA7,ABCF3,ACAT2,ACP2,ACSF3,ACTL6A,ACY1,ADA,ADAR,ADGRE1,ADGRG1,AGPAT2,AGTRAP,AHCYL1,AKAP1,AKR7A2,AKT1S1,ALG5,ALKBH5,AMBP,AMDHD2,AMIGO1,AMPD1,ANTXR1,ANXA11,ANXA2,ANXA6,AP1G2,AP1S1,AP2S1,APBA2,APBA3,ARF3,ARFGAP1,ARHGDIG,ARHGEF5,ARPP19,ARRDC2,ASF1B,ATF2,ATP5IF1,ATP5MC1,ATP5PF,ATP5PO,ATP6AP1,ATP6V1F,ATPAF2,B4GALNT1,B9D1,BACE1,BAG2,BAG3,BANK1,BCAP31,BCLAF1,BCS1L,BET1L,BMP8B,BOC,BOP1,BTC,C12orf57,C15o…	605 (78)	78
Grb2-Shc1-Sos		complex	26s Proteasome,AKT1,Ap1,AR,ATF2,ATM,BTK,CCND1,Cdc42,CDKN1A,CEBPB,CHUK,Creb,CREB1,EIF4E,EIF4EBP1,ELK1,ERBB2,ERK1/2,ESR1,FOS,FOXO3,GAB1,GATA3,GRB2,Grb2-Shc1-Sos,GSK3B,Hdac,HIF1A,Histone h3,HRAS,IKBKB,IKK (complex),IL10,IRF3,Jnk,KCNIP3,KRAS,MAP2K1,MAP2K5,Mapk,MAPK7,MAPK8,MDM2,Mek,MMP9,MTOR,MTORC1,MYC,NADPH oxidase,Nfat (family),NFE2L2,NFkB (complex),NFKB1,NKX2-1,NOS2,NR4A1,NRAS,OXSR1,P38 MAPK,PDK1,P…	3	Inhibited		-3.13	5.33e-12	0.0065	ABCA7,ABCC5,ABCF3,ABLIM3,ABR,ACKR2,ACSF3,ACTL6A,ADARB1,ADCY5,ADGRG1,ADIRF,ADM,ADRM1,AGA,AGPAT2,AIF1L,AIP,AJUBA,AKR7A2,ALG5,ALKBH5,AMPD1,AMPH,ANTXR1,ANXA6,AP1G2,AP1M2,AP1S1,AP2S1,APBA2,APBA3,ARF6,ARFGAP1,ARHGAP27,ARHGDIA,ARL2,ARPC3,ASF1B,ASNS,ATG9A,ATP5F1D,ATP5IF1,ATP5PF,ATP6AP1,ATP6V1E1,ATP6V1F,ATPAF2,B4GALNT1,B4GAT1,B9D1,BCAP31,BCAR1,BET1L,BLM,BNIP3,BOC,BOP1,BRPF1,C12orf57,C16orf74,C19orf53,CALB…	605 (111)	103
SERPINH1		other	Akt,AKT1,Ap1,AURKB,CBLB,CCAR2,CCND1,CDKN1A,CDKN1B,CEBPB,CHUK,Creb,CREBBP,CTNNB1,CYP19A1,disulfiram,DLX5,E2f,EGFR,ELAVL1,ELK1,EP300,ESR1,ESR2,estrogen receptor,EZH2,FOXC1,FOXO1,FOXO3,FOXO4,GATA1,GSK3B,HIF1A,HMGA1,HSF1,HTT,IKBKB,IKK (complex),IRF1,IRF3,JUN,KAT6A,LEF1,MAP3K11,MAP3K8,MAPK1,MASTL,MDM2,MMP9,MTOR,MTORC1,MYC,NCL,Nfat (family),NFAT5,NFE2L2,NFkB (complex),NFKBIA,NFKBID,NGEF,NLRP3,Notch,NPM…	3	Inhibited		-2.41	5.4e-12	0.0169	ABCA7,ABCF3,ACAT2,ACKR2,ACP2,ACSF3,ACTL6A,ACVRL1,ADAR,ADCY5,ADGRG1,ADIPOR2,ADIRF,ADM,ADSL,AGA,AGFG2,AGPAT2,AGTRAP,AHSP,AIF1L,AIP,AKR7A2,ALKBH5,AMBN,AMPD1,ANXA11,ANXA4,ANXA6,AP1G2,AP1M2,AP1S1,AP2S1,APBA2,APBA3,ARFGAP1,ARHGAP27,ARL2,ARPP19,ARR3,ASF1B,ASPHD2,ATF2,ATG9A,ATP5IF1,ATP5PD,ATP6V1E1,ATPAF2,B4GALNT1,B9D1,BAD,BANK1,BCAP31,BCKDHA,BCL2L10,BCL9,BCS1L,BET1L,BID,BLM,BNIP3,BOC,BOP1,BRF2,BRPF1,BTC,…	662 (111)	110
MO-26		chemical drug	Akt,AKT1,AKT2,Alpha catenin,ANXA1,Ap1,CASP2,CAV1,CD247,CD28,CD3,CD3E,CD5,CHUK,Creb,CREB1,CTLA4,CTNNB1,CXCL12,DAB1,DAG1,E2f,EGFR,EGR1,EIF4E,ERBB2,ERK,ERK1/2,ESR1,estrogen receptor,ETS1,EZR,FHIT,Focal adhesion kinase,FOS,FOXP3,GAB1,GNAQ,GNAS,GRB2,GRIN3A,HBEGF,HNRNPK,HRAS,IGF1R,IKBKB,IKK (complex),IQGAP1,IRF4,IRF5,ITGB1,ITGB3,ITK,Jnk,JUN,KIT,KRAS,L-serine,L1CAM,LCK,LIMK1,LRP1,MAP2K1,Mapk,MAPK7,MAPK8…	3	Activated		2.376	5.42e-12	0.0124	AADAC,ABCC5,ACAT2,ACKR2,ACSS2,ACVRL1,ACY1,ADA,ADGRG1,ADRM1,AGFG2,AGPAT2,AGTRAP,AHCYL1,AIF1L,AIP,AJUBA,AKT1S1,ALDH2,ALDH3B1,AMPD1,ANTXR1,ANXA6,AP1G2,AP1S1,AP2S1,APBA2,ARAF,ARAP3,ARF6,ARFGAP1,ARHGDIA,ARL2,ARPC3,ARPP19,ASNS,ATP5F1D,ATP5MC1,ATP5PF,ATP6V1E1,ATP6V1F,B4GAT1,BAG2,BAG3,BCAN,BCAR1,BCKDHA,BCL9,BCLAF1,BCR,BCS1L,BET1L,BLM,BMP8A,BMP8B,BOC,BOP1,BRF2,BTC,C15orf39,C15orf48,C19orf53,CA9,CABLES1,CA…	596 (134)	132
ERP29		transporter	ADAM10,Akt,AMPK,Ap1,AR,ATF2,BCL6,BMAL1,CCND1,CDKN1B,CEBPB,Creb,CREB1,DDIT3,DUSP1,EGFR,EIF4E,EIF4EBP1,ELK1,EPAS1,ERK,ERK1/2,ERP29,ESR1,estrogen receptor,ETV5,Focal adhesion kinase,FOS,GATA2,GATA4,HIF1A,HSF1,Hsp27,JUN,L-serine,MAP2K1,Mapk,MAPK1,MAPK11,MAPK12,MAPK13,MAPK14,MAPK3,MAPK7,MAPK8,MAPK9,MAPT,Mek,MITF,MKNK1,MYB,MYC,NADPH oxidase,NCOA3,NEK2,NFE2L2,NFkB (complex),NFKB1,NOS3,NPM1,NR3C1,P38 MAP…	3			-1.748	5.53e-12	0.018	ABCA7,ABCF3,ACAT2,ACP2,ACSF3,ACTL6A,ACY1,ADA,ADAR,ADGRE1,ADGRG1,AGPAT2,AGTRAP,AHCYL1,AKAP1,AKR7A2,AKT1S1,ALG5,ALKBH5,AMBP,AMDHD2,AMIGO1,AMPD1,ANTXR1,ANXA11,ANXA2,ANXA6,AP1G2,AP1S1,AP2S1,APBA2,APBA3,ARF3,ARFGAP1,ARHGDIG,ARHGEF5,ARPP19,ARRDC2,ASF1B,ATF2,ATP5IF1,ATP5MC1,ATP5PF,ATP5PO,ATP6AP1,ATP6V1F,ATPAF2,B4GALNT1,B9D1,BACE1,BAG2,BAG3,BANK1,BCAP31,BCLAF1,BCS1L,BET1L,BMP8B,BOC,BOP1,BTC,C12orf57,C15o…	605 (78)	78
MUC5AC		peptidase	Akt,AKT1,AURKB,CBLB,CCND1,CDKN1A,CDKN1B,CEBPB,CHUK,Creb,CREBBP,CTNNB1,CYP19A1,disulfiram,DLX5,E2f,EGFR,ELK1,EP300,ERK,ERK1/2,ESR1,ESR2,estrogen receptor,EZH2,FLT1,FOXC1,FOXO1,FOXO3,FOXO4,GATA1,GSK3B,HIF1A,HSF1,HTT,IKK (complex),IRF1,IRF3,JUN,KAT6A,LEF1,MAP3K1,MAP3K11,MAP3K8,MAPK1,MAPK8,MASTL,MDM2,MMP9,MTOR,MTORC1,MUC5AC,Nfat (family),NFAT5,NFATC2,NFE2L2,NFkB (complex),NFKB1,NFKBIA,NGEF,NLRP3,NPM1…	3			0.083	5.54e-12	0.0125	ACAT2,ACP2,ACSF3,ACTL6A,ACVRL1,ADAR,ADARB1,ADCY5,ADIPOR2,ADIRF,ADM,ADSL,AGPAT2,AGTRAP,AHSP,AIF1L,AIP,AJUBA,AKAP1,AKR7A2,AMBN,AMPD1,ANXA11,ANXA4,ANXA6,AP1G2,AP1M2,AP1S1,AP2S1,APBA2,APBA3,ARFGAP1,ARHGAP27,ARHGDIA,ARL2,ARPP19,ARR3,ASF1B,ASPHD2,ATG9A,ATP5PD,ATP6V1E1,ATPAF2,B4GALNT1,B9D1,BAD,BANK1,BCAP31,BCKDHA,BCL2L10,BCL9,BCR,BCS1L,BET1L,BID,BLM,BRF2,BRPF1,BTC,BTF3,C15orf48,C16orf74,C19orf53,C5AR1,C…	586 (96)	95
bimiralisib		chemical drug	ADRB,Akt,AKT1,AMBRA1,AMPK,AURKB,BCL2L1,bimiralisib,BTK,CEBPB,CRTC2,EIF4E,EIF4EBP1,ERK,ESR1,FOXO1,HIF1A,HRAS,HSF1,IRS,IRS1,IRS2,ITGB3,MAPK1,MAPK3,MAPK8,MAPT,MTOR,MTORC1,MYC,NFKB1,NR3C1,OXSR1,P38 MAPK,PDK1,PDPK1,PIK3CA,PIK3CB,PIK3CD,PIK3CG,PLCG2,PRDM1,PRKAA,PRKCA,PRKCD,PTEN,PTK2B,REL,RELA,RICTOR,RORC,RPS6KB1,RPTOR,SGK1,SIRT1,SMAD3,STAT1,STAT3,STAT5a/b,TFEB,TP53,VHL	3			-0.302	5.56e-12	0.0032	ABCA7,ABCF3,ACAT2,ACKR2,ACO2,ACP2,ACSF3,ACTL6A,ADGRG1,AGA,AGPAT2,AGTRAP,AIP,AKAP1,AKT1S1,ALDH2,ALKBH5,ANTXR1,ANXA11,AP1G2,AP1S1,AP2S1,ARF6,ARFGAP1,ARHGAP27,ARHGDIA,ARPP19,ASF1B,ASNS,ATF2,ATP5F1D,ATP5IF1,ATP5PD,ATP5PO,ATP6AP1,ATP6V1F,ATP9A,ATPAF2,B2M,B9D1,BAD,BAG3,BANK1,BCAP31,BCAR1,BCLAF1,BCS1L,BET1L,BLM,BNIP3,BOC,BOP1,BORA,BRPF1,CA9,CAMKK2,CARS1,CASP8AP2,CASQ2,CCAR1,CCNT1,CCT8,CD151,CD164,CD2,CD…	537 (62)	60
GNE-493		chemical drug	ADRB,Akt,AKT1,AMBRA1,AMPK,AURKB,BCL2L1,BTK,CEBPB,CRTC2,EIF4E,EIF4EBP1,ERK,ESR1,FOXO1,GNE-493,HIF1A,HRAS,HSF1,IRS,IRS1,IRS2,ITGB3,MAPK1,MAPK3,MAPK8,MAPT,MTOR,MTORC1,MYC,NFKB1,NR3C1,OXSR1,P38 MAPK,PDK1,PDPK1,PIK3CA,PIK3CB,PIK3CD,PIK3CG,PLCG2,PRDM1,PRKAA,PRKCA,PRKCD,PTEN,PTK2B,REL,RELA,RICTOR,RORC,RPS6KB1,RPTOR,SGK1,SIRT1,SMAD3,STAT1,STAT3,STAT5a/b,TFEB,TP53,VHL	3			-0.302	5.56e-12	0.0032	ABCA7,ABCF3,ACAT2,ACKR2,ACO2,ACP2,ACSF3,ACTL6A,ADGRG1,AGA,AGPAT2,AGTRAP,AIP,AKAP1,AKT1S1,ALDH2,ALKBH5,ANTXR1,ANXA11,AP1G2,AP1S1,AP2S1,ARF6,ARFGAP1,ARHGAP27,ARHGDIA,ARPP19,ASF1B,ASNS,ATF2,ATP5F1D,ATP5IF1,ATP5PD,ATP5PO,ATP6AP1,ATP6V1F,ATP9A,ATPAF2,B2M,B9D1,BAD,BAG3,BANK1,BCAP31,BCAR1,BCLAF1,BCS1L,BET1L,BLM,BNIP3,BOC,BOP1,BORA,BRPF1,CA9,CAMKK2,CARS1,CASP8AP2,CASQ2,CCAR1,CCNT1,CCT8,CD151,CD164,CD2,CD…	537 (62)	60
des-Arg(10)-kallidin		chemical reagent	AKT1,Ap1,AR,ATF2,BCL6,CCND1,CCR2,CDKN1A,CDKN1B,CEBPA,CEBPB,CEBPD,CHUK,Creb,CREBBP,CTNNB1,des-Arg(10)-kallidin,DUSP1,EGFR,EGR1,EIF4EBP1,ELK1,ERBB4,ERK1/2,ESR1,ESRRA,ETS1,ETV1,ETV5,FGFR2,Focal adhesion kinase,FOS,GATA1,GATA4,GNAQ,HAS2,HIF1A,IKK (complex),IL10,INSR,IRF1,ITGB1,Jnk,JUN,L-serine,LCK,MAPK8,MAPT,MED1,MITF,MKNK1,MMP9,MTOR,MTORC1,MYC,MYOCD,MYRF,NADPH oxidase,NANOG,Nfat (family),NFATC4,NFE2…	3			0.171	5.73e-12	0.0051	AADAC,ABCA7,ABCF3,ABLIM3,ACO2,ACSF3,ACTL6A,ACY1,ADGRE1,ADIPOR2,ADSL,AGTRAP,AHCYL1,AHSP,AIP,AJUBA,AKAP1,AKR7A2,AKT1S1,ALDH2,ALG5,ALKBH5,AMBP,AMDHD2,AMIGO1,AMN,ANTXR1,AP1G2,AP1M2,AP1S1,AP2S1,APBA2,APBA3,ARFGAP1,ARHGAP27,ARHGDIA,ARHGDIG,ARHGEF5,ARPP19,ARRDC2,ASB6,ASF1B,ASPHD2,ATP5IF1,ATP6AP1,ATP6V1E1,ATP6V1F,ATPAF2,B2M,B4GALNT1,B9D1,BCAN,BCAP31,BCAR1,BCKDHA,BCL9,BCLAF1,BCS1L,BET1L,BMP8B,BOP1,BTC,BTF…	550 (93)	92
CREB3L3		transcription regulator	ADAM17,Akt,Alp,Ap1,AURKB,Calmodulin,CCND1,CDKN1A,CDKN1B,CEBPB,CREB3L3,CREBBP,CTNNB1,CYP19A1,disulfiram,DLX5,E2f,EGFR,EP300,ESR1,ESR2,ESRRA,estrogen receptor,EZH2,FGFR2,FOXC1,FOXO1,GATA1,GNAQ,HIF1A,HMGA1,HSF1,HTT,IKK (complex),INSR,Insulin,IRF1,IRF3,IRS1,JUN,KAT6A,L-serine,LCK,LEF1,MAP3K1,MAP3K8,MAPK1,MAPK8,MASTL,MDM2,Mek,MMP9,MTOR,MTORC1,NANOG,Nfat (family),NFAT5,NFE2L2,NGEF,NLRP3,NPM1,NQO1,NR4A1…	3			-0.041	5.81e-12	0.0069	ACO2,ACP2,ACSF3,ACTL6A,ADAR,ADARB1,ADCY5,ADGRG1,ADIPOR2,ADIRF,ADM,ADSL,AGFG2,AGPAT2,AGTRAP,AHSP,AIF1L,AJUBA,AKAP1,ALAD,AMBN,AMN,AMPD1,ANXA11,ANXA6,AP1G2,AP1M2,AP1S1,AP2S1,APBA3,ARF3,ARFGAP1,ARHGAP27,ARHGDIA,ARL2,ARPP19,ARR3,ASF1B,ASGR2,ASPHD2,ATP5F1D,ATP5MC1,ATP5PD,ATP5PF,ATP5PO,ATPAF2,B4GALNT1,B9D1,BAD,BANK1,BCAP31,BCL2L10,BCL9,BCR,BCS1L,BET1L,BID,BLM,BRPF1,BTC,BTF3,C15orf48,C19orf53,C5AR1,C7orf…	581 (103)	102
UVRAG		other	26s Proteasome,Akt,AKT1,AKT2,AMPK,Ap1,AR,ATF2,BAX,BTK,CCND1,CDKN1A,CEBPB,CHUK,Creb,CREB1,CTNNB1,EGFR,EIF4EBP1,ELK1,ERK,ERK1/2,ESR1,Focal adhesion kinase,FOXO1,FOXO3,GATA3,GSK3B,HIF1A,IKBKB,IKK (complex),IL10,IRF3,IRS1,ITGB1,Jnk,JUN,KCNIP3,KRAS,MAP2K1,MAP2K1/2,MAP3K11,Mapk,MAPK1,MAPK3,MAPK8,MAPT,MDM2,Mek,MTOR,MTORC1,MYC,NADPH oxidase,NFE2L2,NFkB (complex),NFKB1,NFKBIA,NOS2,NR4A1,NRAS,OXSR1,PDK1,PD…	3			-1.796	5.83e-12	0.0114	ABCA7,ABCC5,ABCF3,ABLIM3,ABR,ACAT2,ACKR2,ACP2,ACTL6A,ACTN2,ACVRL1,ACY1,ADA,ADGRG1,ADIPOR2,ADIRF,ADRM1,AGA,AGPAT2,AIP,AJUBA,AKAP1,AKR7A2,ALG5,ALKBH5,AMPH,ANTXR1,ANXA2,ANXA4,AP1G2,AP1M2,AP1S1,AP2S1,APBA2,APBA3,ARFGAP1,ARG2,ARHGAP27,ARPC3,ASF1B,ASNS,ATG9A,ATP5F1D,ATP5IF1,ATP5MC1,ATP5PF,ATP5PO,ATP6AP1,ATP6V1E1,ATP6V1F,B4GALNT1,B9D1,BAD,BANK1,BCAN,BCAR1,BCL9,BCS1L,BET1L,BOC,BOP1,BRF2,BTC,C12orf57,C16o…	600 (94)	93
ATE1		enzyme	ACACA,ADAM10,ADAM17,ANXA7,Ap1,APP,ATE1,ATF2,ATM,BTK,Calmodulin,CASR,CCND1,CDKN1A,CEBPA,CEBPB,CFTR,CHUK,CITED2,Ck2 alpha,Creb,CREB1,CREBBP,CREM,CRHR1,CSF1,CTNNB1,CYP19A1,CYTH2,DHCR24,DUSP1,EGLN,EIF2S1,EIF4E,EIF4EBP1,ELAVL1,ELK1,EP300,ERBB2,ERK,ERK1/2,ESR1,ETS1,FAS,Focal adhesion kinase,FOS,GAB1,GATA4,GLI2,GRIN1,GSK3B,Hdac,HIF1A,HRAS,HSF1,HSPB8,IKBKB,IKK (complex),ITGAM,ITGB1,ITGB3,Jnk,KAT5,KLF4,KR…	3	Inhibited		-2.774	5.93e-12	0.016	AADAC,ABCA7,ABCC5,ABCF3,ACAT2,ACSF3,ACTL6A,ACVRL1,ADAR,ADCY5,ADGRG1,ADIPOR2,ADM,ADSL,AJUBA,AKAP1,AKR7A2,AKT1S1,ALDH2,ALKBH5,ALKBH7,AMBP,AMPD1,AMPH,ANTXR1,ANXA11,AP1G2,AP1M2,AP1S1,AP2S1,APBA2,APBA3,APOF,ARAF,ARF3,ARF6,ARFGAP1,ARG2,ARHGDIG,ARHGEF5,ARPC3,ARRDC2,ASF1B,ASPHD2,ATF2,ATMIN,ATP5IF1,ATP5PO,ATP6V1F,ATPAF2,B4GALNT1,B4GAT1,B9D1,BAD,BAG3,BCAN,BCAP31,BCAR1,BCKDHA,BCL2L10,BCL2L12,BCL9,BCLAF1,BCS…	655 (151)	150
ORAI2		other	Akt,AKT1,Ap1,AURKB,CBLB,CCAR2,CCND1,CDK4/6,CDKN1A,CDKN1B,CEBPB,CHUK,Creb,CREB1,CREBBP,CTNNB1,CYP19A1,disulfiram,DLX5,E2f,EGFR,ELAVL1,EP300,ESR1,ESR2,estrogen receptor,EZH2,FOXC1,FOXO1,FOXO3,FOXO4,GATA1,GSK3B,HIF1A,Histone h3,HMGA1,HRAS,HSF1,HTT,IKBKB,IKK (complex),IRF1,IRF3,ITGAM,ITGB3,Jnk,KAT6A,LEF1,MAP2K1,MAP2K5,MAP3K11,MAP3K8,Mapk,MASTL,MDM2,Mek,MMP9,MTOR,MTORC1,MYC,MYOD1,NCL,Nfat (family),NFA…	3	Inhibited		-2.361	5.98e-12	0.0159	ABCA7,ABCF3,ACAT2,ACKR2,ACP2,ACSF3,ACTL6A,ACVRL1,ADCY5,ADGRG1,ADIPOR2,ADIRF,ADM,ADSL,AGA,AGFG2,AGPAT2,AGTRAP,AHSP,AIF1L,AIP,AKR7A2,ALKBH5,AMBN,AMPD1,ANXA11,ANXA4,ANXA6,AP1G2,AP1M2,AP1S1,AP2S1,APBA2,APBA3,ARF6,ARFGAP1,ARHGAP27,ARL2,ARPP19,ARR3,ASF1B,ASPHD2,ATG9A,ATP5IF1,ATP5PD,ATP6V1E1,ATPAF2,B4GALNT1,B9D1,BAD,BANK1,BCAP31,BCKDHA,BCL2L10,BCL9,BCS1L,BET1L,BID,BLM,BOC,BOP1,BRF2,BRPF1,BTC,BTF3,C15orf…	646 (123)	122
PKI-179		chemical drug	Akt,AKT1,AMBRA1,AMPK,BCL2L1,CRTC2,EIF4E,EIF4EBP1,ERK1/2,ESR1,FOXO1,HIF1A,HSF1,IRS,IRS1,IRS2,MAPT,MTOR,MTORC1,MYC,NFKB1,NR3C1,OXSR1,PDK1,PDPK1,PIK3CA,PKI-179,PRDM1,PRKAA,PRKCA,PRKCD,PTK2B,RHOA,RICTOR,RORC,RPS6KB1,RPTOR,SGK1,SIRT1,SMAD3,STAT1,STAT3,STAT5a/b,TFEB,TP53,VHL	3			-1.391	6.02e-12	0.0013	ABCA7,ABCF3,ACKR2,ACO2,ACP2,ACSF3,ACSS2,ACTL6A,ADAR,ADARB1,ADGRG1,AGPAT2,AGTRAP,AIP,AKAP1,AKT1S1,ALDH2,ALKBH5,ANTXR1,ANXA11,ANXA6,AP1G2,AP1S1,AP2S1,ARFGAP1,ARHGAP27,ASNS,ATF2,ATP5F1D,ATP5IF1,ATP5PD,ATP5PF,ATP5PO,ATP6AP1,ATP6V1F,ATP9A,ATPAF2,BAD,BAG3,BANK1,BCAP31,BCAR1,BCLAF1,BCS1L,BET1L,BNIP3,BOC,BOP1,BORA,CA9,CAMKK2,CARS1,CASP8AP2,CASQ2,CCAR1,CCNT1,CCT8,CD151,CD164,CD24,CD28,CDC45,CDK5RAP3,CDKN2…	497 (46)	45
PWT33597		chemical drug	Akt,AKT1,AMBRA1,AMPK,BCL2L1,CRTC2,EIF4E,EIF4EBP1,ERK1/2,ESR1,FOXO1,HIF1A,HSF1,IRS,IRS1,IRS2,MAPT,MTOR,MTORC1,MYC,NFKB1,NR3C1,OXSR1,PDK1,PDPK1,PIK3CA,PRDM1,PRKAA,PRKCA,PRKCD,PTK2B,PWT33597,RHOA,RICTOR,RORC,RPS6KB1,RPTOR,SGK1,SIRT1,SMAD3,STAT1,STAT3,STAT5a/b,TFEB,TP53,VHL	3			-1.391	6.02e-12	0.0013	ABCA7,ABCF3,ACKR2,ACO2,ACP2,ACSF3,ACSS2,ACTL6A,ADAR,ADARB1,ADGRG1,AGPAT2,AGTRAP,AIP,AKAP1,AKT1S1,ALDH2,ALKBH5,ANTXR1,ANXA11,ANXA6,AP1G2,AP1S1,AP2S1,ARFGAP1,ARHGAP27,ASNS,ATF2,ATP5F1D,ATP5IF1,ATP5PD,ATP5PF,ATP5PO,ATP6AP1,ATP6V1F,ATP9A,ATPAF2,BAD,BAG3,BANK1,BCAP31,BCAR1,BCLAF1,BCS1L,BET1L,BNIP3,BOC,BOP1,BORA,CA9,CAMKK2,CARS1,CASP8AP2,CASQ2,CCAR1,CCNT1,CCT8,CD151,CD164,CD24,CD28,CDC45,CDK5RAP3,CDKN2…	497 (46)	45
Mapk		group	ADAM10,Akt,AMPK,Ap1,AR,ATF2,BCL6,BMAL1,CCND1,CDKN1B,CEBPB,Creb,CREB1,DDIT3,DUSP1,EGFR,EIF4E,EIF4EBP1,ELK1,EPAS1,ERK,ERK1/2,ESR1,estrogen receptor,ETV5,Focal adhesion kinase,FOS,GATA2,GATA4,HIF1A,HSF1,Hsp27,JUN,L-serine,MAP2K1,Mapk,MAPK1,MAPK11,MAPK12,MAPK13,MAPK14,MAPK3,MAPK7,MAPK8,MAPK9,MAPT,Mek,MITF,MKNK1,MYB,MYC,NADPH oxidase,NCOA3,NEK2,NFE2L2,NFkB (complex),NFKB1,NOS3,NPM1,NR3C1,P38 MAPK,PGR,…	2			-1.709	6.04e-12	0.0189	ABCA7,ABCF3,ACAT2,ACP2,ACSF3,ACTL6A,ACY1,ADA,ADAR,ADGRE1,ADGRG1,AGPAT2,AGTRAP,AHCYL1,AKAP1,AKR7A2,AKT1S1,ALG5,ALKBH5,AMBP,AMDHD2,AMIGO1,AMPD1,ANTXR1,ANXA11,ANXA2,ANXA6,AP1G2,AP1S1,AP2S1,APBA2,APBA3,ARF3,ARFGAP1,ARHGDIG,ARHGEF5,ARPP19,ARRDC2,ASF1B,ATF2,ATP5IF1,ATP5MC1,ATP5PF,ATP5PO,ATP6AP1,ATP6V1F,ATPAF2,B4GALNT1,B9D1,BACE1,BAG2,BAG3,BANK1,BCAP31,BCLAF1,BCS1L,BET1L,BMP8B,BOC,BOP1,BTC,C12orf57,C15o…	604 (77)	77
MYO16		other	26s Proteasome,Akt,AKT1,Ap1,AR,ATF2,ATF6,AURKB,BAX,BTK,CBL,CBLB,CCND1,Cdc42,CDKN1A,CDKN1B,CEBPB,CHUK,CREB1,CREBBP,CTNNB1,CYP19A1,disulfiram,DLX5,E2f,EGFR,EIF2AK3,EIF4E,EP300,ERK,ERN1,ESR1,ESR2,estrogen receptor,EZH2,FOXC1,FOXO1,FOXO3,FOXO4,GATA1,GATA3,GSK3B,HIF1A,HRAS,HSF1,HTT,IKBKB,IKK (complex),IL10,IRF1,IRF3,ITGB1,Jnk,KAT6A,KCNIP3,KRAS,LEF1,MAP2K1,MAP3K11,MAP3K8,MASTL,MDM2,Mek,MKNK1,MMP9,MTOR,…	3	Inhibited		-3.803	6.08e-12	0.0167	ABCA7,ABCC5,ABCF3,ABLIM3,ABR,ACAT2,ACP2,ACSF3,ACTL6A,ACVRL1,ADCY5,ADGRG1,ADIRF,ADM,ADRM1,ADSL,AGA,AGFG2,AGPAT2,AGTRAP,AHSP,AIF1L,AIP,AKR7A2,ALG5,ALKBH5,AMBN,AMPD1,AMPH,ANXA11,ANXA4,ANXA6,AP1G2,AP1M2,AP1S1,AP2S1,APBA3,ARF6,ARFGAP1,ARHGAP27,ARHGDIA,ARL2,ARPC3,ARR3,ASF1B,ASPHD2,ATG9A,ATP5IF1,ATP5PD,ATP6AP1,ATP6V1E1,ATPAF2,B4GALNT1,B9D1,BAD,BANK1,BCAN,BCAP31,BCL2L10,BCL9,BCS1L,BET1L,BID,BLM,BMP8B,BOC…	664 (136)	135
alisertib		chemical drug	ABL1,ABL2,ACACA,AJUBA,Akt,AKT1,alisertib,AURKA,BRCA1,CAT,CDKN1A,CTNNB1,EGFR,ERBB2,ERK,ESR1,FADD,FGFR1,FGFR2,FGFR3,FOXO1,FOXO3,FOXO4,GSK3B,HNRNPK,Jnk,JUN,KDR,KIT,MAP2K1,MAP2K1/2,MAP3K11,MAPK1,MAPK3,MBD3,MET,MTOR,MTORC1,MYC,NFKBIA,NPM1,P38 MAPK,PAK2,PAX3-FOXO1,PKM,PPP1CA,PRKAA,RASSF1,RB1,RET,RPS6KB1,RPTOR,SIRT1,SMAD2,SRC (family),STAT1,STAT3,SYK,TGM2,TP53	3	Inhibited		-3.582	6.27e-12	0.002	ABCA7,ABCF3,ACAT2,ACSF3,ACSS2,ACTN2,ACY1,ADAR,ADARB1,ADGRE1,ADGRG1,AGTRAP,AIP,AKAP1,AKT1S1,ALKBH5,AMN,ANTXR1,ANXA2,ANXA6,AP1G2,AP1M2,AP1S1,AP2S1,ARFGAP1,ARG2,ASB13,ATG9A,ATP5F1D,ATP5IF1,ATP6V1E1,ATP6V1F,ATPAF2,B4GAT1,BAG3,BANK1,BCAP31,BCAR1,BCKDHA,BCL9,BCLAF1,BET1L,BID,BMP8A,BNIP3,BOC,BOP1,BRF2,C5AR1,CAMKK2,CAPNS1,CASP8AP2,CASQ2,CASTOR2,CAT,CCNB1,CCT8,CDC20,CDC25B,CDC40,CDC45,CDK1,CDK5RAP3,CDKN2A…	524 (60)	59
NYAP2		other	26s Proteasome,Akt,AKT1,Ap1,AR,ATF2,ATF6,AURKB,BAX,BTK,CBL,CBLB,CCND1,Cdc42,CDKN1A,CDKN1B,CEBPB,CHUK,CREB1,CREBBP,CTNNB1,CYP19A1,disulfiram,DLX5,E2f,EGFR,EIF2AK3,EIF4E,EP300,ERK,ERN1,ESR1,ESR2,estrogen receptor,EZH2,FOXC1,FOXO1,FOXO3,FOXO4,GATA1,GATA3,GSK3B,HIF1A,HRAS,HSF1,HTT,IKBKB,IKK (complex),IL10,IRF1,IRF3,ITGB1,Jnk,KAT6A,KCNIP3,KRAS,LEF1,MAP2K1,MAP3K11,MAP3K8,MASTL,MDM2,Mek,MKNK1,MMP9,MTOR,…	3	Inhibited		-3.803	6.3e-12	0.0167	ABCA7,ABCC5,ABCF3,ABLIM3,ABR,ACAT2,ACP2,ACSF3,ACTL6A,ACVRL1,ADCY5,ADGRG1,ADIRF,ADM,ADRM1,ADSL,AGA,AGFG2,AGPAT2,AGTRAP,AHSP,AIF1L,AIP,AKR7A2,ALG5,ALKBH5,AMBN,AMPD1,AMPH,ANXA11,ANXA4,ANXA6,AP1G2,AP1M2,AP1S1,AP2S1,APBA3,ARF6,ARFGAP1,ARHGAP27,ARHGDIA,ARL2,ARPC3,ARR3,ASF1B,ASPHD2,ATG9A,ATP5IF1,ATP5PD,ATP6AP1,ATP6V1E1,ATPAF2,B4GALNT1,B9D1,BAD,BANK1,BCAN,BCAP31,BCL2L10,BCL9,BCS1L,BET1L,BID,BLM,BMP8B,BOC…	664 (136)	135
NYAP1		other	26s Proteasome,Akt,AKT1,Ap1,AR,ATF2,ATF6,AURKB,BAX,BTK,CBL,CBLB,CCND1,Cdc42,CDKN1A,CDKN1B,CEBPB,CHUK,CREB1,CREBBP,CTNNB1,CYP19A1,disulfiram,DLX5,E2f,EGFR,EIF2AK3,EIF4E,EP300,ERK,ERN1,ESR1,ESR2,estrogen receptor,EZH2,FOXC1,FOXO1,FOXO3,FOXO4,GATA1,GATA3,GSK3B,HIF1A,HRAS,HSF1,HTT,IKBKB,IKK (complex),IL10,IRF1,IRF3,ITGB1,Jnk,KAT6A,KCNIP3,KRAS,LEF1,MAP2K1,MAP3K11,MAP3K8,MASTL,MDM2,Mek,MKNK1,MMP9,MTOR,…	3	Inhibited		-3.803	6.3e-12	0.0167	ABCA7,ABCC5,ABCF3,ABLIM3,ABR,ACAT2,ACP2,ACSF3,ACTL6A,ACVRL1,ADCY5,ADGRG1,ADIRF,ADM,ADRM1,ADSL,AGA,AGFG2,AGPAT2,AGTRAP,AHSP,AIF1L,AIP,AKR7A2,ALG5,ALKBH5,AMBN,AMPD1,AMPH,ANXA11,ANXA4,ANXA6,AP1G2,AP1M2,AP1S1,AP2S1,APBA3,ARF6,ARFGAP1,ARHGAP27,ARHGDIA,ARL2,ARPC3,ARR3,ASF1B,ASPHD2,ATG9A,ATP5IF1,ATP5PD,ATP6AP1,ATP6V1E1,ATPAF2,B4GALNT1,B9D1,BAD,BANK1,BCAN,BCAP31,BCL2L10,BCL9,BCS1L,BET1L,BID,BLM,BMP8B,BOC…	664 (136)	135
MS4A4A		other	Akt,AKT1,Ap1,AURKB,CBLB,CCND1,CDK4/6,CDKN1A,CDKN1B,CEBPB,CHUK,Creb,CREBBP,CTNNB1,CYP19A1,disulfiram,DLX5,E2f,EGFR,EP300,ERK1/2,ESR1,ESR2,estrogen receptor,EZH2,FOXC1,FOXO1,FOXO3,FOXO4,GATA1,GSK3B,HIF1A,HSF1,HTT,IRF1,IRF3,JUN,KAT6A,LEF1,MAP3K8,MAPK1,MAPK8,MASTL,MDM2,MMP9,MS4A4A,MTOR,MTORC1,NCL,Nfat (family),NFAT5,NFE2L2,NFKB1,NFKBIA,NFKBID,NGEF,NLRP3,NPM1,NQO1,NR4A1,NRF1,PDGFRB,PDX1,Pkc(s),PLCG1,P…	3			-0.245	6.3e-12	0.0164	ACAT2,ACP2,ACSF3,ACTL6A,ACVRL1,ADAR,ADARB1,ADCY5,ADGRG1,ADIPOR2,ADIRF,ADM,ADSL,AGFG2,AGPAT2,AGTRAP,AHSP,AIF1L,AIP,AJUBA,AKAP1,AKR7A2,AMBN,AMPD1,ANXA11,ANXA4,ANXA6,AP1G2,AP1M2,AP1S1,AP2S1,APBA2,APBA3,ARFGAP1,ARHGAP27,ARHGDIA,ARL2,ARPP19,ARR3,ASF1B,ASPHD2,ATG9A,ATP5PD,ATP6V1E1,ATPAF2,B4GALNT1,B9D1,BAD,BANK1,BCAP31,BCKDHA,BCL2L10,BCL9,BCR,BCS1L,BET1L,BID,BLM,BOC,BRF2,BRPF1,BTC,BTF3,C15orf48,C16orf74…	600 (99)	98
bilobalide		chemical - endogenous non-mammalian	26s Proteasome,Akt,AKT1,AKT2,Ap1,AR,ATF2,ATM,bilobalide,BTK,CASP2,CASP3,CCND1,CDKN1A,CEBPB,CHUK,Creb,CREB1,CTNNB1,DICER1,EIF4EBP1,ELK1,ERK,ERK1/2,ESR1,Focal adhesion kinase,FOXO1,FOXO3,GATA3,GSK3B,HIF1A,IKBKB,IKK (complex),IL10,IL18,IRF3,IRS1,ITGB1,Jnk,JUN,KCNIP3,KRAS,MAP2K1,MAP3K11,Mapk,MAPK1,MAPK3,MAPK8,MDM2,Mek,MTOR,MTORC1,MYC,NADPH oxidase,NFE2L2,NFkB (complex),NFKB1,NFKBIA,NOS2,NR4A1,NRAS,OX…	3			-1.966	6.32e-12	0.0113	ABCA7,ABCC5,ABCF3,ABLIM3,ABR,ACAT2,ACKR2,ACP2,ACTL6A,ACTN2,ACVRL1,ADA,ADGRG1,ADIPOR2,ADIRF,ADRM1,AGA,AGPAT2,AIP,AJUBA,AKR7A2,ALG5,ALKBH5,AMPH,ANKS3,ANTXR1,ANXA2,ANXA4,AP1G2,AP1M2,AP1S1,AP2S1,APBA2,APBA3,ARFGAP1,ARHGAP27,ARHGDIA,ARPC3,ASF1B,ASNS,ATG9A,ATP5F1D,ATP5IF1,ATP5PF,ATP5PO,ATP6AP1,ATP6V1E1,ATP6V1F,B4GALNT1,B9D1,BAD,BANK1,BCAN,BCAR1,BCL9,BCS1L,BET1L,BLM,BOC,BOP1,BRF2,BRPF1,C12orf57,C16orf74…	596 (96)	95
AIP	-4.389	transcription regulator	AHR,AIP,Akt,Ap1,APEX1,APOC3,ARNT,ATM,BAX,BCL2,BID,BIRC2,Calcineurin protein(s),CASP2,CASP3,CASP8,CAT,CEBPA,CYP19A1,CYP1A1,CYP3A4,CYP7A1,DICER1,EGFR,EIF2AK2,ERK,ERK1/2,ESR1,Focal adhesion kinase,HNF4A,IL18,IL22,Jnk,JUN,MAP3K1,MITF,MMP9,NFkB (complex),NFKBIA,NR1H3,NR3C1,PARP1,PDE4A,PI3K (complex),Pka,PKN1,PLA2G6,POU1F1,PPARA,PPARG,PRKCD,PRKN,PTEN,RAF1,RB1,SMAD2,SMAD4,STAT5a/b,STAT5B,Stat5b dimer,ta…	3	Activated		3.488	6.47e-12	0.0005	AADAC,ABCG2,ACAT2,ACO2,ACP2,ACSS2,ACTN2,ADA,ADARB1,ADGRE1,ADGRG1,ADM,AGPAT2,AKAP1,AKT1S1,AMDHD2,ANKS3,ANTXR1,ANXA2,AP1G2,AP1S1,AP2S1,ARAF,ARFGAP1,ARG2,ARHGDIA,ARHGEF5,ASNS,ATP5IF1,ATP5MC1,ATP5PO,ATP6V1F,B9D1,BAD,BAG2,BCKDHA,BCLAF1,BCR,BET1L,BLM,BRF2,BRPF1,BTC,BTNL2,C1orf74,C5AR1,CA9,CALB1,CALM1 (includes others),CAPNS1,CASP8AP2,CASQ2,CAT,CCNB1,CCNT1,CD151,CD28,CDC20,CDC25B,CDC45,CDH22,CDK1,CDK10,…	500 (64)	62
mirtazapine		chemical drug	ACSS2,ADAM17,ADRA1,AKT1,alpha2-adrenergic receptor,APP,ATF2,BCL6,CCND1,CCR2,Cdk,CDK5,CDKN1A,CEBPA,CEBPB,CEBPD,CLOCK,CNR1,Creb,CREB1,CREBBP,CREM,DNM1L,DRD2,DUSP1,EGR1,ELK1,ERBB2,ERBB3,ERBB4,ERK1/2,ESR1,ETS1,ETV1,ETV5,FOS,FOSB,FOXO1,GATA1,GATA4,GNAI3,GNAQ,HIF1A,HRH1,HTR2,HTR2B,HTT,IKK (complex),IL10,IRF1,ITGB1,Jnk,JUN,KCNJ2,L-serine,LMNA,LMNB1,MAP2K1,MAP3K11,MAPK8,MECP2,MED1,MEF2A,MEF2C,mirtazapine…	3			0.09	6.52e-12	0.0013	AADAC,ABCA7,ABCF3,ABLIM3,ACTL6A,ADGRG1,ADIPOR2,ADSL,AHCYL1,AHSP,AIP,AKAP1,AKR7A2,AKT1S1,ALDH2,ALKBH5,AMBP,AMDHD2,AMIGO1,AP1G2,AP1M2,AP1S1,AP2S1,APBA2,APBA3,APOF,ARAF,ARFGAP1,ARHGAP27,ARHGDIA,ARHGDIG,ARHGEF5,ARPP19,ARRDC2,ASB6,ASF1B,ASPHD2,ATP5IF1,ATP5MJ,ATP5PD,ATP6V1F,B2M,B4GAT1,B9D1,BANK1,BCAN,BCAR1,BCKDHA,BCLAF1,BET1L,BMP8B,BRF2,BTF3,C15orf39,C15orf48,C16orf74,C19orf81,C1orf74,CAMKK2,CARS1,CAST…	498 (111)	105
TRAF		group	26s Proteasome,ACACA,ADAM17,AHR,AKT1,Ap1,AR,ATF2,Ca2+,CASP2,CD274,CD40,CDKN1A,CDX1,CEBPA,CEBPB,Creb,CREB1,CSF2,CSN2,CTNNB1,DDIT3,DUSP1,EDN1,EGFR,EIF4E,ELK1,ERK,ESR1,estrogen receptor,ETV1,ETV5,FOS,FOXA2,FOXO1,FOXO3,GATA3,GATA4,GSK3B,HIF1A,IKBKE,IKK (complex),Ikk (family),IL10,IL1A,IL1B,IL6,IRF3,IRF4,IRF5,IRF7,ITGB1,KCNIP3,KRAS,LIMA1,MAP3K14,MAP3K7,MAP3K8,MAP4K4,MAPK1,MAPK3,MAPK7,MAVS,MDM2,MEF2C,M…	3			-1.973	6.58e-12	0.003	ABCA7,ABCC5,ABCF3,ABLIM3,ABR,ACTL6A,ADCY5,ADGRE1,ADIPOR2,ADIRF,ADRM1,AGFG2,AGTRAP,AHCYL1,AIP,AJUBA,AKAP1,AKR7A2,ALDH3B1,ALG5,ALKBH5,AMPH,ANGPTL6,ANXA2,ANXA4,AP1G2,AP1M2,AP1S1,AP2S1,APBA2,APBA3,APOF,ARAF,ARF3,ARF6,ARFGAP1,ARG2,ARHGEF5,ARPC3,ARRDC2,ASB13,ASF1B,ASIC3,ATF2,ATG9A,ATP5F1D,ATP5IF1,ATP5MJ,ATP5PF,ATP5PO,ATP6AP1,ATP6V1F,B4GALNT1,B9D1,BAG2,BBLN,BCAN,BCAR1,BCL2L10,BCL9,BCS1L,BET1L,BID,BLM,BM…	592 (136)	133
DNMT3B		enzyme	Akt,AKT1,AKT3,AR,CASP8,CCNE1,Cdc42,CDKN1A,CREB1,CTNNB1,DNA-methyltransferase,DNMT1,DNMT3A,DNMT3B,EGFR,EIF4E,ELK1,ERBB3,ERK1/2,estrogen receptor,FGF10,FOXO1,GSK3B,HIF1A,HRAS,IGF1R,IKK (complex),ITK,Jnk,MAP2K1/2,MAPK1,MAPK14,MAPK3,Mek,MTOR,MTORC1,NCOA3,NFkB (complex),NFKB1,NOS3,P38 MAPK,PI3K (complex),PTEN,PTK2B,PTPN6,RB1,RELA,RHOA,RPTOR,SHC1,SMAD2,SMAD3,SP1,SRC,STAT1,STAT3,STAT5A,STAT5a/b,STAT6,ST…	3			-1.311	6.78e-12	0.0018	ACAT2,ACO2,ACSF3,ACSS2,ACTL6A,ACTN2,ACVRL1,ACY1,ADA,ADAR,ADCY5,ADGRE1,ADIPOR2,ADM,AGFG2,AGPAT2,AHCYL1,AIP,AKAP1,AKT1S1,ALDH2,ALG5,AMPD1,ANTXR1,ANXA4,ANXA6,AP1M2,ARAP3,ARF6,ARG2,ARHGAP27,ARHGDIA,ASIP,ASNS,ATP5MC1,ATP5PD,ATP6AP1,ATP6V1E1,ATP6V1F,ATPAF2,B4GALNT1,BANK1,BCAP31,BCAR1,BCKDHA,BCL9,BCLAF1,BOC,BOP1,BRPF1,BTC,C12orf57,C16orf74,CALB1,CAMKK2,CAPNS1,CARS1,CASP8AP2,CASQ2,CASTOR2,CCAR1,CCNB1,CCN…	559 (62)	62
[truncated: 1,193 more rows]
