# Supplementary material for: RNAseq analysis of oocyte maturation from the germinal vesicle stage to metaphase II in pig and human
Source: PLoS One. 2024 Aug 9;19(8):e0305893. doi: 10.1371/journal.pone.0305893 (PMC11315340; doi:10.1371/journal.pone.0305893)
Supplement: S20 Table — (XLSX) [file pone.0305893.s020.xlsx]

## Sheet: Table S20
© 2000-2023 QIAGEN. All rights reserved.
S20 Table. Upstream regulators for MII versus GV stage oocytes in the human.
Upstream Regulator	Expr Log Ratio	Molecule Type	Predicted Activation State	Activation z-score	Flags	p-value of overlap	Target Molecules in Dataset	Mechanistic Network
HNF4A		transcription regulator	Inhibited	-2.291		2.19e-13	A1BG,AAR2,ABCC2,ABCF3,ABCG8,ACIN1,ACO1,ACO2,ACVR1,AIP,AK2,AKR1B1,ALDH2,AMACR,ANAPC10,APIP,ARG2,ARMC6,ARMT1,ASNS,ATF2,ATG4D,AVPI1,B9D2,BAD,BAZ1A,BCCIP,BCKDHA,BCS1L,BDH1,BOLA1,BRF2,BUD31,C11orf68,C22orf23,C2orf42,CATSPER1,CCNG2,CCNH,CCNT1,CCP110,CDC14A,CDC6,CDIPT,CDK1,CDK2AP2,CDK5,CDK8,CEBPB,CENPO,CETN2,CETN3,CIDEC,CIR1,CLDN12,CLPTM1,CLTA,CNN3,CNOT3,COA7,COASY,COMMD9,COPS7A,COPS7B,COQ3,COQ4,COX11,C…
DAP3		other	Activated	3.606	bias	9.32e-13	MT-ATP6,MT-ATP8,MT-CO1,MT-CO2,MT-CO3,MT-CYB,MT-ND1,MT-ND2,MT-ND3,MT-ND4,MT-ND4L,MT-ND5,MT-ND6
LONP1		peptidase	Activated	2.774		5.14e-12	ACADS,ASNS,C1QBP,CHAC1,CLPP,COX5A,EARS2,ECI1,ECSIT,GFER,HSPB1,MARS1,MDH2,MRPS22,MT-ATP6,MT-ATP8,MT-CO1,MT-CO2,MT-CO3,MT-CYB,MT-ND1,MT-ND2,MT-ND3,MT-ND4,MT-ND4L,MT-ND5,MT-ND6,MTERF2,OXCT1,S100A11,SSBP1,TFAM,TIMM23,TRAP1	42 (2)
COPS5		transcription regulator	Activated	4.707		1.44e-11	ADA,AEN,ANP32E,APAF1,ATRX,BRF2,CANT1,CBX1,CCNF,CCNT1,CENPF,CETN2,CHMP1A,DCK,DCTPP1,DDX39A,DTYMK,E2F1,ELL,FAM162A,GSDME,GTF2H5,GTF3C5,GUK1,H2AJ,H2AX,HMGB2,IER5,IL1A,KIF22,KIF5B,LBR,LDHB,MAD2L1,MARS1,MCM7,MKNK2,MPG,MTCH2,MYBL2,NAP1L1,NT5C,POLE4,POLR1H,POLR2E,POLR2G,POLR3C,POP7,RAB40C,RARS1,RFC2,RPA2,RRP8,S100A10,SAC3D1,SLC19A2,SLC7A5,SMC3,SUV39H1,TARBP2,TBRG4,TK1,TRAIP,UPF3B,VAMP8,VWA5A,WRN	444 (7)
actinonin		chemical reagent	Inhibited	-3.742	bias	5.29e-11	ASNS,CHAC1,MT-ATP6,MT-CO1,MT-CO2,MT-CO3,MT-CYB,MT-ND1,MT-ND2,MT-ND3,MT-ND4,MT-ND4L,MT-ND5,MT-ND6
MT-TM	3.897	other				7.75e-11	MT-CO1,MT-CO2,MT-CYB,MT-ND1,MT-RNR1,MT-RNR2,MT-TE,MT-TK,MT-TL1,MT-TM,MT-TP,MT-TQ,MT-TY
TP53		transcription regulator		1.168		2.67e-09	AATF,ABCA1,ABCB6,ABCC2,ABCG2,ACADS,ACO1,ACO2,ACSF3,ADA,AEN,AGTR1,AIFM2,AKR1B1,ALDOA,ANGPT1,ANKH,APAF1,APC,ARHGAP5,ASNS,ASTN2,ASXL1,ATAD2,ATG4B,ATG7,ATPAF2,BAD,BAG1,BAP1,BCL2L11,BCL6B,BOK,BRCA2,CARHSP1,CASP8,CCNB1IP1,CCNF,CCNG2,CCNK,CCS,CDC16,CDC6,CDK1,CDKN3,CDT1,CEBPB,CELSR3,CENPA,CENPE,CENPF,CENPK,CFLAR,CGREF1,CHD3,CHST12,CKAP2,CKB,CLPP,CLTA,CNN3,COL18A1,COL1A1,COQ3,COQ4,COQ5,COX11,COX5A,CPSF1,C…	405 (6)
ALKBH7		other	Activated	3.13	bias	2.94e-08	MT-ATP6,MT-CO1,MT-CO2,MT-CYB,MT-ND1,MT-ND2,MT-ND3,MT-ND4,MT-ND5,MT-ND6
NSUN3		enzyme	Activated	2.828	bias	3.97e-08	MT-ATP6,MT-CO1,MT-CO2,MT-CYB,MT-ND2,MT-ND4,MT-ND4L,MT-ND5
MT-TE	3.231	other				3.35e-07	MT-ATP6,MT-CO2,MT-CYB,MT-ND1,MT-ND4,MT-ND5,MT-ND6
CD 437		chemical drug		-0.608	bias	4.83e-07	AK2,AKR1B1,ALDOA,ARL2,ARPC3,CEBPB,CLIC1,E2F1,EEF2,EIF3D,EIF3G,EIF4A2,FTL,HADHA,HMGN2,HNRNPA1,KARS1,KPNA2,MEN1,MOB1A,MTCH2,NOP10,NPM1,PABPC1,PHYH,POLR2G,PSMF1,ROBO4,RPL10,RPL36A,RPL8,RPLP1,RPS2,RPS27,SAP18,SEM1,SET,SH3BGRL3,SNRPF,SNRPG,SSBP1,STOML2,SUMO1,TBL1XR1,TMEM258,TMSB10/TMSB4X,TUBA1B,UBL5,WDR45,YBX1
GSKJ4		chemical reagent		-0.392	bias	1.65e-06	FXN,IDH2,MRPL11,MRPL12,MRPL28,MRPL53,MRPS12,MRPS18A,MT-ATP6,MT-ATP8,MT-CO1,MT-CO2,MT-CO3,MT-CYB,MT-ND1,MT-ND2,MT-ND3,MT-ND4,MT-ND5,MT-ND6,MTFMT,PAM16,TIMM22,TIMM50,TOMM40,TRMT1
ST1926		chemical drug		-0.206	bias	1.83e-06	AK2,AKR1B1,ARPC3,ATP2B2,CEBPB,CLIC1,EEF2,EIF3D,EIF3G,EIF4A2,H2AZ1,HMGN2,KARS1,KPNA2,MEN1,MOB1A,MTCH2,NOP10,NPM1,PABPC1,POLR2G,PSMF1,ROBO4,RPL10,RPL36A,RPL8,RPLP1,RPS2,RPS27,SAP18,SEM1,SNRPF,SNRPG,SSBP1,TBL1XR1,TMEM258,TMSB10/TMSB4X,TRIR,UBL5,VAMP8,YBX1
MRPL12	-2.826	other	Activated	2.613	bias	2.4e-06	MT-CO1,MT-CO2,MT-ND1,MT-ND2,MT-ND6,MT-RNR1,MT-RNR2
MAP4K4		kinase	Activated	4.49	bias	1.42e-05	ACADS,ACO2,APIP,ATP6V0E1,CBLB,CEBPB,CHKB,COQ3,COQ5,COX11,DHODH,EIF4E2,GLUL,GOT1,GRHPR,GYS1,HADHA,HMGCL,IMPDH1,KYAT3,LDHB,NDUFV1,NT5M,OGDH,PEX19,PGM1,PHYH,PLA2G6,RPS6KB2,UCK1,UQCRC1
MRPL14		other		1.633	bias	1.77e-05	MALSU1,MT-CO1,MT-CO2,MT-ND1,MT-ND4,MT-ND6
HMGXB4	1.628	other		-1.038	bias	2.27e-05	CFLAR,CSRP1,ICAM1,IER5,IQGAP1,MOB1A,NFKB1,NOS2,PARP14,PIM1,RNF19B
GFM2		translation regulator	Activated	2.236	bias	2.37e-05	MT-ATP8,MT-CO2,MT-ND2,MT-ND5,MT-ND6
CLPB		transcription regulator	Activated	2.309	bias	5.77e-05	ACO2,CS,FH,IDH3B,LDHD,NDUFA10,NDUFA12,NDUFA13,NDUFA6,NDUFS2,SDHA,UQCRC1
miR-2392 (miRNAs w/seed AGGAUGG)		mature microRNA	Inhibited	-2.441	bias	6.37e-05	MT-CO1,MT-CO2,MT-CYB,MT-ND2,MT-ND4,MT-ND5
mir-2392		microRNA	Inhibited	-2.439		6.37e-05	MT-CO1,MT-CO2,MT-CYB,MT-ND2,MT-ND4,MT-ND5
miR-3648 (miRNAs w/seed GCCGCGG)		mature microRNA	Activated	3.402	bias	6.67e-05	ADA,AGAP1,AK2,ANTKMT,B3GALT6,CC2D1A,CHDH,CHTF18,CITED4,CLEC16A,DNMT1,EHMT1,H2AX,HAL,HSD11B1L,JUND,LZTS2,MAP1LC3B,MEPCE,SMARCD2,SSBP4,TENT4A,TLE2,TMEM125,TMEM161A,TRNP1,ZNF282,ZSWIM8
LRPPRC		other		0.378		7.13e-05	MT-ATP6,MT-CO1,MT-ND1,MT-ND2,MT-ND3,MT-ND5,MT-ND6
mannitol		chemical - endogenous mammalian		-0.684		8.34e-05	AKR1B1,AQP4,BCL2L11,COL1A1,FN1,HDC,ICAM1,MIOX,MPDZ
levodopa		chemical - endogenous mammalian		-0.645		0.000104	AIFM2,APBA2,ARG2,ATP2A3,BACH1,C18orf21,C1QTNF12,C2CD2L,CASK,CCNG2,CCS,CHAC1,CITED4,CMTM8,CTNNBIP1,CTSB,DAAM1,DDIT4L,DENND1C,DGAT2,DGKI,DNAJC2,EIF4EBP2,EIF6,EPOR,FAAP100,FADD,FAM3A,FDPS,FNIP1,FTL,GOLIM4,GPD1,GRB10,H2AX,HLA-A,HRAS,HVCN1,IGFBP2,IGFBP5,IPPK,IQGAP1,ITGB1BP1,KARS1,KCNC4,LGALS8,LMTK2,MFSD2A,MICAL1,MIEN1,MOB3A,MRPL33,MSMO1,MSRB1,MTERF2,MXD1,NAGLU,NAPRT,NDUFA8,NIT1,NPC2,PCED1A,PGM2L1,PGPE…
PTPRR		phosphatase	Activated	4.289	bias	0.000116	ASB6,CCDC92,DHRS3,DNMT1,DNMT3B,FAM50A,GPKOW,HRAS,KRT18,LENG1,MAD1L1,MED7,OSER1,PACS2,PACSIN3,PELI3,PEX14,PFKL,PQBP1,PUF60,SART1,SCO2,THOP1,TNFAIP1,UQCRC1,YJU2B
MALSU1	-2.768	other	Activated	2.236	bias	0.000128	MT-CO1,MT-CO2,MT-ND1,MT-ND4,MT-ND6
POLRMT		enzyme				0.000128	MT-ATP6,MT-CO1,MT-CYB,MT-ND1,MT-ND6
SLC25A5		transporter	Activated	2.236	bias	0.000128	MT-ATP8,MT-CO2,MT-ND2,MT-ND5,MT-ND6
MYCL		transcription regulator		-0.662	bias	0.00013	BCL2L11,BRF1,CCNK,CCNT1,FARSA,INO80,LUC7L3,MARS1,OXA1L,P2RX5,PARD6B,SAP18,SLC25A4,SNRPA1,SSB,THOC2,TIMM23,TOP1,UCK2,UCKL1,WDR74,WTAP,YIPF1
TWNK	-2.065	enzyme	Activated	3.148		0.000147	ASNS,MT-CO1,MT-CYB,MT-ND1,MT-ND2,MT-ND3,MT-ND4,MT-ND4L,MT-ND5,MT-ND6
cystemustine		chemical drug		1.633	bias	0.000172	PSMA5,PSMA6,PSMB5,PSMC1,PSMC2,PSMD4
PAPOLA		enzyme		1.98	bias	0.0002	MT-ATP6,MT-CO1,MT-CO2,MT-CO3
RB1		transcription regulator		-1.533		0.000209	ACO2,APAF1,ATAD2,ATF2,ATP1B1,ATR,BCKDHA,BCL2L11,BLM,CASP7,CASP8,CDC6,CDK1,CDT1,CELSR3,CENPK,CHRNA1,CNOT6L,COQ5,COX17,DCK,DDB2,DNMT1,DYNLRB1,E2F1,E2F7,EED,EHD3,EIF2S1,FAM86B1,FN1,FZD6,GEM,GHITM,GMFB,GMPS,GNAI1,GPRC5A,GPRC5C,GPS2,H1-0,H2AX,HMGB2,HRAS,ID1,IDH3B,IFNGR1,ITGAV,KRT18,LACTB,MAF,MCAT,MCM7,MRPL11,MRPL12,MRPL53,MRPL58,MUL1,MXD1,MYBL2,MYBPC1,NDUFA10,NDUFA13,NDUFA6,NDUFS2,NDUFV1,NFKB1,NIT1,PA…	464 (7)
2500002B13Rik		other		1.941	bias	0.000211	HINT1,MT-ATP6,MT-CO1,MT-CO2,MT-CO3,MT-CYB,MT-ND4,TFAM
asciminib		chemical drug		0.086	bias	0.000211	ATAD2,CDC6,DCTPP1,DNMT1,HSF1,MCM7,PRKDC,SMC3
EP400		other		-0.17	bias	0.000226	AGPAT2,CCNF,CDC6,CENPF,E2F1,E2F7,FOXM1,H2AZ1,HESX1,INCENP,MAPK12,MYBL2,PLK1,SKP2
CKAP2L		other		0.5	bias	0.000302	CDK1,CENPA,CENPE,CENPF,CKAP5,H2AZ2,KMT5A,MAD2L1,PLK1,PPP2R1B,PTTG1,SGO2,SPC25,TUBA1B,TUBB4B,UBE2C
ALKBH1		enzyme	Activated	2.828	bias	0.000357	MT-ATP6,MT-CO1,MT-CO2,MT-CYB,MT-ND2,MT-ND4,MT-ND4L,MT-ND5
SMYD1		transcription regulator				0.000383	ACO1,ACO2,BDH1,FH,GOT2,IDH3B,MT-CO1,MT-ND1,NDUFA10,NDUFA13,NDUFV1,OGDHL,OXCT1,PYGB,SDHA,UQCRC1
FBXW7		enzyme	Activated	2.926		0.000426	BCL2L11,CIDEC,COL1A1,CS,DGAT1,DGAT2,ECHS1,GPAM,HSPB1,MCAT,MT-ATP6,MT-CO1,MT-CO2,MT-CO3,MT-CYB,MT-ND1,MT-ND4,MT-ND4L,NOTCH4,PCCB,PRKN,WDR5	389 (4)
NOX4		enzyme		0.43		0.000481	BCL2L11,CDC42,COL1A1,CS,CTH,DES,EPAS1,FN1,GSTA1,H2AX,HAS2,ICAM1,POU5F1,RHOC,TFAM,TJP1
HAX1	-2.275	other		1.604	bias	0.000505	ABCG8,ACO2,CS,FH,IDH3B,LDHD,NDUFA13,NDUFA6,NDUFS2,OGDH,PRKD2,SDHA,STAR,UQCRC1
ibrutinib		chemical drug	Activated	3.772	bias	0.000559	ADAMTS14,ALDOA,ASNS,ATP6V0D1,ATP6V0E1,ATP6V1E1,BYSL,COX5A,DCTPP1,DHRS3,EPAS1,FARSA,GPI,H1-0,IMP4,ITGB1,MAP3K6,NDUFA8,NDUFV1,NECTIN1,NOP2,NPM1,PFKL,PLK1,POU2F2,RILP,RRP9,SLC19A1,SLC6A20,TBRG4,WDR74
TCOF1		transcription regulator		-0.447	bias	0.000639	AKR1B1,ARHGAP6,AZIN1,DDX42,EGLN3,FABP3,GALK1,GGT1,GMPR,GRHPR,IGF2BP3,IGFBP5,IQGAP1,PDRG1,PPIG,PPRC1,QRICH1,RGPD4 (includes others),RMI1,TBRG4,TULP4,UBOX5,UPF2,UTP4
methylselenic acid		chemical reagent				0.000642	ABCA5,ARID4A,ATAD2,B4GALT1,BACH1,BRCA2,CDC42,CDC6,CDK1,CDK10,CDK16,CDK2AP2,CDK5,CENPA,CENPF,CFLAR,DTYMK,E2F1,FN1,FOXM1,H1-0,HSD17B11,ID1,ING1,ITGB5,KIF20B,MAP2K1,MAPK8,MCM7,MEN1,MXD1,MYBL2,NFIL3,NFKB1,PLK1,POLA1,PPFIA1,RAB31,RAD9A,RPA2,STX7,TFDP1,TUBA3C/TUBA3D,TUBA4A,TUBB4B,ZNF165,ZNF217,ZNF274	428 (6)
STX18		transporter		-0.784	bias	0.000758	ADA,ARHGAP29,CEP131,CNTRL,DDB2,DPYSL3,ELL,ERCC3,GSDME,H2AZ2,ILF3,KIF20B,KIF3C,MPG,NCK2,NT5C,POLA2,POLE4,POLR3GL,RABGAP1,RPA3,SLIT3,SMAD3,SMARCC1,SUV39H1,YTHDC1
TFAM	1.98	transcription regulator		-0.954		0.000792	ACADS,ECHS1,FABP3,GNAT3,IZUMO1R,LDHB,METRNL,MT-ATP6,MT-CO1,MT-CO2,MT-CO3,MT-CYB,MT-ND1,MT-ND2,MT-ND3,MT-ND4,MT-ND4L,MT-ND5,MT-ND6,NPNT,SERINC2
KDM5A		transcription regulator	Activated	3.157	bias	0.000844	ACO2,ATP1B1,BCKDHA,CHRNA1,COQ5,COX17,E2F1,GHITM,IDH3B,ITGB1,MCAT,MRPL11,MRPL12,MRPL53,MRPL58,MUL1,MYBPC1,NDUFA10,NDUFA13,NDUFA6,NDUFS2,NDUFV1,NIT1,PIM1,TIMM22,TIMM50,TNNC1,TNNT1,UQCRC1
YARS2		enzyme		0.378	bias	0.000902	CLPP,COX5A,MT-ATP8,MT-CO2,MT-CYB,MT-ND6,UQCRC1
E2F4		transcription regulator		0.689		0.00105	ATRX,BCL2L11,CALM1 (includes others),CDC6,CDK1,CENPA,CENPE,CENPO,DIRAS3,E2F1,EFHC1,EIF2B2,EPAS1,FOXM1,H2AX,H2AZ1,HLTF,IER5,KIF22,MAD2L1,MTHFD1,MYBL2,NFE2L1,NPM1,PLK1,POLA1,POLA2,PRKDC,PRPSAP1,PTTG1,RABIF,RAD51,RFC2,RPA3,SNRPC,TEAD4,TK1,TMEM126A,TOP2B,UBE2C,UBE2T,UMPS,ZNF451,ZNF83
valproic acid		chemical drug		0.894		0.00106	AACS,ABHD5,AKR1B1,ALOX12,ATAD2,ATM,ATP2A3,B4GALT1,BAG1,BCL2L11,BSPRY,C1QTNF6,CASP8,CDS2,CENPM,CITED4,CRAT,CTSB,DBI,DICER1,DPM2,EDN1,EIF2S1,ETV6,FDPS,GLUL,GPAM,GREB1,H3C8,HNRNPA1,ICAM1,IL1A,ING1,JUND,LAGE3,LBR,LIMA1,LOXL3,MAD1L1,MRPS2,MSMO1,MTHFR,MVK,NARF,NPC2,NSDHL,OSBPL8,POU5F1,PPP2R2D,PPRC1,PRKCZ,PSMA2,PSMA5,PSMA6,PSMB5,PSMB6,PSMC1,PSMC2,PSMC3,PSMC5,PSMD13,PSMD14,PSMD4,PSMF1,RARA,RAX,RCL1,RHNO1…
EIF4E		translation regulator	Inhibited	-2.235	bias	0.00111	ATR,BAD,BIRC6,CDT1,CEBPB,CHMP1A,DDX56,DEDD,DEDD2,DGUOK,EGLN2,EIF4EBP1,FN1,FOXM1,GPS2,HLA-A,HMOX2,HRAS,IL1A,LOC102724594/U2AF1,LSM10,LSM7,NCK2,NOP10,NOS2,PIM1,POMC,POP7,PRL,PRPS1,RHOG,RPS13,SERTAD1,SIVA1,SKP2,SNRPA,STK25,SVIL,TRIP6,TXNL4B,U2AF2,UBE2C,ZPR1
GABA		chemical - endogenous mammalian		0.471	bias	0.00116	ACVR1B,AMACR,ANAPC10,AP1S2,ATP1B1,ATP2A3,ATP2B2,ATP6V1E1,CASP8,CCL25,CDIPT,CHPF,CNOT3,COASY,COX17,COX5A,CPSF1,CTNNBL1,DAAM1,DCP2,DDX39B,DOLK,EEF1A2,EIF2AK4,EIF2S3,EIF4A2,EIF5B,FN1,GMPR2,GMPS,GYS1,HERC3,IDH2,LMAN1,LTA4H,MAN2A1,MTHFD1,NDUFA12,NT5M,NTRK2,OXSM,PABPN1,PCCB,PDXK,POLR3C,PRKN,PRPF18,PSEN1,PXMP4,RPIA,RPL27,RPL30,RPLP0,RPS18,RPS2,RPS28,RPS29,SEC61G,SEC62,SHC1,SMPD3,SMS,SRSF9,SSH3,THOC5,TOB…
CLPP	-1.979	peptidase	Activated	3.441	bias	0.00118	ACADS,ACO2,ALDH2,ALDOA,CRAT,CS,ECI1,FH,HADHA,IDH2,IDH3B,MDH2,OGDH,PRDX3,SAMM50,SDHA,SLC25A4,TFAM,UQCRC1
MYBL2	-3.017	transcription regulator		0.827	bias	0.00121	BCL2L11,CCNG2,CDK1,CENPE,CLTA,FOXM1,ID1,IGFBP5,IMPDH1,IQGAP1,ITGB1,MAD1L1,MYBL2,PLK1,UBE2C
PTEN		phosphatase		-0.095		0.00132	ACO2,ADAMTS14,AGFG1,ANGPT1,ARHGAP5,ARID2,BCL2L11,BEX1,CASP7,CDK10,CEBPB,CELSR3,CENPS/CENPS-CORT,CHD1,CLDN12,CLTA,CNN3,COL18A1,COL1A1,COX5A,CS,CSRP1,CTNNBL1,CTSB,CUL4A,DAAM1,DHRS11,DIABLO,DYRK1A,E2F1,EDN1,EED,EIF2S1,EIF4EBP1,EPAS1,EZH1,FAM220A,FDPS,FN1,FNDC10,FOXM1,FZD6,GALK1,GCAT,GGT1,GPM6A,GPRC5C,GRB10,GTF2A1,GTPBP6,GYS1,HADHA,HDDC2,HMGN1,IDH2,IDH3B,IFT20,IFT27,IGFBP2,IGFBP5,IGFBP6,IL23A,ING4,IT…	464 (7)
HSF1	-1.723	transcription regulator		0.195		0.00152	AMZ1,ANXA11,ATAD2,ATG7,BCL10,CCT7,CDC6,CDK1,CEBPB,CENPA,CFLAR,CHD3,COL18A1,DCTPP1,DEDD2,DHX34,DNAJA4,DNAJB1,DNMT1,EIF4A2,FKBP4,FOXM1,GREB1,HSF1,HSPA4,HSPB1,ICAM1,ITGB5,LINC01016,MCM7,NFKB1,POLA2,POU5F1,PRKDC,RBM23,SGO2,SHC1,SLIT3,SMC3,SPHK2,SPR,SSBP1,STAR,SYCE1,TEX15,THBS2,ZFAND2A,ZNF473	426 (7)
MCC	-2.159	other				0.00168	ATR,PARP1,RAD51
PRDX4	1.593	enzyme				0.00168	ICAM1,MAPK8,NOS2
ZFX		transcription regulator				0.00168	FZD6,SKP2,ZNF32
LARP1		translation regulator	Inhibited	-4.359	bias	0.0017	EEF2,HNRNPA1,PABPC1,RPL10,RPL27,RPL28,RPL30,RPL36A,RPL8,RPS11,RPS13,RPS14,RPS18,RPS19,RPS2,RPS27,RPS28,RPS29,RPS4X,RPS9
ammonium		chemical - endogenous mammalian		1.947		0.00211	ARPC3,BCL2L11,CTH,CTSB,CUL5,ECI1,FAM162A,GSN,ITGB1,KIF5B,MCTS1,METTL18,MYBPC2,NPC2,PABPN1,PDXK,PPM1G,PSMC5,PSMD14,PTRH2,PUF60,QDPR,REXO2,RNH1,RRP9,SLC25A4,SLCO4A1,SPARC,STX7,TBCA,TENT5B,TNPO1,TTC30B,TXNL4B,UTP18,WDR5B,ZEB2,ZNF341
pCPT-cAMP		chemical - kinase inhibitor		1.816	bias	0.0022	ABCA1,MT-ND1,MT-ND2,MT-ND3,MT-ND4,MT-ND4L,MT-ND5
IFRD1		other		-0.664		0.00232	CTH,DES,DGAT1,DGAT2,LAMA2,NDUFA6,PTTG1,SEM1,TK1,TOR2A
CCNK	1.681	kinase		0.323	bias	0.00232	ATR,POLA2,ROGDI,RPA2,SMARCC2,SMARCD3,SNAPC5,TAF15,UBE2T,UTP14A
UBQLN2		other		-0.314		0.00241	DESI1,EPB41L5,LAMB1,PEG10,PSMA5,PSMA6,PSMB6,PSMC3,PSMC5,PSMD13,PSMD14,PSMD4,SLC35F6,TRIM32
GAC0001E5		chemical reagent		0.471		0.00246	ASNS,GLUL,GOT1,GOT2
l-asparaginase		biologic drug		1.242	bias	0.00248	ASNS,CDC6,CDK1,CENPA,CENPF,CENPM,CENPS/CENPS-CORT,E2F7,FDPS,GINS2,INCENP,KIF20B,KIF22,KNL1,MAD2L1,MSMO1,MYBL2,NSDHL,PLAGL1,PLK1,RAD51,RHOC,RMI2,SPC25,UBE2C
1,2-dithiol-3-thione		chemical reagent	Inhibited	-2.684	bias	0.00285	ACTG1,AKR1B10,ALDOA,APBA3,C5,CCT7,CELA1,CLPP,DAD1,DDX39B,EIF2S1,EIF3D,EIF3G,EIF6,ETV6,GAS2,GNA11,GSTA1,GSTP1,HAX1,IKBKG,LGALS8,MSMO1,NCKAP1,P2RX4,PSMA2,PSMA5,PSMA6,PSMB5,PSMB6,PSMC1,PSMC2,PSMC3,PSMD13,PSMD14,PSMD4,RARS1,RPLP0,XBP1
CST5		other		0.577		0.00288	ARHGAP29,ATR,C17orf49,CHD3,COPS7A,CTSB,DNAJA3,DNAJB4,DR1,EDC3,EIF2B2,EIF5B,EXOC3,FAM133B,GAR1,GEMIN7,GPRC5A,GTPBP10,IQGAP2,ITPRID2,LIMD2,MALSU1,MAP1S,MRM3,NAV3,NOP10,NOP2,NUDT16L1,PABPN1,PPIC,PPL,PUF60,PYGB,RRP15,S100A11,SCAF11,SNF8,SPOUT1,SRSF9,STEAP1,STN1,TAF1,TBL3,TOMM40,UTP14A,UTP18,VASP,VPS25,VTI1B
MXD1	1.894	transcription regulator		0.943	bias	0.00304	ACO2,CDK1,CENPE,CENPF,EDN1,HAVCR2,IDH2,IFNGR1,KARS1,MXD1,NDUFA10,NOP2,NOTCH4,OXA1L,RARS1,RPL30,RPS13,RPS2,TOP1
NUPR1		transcription regulator		-1.427		0.00304	AEN,ANP32E,ARMC7,ATPSCKMT,ATR,AVPI1,BLM,C8orf58,CARMIL1,CCNF,CEBPB,CEP97,COL1A1,CTPS2,CTU1,CYB5B,DNMT3B,DNTTIP1,ETV6,FAM120B,FAM162A,FHL2,GMEB1,GPSM2,GTF3C2,H2AC12,HLTF,HSPA2,IGF2BP3,KAT5,KNL1,KXD1,LBR,LOC102724428/SIK1,MAP1LC3B2,MKKS,MMD,MTFMT,MXD1,NAA40,NCKIPSD,NFIL3,NRBF2,NRSN2,OSER1,PAGR1,PARP1,PFKFB4,PIM1,PLK1,PMPCA,POLA2,PPWD1,PRL,RAB38,RAD51,RASAL2,RCL1,RIMKLA,RMI1,RNF19B,SAFB,SAMD4A,SERF1…
NFYB		transcription regulator				0.00308	ABCG2,APC,B9D2,BCL2L11,BRF1,CCSAP,CCT6B,CDK1,CDS2,CENPF,CILK1,COL1A1,CTC1,DGKI,EMC6,EMX2OS,EPAS1,FBXO42,FEZF2,FIZ1,FRYL,GLA,GPAM,H2AJ,HCCS,HMGB2,HNRNPA1,IFFO1,MVK,PAQR5,PLK1,PTTG1,PXMP4,RAD51,RIMBP2,SDF2,SLC25A28,SLIT3,SNAPC1,SON,TBC1D22A,TJP1,TTLL9,TXNDC12,USP13,VPS52,ZNF524,ZNF610
PTP4A1		phosphatase		0.453		0.00316	ACTR2,ALDOA,APC,B3GNT2,DNAJB1,EEF1A2,EEF2,EIF6,FKBP1A,GMPS,GSTP1,HRAS,LAMA2,LRATD2,MAPK8,PPP1R12A,PTP4A3,RNFT1,SDHA,SLC35G2,SMS,SOS2,SPARC,SYCP2,TMEM267
CLOCK	2.125	transcription regulator	Activated	2.132		0.00351	ACVR2B,ANKRD12,BLTP2,C1QBP,CBFB,CCNT1,CLOCK,COMMD2,CTPS2,DR1,E4F1,EFHC1,ESYT1,FAAP20,FZD6,GAS8,GCC2,HAS2,HIPK3,ICAM1,ID1,IGFBP5,IKBKE,KAT5,LGALS8,LRATD2,MAPK8,MEGF10,MEN1,MKNK2,MSMO1,NFIL3,OXSR1,POMGNT1,PPIF,PRDX3,RABGAP1,RSPH3,SLC39A12,SMARCD2,SOS2,TBRG4,TNFAIP1,UHMK1,WNK1,ZDBF2
5-fluorouracil		chemical drug	Inhibited	-2.478		0.00379	ACVR1B,AEN,ALDOA,BCL2L11,CDK1,CFLAR,CSTB,DDB2,E2F1,ECHS1,EEF2,EIF1,EIF3G,FBL,FDPS,FKBP1A,GOT2,GSN,HADHA,HNRNPA1,HRAS,IDH2,IER5,IL1A,JAG2,KARS1,MAD1L1,MT-CO1,MT-CO2,MT-ND3,MT-ND4,MT-ND4L,MT-ND6,MXD1,OAZ1,OSGIN1,POLR2B,PSMA6,PSMB5,RAD9A,RHBDF2,RNF19B,RPL10,RPL30,RPS13,RPS27L,RPS28,RPS29,RPS4X,RRP8,SKP2,SMS,SNRPE,SNRPF,SNRPG,SSB,STOM,SUB1,TMSB10/TMSB4X,TNFRSF12A,UBE2C,YBX1	438 (7)
PHF12		transcription regulator		1.897	bias	0.00388	DDX56,GTPBP10,H2AX,IMP4,NOP2,PIN4,RRP9,TBL3,UTP20,WDR12
imipramine blue		chemical drug		-0.875		0.00388	CCNB1IP1,CCNF,CENPA,CENPE,CENPF,CENPK,CYP4B1,FOXM1,PLK1,SKP2
niacinamide		chemical - endogenous mammalian		0.828		0.00449	CCNG2,CCNT2,CDK5,CDKN3,CNNM2,E2F1,EED,FH,H2AZ1,ICAM1,MT-CO1,MT-CO3,NNMT,NOS2,PARP1,PINX1,SHC1,SIRT1,TIMM23,UBE2F,UTP4	414 (7)
epicatechin		chemical drug		-0.138		0.00449	ACTG1,AGPAT2,AP3S2,COL1A1,DGAT2,DYRK2,EXOSC2,H4C12,IMPDH1,LAMB1,LGALS12,MAPK12,NNMT,NOS2,PTPN11,RPUSD1,SLC27A2,SPARC,TMEM102,TRIM45,ZNF18
ONECUT1		transcription regulator				0.00477	A1BG,ABCA8,ABCC2,ACVR1,AGTR1,APIP,ARMC6,ARMT1,ATG101,BCKDHA,CIR1,COPS7A,DDB2,E2F1,EED,FADS3,GLA,HABP2,HESX1,HMGB2,HNRNPR,IFT74,IRF6,ITGAV,LUC7L3,MGST3,NEK6,OGFR,OTUD6B,PFKL,PMEL,PON1,PPFIA1,RBM23,RPAIN,RPLP1,SMARCC1,SPAST,TAOK3,TM2D1,TMEM126B,TMEM161A,TRMT12,TRPC4AP,TTI2,TXNDC12,VWA5A,WDR12,WDR5B
torkinib		chemical drug		1.316		0.005	BLM,CCNB1IP1,CCNF,CDC6,CFLAR,CUL5,DYRK4,EDN1,FANCM,GINS2,H2AX,H2BC18,HAS2,HEXIM1,ID1,KNL1,KPNA2,MXD3,PARP1,PDLIM2,PIM1,POLA2,PPIF,RAD51,RFC2,SGO2,SIRT1,SKP2,TAFAZZIN,TFDP1,TK1,TNFAIP8L1,UBE2T,ZNF296
H1-6		other	Inhibited	-2.065		0.0053	AGTR1,CAMSAP3,CANT1,CDC6,COPS7B,DEGS2,FDPS,FKBP4,GLUL,GPM6A,HSPA4,IRGM,MARS1,PARVA,PCCB,PPFIA3,RNF113A,SGF29,TMEM53
H1f1		other	Inhibited	-2.065		0.0053	AGTR1,CAMSAP3,CANT1,CDC6,COPS7B,DEGS2,FDPS,FKBP4,GLUL,GPM6A,HSPA4,IRGM,MARS1,PARVA,PCCB,PPFIA3,RNF113A,SGF29,TMEM53
NRIP1		transcription regulator		0.706		0.00533	ACO2,AIFM2,CCNG2,CDC6,CDK1,CYP4B1,FABP3,HAS2,LDHB,MMD,PDK2,PRL,SLC25A19,SLC36A2,STAR,TK1	389 (4)
PPARGC1A		transcription regulator		-1.886		0.00534	ACO2,APAF1,BDH1,BLM,CALM1 (includes others),CASP8,CEBPB,COX5A,CS,DGAT1,DR1,EDN1,ELMO1,EPAS1,FABP3,FANCG,FDPS,FH,GFRA1,GOT2,GPAM,HMGCL,ICAM1,IGFBP5,IGFBP6,IL1A,ISM1,ITGB1,ITGB1BP1,KYAT3,LAMA2,LAMB1,LDHB,MAP2K6,MDH2,MSMO1,MT-CO1,MT-CO2,MT-ND1,NDUFV1,NFKB1,NR1H3,NSDHL,OGN,OXCT1,PACSIN2,PDE6D,PDK2,PHYH,PRDX3,RDH14,RPA3,SCO2,SDHA,SIRT3,SIRT5,SLC19A1,SLIT3,SMAD3,SMC5,ST8SIA1,STAR,TCHP,TFAM,TIGAR,TIMM22…	452 (8)
SIGLEC8		transmembrane receptor		-1.508	bias	0.00572	BATF3,CSTB,EGLN3,FAM162A,FTL,MIEN1,MRPL54,PFKL,RPS14,RPS27L,UQCC2
PHGDH		enzyme	Activated	2.236	bias	0.0059	MT-ATP8,MT-CO2,MT-ND2,MT-ND5,MT-ND6
CHFR		enzyme				0.00613	KIF22,PARP1,PLK1
carotuximab		biologic drug				0.00613	NFE2L1,SIRT1,TFAM
NUP98-HOXD13		fusion gene/product				0.00613	H2AX,LIG4,PRKDC
SREBF1		transcription regulator		1.462	bias	0.00627	AACS,ABCA1,ACADS,AGMAT,ALDOA,ALOX12,C7orf25,CEBPB,CSRP1,CTH,DBI,FABP3,FDPS,FN1,GPAM,IL1A,KCNA2,MDK,MIOX,MSMO1,MT-ATP6,MT-ATP8,MT-CO1,MT-CO2,MT-CO3,MT-CYB,MT-ND1,MT-ND2,MT-ND3,MT-ND4,MT-ND4L,MT-ND5,MT-ND6,MVK,NDUFS2,NFIL3,NOS2,NPC1,NR1H3,NSDHL,PICK1,PLA2G6,PMPCA,RPLP0,RPS27,SMPD1,STAR,TNNI1	402 (4)
E2f		group		-1.294	bias	0.00683	CDC6,CDK1,CENPO,DLEU1,DLEU2,DNMT1,E2F1,EFHC1,EPAS1,GINS2,HNRNPA1,ITGB1,MAD2L1,MIR17HG,MTHFD1,MYBL2,POLA1,POLA2,POMC,RAD51,RPA3,SNRPC,TMEM126A,TMEM126B,UBE2C	403 (5)
ANGPT2		growth factor		0.042	bias	0.00698	ABCA1,ADA,AGTR1,APIP,BAG1,BCL2L11,BCR,CCT7,CDC27,CEBPB,CFB,COL18A1,COL1A1,CRYBB3,DBNL,DNAJB4,EDN1,EIF1,FKBP4,FN1,HSPA2,HSPA4,ICAM1,KPNA2,LIG4,MAP2K1,MAP4K5,MAPK12,NCOA2,PGAP1,POLA1,RFC2,RPA2,RPA3,SMYD5,THBS2,TNFRSF12A,TOP1,TRAF3IP2
ATP5IF1		other				0.00711	AACS,ACAD9,ACADS,ACSF3,DBI,ECHS1,ECI1,FABP3,HADHA,LDHB,NDUFV1,OXCT1,PCCB,PRDX3,SDHA
CPT1B		enzyme		-0.291		0.00746	AGPAT2,CBLB,COX17,COX5A,CS,DBI,DGAT2,EGLN3,EIF4E2,EIF4EBP1,EPAS1,FABP3,FH,FLOT2,GPAM,HADHA,MAP2K1,MAPK8,MKNK2,NDUFA10,NDUFA6,NDUFA8,NDUFS2,NDUFV1,OGDH,PHKG2,PIK3CD,PPP1CB,PRKAG1,PRKAR2B,PRKCZ,PYGB,RPS6KB2,SDHA,SHC1,SHC2,SOS2,TRIP10
LMNA		other		-0.152		0.00759	AIFM2,BAMBI,C8orf48,CAAP1,CASP8AP2,CCNG2,CCP110,CD38,COL1A1,DES,DNAJC19,E2F1,EDN1,ENTPD1,FN1,FNIP1,FUT4,H3-3A/H3-3B,HIVEP1,IER5,IGF2R,ISG20,JUND,KLF7,KRT18,LYSMD3,MT-ATP6,MT-CO1,MT-CO2,MT-CO3,MT-ND1,MT-ND3,MT-ND6,NDST2,NPC1,NUFIP2,PLXDC2,POGZ,PPCDC,PPM1H,RCCD1,RESF1,RICTOR,SDHA,SMARCC2,TIMM23,TMEM183A,TOP1,WDR33,ZMYM2	147 (3)
TFDP1	1.771	transcription regulator		-0.02	bias	0.00765	APAF1,ATM,CASP7,CASP8,CDC6,CDK1,E2F1,MYBL2,PRKN,PTTG1	405 (6)
imatinib		chemical drug		-1.978		0.00773	ATP1B1,ATP2B1,ATP6V0D1,BCL2L11,BCR,BIRC6,CASP7,CASP8,CCNH,CDC42,CEBPB,CFLAR,CHD1,COL1A1,DEDD2,EPAS1,FN1,GYPE,HRAS,HSPA2,ID1,KAT5,KLF1,LIG4,LSM10,MAD2L1,MCM7,MKNK2,MT-ND6,NDUFA12,NDUFA13,NDUFA6,NDUFA8,NDUFS2,NFE2L1,NPM1,PIK3R4,PIM1,PLK1,PPIF,PTPN11,PTTG1,RAB31,RAD51,RAP1A,RASA2,RASA4,SIRT1,SKP2,SMNDC1,SMPD1,SNRPE,SNRPF,SNRPG,SON,SRSF6	433 (7)
GnRH analog		biologic drug		1.089		0.0078	ACOT7,ANXA11,AP3S2,ATP6V1E1,CASP8,CCP110,CDK1,CDK16,CDK5,CENPF,CETN2,CLOCK,CLTA,CNPY3,CTNS,CUL5,CUX1,DVL1,DYRK4,EIF2B2,EIF4EBP1,FADD,FBLN5,FKBP1A,FN1,GATD3/LOC102724023,GPSM2,HDDC2,HELZ,HINT1,HSPA2,KLF7,MED24,NTRK2,OGFR,PABPC1,POLR2E,PPIG,PPOX,PSMA6,PSMD13,RARA,RBMS2,RFPL3S,RNF113A,RPA2,SDF2,SRI,TAF15,TFDP1,TYK2,VEGFB,VPS52,ZBTB1,ZSWIM3
KLF17		transcription regulator				0.00782	CCL24,CCL28,FN1,ID1,IL23A,TJP1
N1,N11-diethylnorspermine		chemical drug	Inhibited	-2.449		0.00782	MT-CO1,MT-CO2,MT-ND3,MT-ND4,MT-ND4L,MT-ND6
citarinostat		chemical drug	Activated	2.333		0.00823	AEN,COA7,PDE7A,PPRC1,RARA,RCL1,SRF,TNFRSF12A,ZYX
KISS1		other		1.45		0.00859	GSTP1,MT-ND2,MT-RNR2,NFE2L1,NTRK2,POMC,RABEP2,TFAM
geldanamycin		chemical drug		0.309		0.00928	AIP,AKR1B1,APAF1,BRI3,CASP8,CCNT1,CDC42,CDK1,CDK5,CFLAR,CNP,CUL5,DBH,DNAJB1,DNAJC1,DNMT1,DRG1,EIF1AD,EIF2S1,FADD,FKBP4,GRK2,GSTP1,H2AX,HLTF,HRAS,HSF1,IGF2R,IKBKG,ITGB1,KNL1,KPNA2,NFKB1,NOS2,NPM1,NTN1,PARP1,PLK1,PSMC3,SAFB,SFMBT2,STIMATE,TACR1,TNRC6A,TNRC6B,TRAP1,TRIM32,ZYX	449 (8)
metribolone		chemical reagent	Inhibited	-3.486	bias	0.00949	ABCB6,ABHD2,ALDOA,ANKH,ARG2,ATP1B1,ATP6V0D1,ATP6V0E1,ATP6V1E1,ATR,B3GALT6,B4GALT1,C14orf28,CDC6,CFLAR,CHPF,COX17,COX5A,DBI,EAF2,ECHS1,EDEM3,EIF5,FDPS,FH,FHL2,FLVCR2,GOT1,GOT2,GPI,GREB1,GRHPR,H1-0,H2AZ1,HERC3,IDH2,IGFBP5,IQGAP2,ISG20,KAT5,KMT5A,KRT18,LMAN1,MAF,MARS1,MDH2,MGST3,MRPL15,MRPS22,NCOA2,NDUFA6,NDUFA8,NDUFS2,NNMT,NOS2,NSDHL,OXA1L,PAXIP1,PFKL,PHYH,POLR3K,PRPS1,PTPN21,PYGB,REEP6,RLN2,SCAP,S…
arsenic trioxide		chemical drug		-0.642		0.00986	ATP1B1,ATP2B1,ATP6V0D1,BACH1,BAD,CASP7,CASP8,CCNH,CDC42,CDK1,CFLAR,CTH,DEDD2,DNMT1,EPAS1,FDPS,FN1,GGT1,GLRX,GYPE,H2AX,HRAS,HSPA2,ITGB1,KAT5,KEAP1,KLF1,MAF,MCM7,MKNK2,MSMO1,MT-ND6,NDUFA12,NDUFA13,NDUFA6,NDUFA8,NDUFS2,NFE2L1,NOS2,NPM1,PIK3R4,PIM1,PPIF,PTPN11,PTTG1,RAB31,RAP1A,RASA2,RASA4,SIRT1,SKIL,SMNDC1,SON,SUMO1,XBP1	429 (7)
sirolimus		chemical drug		-0.996		0.0102	ABHD11,ADA,ASNS,ATG7,BAG1,BCKDHA,BCL2L11,BEX1,CCNF,CDA,CDK1,CDK8,CEBPB,CFB,CFLAR,CLIC1,COL1A1,CRAT,DAD1,DDX56,DES,DGAT1,DNAJC2,E2F1,EEF2,EIF1AX,EIF2S1,EIF5,ENTPD1,FN1,GLA,GPD1,GRIA1,GSTP1,H3-3A/H3-3B,HGS,HSPA4,ICAM1,ID1,IGFBP5,LAMB1,LDHB,MAD2L2,MAF,MAP1LC3B,MAP4K5,MAPK12,MED13,MIOX,MYH11,NDUFA6,NFKB1,NOS2,NPM1,OAZ1,PARP14,PEX2,PGM1,PIM1,PRKN,PSMA6,PSMB6,PYGB,RAB9A,RPL10,RPL27,RPL30,RPL8,RPL9,RPLP…
NDUFA13	1.66	enzyme		1.342	bias	0.0109	CDK1,ITGB1,MYBL2,STAR,TFDP1,TK1
UQCC3	-2.028	other				0.0109	ALDOA,ATP13A1,ATP13A3,ATP1B1,ATP2B1,ATP6V0D1,ATP6V0E1,ATP6V1E1,COX10-DT,COX11,COX17,COX5A,GPI,NDUFA10,NDUFA12,NDUFA13,NDUFA6,NDUFA8,NDUFAF5,NDUFAF6,NDUFS2,NDUFV1,PFKL,SDHA,SDHAF1,UQCC2,UQCRC1
ETV7		transcription regulator		0.742	bias	0.011	CASP7,CCL24,CFB,ICAM1,IL23A,PARP14,RARA,SRI
GW7647		chemical drug		0	bias	0.011	ABCG2,IGFBP2,IGFBP5,IGFBP6,NPC1,NPC2,PRKN,SLC27A2
PAK2		kinase		1.265		0.0114	CKB,H2AX,H3C8,ID1,IGFBP5,LDLRAP1,S100A6,SMC5,WRN,ZEB2
trichostatin A		chemical drug	Inhibited	-2.309		0.0117	ABCA1,ABCB6,ABCC2,ABHD5,ACOT7,AKR1B1,AMACR,AMOT,ANGPT1,APAF1,ATAD2,ATF1,B3GNT2,BAD,BAG1,BCL2L11,BRCA2,BRMS1,C1QTNF6,CA5A,CAMSAP3,CCR3,CD9,CDC27,CDC6,CDK1,CDK16,CEBPB,CENPM,CFLAR,CGREF1,CTSB,CUX1,CYP4B1,DHRS3,DIRAS3,DKK2,DNMT1,DNMT3B,DOK2,DPM2,DTYMK,DYRK1A,FN1,FOXM1,FRYL,FTL,GDI1,GGT1,GLA,GLRX,GREB1,GSN,GSTP1,ICAM1,ID1,IGF2BP3,IGFBP2,IGFBP5,IGFBP6,IL1A,ILF3,ING1,JUND,KEAP1,KIDINS220,KIF5C,KIF7,LAG…
ASPSCR1-TFE3		fusion gene/product	Inhibited	-2.236	bias	0.0119	ABHD2,ATP6V0E1,ATP6V1E1,AVPI1,CTNS,DEXI,EPAS1,EPOR,IGF2R,MFSD5,NMRK2,NPC2,PACSIN2,PGAP6,RHBDF1,SLC19A2,SLC35F6,STOM,SUV39H1,THEM6
LAMA4		enzyme		-0.349	bias	0.012	ACVR1B,ANGPT1,ARHGAP5,COL4A6,FN1,GGCT,GSTK1,GSTZ1,ITGA8,ITGAV,ITGB1,ITGB5,LAMA2,LAMB1,MGST3,MT-ND1,MT-ND2,SHC1,TFAM,THBS2,TXNDC12,VASP
prostaglandin J2		chemical - endogenous mammalian		0.233	bias	0.0127	CFLAR,GSTA1,MYH11,NOS2,PRL,PSMA2,PSMA5,PSMA6,PSMC5
RPS15		other				0.0127	EIF2S1,EIF2S3,EIF3G,EXOSC2,MCM7,RPA2,RPA3,RPS11,RPS13,RPS19,RPS29,RPS4X,RPS9
Ppp2c		group	Inhibited	-2.213		0.0134	DNMT1,EIF4EBP1,ID1,IL23A,PIM1
SPINT2		other		0.49	bias	0.0134	ARHGAP5,DYRK2,ELF2,HABP2,ST14
discodermolide		chemical drug				0.0138	BLM,BRCA2,CDK1,EIF4EBP1,FANCG,FANCM,PLK1,PTTG1,RAD51,RFC2
desmopressin		biologic drug		-0.222		0.0139	ADCY3,AKR1B1,CGNL1,DISC1,GOLGB1,H3-3A/H3-3B,HINT1,LDHB,LIMA1,MTFR1L,PHLDB2,PLXDC2,PPP2R5D,RMDN3,S100A11,ST14,STX7,TNS1,YWHAB
ERN2		kinase				0.014	ICAM1,MTHFR,XBP1
miR-431-3p (miRNAs w/seed AGGUCGU)		mature microRNA				0.014	CD5,DICER1,TRAP1
RAP1GDS1		other				0.014	E2F1,FOXM1,MYBL2
CDC27	1.525	other				0.014	PLK1,SKP2,UBE2C
CDKN1A		kinase		-1.114		0.014	ADAP1,ATAD2,ATR,ATRX,CDC6,CDK1,CDKN3,CENPF,COG1,CTSB,E2F1,E2F7,ECSIT,EGLN3,EIF2S1,EIF4EBP1,FANCG,FERMT2,FN1,FOXM1,GMFB,GNAI1,H2AX,H2AZ1,HMGB2,ICAM1,IFNGR1,IRF6,ITGAV,ITGB5,KRT18,LBR,LIMA1,LUC7L3,MAD2L1,MAF,MCM7,MYBL2,NPM1,PCGF3,PLEKHO1,PLK1,RAD51,RPA3,SHC1,SPARC,SPHK2,SUV39H1,UBE2C,UBE2T,YBX1,YTHDC1,ZBTB5,ZNF629
YiXinShu		chemical drug				0.0141	CKAP5,FABP3
DPTA-NONOate		chemical reagent				0.0141	CFLAR,POU5F1
ZSQ836		chemical - kinase inhibitor				0.0141	H2AX,RAD51
Camkk		group				0.0141	ABCA1,GRIA1
1-(3-C-ethynylribopentofuranosyl)cytosine		chemical drug				0.0141	BRCA2,RAD51
elesclomol		chemical drug				0.0141	MT-CO1,MT-CO2
CC 401		chemical drug				0.0141	FOXM1,MYBL2
ORC		complex				0.0141	CDC6,CDT1
SPTLC1	1.551	enzyme				0.0141	SPTLC1,SPTLC2
miR-708-5p (and other miRNAs w/seed AGGAGCU)		mature microRNA				0.0141	CENPF,MAD2L1
miR-1185-5p (and other miRNAs w/seed GAGGAUA)		mature microRNA				0.0141	KDM6A,KDM7A
miR-512-3p (miRNAs w/seed AGUGCUG)		mature microRNA				0.0141	CASP8,CFLAR
miR-101-5p (miRNAs w/seed AGUUAUC)		mature microRNA				0.0141	ATM,PRKDC
GDF3		growth factor				0.0141	NODAL,PCSK6
PNKP		kinase				0.0141	MT-CO2,MT-CO3
ADCY1		enzyme				0.0141	ABCA1,GRIA1
PREB	-3.693	transcription regulator				0.0141	ABCA1,PRL
troxerutin		chemical drug				0.0141	CDK1,CEBPB
PIGQ		enzyme				0.0141	PIGC,PIGH
RANBP2	1.646	enzyme				0.0141	DDX39A,FN1
PI 3-kinase inhibitor		chemical drug				0.0141	NOS2,SIRT1
PRCC-TFE3		fusion gene/product				0.0141	NMRK2,PRKN
alpha-TEA		chemical drug				0.0141	CFLAR,XBP1
GNF-5		chemical drug				0.0141	CDC6,HSF1
flunisolide		chemical drug				0.0141	ICAM1,NOS2
SKIC2		enzyme	Activated	3.317	bias	0.0144	ALDOA,ASNS,CTH,EGLN3,GLRX,GOT1,PFKL,PGM1,SLC6A6,SLC7A5,VLDLR
miR-30a-3p (and other miRNAs w/seed UUUCAGU)		mature microRNA		-1.314	bias	0.0146	AQP4,CC2D1B,HELZ,LIMA1,PIK3C2A,SCAF11,WDR44
telapristone acetate		chemical drug				0.0147	CDK1,CENPF,FOXM1,GREB1,PTTG1,SPC25
CD38	-2.101	enzyme		-1.172	bias	0.0149	ALDOA,ASNS,ATP1B1,CHST12,COL1A1,EAF2,EGLN3,EIF4EBP1,EVI5,FAM162A,FN1,GALK1,GCAT,GPAM,ICAM1,LMO7,MTDH,NFIL3,PFKL,PGM1,PIM1,PRDX4,PYCR1,S100A6,SCEL,SLC7A5,SPCS2,UCK2,XBP1,ZNF443
UCHL5		peptidase				0.0154	APAF1,CASP7,CDC6,PARP1
TBX2		transcription regulator		-1		0.0158	CDC6,CDK1,CDT1,CKAP2,DNMT1,E2F1,E2F7,FAM120B,FOXM1,MAD2L1,MCM7,MXD3,NFIL3,PHTF2,PLK1,SRF
MSC		transcription regulator		0.277		0.0167	ASB2,CCL28,CHST4,CSGALNACT2,DCT,EPSTI1,FCRL5,HAVCR2,IL17RB,LGALS12,MYBPC2,POU2F2,SCEL,SDSL
CLUH		translation regulator	Inhibited	-2.037		0.017	ACADS,ALDH2,DDX39B,DIABLO,FH,HLA-A,LDHD,MRPL15,PCCB,SIRT3,SIRT5,TACO1,TFAM
CDKN2B		transcription regulator		1.414		0.0171	ASNS,CTH,DNMT1,DNMT3B,GLUL,GOT1,GOT2,PYCR1
mir-122		microRNA		-0.283	bias	0.0173	ALDOA,CDA,CS,CSRP1,CUX1,FKBP1A,GNPNAT1,GTF3C2,GYS1,H1-0,IQGAP1,KIF5B,MVK,SCAF11,SEMA4D,SEPTIN9,SH3BGRL3,VPS4A,WARS1
LIMS1		other		-0.562		0.0188	BCL2L11,ITGB1,PARVA,PYCR1,TJP1
WBP2		transcription regulator		1.8		0.0191	ADAMTS14,ALPK2,ATG4D,CASP7,COL4A6,CTH,DHX34,DPM2,DYNLRB1,GMEB1,HAS2,HMGB2,IL23A,KLHL11,LEF1,MOB3A,NECTIN1,OSCP1,PEG10,PIERCE1,SLC27A2,SPACA9,TK1,TMA7,ZNF680
PC-SPES		chemical drug				0.0191	CD9,CDC6,COL1A1,DAD1,DCK,DNAJB1,DTYMK,FTL,GPI,ID1,IMPDH1,MAD2L1,MAN2A1,SDHA,STK19,TMSB10/TMSB4X,TUBA4A,TUBA4B,UBE2C
RICTOR	2.07	other		0.217		0.0192	ATP6V0A4,ATP6V0D1,ATP6V1E1,BAD,BCL2L11,CDC42EP5,CFLAR,COX11,COX17,COX5A,NDUFA10,NDUFA6,NDUFA8,NDUFS2,NDUFV1,PFKL,PSMA2,PSMA5,PSMA6,PSMB5,PSMB6,PSMC1,PSMC2,PSMC3,PSMC5,PSMD13,PSMD14,PSMD4,PSMF1,RPL10,RPL28,RPL30,RPL8,RPL9,RPLP0,RPS11,RPS13,RPS18,RPS19,RPS2,RPS29,RPS9,SDHA,SEM1,TAFAZZIN,TRIM21,UQCRC1
CALCA		other		-1.519		0.0202	ALDOA,AQP4,CGNL1,DGAT1,DGAT2,DISC1,EDN1,EGLN3,ENTPD1,EPAS1,FA2H,GOLGB1,HAVCR2,ICAM1,IFNGR1,IL17RB,LIMA1,MTFR1L,NFIL3,NOS2,PHLDB2,PLA2G4F,PLXDC2,POMC,PPP2R5D,PRL,RMDN3,ST14,TACR1,TNS1,ZEB2
CDKN2A		transcription regulator		-1.017		0.0202	APAF1,ASNS,ATAD2,BCL2L11,BLM,CCL24,CDK1,CEBPB,CENPK,CNOT6L,COL1A1,CTH,DCK,DES,DYNLRB1,E2F1,EED,EHD3,ESS2,FAM86B1,FBL,FHL2,FN1,GLUL,GOT1,GOT2,GPRC5A,H2AX,HMGB2,ID1,IGF2BP3,IGFBP5,IGLL1/IGLL5,IL1A,ITGAV,ITGB5,KAT5,LEF1,LIN9,MAD2L1,MCM7,MYBL2,NPM1,PLAGL1,PLK1,POU5F1,PSMA5,PYCR1,RAB9A,RMI1,S100A6,SERTAD1,SKP2,TCF19,TFDP1,TK1,TOB2
E2F1	-2.683	transcription regulator		-1.437	bias	0.0212	ABCG2,APAF1,ATAD2,ATG4B,ATG7,ATM,BAD,BCL2L11,BCS1L,BOK,CALM1 (includes others),CASP7,CASP8,CCNF,CD9,CDC6,CDK1,CFLAR,CKB,CLIC1,COX5A,CTNNBIP1,CTSB,DDB2,DDX39B,DGKI,DIABLO,DIRAS3,DLEU1,DLEU2,DNMT1,E2F1,EED,FOXM1,GPS2,HADHA,HLTF,HMGB2,HMGN1,HNRNPR,ICAM1,JAG2,LACTB,LTA4H,MAD2L1,MAF,MCM7,MTHFD1,MYBL2,PHC1,POLA1,POLA2,PPM1G,PRKDC,PRPSAP1,PTTG1,RAD51,RAD52,RCOR1,REV3L,RFC2,RPA2,RPA3,SAFB,SDHA,SIVA1,SLC1…
26s Proteasome		complex		0.218		0.0213	ADARB2,APAF1,ATG7,ATP6V0E1,BCL2L11,BRCA2,CDC6,CDK1,CENPE,CFLAR,CTSB,GRIA1,H2AX,HMGB2,ICAM1,IGLL1/IGLL5,MAD2L1,MAP1LC3B,NFKB1,POLA1,PRKDC,PSMB5,PSMB6,PSMC2,SKIL,TK1,VPS11
MAP3K8		kinase		-1.361		0.0215	ARHGAP22,CACNB3,CASP8,CBFB,CFLAR,COBLL1,DNAJC2,DOK2,GCA,GNG4,IER5,IFNGR1,IL1A,IL23A,IRGM,KDM4A,KIF5C,MAD2L1,RAB9A,RASGRF1,SDR42E1,SLCO4A1,SNN,STK17B,TMEM143,TSPAN33,UBALD1,ZC3H6
SFPQ		other		1.477		0.0223	ACIN1,ADARB2,BEX1,DNAAF4,KARS1,LOC102724594/U2AF1,NSFL1C,U2AF2,U2SURP
SFTPC		other				0.0223	KRT18,LAMP3,PSMA5,PSMB5,PSMC2,PSMC3,PSMD14,PSMD4,S100A6
carbamazepine		chemical drug		-0.084	bias	0.0228	ASNS,BACH1,CEBPB,CTH,DNAJB1,EIF4A2,EIF4EBP1,JUND,MAP1LC3B,MED13L,PIK3C2A,TNFRSF12A
CD3		complex		-1.989	bias	0.0228	ACADS,ACTG2,ATF2,ATM,BAMBI,BCL2L11,CALM1 (includes others),CASP8,CCNH,CD5,CDK1,CENPF,CFLAR,CHRNA5,CNIH4,COX5A,CS,CUL4A,DAD1,DUSP11,DYRK1A,EEF1A2,EIF1B,FBL,FDPS,FKBP1A,FTL,GOLGB1,GPRC5A,GTF2IRD1,GYS1,HAX1,HCCS,HGS,HINT1,HMGN1,HMGN2,HNRNPA1,HNRNPR,ICAM1,IFNGR1,IGFBP5,IGFBP6,IGLL1/IGLL5,IL1A,ITGB5,LEF1,LTN1,MAF,MBD1,MDH2,MRPL11,MT-CO1,NFKB1,NIT1,NOS2,NPM1,OAZ1,OGDH,OGN,ORAI1,PABPC4,PDE4A,PFDN4,POLR2…
MYC		transcription regulator		0.471		0.0231	ABCA1,ABCF3,ACVR1,AK2,ALDOA,ANGPT1,ARHGAP22,ASNS,ATAD3A,ATF2,AZIN1,BAG1,BCL2L11,BCR,C1QBP,C8orf33,CABLES1,CASP8,CCNG2,CD9,CDK1,CDKN3,CFLAR,CIDEC,CLPP,CNP,CNTRL,COBLL1,COL1A1,COX5A,CSTB,CTSB,CYTH2,DBI,DCTPP1,DDB2,DDX39B,DLEU1,DLEU2,DNMT1,DNMT3B,DUSP7,E2F1,ECSIT,EDN1,EED,EEF2,EIF2S1,EIF3D,EIF3G,EIF4EBP1,EZH1,FBL,FBLN5,FN1,FOXM1,GBX2,GDI1,GFER,GGT1,GLUL,GOT1,GOT2,GP1BA,GPI,GREB1,H2AZ1,H3-3A/H3-3B,HA…
EIF4G1		translation regulator		-0.378	bias	0.0232	ATM,ATRIP,ATRX,BRCA2,HNF4A-AS1,RAD51,RFC2
PTCD1		other	Activated	2	bias	0.0232	MT-ATP6,MT-CO2,MT-RNR1,MT-RNR2
LCK		kinase		-0.676	bias	0.0234	ABCA1,CD5,CDK1,EIF6,FBL,KRT18,NOP10,NR1H3,NXT1,PIK3CD,POP7,RPS27L,SKP2,UTP14A,UTP4
YAP1		transcription regulator	Inhibited	-3.018		0.0243	ACTG1,ATAD2,ATR,BCAR4,BCL2L11,BRI3,CASP8,CCNF,CDC42,CDC6,CDK1,CDK5RAP1,CEP131,CKLF,COL1A1,COPG1,DDX56,DICER1,DTYMK,E2F1,E2F7,EDN1,EIF1AD,FDPS,FN1,FOXM1,GREB1,H2AX,HAL,ICAM1,ID1,IFNGR1,IL1A,ISG20,ITGB1,JAG2,LBR,MPDZ,NAP1L1,NIPAL3,NOS2,PANX1,PDZK1,PLK1,POLA1,PRKDC,RAD51,RNASEH2C,RPL10,RPL27,RPL28,RPL30,RPL7L1,RPL8,RPL9,RPLP0,RPS11,RPS13,RPS14,RPS18,RPS19,RPS2,RPS27L,RPS28,RPS29,RPS9,SKP2,SMAD3,SRF,…
Ferritin		complex		-1.698	bias	0.025	CD38,ICAM1,MAP2K1,MAPK12,NFKB1,NOS2
MED30	3.642	transcription regulator				0.025	CS,MT-CO1,NDUFA10,NDUFS2,NDUFV1,SDHA
FDI6		chemical reagent		0.761	bias	0.025	BRCA2,CDK1,FOXM1,PARP1,PLK1,RAD51
TCF4		transcription regulator	Inhibited	-2.631		0.0251	ADA,AEN,B4GALT1,BEX3,BYSL,C15orf39,CASP8,CCL25,CCL28,CD38,CD9,CDK1,CDKN3,CELA1,DCK,DCT,DUS3L,EAF2,ENTPD1,FTSJ1,GEMIN6,GMPR,H1-0,HMGB2,IGFBP5,IL23A,IMP4,ITGB5,LEPROTL1,MAD2L1,MXD3,NANOS1,NODAL,PDCD11,PDZK1,PIK3CD,POMC,POP7,PPIF,PRDX4,RHOC,RICTOR,RPL22L1,RPS6KA1,SIRT1,SLC12A7,SPC25,SPCS2,STX5,SUB1,TSEN2,UBE3A,WARS1,WDR12,XBP1,ZEB2
anakinra		biologic drug		1.446		0.0254	ABCC2,EDN1,ICAM1,IL1A,NOS2,PIM1,VWA5A,ZYG11B
RNF181		enzyme		-0.863	bias	0.0254	BCL10,CDK1,GREB1,HDDC2,MED13L,MTDH,PDZK1,WNK1
epoxomicin		chemical - protease inhibitor		0.44	bias	0.0254	BCL2L11,CFLAR,H2AZ1,PSMA2,PSMA6,PSMB5,RAD51,RICTOR
Snhg20		other				0.0255	COL1A1,FN1,PARP1
KMT2E		enzyme				0.0255	CDC6,CDK1,E2F1
corticotropin		biologic drug				0.0255	PCSK6,SUMO1,SUMO2
LIMS2	-1.579	other				0.0255	ITGB1,PARVA,TJP1
PSMB5	-1.899	peptidase				0.0255	ATG7,GSTP1,HSD17B11
SF1		transcription regulator				0.0255	COL1A1,FN1,ICAM1
DIDO1		other				0.0255	H2AX,ITGAV,PRKN
eprosartan		chemical drug				0.0255	ABCC2,COL1A1,FN1
ORIN1001		chemical drug				0.0255	AGPAT2,DGAT2,NR1H3
CV 3988		chemical reagent				0.0255	ICAM1,ITGAV,ITGB1
(-)-norephedrine		chemical drug		0.447	bias	0.0256	FDPS,MSMO1,MVK,NPC1,NPC2
MLXIPL		transcription regulator	Activated	3.464	bias	0.0267	CIDEC,DHRS7B,GPAM,GPD1,KHK,MIOX,RPL10,RPL27,RPL28,RPL30,RPL7L1,RPL8,RPL9,RPLP0,RPS11,RPS13,RPS14,RPS18,RPS19,RPS2,RPS27L,RPS28,RPS29,RPS9,SCAP,SIRT1
AKT inhibitor VIII		chemical reagent		-0.196		0.0268	BAD,BCL2L11,CEBPB,HAS2,ICAM1,NFKB1,PARP1,SDHA,TFAM,TRIM21
beta-estradiol		chemical - endogenous mammalian	Inhibited	-2.927		0.0273	ABCA1,ABCA5,ABCA8,ABCB6,ABCG2,ABHD5,ACTG1,ACVR2B,ADA,ADAMTS18,ADCY3,AGTR1,ALDH2,ALDOA,AMZ1,ANGPT1,ANKH,ANKRD12,APAF1,APC,ARID4A,ARMT1,ARSG,ASB1,ASB2,ATAD2,ATM,ATP1B1,ATP2B1,ATP2B2,ATRX,B4GALT1,BAG1,BAMBI,BAZ1A,BCL10,BCL2L11,BCS1L,BRCA2,BYSL,C1QBP,C1QTNF6,C2orf88,C5AR2,CABP7,CACNB4,CALM1 (includes others),CCL25,CCNG2,CCNT2,CCR3,CDC42,CDC42EP4,CDC6,CDK1,CDK11A,CDK5,CDKN3,CDT1,CEBPB,CENPF,CENPM,CFB,…
TIA1		other		-0.673		0.0278	ARID2,CALM1 (includes others),CASP8,CD109,CDK1,ENG,GPSM2,MAP1LC3B,PEG10,S100A11,S100A6,SIRT1,SKP2,SNRPF,TBL1XR1,TNFRSF12A
HRAS	-3.155	enzyme		-1.568		0.0279	ACTG1,AMACR,ASNS,BCL2L11,BOK,C1QTNF12,CDK1,CEBPB,CFB,CGREF1,CHST12,COL18A1,COL1A1,CREB3,CSRP1,CTSB,DNMT1,DNMT3B,DOK2,DTYMK,E2F1,EIF2D,EIF4E2,EIF4EBP1,EIF5A2,EMX2OS,FABP3,FAM167A,FBXW11,FERMT2,FN1,FOXM1,GFER,GRWD1,GSN,GTF3C2,H2AX,HADHA,HAS2,HDC,HRAS,HSF1,HSPB1,ICAM1,IGFBP5,IGLL1/IGLL5,IL1A,IQGAP2,ITGAE,ITGAV,ITGB1,ITGB5,KRT18,MACROH2A2,MAPK12,MMP23B,MRPL12,MSMO1,MSRB1,MYH11,MYL3,NEXN,NOS2,NPM1,NRA…
aristolochic acid I		chemical toxicant		0.202		0.0285	BCKDHA,COL1A1,MT-CO1,MT-CO3,MT-CYB,NOS2,SDHA
WT1		transcription regulator		-1.17		0.0288	ANXA11,APC,ARL2,ASNS,CCL24,CD2BP2,CIRBP,CLIC1,CUL4A,DESI1,DYRK1A,EPOR,FDPS,GPKOW,GRB10,GSN,HDLBP,IL23A,ITGB1BP1,JUND,KPNA1,LMAN1,MAPK8,MED13,MPP1,NRAP,NTRK2,PRL,PTPN9,RAB40C,RARA,SLC35G2,SLC6A6,SMAD3,SRSF6,TRAP1,TRIM21,VLDLR,WARS1,WDR74,YBX1,ZNF280B
SIRT3	-2.775	enzyme	Inhibited	-2.61		0.0293	MT-ATP6,MT-CO1,MT-CO2,MT-CO3,MT-CYB,MT-ND1,MT-ND2,MT-ND3,MT-ND4,MT-ND4L,MT-ND5,MT-ND6,RICTOR,STAR,XBP1
4-phenylbutyric acid		chemical - endogenous mammalian		0.318		0.0297	ABCA1,ATP2A3,BCKDHA,CASP8,CFLAR,CNP,GFER,GSN,HLA-A,HSPA4,LGI1,MXD1,NFKB1,NOS2,PCNP,PSMC3,PSMD10,SEC14L1,STRN3,TJP1,XBP1
PCLAF		other		-0.013	bias	0.0304	CDK1,CENPE,E2F1,FOXM1,MAD2L1,PLK1,PTTG1,UBE2C
torin1		chemical reagent	Activated	2.61	bias	0.0305	ALDOA,ATP6V0D1,ATP6V0E1,ATP6V1E1,COX17,COX5A,EEF2,GPI,HNRNPA1,NDUFA6,NDUFA8,NDUFS2,PABPC1,PFKL,RPL10,RPL27,RPL28,RPL30,RPL36A,RPL8,RPS11,RPS13,RPS14,RPS18,RPS19,RPS2,RPS27,RPS28,RPS29,RPS4X,RPS9,TRIM21
Firre		other	Inhibited	-3		0.0308	ACADS,CC2D1A,CHTF18,CSK,FBXL15,FKBP4,KLHDC4,LYPLA2,LZTS2,MUL1,PCNX3,PRR5,SUV39H1,THEM6,TSEN34,UPF3A
EIF3E		translation regulator		-0.769		0.0311	ANGPT1,CCNF,COL18A1,EIF3D,EIF3L,EPAS1,MAD2L1,SHC1,TENT4A,ZEB2
LIN9	1.547	other		-0.861	bias	0.0315	CDC6,CDK1,CENPE,MYBL2,PLK1,UBE2C
NELFB		other				0.0315	MAD2L1,MKNK2,POLR2B,POLR2E,POLR2G,RPLP0
miR-210-3p (miRNAs w/seed UGUGCGU)		mature microRNA		0.128	bias	0.0315	ACVR1B,CASP8AP2,ISCU,PFKL,RAD52,TIGAR
ATG5		other		-0.407		0.0321	BCL2L11,C1QBP,CASP7,CLEC10A,CRLS1,DAD1,GAS2,HLA-A,ICAM1,IKBKE,IL1A,LAMTOR4,MAP2K6,PSEN1,PTRH2,ROBO3,TOMM40
glutamine		chemical - endogenous mammalian		0.389		0.0323	ADA,ASNS,ATG7,BCL2L11,CEBPB,COL1A1,DYRK1A,FN1,HSF1,ICAM1,IGFBP2,LDHD,OAZ1,PARP1,PICK1,POU5F1,PYCR1,THBS2,UBA6-DT,WARS1,XBP1
miR-1-3p (and other miRNAs w/seed GGAAUGU)		mature microRNA		-0.049	bias	0.0325	ABHD11,AGMAT,ARHGAP29,ARID2,ASH2L,C1orf56,CCSAP,CNN3,CNOT6,CSRP1,DNAJB1,EHMT1,FERMT2,GNPNAT1,H3-3A/H3-3B,IFT52,LIN7C,MMD,NELFCD,POLA1,POLA2,POM121/POM121C,RFT1,SAC3D1,SH3BGRL3,SRSF9,TLCD3A,TMSB10/TMSB4X,TRIM2,UHMK1,UNC93B1,XPO6
ficusin		chemical drug				0.0331	CASP8,ITGB1,NOS2,POU5F1
mir-449		microRNA				0.0331	DNAH6,H2AX,JHY,TUBB4B
GTF2F1		transcription regulator				0.0331	POLR2B,POLR2E,POLR2G,POLR2H
CYBA		enzyme		0	bias	0.0331	EPAS1,FN1,HSF1,PIM1
mir-194		microRNA				0.0336	E2F1,FZD6,GYG1,SLC7A5,SUMO2
IFT57		other		-0.6		0.0336	CASP7,CASP8,MT-ND1,MT-ND4,SDHA
carbonyl cyanide p-(trifluoromethoxy)phenylhydrazone		chemical reagent				0.0336	ASNS,CHAC1,MT-CO2,MT-CYB,MT-ND6
RABGEF1		enzyme	Activated	2.714		0.0349	APOO,COX17,MT-ATP6,MT-CO2,MT-ND3,MT-ND4,MT-ND4L,MT-ND5,VIPAS39,VPS11,VPS16
eltanexor		chemical drug		0.113	bias	0.0361	BRCA2,CDC6,E2F1,FANCG,H2AX,H3C8,RAD51,UBE2T
vitamin K3		chemical drug		-0.663	bias	0.0361	CFLAR,DYRK2,EGLN3,GSTA1,IL1A,MAP1LC3B,NOS2,PPRC1
OVA-8		chemical reagent				0.0363	ALDOA,COX5A,EIF6,FBL,GPI,NOP10,NXT1,PFKL,PIK3CD,POP7,RPS27L,UTP14A,UTP4
RBM20		other				0.0376	ATM,ATP1B1,ATP2B1,CARHSP1,CNOT6,DPYSL3,EEF2,EIF5,ITGB1,KPNA1,MYL3,NPM1,NUFIP2,PRKDC,RPL28,SPARC,TNNC1,TNRC6A,TNRC6B,TUBA4A
Diap		group				0.0391	SKP2,SRF
IRS		group				0.0391	DGAT1,DGAT2
ADRM1		other				0.0391	NOS2,PSMD14
RPAP3		enzyme				0.0391	ATM,ATR
STARD5	-4.513	transporter				0.0391	ABCA1,NPC1
ACAT1		enzyme				0.0391	ABCA1,ITGB1
CIAO1		transcription regulator				0.0391	CIAO2B,MMS19
RRM1		enzyme				0.0391	DES,H2AX
RAD50		enzyme				0.0391	ATM,H2AX
SNF8	-1.528	enzyme				0.0391	RHOBTB3,VPS25
GNG2		enzyme				0.0391	MYH11,NFKB1
GBP2		enzyme				0.0391	FN1,HLA-A
UNC 0642		chemical reagent				0.0391	ATG7,MAP1LC3B
2,5-di-tert-butylhydroquinone		chemical toxicant				0.0391	ASNS,EIF1
endosulfan		chemical toxicant				0.0391	NOS2,PRL
tempo		chemical reagent				0.0391	CFLAR,NOS2
dexrazoxane		chemical drug				0.0391	DPAGT1,TOP2B
nitroflurbiprofen		chemical reagent				0.0391	CTH,NOS2
KMT2A-MLLT3		fusion gene/product				0.0391	BRCA2,RAD51
CBFA2T3-GLIS2		fusion gene/product				0.0391	DNMT1,DNMT3B
lisofylline		chemical drug				0.0391	CERS1,LAMB1
NCGC00378430		chemical reagent				0.0391	FN1,SMAD3
raffinose		chemical - endogenous mammalian				0.0391	AKR1B1,ICAM1
histidinol		chemical - endogenous mammalian				0.0407	ASNS,LAMP3,SLC7A5
FNIP1	2.139	other				0.0407	TNNC1,TNNI1,TNNT1
APC (complex)		complex				0.0407	PLK1,SKP2,UBE2C
Sfk		group				0.0407	ICAM1,NOS2,PRLR
Collagen type III		complex				0.0407	GP1BA,ITGAV,ITGB1
AP2M1		other				0.0407	ATP6V0E1,NTRK2,P2RX4
GNE		kinase				0.0407	ASNS,CHAC1,ST8SIA1
mir-296		microRNA				0.0407	COL1A1,CRB3,HGS
THOC1		transcription regulator				0.0407	APAF1,BCL2L11,E2F1
CDC20		other				0.0407	CFLAR,PTTG1,UBE2C
GNMT		enzyme				0.0407	ABCA1,NPC1,NPC2
diazepam		chemical drug				0.0407	NTRK2,PRL,TSPO
RUVBL1		transcription regulator		-0.632	bias	0.0411	CCNT1,ERGIC1,KIFC2,METTL23,MNX1,NUDCD2,SPACA9,TMEM128,TRIM66,ZDBF2
HNRNPH1		other				0.0411	CARMIL1,COQ5,COX5A,DUS2,H3-3A/H3-3B,NDUFAF6,NDUFV1,PRPSAP1,SAMM50,SH3GLB2
SYVN1		transporter		0.6	bias	0.0415	CALM1 (includes others),CAVIN1,CDA,CRTAP,ERCC6,FANCG,GPRC5A,HLA-A,HSPB1,IGLL1/IGLL5,ITGAV,ITGB1,LDHB,POLR2B,PSMC3,RPL10,SLC35C2,SLC39A10,SLC4A7,SLC6A6,SLC7A5,SLCO4A1,STOM,UNC13D,USP5
WAKMAR1		other		0.493		0.0424	E2F1,EDN1,GINS2,ING4,KAT5,PPIE,RPS27,TNFRSF12A
MITF		transcription regulator		-1.201	bias	0.0426	ACO2,AP1S2,APC,ATRX,C1orf74,CCNF,CCNG2,CDT1,CENPF,CENPM,CENPO,CHTF18,COL1A1,DCT,FAM53B,FANCG,FN1,GMPR,GPR143,GREB1,HAUS8,LYST,MICAL1,MMS19,NDST2,PLK1,PMEL,POU5F1,PPM1H,QDPR,RMI1,RPA3,SLC14A1,SLC19A2,SPC25,STX7,TFAM,TMCC2,TMEM251,UBE2C,ZFYVE16
PPARGC1B		transcription regulator		-0.227	bias	0.0426	ABCA1,CKB,COX5A,CS,DGAT1,EGLN3,FDPS,GPAM,MT-ATP6,MT-CO1,MT-CO2,MT-ND1,MT-ND2,MVK
mir-192		microRNA		-0.512		0.0431	CTNNBIP1,CUL5,FN1,MAD2L1,ZEB2
HBP1		transcription regulator		0.903		0.0431	CCL24,CTSB,DNMT1,H1-0,PIM1
PLCL1		enzyme		-0.577		0.0431	BCL2L11,E2F1,ID1,PRL,SPARC
miR-291a-3p (and other miRNAs w/seed AAGUGCU)		mature microRNA		1.118	bias	0.0433	ANKRD13B,BAZ1A,CENPF,CNOT6,E2F1,FITM2,GPSM2,KPNA2,MYBL1,RPIA,SLC25A23,SLC35F6,TBC1D2,TEX30,TMEM14A,TNFAIP1,TTC8,UBXN1
MMP3		peptidase	Inhibited	-2.183		0.0439	CIR1,CNOT6L,CPSF6,DDX39A,DHX8,GEMIN6,MTPAP,PDCD11,PSMA6,RBM15B,SAFB,SNRNP48,TFIP11,THOC6,TNRC6A,TOP1,TSEN2,WDR33,YBX1
prednisolone		chemical drug		1.813		0.0442	APC,ATG4B,ATG4D,ATG7,BAD,BAG1,BCL2L10,BYSL,CASP8,CDK5,CFLAR,CTSB,DAD1,EDN1,FADD,HGS,IGF2BP3,ISG20,LDLRAD4,LHX4,LIMK2,LOC102724428/SIK1,MAP1LC3B,MAP2K1,MAPK8,MRPS16,NFIL3,NFKB1,NOTCH4,NXN,PIK3R4,POMC,PPCDC,RGS19,SIRT1,SLC29A3,SPHK2,TUBA4A,ZC3HC1
FLCN		other		-0.066	bias	0.0447	ABCC2,ABCG2,ALDOA,ATG4D,ATP6V0E1,ATP6V1E1,BCL2L11,CKB,CTNS,ENG,ICAM1,MT-ATP6,MT-CO1,MT-CO2,MT-CYB,MT-ND1,MT-ND2,MT-ND5,NPC2,RP11_616M227,SPARC,TFAM,VEGFB
let-7		microRNA		0.144	bias	0.045	ANKH,APC,BRCA2,C14orf28,CBFB,CCNF,CDC16,CDC6,CDK1,CDK8,CDT1,COL1A1,CPSF1,DDX56,DICER1,EDEM3,FBL,FN1,GPI,GREB1,LEF1,MAD2L1,MCM7,MT-ND4,NAP1L1,NFKB1,PABPC4,PDE12,PLAGL1,POU5F1,RFC2,SKP2,SNRPC,STAR,TAB2,TARBP2,TET3,TRAP1
OICR-9429		chemical reagent		1.994	bias	0.0451	CDK1,E2F1,FOXM1,PLK1
C9		other		0.577	bias	0.0451	CFLAR,COL1A1,FN1,ICAM1
acyline		biologic drug				0.0477	EEF2,NOS2,RPL10,RPL27,RPL28,RPL30,RPL8,RPL9,RPS11,RPS13,RPS18,RPS19,RPS2,RPS28,RPS9,SLC10A4,STAR,STARD5,TEX15
DOT1L		phosphatase				0.0478	EDN1,IRAK3,PABPC1,POU5F1,RPLP0,RPS2
soy isoflavones		chemical drug		-1.633	bias	0.0478	APAF1,ATM,BIRC6,CASP7,CCNG2,CDC27
PLA2G6	-2.478	enzyme		-0.816		0.0478	ALOX12,ARG2,NFKB1,NOS2,ORAI1,SMPD2
HSP90B1		other		0.653	bias	0.0479	CDC42,EIF5A2,GP1BA,IL23A,NOS2,PPIF,RAB13,RPL30,RPS14,VAMP2,VAMP8,XBP1
GABPA		transcription regulator		0.82	bias	0.0479	ATM,CDK11A,DICER1,IL23A,LBR,LIG4,PRKDC,PRL,ROBO4,SKP2,TFAM,TIGAR
SSTR2		G-protein coupled receptor		1.884	bias	0.048	CEBPB,DPYSL3,EDN1,EIF1,GEM,HAX1,HDC,ICAM1,ISG20,LAMP3,LTBP2,NFIL3,NNMT,P2RX4,POMC,RAB31,RBCK1,THBS2,VLDLR,WARS1
BCR (complex)		complex	Inhibited	-2.342	bias	0.0481	ALDOA,ASNS,ATP6V0D1,ATP6V1E1,B4GALT1,BCL2L11,BYSL,CACNA1I,CCNG2,CD5,CDC27,CFLAR,COX17,COX5A,DCTPP1,EGLN2,FARSA,GPI,GRWD1,ICAM1,IL23A,IMP4,ITGB1,NDUFA12,NDUFA13,NDUFA6,NEK7,NOC4L,NOP2,NPM1,PDE7A,PIM1,POU2F2,PPRC1,RABEPK,RAPGEF6,RCL1,RRP9,S100A10,SEMA4D,SLC19A1,TBRG4,TES,UTP20,WDR74,XBP1,ZNF217
NF1		other		-0.376		0.0485	ICAM1,LHX6,MAF,MDK,MRPL15,MXD1,NDUFA13,NPM1,RPS19
FADD	-2.437	other	Inhibited	-2.138		0.0545	ARID5A,CASP7,CDK1,DES,DHX58,FADD,FOXM1,ICAM1,NAT1,NFIL3,NFKB1,PIM1,PLA2G4C,RNF114,TIPARP,USP25
STK11		kinase	Inhibited	-2.227		0.0564	ACVR1,AK2,ALDOA,ATP6V0E1,BCL2L11,BCL6B,CDC42,COX5A,CS,DCTPP1,DIABLO,DNMT1,FN1,GOT2,GPI,HIRA,ID1,IGFBP5,IL1A,KCNA2,KLHL29,MDH2,NDUFA10,NDUFA13,NDUFA8,NDUFV1,NOS2,NPEPL1,PGM1,PIK3R4,POLA2,POLR1H,POLR2E,PSMB5,PYCR1,RASGRP1,RPIA,SARDH,SIRT3,STARD10,STK17B,TESMIN,TUBE1,UCK2,UMPS,UQCRC1
camptothecin		chemical drug	Inhibited	-2.527		0.0565	ABCC2,AEN,ALDOA,AMACR,APAF1,ARMH3,ATM,BAD,BAMBI,BIRC6,BLK,BRCA2,C11orf68,CASP8,CDIPT,CDK1,CFLAR,CHAC1,CYTH2,DDB2,DDX39B,DNAH17,DPAGT1,E2F1,EDN1,EPOR,FADD,FLOT2,FXN,GBX2,GORASP1,GPI,GRB10,GTPBP6,H2AJ,H2AX,H3-3A/H3-3B,HLA-A,HSPA2,HSPA4,HSPB1,ICAM1,ID1,IER5,IL1A,IMPA2,IQGAP2,KIF3C,LDLRAD4,LHX6,MAD1L1,MED13L,MEPCE,MFSD5,MPHOSPH9,NECTIN1,NFKB1,NFKBIE,NOS2,P2RX4,PBX1,PCGF1,PIK3CD,PPFIA1,PPIF,PRKAR2B,PR…
ESR1		ligand-dependent nuclear receptor	Activated	5.616		0.0598	AATF,ABCG2,ABCG8,ABHD2,ACTR2,ACVR1B,ADA,APC,ARHGAP18,ARID4A,ARSG,ATG13,ATP1B1,ATP2A3,ATP2B1,ATP6V0D1,BAG1,BCCIP,BCL2L11,BCR,BRCA2,BYSL,C1QTNF4,C1QTNF6,C5,CABP7,CASP8AP2,CCNG2,CCNH,CCNT2,CCP110,CDC27,CDC42,CDK1,CDK5,CDKN3,CEBPB,CENPA,CENPE,CENPF,CENPK,CENPM,CERS1,CKB,COPG1,CTH,CTNS,CTSB,DCBLD2,DDB2,DDX17,DISC1,DNAJC1,DR1,DUSP11,DYRK2,E2F1,EDN1,EIF5A2,EPOR,FADD,FKBP4,FLOT2,FOXM1,GEM,GLRX,GPAM,GPSM2…
TRAP1	-2.06	enzyme	Activated	2.183		0.0599	C1QBP,CLDN12,COX5A,DIABLO,E2F1,EARS2,ECSIT,FNDC10,GFER,ISCU,ITGB1,MARS1,RAB38,RMI1,SLC35D1,UBIAD1,UCKL1
Rb		group		1.983		0.0697	APAF1,CDC6,CDK1,CDT1,DNMT1,E2F1,EED,FOXM1,MAD2L1,MCM7,MYBL2,PLK1,PTTG1,ROBO3,RPA2
palmitoleic acid		chemical - endogenous mammalian		1.96		0.0753	ABCA1,CLEC10A,NOS2,RICTOR
RGS2		enzyme	Activated	3.153		0.0758	ATXN10,BAD,BCAR3,CNPY2,GCHFR,GLA,GNPTG,ILVBL,MFSD2A,MKNK2,PDLIM2,PDLIM4,PSTPIP1,RAB31,SLCO4A1,TMC3,TOR2A
tetraethylammonium		chemical drug	Inhibited	-2.828		0.0956	DPH5,HADHA,HSPB1,PRDX3,PSMA6,RPLP0,SRI,TBCB
APP		other	Inhibited	-2.082		0.1	ABCA1,ABCG2,ACO2,ACTG1,ADAP1,ALDOA,ANKS4B,APBA2,APC,ATF1,ATG7,ATM,ATP1B1,ATP2B1,ATP2B2,ATP6V0D1,ATP6V1E1,ATRX,BAD,BCL2L11,C1QBP,CCNG2,CDC14A,CDC27,CDC42,CDK1,CDK5,CEBPB,CFLAR,CKB,CLIC1,CLTA,COL18A1,COX5A,CS,CSNK2A2,CTSB,CXXC1,DBI,DNAJC5,DYRK1A,EDN1,EIF5A2,ENG,ENTPD4,EPAS1,FABP3,FBL,FBXL20,FEZF2,FKBP1A,FN1,GALK1,GOT2,GPI,GRIA1,GRIN2A,GSTP1,H2AJ,H2AZ2,HARS1,HAVCR2,HINT1,HNRNPA1,HSPB1,ICAM1,IGF2R,IG…
propylthiouracil		chemical drug	Activated	2.524		0.105	AAK1,ADSS1,APBA2,AQP4,CARHSP1,CELA1,CELSR3,CHD1,CS,FAM110A,GAS2,GDI1,GLUL,GSN,KIF5C,MAN2A1,MGST3,MYH11,NNMT,NRN1,NTRK2,OXCT1,RHBG,ROPN1L,RUNDC3A,SHD,SLC13A3,SLC29A4,SSBP4,TNNC1,TNNT1,VLDLR,WNT7B
TGFBR2		kinase	Activated	4.011		0.115	ALOX12,AP3S1,CKB,COL1A1,COL4A6,DGAT2,DPAGT1,DYRK2,ENHO,EPAS1,FAM110A,FAM50A,FN1,GSTP1,H2AX,HDC,HEXIM2,HSPB1,ICAM1,ID1,IL1A,IL3RA,ING1,ITGAE,IZUMO1R,KRT18,LBR,MED11,METRNL,MFSD2A,MIF4GD,MPHOSPH9,MVK,MXD1,NFIL3,NFKBIE,NOS2,ORAI1,PGM1,PLAGL1,PRDX3,REEP6,RPUSD3,SDF4,SGTB,SKIL,SLC66A1,SLC7A5,SMAD3,SPARC,SYNGR3,TAB2,TIMD4,TNFAIP8L1,TNFRSF12A,UBE3A,WFDC2
Lh		complex	Activated	3.569		0.128	ACTG2,ACTR2,ATP2B1,BAD,BAG1,CDC42EP4,CDK16,CDK5,CFLAR,COL18A1,DHRS3,EEF2,GEM,HAS2,ITGB5,KIDINS220,KRT18,MAP1LC3B,MAP2K1,MSMO1,NPC2,PDXK,PI4K2A,PIK3CD,PTPN21,RAB31,RASAL2,RPL10,RPL27,RPL28,RPL30,RPL8,RPL9,RPS11,RPS13,RPS18,RPS19,RPS2,RPS28,RPS9,SLC10A4,STAR,STARD5,STK25,TEX15,THBS2,TK1,TLK1,TNFRSF12A
MMP2		peptidase		-1.966		0.143	ABCA1,ABCG8,ACO2,CEBPB,CITED4,COL18A1,FN1,NR1H3,PDK2,SCAP,TJP1,TYK2
SOX2-OCT4-NANOG		complex	Activated	2.236		0.149	HESX1,KAT6A,NEUROG1,SKIL,SMARCAD1
topotecan		chemical drug		1.879		0.15	ABCG2,ASH2L,ASTN2,BAG1,BRI3,CACNA1C,CAMTA1,CFLAR,CHD1,CHD3,DCK,EDN1,ENG,EPOR,ESS2,FAF1,FNTA,FZR1,HMGXB4,HSPA1L,ICAM1,IL1A,MAP1S,MED13L,MOSPD3,MT-CO3,MYBL2,NOS2,NXPH1,OSBPL8,PIK3CD,PLK1,PPM1M,PRKAR2B,PRKN,RAB9A,RALY,SAC3D1,SIVA1,SLC7A5,SNX8,SON,SSBP4,STRN3,TRAP1,TRIR,UBE3A,XPO6,YBX1
CpG ODN 2006		chemical reagent	Inhibited	-2.789		0.153	ACTG1,ACTR2,ADA,ATM,C1QBP,CASP8,CSK,EPSTI1,GRHPR,HEXIM1,ICAM1,IFNW1,IGLL1/IGLL5,IL23A,ISG20,ITGB1,NFKB1,PIK3CD,PIM1,PRKDC,PSMA2,PSMA5,PSMA6,PSMB5,PSMB6,PSMC1,PSMC2,PSMC3,PSMC5,PSMD13,PSMD14,SLC25A19,SNAI3,STOML2,VASP,XBP1,ZBTB1
CYLD-AS1		other	Inhibited	-2.111		0.156	ABCB6,ABCC2,AKR1B1,CFB,FTL,GLRX,ICAM1,IL1A,KEAP1,NFKB1,TNFAIP8L1
GCG		other	Inhibited	-2.338		0.161	ACADS,CEBPB,CGNL1,DISC1,ELMO1,FDPS,FN1,GFRA1,GOLGB1,GSTP1,LIMA1,MTFR1L,NFYC,PDZK1,PHLDB2,PLXDC2,PPP2R5D,RMDN3,ST14,TNS1
PTTG1	1.949	transcription regulator	Inhibited	-2.01		0.161	ATM,ATRX,CEBPB,FANCG,MLH3,MPG,PINX1,RAD52,REV1,REV3L,SUMO1,TLK1,WRN
SERPINA6		other	Activated	2		0.174	ABCA1,ACVR1,ADCY3,AGTR1,APC,ATP1B1,BAMBI,CACNA1C,CSNK2A2,CTNNBIP1,FDPS,HDLBP,LBR,LDLRAP1,LEF1,MAP2K1,MAPK8,MICOS10-NBL1/NBL1,MSMO1,NKD1,POMC,PPP2R1B,RPS6KB2,SMAD3,STAR,TBL1XR1,TFDP1
sildenafil		chemical drug		-1.957		0.175	CEBPB,CFLAR,COL1A1,FN1,NEXN,NOS2,PPRC1,VEGFB
MEX3A		other		1.89		0.175	ABCA1,ABCG8,AGPAT2,CENPA,CIDEC,PLK1,SLC27A2
CHD8		enzyme	Inhibited	-2.534		0.176	CENPK,CSK,DEPDC1B,ESYT1,FEZF2,LBR,NEUROG1,PAK6,PPP1R12A,TUBA1B,TUBB4B,WASF2
PFKFB3		kinase		-1.997		0.182	CDK1,EPAS1,ICAM1,NOS2
PPP3R1		phosphatase	Inhibited	-2.534		0.197	ABCA5,C5,CACNA1C,GTSF1L,H1-0,NCKAP1,NXF1,PIP5KL1,PON1,SHROOM2
TARDBP		transcription regulator	Inhibited	-2.155		0.208	AMOT,ATP13A1,BCL2L11,BOK,FDPS,HLA-A,IGFBP5,MED16,MT-ND3,MT-ND6,MVK,NSDHL,PRKDC,PRKN,TRIP10,TSPO,TUSC1,VLDLR
PP1		chemical drug	Activated	2.607		0.209	ANGPT1,BCL2L11,CDC6,GRIA1,IL1A,SRF,TJP1
MAPK9		kinase		-1.975		0.216	ABCG8,BCL2L11,BDP1,BRF1,CACNB3,CDT1,CEBPB,CIDEC,EDN1,EPAS1,HDC,HMGN2,IGFBP2,ISG20,JUND,LMO7,LUC7L3,MT-TA,NOS2,NR1H3,PARP14,RAD23B,RN7SL1,SEM1,ZYX
NFE2L2		transcription regulator	Inhibited	-3.287		0.222	ABCC2,ABCG2,ACTG1,AGAP1,AKR1B10,AKR7A2,ALDOA,APBA3,ARHGAP5,ATG7,C5,CCT7,CELA1,CLPP,COL1A1,CS,DAD1,DCT,DDX39B,EIF2S1,EIF3G,EPAS1,ETV6,FN1,FTL,GAS2,GNA11,GOT1,GSTA1,GSTP1,HAX1,HNF1A,HSF1,ICAM1,IGF2R,IKBKG,IL1A,IMPDH1,KEAP1,KIFC2,LARP7,LGALS8,MAP1LC3B,MATK,MGST3,MIR17HG,MSMO1,MT-CO2,NCKAP1,NFE2L1,NIPBL,NOS2,OSGIN1,P2RX4,PSMA5,PSMA6,PSMB5,PSMB6,PSMC1,PSMC3,PSMD13,PSMD14,PSMD4,RARS1,RPLP0,SHC1,SIRT3,T…
TWIST2		transcription regulator		1.915		0.222	FBLN5,FN1,MAF,MGST3,OSGIN1,SIRT1,TFAM,ZEB2
IND S7		chemical - kinase inhibitor	Activated	2.236		0.235	C1QBP,COX5A,FH,HAUS7,RTCB
SNAI1		transcription regulator	Activated	2.31		0.248	ACTR2,CDC42,CLDN12,COL1A1,CUX1,DPYSL3,FMNL2,FN1,GSN,ID1,IL23A,ITGB1,KRT18,LEF1,LIMA1,POU5F1,SLC27A2,SMAD3,SPARC,SVIL,VASP,WASF3,ZEB2
BSG		transporter		-1.948		0.256	ABCC2,ABCG2,BCL2L11,EPAS1,IL1A,PLK1,PRAP1,TJP1
MEL S3		chemical - kinase inhibitor	Activated	2.236		0.258	C1QBP,COX5A,FH,HAUS7,RTCB
Ras homolog		group	Activated	2		0.262	ABCA1,ITGAV,ITGB1,TJP1
MACROH2A1		other	Inhibited	-2.345		0.266	ABCA1,ASB2,BRCA2,EDN1,FITM2,FN1,ID1,MAP2K6,NOTCH4,PARP1,POU5F1,SPARC
3,5-dihydroxyphenylglycine		chemical reagent	Activated	4.025		0.274	CHCHD4,DBI,NRSN2,RPL10,RPL27,RPL28,RPL30,RPL8,RPL9,RPLP0,RPS11,RPS13,RPS14,RPS18,RPS19,RPS2,RPS28,RPS29,RPS9,TENM2
resiquimod		chemical drug	Inhibited	-2.563		0.283	ACADS,ACTG1,ACTR2,ADA,ATM,C1QBP,CASP8,CCL24,CEBPB,CMTM8,CPEB2,CSK,DHX58,FH,GRHPR,HAVCR2,HEXIM1,HSPB1,ICAM1,IGLL1/IGLL5,IL1A,IL23A,IRAK3,ISG20,ITGB1,LYST,MRPS22,NFKB1,NOS2,PIK3CD,PIM1,PLA2G4C,POU2F2,PRKDC,PSMA2,PSMA5,PSMA6,PSMB5,PSMB6,PSMC1,PSMC2,PSMC3,PSMC5,PSMD13,PSMD14,RAP1A,SHFL,SLC25A19,SNAI3,STOML2,TRPM2,VASP,WARS1,XBP1,YWHAB,ZBTB1
PKM		kinase	Inhibited	-2.366		0.284	ABCA1,ALDOA,FH,GGT1,H2AX,ITGB1,MT-ATP6,MT-CO1,MT-CO2,MT-ND3,NFE2L1,PRPS1,TFAM
SLC6A4		transporter		1.912		0.284	COL1A1,GNAI1,HTR2A,PMEL,POMC,SLC6A3,SLC7A5
PITX2		transcription regulator	Inhibited	-2.294		0.295	ATF2,ATP1B1,DDIT4L,DHRS7B,GFOD2,GRHPR,IDH2,IRF6,ITGAV,ITGB1,LEF1,LHX6,NDUFA13,NDUFS2,NMRAL1,NXN,POMC,PRL,RDH14,ZEB2
VHL		transcription regulator		1.887		0.306	APCDD1L-DT,BCL2L11,CENPX,E2F1,EGLN3,EIF5,EPAS1,FAF1,FN1,FTL,GNG4,H2AX,HNF1A,MAD2L1,MAF,NOC2L,PREB,SEC61G,SKP2,SPARC
ZBTB16		transcription regulator	Activated	2.764		0.315	ATF1,B3GNT2,CCNT2,CD38,CDS2,CLEC4C,COL1A1,DHRS3,DNMT1,EARS2,GALNT6,GOT1,GP1BA,HRAS,IFNGR1,IL17RB,IL1A,IL3RA,INPP1,IRF6,ITGAE,ITGAV,MAF,NOS2,PBX1,PDXK,POLA2,TNFAIP8L1,UCK2
TOX		transcription regulator	Inhibited	-2		0.318	ENTPD1,HAVCR2,LEF1,NFIL3
thapsigargin		chemical toxicant	Inhibited	-2.887		0.322	ABCG2,ASNS,CCNG2,CDA,CEBPB,CFLAR,CHAC1,COL18A1,COL1A1,CSK,EIF1,EIF4EBP1,ENTPD6,FN1,HDC,ICAM1,KPNA1,LAMP3,LMAN1,MTHFR,NFIL3,NOS2,NT5M,PLA2G6,SMPD2,SRI,STARD5,UBA6-DT,UBXN4,UFC1,XBP1
HDL		complex	Activated	2.235		0.329	AGTR1,EGLN3,ICAM1,ITGAV,ITGB1,PON1,SIRT1,STAR
INSR		kinase	Inhibited	-2.206		0.344	ACADS,ACO2,ALDH2,ATP1B1,ATP2A3,ATP2B1,BAG1,CCNG2,CDC6,CDK1,CRAT,CS,CSTB,CTSB,DES,DGAT1,DGAT2,DNMT3B,ECHS1,ECI1,EDN1,EZH1,FDPS,FH,FHL2,GBX2,GOT2,GPAM,GRB10,HADHA,HESX1,IGF2R,IQGAP1,ITGB5,MBD1,MCM7,MDH2,MSMO1,MT-CO1,MT-CO2,MTCH2,MVK,MYBL2,NODAL,NR1H3,NSDHL,OGDH,OGN,PIM1,PLAGL1,POLR1H,POMC,POU5F1,PRKN,RAD51,SFMBT2,SIRT1,SLC12A7,SLC25A4,STAR,TFAM,TFAP2C,THBS2,TIMM22,TNNI1,TNNT1,TOMM40,TRAIP,TRIP6,UQC…
PTBP1		enzyme		-1.982		0.346	CD5,CDC42,CIRBP,NOS2
NR4A1		ligand-dependent nuclear receptor	Activated	2.389		0.357	ABCG8,ACO1,ACO2,ALDOA,BCL2L11,COL1A1,COX11,E2F1,FN1,GPD1,GPI,GYS1,HDC,ICAM1,ID1,IDH2,ITGAE,ITGB1,KRT18,MAPK8,MDH2,NDUFA10,NDUFA6,OGDH,PFKL,PGM1,PHKG2,POMC,PRL,PRPS1,RBKS,RPIA,RPS6KA1,SMAD3,STAR,STARD10,TJP1,UBE2C
ERBB2		kinase	Inhibited	-2.262		0.358	ABCG2,ABHD5,B3GALT6,CAVIN1,CCR3,CD9,CDC16,CDC27,CDC42,CDC6,CDK1,CDKN3,CDT1,CEBPB,CENPA,CENPE,CENPF,CHD6,CHDH,CHST10,CIDEC,COL18A1,COL1A1,CTSB,CYP4B1,DAAM1,DGAT1,E2F1,E2F7,EDN1,EIF4EBP1,EIF6,ELF2,EPSTI1,ETV6,FLOT2,FN1,GINS2,GLUL,GNAI1,GPAM,GSTZ1,GYG1,HAS2,HMGB2,HSD17B11,HSF1,HSPB1,HTR5A,ICAM1,ID1,IGF2R,IGFBP5,IGFBP6,IL1A,IRF6,ITGB1,JAG2,LAMB1,LTBP2,LTBP3,MAF,MAN2A1,MCM7,MGAT5,MKNK2,MPHOSPH9,MPPE1,…
PLD1		enzyme		-1.963		0.375	BCL2L11,ICAM1,NOS2,SOS2
EGFR		kinase		-1.955		0.386	ABCG2,ACO1,ACOT7,ACVR1,ARMC6,ATAD3A,B3GNT2,BCKDHA,BCL2L11,CCNG2,CD109,CDK1,CEBPB,CLPTM1,COL1A1,CUL5,E2F1,EIF6,FN1,GIPC1,GMPPA,HAS2,HDC,HIRA,HNRNPA1,HSPB1,ICAM1,ID1,IGF2BP3,IGFBP5,IQGAP2,ITGB5,JUND,LAMB1,LEF1,LMBRD1,LMF2,MGAT5,MPPE1,MT-CO2,MTHFD1,MTHFR,MYBL2,NOS2,PABPC1,PBX1,PEG10,PIK3C2A,PLK1,POMC,POU5F1,PRKCZ,PSEN1,PSMB5,PSMB6,PTPRS,RCL1,RMDN3,SEMA4D,SKP2,SLC4A7,SLC7A5,SLCO4A1,SMARCC1,SNX17,TOP1…
PADI2		enzyme	Activated	2		0.403	COL1A1,FN1,HMGN1,RAB6B
telmisartan		chemical drug	Activated	2.58		0.404	AGTR1,CLEC10A,ICAM1,MT-CO1,NOS2,SIRT1,SLC6A3,TFAM
interferon alfacon-1		biologic drug	Inhibited	-2.236		0.405	CALM1 (includes others),PARP14,PBX1,SON,STK17B
MALAT1		other		-1.755		0.405	BCL2L11,CIDEC,EDN1,LIPM,LTBP3,SRF
IGF2		growth factor		1.857		0.414	BACH1,CCNG2,CDC6,CDK1,EZH1,FN1,IGF2R,IGFBP2,IGFBP5,IGFBP6,ITGB5,MCM7,MYBL2,NOS2,OGN,PIM1,POLR1H,RAD51,THBS2,TOMM40,TRAIP,XRN1
KAT5	-2.284	transcription regulator	Inhibited	-3.273		0.417	CHAC1,CHD3,CTH,GNPNAT1,GPAM,GTF2H5,HEXIM1,IGFBP5,KAT5,MAD1L1,MAD2L1,MPG,MRPL20,MRPL20-AS1,N4BP2,NPC1,OGN,PRL,PRR5L,SLC19A1,SMUG1,SNPH,SRF,TRIP6,WARS1
apomorphine		chemical drug	Activated	2		0.431	APC,BAD,CACNB3,GDI1
progestin		chemical drug	Inhibited	-2		0.431	ARMT1,BLOC1S4,MRFAP1L1,SCRIB
GPR174		G-protein coupled receptor	Inhibited	-2.514		0.44	ABCA1,ARID5A,BCL2L11,C15orf39,CABLES1,CBLB,CDT1,FPGS,GOT1,ITGAE,STK17B,TRIM11,ZYX
PTGS1		enzyme	Activated	2.132		0.449	ANGPT1,CEBPB,EDN1,GEM,NOS2,YWHAB
ACSL4		enzyme	Inhibited	-2.121		0.46	AGFG1,CCDC28A,CFLAR,ICAM1,KRT18,LAMB1,NFKB1,NOS2
SRF	-2.65	transcription regulator	Inhibited	-2.098		0.473	ACTG1,ACTG2,BCL2L11,CCM2,CLDN12,CSRP1,CTNNBL1,DES,EIF6,FBXO42,FERMT2,FHL2,GLRX3,GP1BA,GPATCH4,GPM6A,GSN,GTF2H5,ITGB1,JUND,LIMA1,LPCAT3,MYH11,MYL3,NECTIN1,NOPCHAP1,NPM1,NSDHL,OSCP1,PGM1,PLEKHO1,PTGR1,PTMS,RNF148,RNH1,SCAP,SLC37A1,SRF,SVIL,TNIP2,TNNC1,TNNT1,TUBB4B,UBALD1,ZMYM2,ZYX
L-carnitine		chemical - endogenous mammalian		1.982		0.486	CXCR1,EDN1,MT-ATP6,NOS2
benzyl isothiocyanate		chemical - endogenous non-mammalian	Activated	2.434		0.493	BCL2L11,CDK1,GSTP1,ICAM1,NOS2,RHOC
nicotine		chemical drug	Inhibited	-2.636		0.494	ALDOA,ARG2,CACNA1C,CEBPB,CFLAR,CHRNA1,CHRNA5,CLPTM1,COL1A1,DBH,DBI,EDN1,FN1,GRIA1,GRIN2A,ICAM1,ID1,IDH3B,IKBKE,IL1A,KCNK12,NFKB1,NOS2,NTRK2,OTUD3,POMC,PRL,UBE3A,XBP1
N-methyl-D-aspartate		chemical drug		-1.835		0.498	ATP2B2,BCL2L11,GRIA1,GRIN2A,NTRK2,POMC,PRL,PSEN1
OGA		enzyme	Inhibited	-2.594		0.503	ACO2,ACTG1,ADAMTS17,ADAP1,AIFM2,ARHGAP29,BACH1,CCBE1,CCNG2,CDK10,CDK5,CEBPB,CILK1,CLDN12,CMTM8,CNOT3,DAGLB,FABP3,FBXO43,FDPS,FERMT2,FN1,FZD6,GALNT6,GLUL,GSN,GTF2IRD1,HSDL1,HSF1,IGF2BP3,IGFBP5,IL20RA,IL23A,ITGB5,LAMB1,MED14,MSMO1,NDUFA13,NDUFA6,NSDHL,ODF3L2,OGDH,PRDX4,S100A6,SIGIRR,ST14,TCF19,TEKT5,TFDP1,TNFRSF12A,TUBA4A
RORC		ligand-dependent nuclear receptor	Activated	3.293		0.504	ALDH2,ALDOA,ARSG,ASNS,ATP1B1,CS,GOT1,GOT2,GPI,GSTP1,IDH2,IDH3B,IL1A,MDH2,MGST3,NNMT,NSDHL,RHBG,SLC15A4,SLC29A4,SLC7A5,SPARC,USP9Y,VLDLR
DSCAML1		other	Inhibited	-2.714		0.51	KCNA2,LGI1,LHX4,NRN1,NTN4,NTNG2,NTRK2,SLC29A4,TUBA4A,VLDLR,WNT7B
DDB1		other	Inhibited	-2		0.512	CEBPB,DNAJB1,E2F1,SRF
daidzein		chemical drug	Inhibited	-2.137		0.518	ABCA1,CKLF,HLA-A,LCP2,OGDH,PRLR,PXMP4,RASAL3,RASGRP1,VPS52,ZEB2,ZNF212
tempol		chemical drug	Activated	2.216		0.525	FOXM1,ICAM1,MT-CO1,NOS2,TFAM
FN1	1.555	enzyme	Activated	2.758		0.526	ACTR2,CASP7,CEBPB,COL1A1,EIF2S3,FERMT2,FN1,IGF2BP3,ITGAE,ITGAV,ITGB1,JUND,LGALS8,LIN7C,MAPK8,NOS2,POU5F1,PREB,PSMC1,SKP2,SPARC,U2AF2,USP13,VPS45,VPS4A,ZYX
GDF2		growth factor	Inhibited	-2.717		0.527	ABCG2,ANKH,BAMBI,COL1A1,EDN1,ENG,ENTPD6,HAS2,ICAM1,ID1,IGFBP5,KDM7A,LINC01198,PRPS1,SLC6A6,SLC7A5,SLCO2A1
brefeldin A		chemical - endogenous non-mammalian		-1.98		0.544	CEBPB,GP1BA,GRIA1,HLA-A,LAMP3,STARD5,TFDP1
PNPLA2		enzyme	Inhibited	-2.274		0.549	ACADS,ACO2,AGPAT2,COL1A1,CS,DGAT2,FH,GSTK1,ICAM1,IDH2
BMS-690514		chemical drug	Activated	2		0.564	BCL2L11,CDK1,HSPA4,MCM7
streptozocin		chemical drug		-1.819		1	ABCG2,ABCG8,ATP1B1,CIDEC,COL1A1,DGAT1,DNMT3B,FABP3,FN1,ICAM1,MAF,MAP1LC3B,MAPK8,MIOX,NEXN,NOS2,PDK2,ROBO4,RPS6KA6,SIRT1,SLC1A6,SLC25A19,SLC6A3,SUMO1,XBP1,YBX1
dexamethasone		chemical drug		-1.845		1	AACS,ABCA1,ABCC2,ABHD2,ACADS,ACOT7,ACTG1,ACTG2,ALDH2,ANGPT1,AP3S1,ARG2,ARL5B,ASNS,ATG4B,ATP13A3,ATP1B1,ATP2B1,B4GALT2,BAD,BAG1,BCKDHA,BCL2L11,BCR,BEX3,BRCA2,BRF1,C5,CASP8,CBLB,CCDC102B,CCL25,CCNG2,CCR3,CD38,CDC6,CDK5,CEBPB,CENPO,CENPX,CFB,CFLAR,CIDEC,CILP,CKLF,CLIC1,CNN3,COL1A1,CPSF3,CTRB2,CTSB,CXCR1,DALRD3,DCT,DEDD,DEXI,DGAT2,DPAGT1,DPH5,DPYSL3,DTYMK,DYRK2,E2F1,EDN1,EEF1AKMT2,EGLN3,EIF1AX,EIF4EB…
GCN2iB		chemical drug	Inhibited	-2.54		1	ACTG1,ALDOA,COX5A,DES,GSTP1,MYL3,NDUFA8,PFKL,PSMD13,TNNC1,UQCRC1
Creb		group	Inhibited	-2.634		1	ACVR2B,APBA2,ATG7,CACNA1C,CEBPB,CFLAR,CIDEC,CSRP1,CTH,CTSB,CXXC1,DBH,DDX39B,DDX42,DES,DYNLT2B,E4F1,EIF4EBP2,ELL,FXN,HAS2,ITGA10,LTBP3,MAP2K1,MAPK8,MT-ND3,MT-ND5,NCOA2,NOX5,NRN1,PFKFB4,POLA1,PPRC1,PRL,PYCR1,SKIL,STAR,TRAIP,TRIM6-TRIM34,TSEN34
ERK1/2		group		-1.876		1	ABCA1,AKR1B10,BCL2L11,CACNA1C,CDC42EP5,CDK1,CEBPB,CFLAR,COL1A1,CTSB,E2F1,EDN1,FN1,HAS2,HLA-A,ICAM1,ID1,IL1A,JUND,NOS2,PFKFB4,POMC,POU5F1,PRKCZ,PRL,PSMB6,PTPN11,RAD51,RHOC,S100A6,SKIL,SLC12A7,STAR,TACR1
Ifn gamma		complex		-1.959		1	BAG1,EDN1,ICAM1,IGFBP5,NOS2
IgG		complex		1.925		1	ATP1B1,ATP6V0D1,C5,CD9,CEBPB,COL1A1,EDN1,EGLN3,ENTPD1,FN1,GPRC5A,GUK1,HMOX2,HSPB1,ICAM1,JUND,KRT18,MAF,MXD1,NFKBIE,PIM1,PPIF,PPL,RNF19B,SNN,SPINT1,ST14,TJP1
FSH		complex	Activated	2		1	ACTG2,ACTR2,ATP2B1,BAD,BAG1,CDC42EP4,CDK16,CFLAR,COL18A1,DHRS3,GEM,GOT1,GPRC5A,GRIN2A,ID1,ING1,ISG20,ITGB5,KIDINS220,KIF5B,KRT18,MAP1LC3B,MAP2K1,MICOS10-NBL1/NBL1,MSMO1,NPC2,PCSK6,PDXK,PI4K2A,PIK3CD,POU5F1,PPP1CB,PRLR,PTPN21,RAB31,RARA,RASAL2,STAR,STK25,TK1,TLK1
MRTFB		transcription regulator	Inhibited	-2.059		1	ACTG1,ACTG2,CACNA1C,CBFB,DNAJB4,EDN1,ETV6,GAS2,GP1BA,HLA-A,ID1,IGFBP5,ITGB1,MYH11,OSCP1,RPS6KA6,SLIT3,SRF,TRNP1,ZFPM1
ZBTB20		transcription regulator	Inhibited	-2		1	ATF2,IGFBP2,LDHB,OGDHL
OSCAR		other	Inhibited	-2		1	CCL24,ICAM1,IL1A,NLRP12
vismodegib		chemical drug		1.969		1	CDA,DCK,IL1A,POU5F1
GRB2		other	Activated	2		1	GBX2,IRF6,NTF4,PPL,PTPN11
SKP2	1.75	other		1.944		1	E2F1,POU5F1,SKP2,ZEB2
VCAN		other	Activated	2.229		1	CEBPB,FBLN5,FN1,HAS2,ICAM1,ITGB1,LAMB1,METRNL,NFKB1,OGN,PARP14,SMAD3
IGF1		growth factor		-1.835		1	ABCA1,ACTR1B,ADA,AKR1B1,AQP4,ATM,BAD,BCL2L11,CCNG2,CDK1,CEBPB,CFLAR,CGNL1,CNP,COL1A1,E2F1,EDN1,EIF1AX,EPAS1,ETV6,FN1,GPD1,H2AX,HAVCR2,HDC,HSD17B11,HSPA4,ICAM1,ID1,IGFBP2,IGFBP5,IGFBP6,IL1A,IL3RA,ITGAV,ITGB5,LGALS12,LOXL3,LRRC38,MDK,MYH11,NNMT,NOS2,NTN1,NTRK2,ORAI1,PAK6,PARP1,PDLIM2,PDXK,PHC1,PHLDB2,PIM1,PLXDC2,PRL,PRLR,PTTG1,RMND5B,SIRT1,SLC12A7,SLC1A6,SLC23A2,STAR,TJP1,TK1,TMED1,TNFRSF12A,TNNC1,…
NFAT5		transcription regulator	Inhibited	-2.03		1	AKR1B1,AQP4,C1QTNF6,CCR3,COL1A1,EDN1,FABP3,HSPA2,IL23A,IRGM,NFKB1,NOS2,POLA1,POLE4,PTGFRN,RFC2,SLC6A6,VLDLR
SMAD2		transcription regulator	Activated	3.13		1	BCL2L11,CACNA1C,CCNG2,CEBPB,FN1,HABP2,HAS2,ITGB1,POU5F1,SKIL,SMAD3
MRTFA		transcription regulator	Inhibited	-2.174		1	ACTG1,ACTG2,ALDOA,CACNA1C,CBFB,DNAJB4,EDN1,ETV6,FABP3,GAS2,GP1BA,HLA-A,ICAM1,ID1,ITGB1,MYH11,OSCP1,RPS6KA6,SLIT3,SPOCK3,SRF,ZFPM1
PPARG		ligand-dependent nuclear receptor	Inhibited	-2.806		1	ABCA1,ABCG2,ACADS,AGPAT2,AGTR1,ALOX12,APAF1,BDH1,CEBPB,CIDEC,COL1A1,CRAT,CS,CYP4B1,DGAT1,DGAT2,DHRS3,DR1,EDN1,EGLN3,EIF4EBP1,EPAS1,FABP3,FDPS,FN1,GPAM,GPD1,GSTA1,HADHA,ICAM1,IGFBP5,IGFBP6,IL23A,KEAP1,KRT18,MCM7,MKNK2,NOS2,NR1H3,PPIC,SAP18,SIRT1,STAR,TBC1D2,TJP1,UCK1,VAMP2,VAMP8,VLDLR,XYLT1
A2M		transporter	Inhibited	-2		1	BAD,NFKB1,PRLR,XBP1
ROCK2		kinase		-1.96		1	DES,ICAM1,MAF,PPL,SCEL
PPARD		ligand-dependent nuclear receptor	Inhibited	-2.17		1	ABCA1,ALDH2,BDH1,CDK1,CEBPB,CYB561A3,FABP3,FAM32A,FN1,GOT2,GPAM,GPD1,ICAM1,IDH3B,IGFBP2,IGFBP6,IKBKE,IL23A,KYAT3,LDHB,LPCAT3,MFSD2A,NOS2,NR1H3,OCEL1,OXCT1,PCSK6,RAB9A,RASGRP1,S100A6,SERINC2,SIRT1,SIRT5,SLC27A2,TNFRSF12A,VLDLR
NOTCH1		transcription regulator		-1.828		1	ALDOA,ANGPT1,ASB2,CEBPB,CFLAR,COL1A1,DES,E2F1,ECHS1,EPAS1,GATD3/LOC102724023,HSF1,ICAM1,ID1,IGFBP2,IL1A,IL23A,ITGB1,LEF1,MESP2,MYH11,NFKB1,NOS2,POU5F1,SDHA,SMARCC1,TSPAN33
PLCG2		enzyme	Inhibited	-2.19		1	CD9,DAGLB,HLA-A,ICAM1,NOX5
LRP6		transmembrane receptor	Activated	2.173		1	COL1A1,IL1A,KRT18,NODAL,PRLR
IFNGR1	1.961	transmembrane receptor		-1.996		1	ARL6IP4,CCDC124,CD38,CERS1,COL1A1,FN1,HMOX2,ICAM1,IL1A,IL23A,LDHB,NAT14,NNMT,PRDX3,TBL1XR1,TMEM259,TTLL11,XBP1
RORA		ligand-dependent nuclear receptor	Inhibited	-2.138		1	ABCA1,ARSG,ASNS,ATP1B1,CCL24,CCNG2,CDC6,CDK1,FABP3,GOT1,GSTP1,MGST3,NNMT,NSDHL,NTRK2,RAD51,RHBG,SLC15A4,SLC29A4,USP9Y,VLDLR
IKBKB		kinase	Inhibited	-2.205		1	ABCA1,BRCA2,CASP8,CBLB,CCL25,CCR3,CDC6,CEBPB,CFLAR,COL1A1,CTSB,EDN1,FOXM1,H2AX,HLA-A,ICAM1,IGFBP2,IGFBP6,IL17C,IL1A,ITGB5,KRT18,NAGLU,NFKB1,NOS2,OGN,PLK1,RABEP2,SKP2,ZNF395
RAG2		enzyme	Inhibited	-2.111		1	ADAMTS17,CD5,CMTM8,EPAS1,ID1,IGLL1/IGLL5,IKBKG,LINC01814,NDUFA13,PTP4A3,SMPD1,SMPD3
IL4		cytokine	Inhibited	-2.394		1	ABCA1,ACTG1,ADAP1,AK2,ALDH2,ALOX12,APOO,ARG2,ARID5A,ARMC6,CBFB,CCDC86,CCL24,CCL25,CCR3,CD38,CD5,CDK1,CEBPB,CFLAR,CHST7,CKAP5,CKB,CLEC10A,CLEC4C,COBLL1,COL18A1,COL1A1,CSTB,CTNS,CXCR1,CYB561A3,DCT,DDX42,DGAT2,DHODH,DHX58,DICER1,DPAGT1,EIF2S1,EIF3G,ENHO,ENTPD1,EPAS1,EVI5,FAM110A,FAM162A,FBL,FN1,GCAT,GNPNAT1,H1-0,H2AX,HDC,HDDC2,HEXIM2,ICAM1,IGF2R,IGHG4,IL17RB,IL1A,IL3RA,IMPDH1,INPP1,IRAK3,ISG20,ITGAE…
PROC		peptidase		1.941		1	ANGPT1,ICAM1,NOS2,TJP1
DSCAM		other		-1.897		1	CREB3,ELMO1,GSN,KCNA2,NTN4,NTNG2,NTRK2,SLC29A4,SYNGR3,TUBA4A,WNT7B
mir-155		microRNA	Activated	2.019		1	AGTR1,ALDOA,APAF1,ARG2,CEBPB,COL1A1,DNAJB1,EDN1,FADD,GPI,IKBKE,IRAK3,MAF,NOS2,RICTOR,TAB2,TRIM32
DICER1	1.892	enzyme	Inhibited	-3.487		1	BCL2L11,CACNA1C,COL18A1,CPEB2,DES,ENG,ENTPD1,H2AX,ICAM1,IGF2BP3,IGF2R,ITGAV,ITGB1,KLF1,MAF,MT-ND5,NANOS1,RASGRP1,RICTOR,SBDS,SPARC,TNNT1,WNT7B,ZEB2,ZNF550
ZNF106		other	Inhibited	-2		1	GLRX,HSPB1,TNFRSF12A,TSPO
NKX2-1		transcription regulator		-1.963		1	BDH1,C5,CHRNA5,DCK,HLA-A,HMGB2,IGFBP6,LEF1,MYH11,NKD1,PARD6B,POMC,PON1,RAD51,SSBP1,WNT5B,WNT7B
THRB		ligand-dependent nuclear receptor	Inhibited	-2.053		1	CASP7,CASP8,CCDC125,CLEC10A,CTSB,DAD1,DR1,E2F1,ENG,FDPS,FZD6,GDI1,GSN,HEXIM1,ID1,IGFBP2,IL1A,LEF1,MAPK8,NKD1,NR1H3,PHYH,PRL,PTTG1,SKP2,TLE2,WNT5B
ZEB1		transcription regulator	Activated	2.247		1	AP1S2,CCNG2,COL1A1,DNMT1,EDN1,FN1,KRT18,NFKB1,RPL30,S100A10,ST14,XDH
SIX1		transcription regulator		1.938		1	ALDOA,CHRNA1,CRAT,DES,FABP3,FN1,MYMX,SMAD3,TNNC1,TNNI1,TNNT1
YBX1	1.816	transcription regulator		-1.929		1	AATF,APAF1,BAG1,BIRC6,BRMS1L,CIRBP,COL1A1,ICAM1,ID1,IL17C,IL1A,PFKL,SIVA1
FOXO4		transcription regulator	Activated	2.157		1	ANGPT1,BCL2L11,CASP8,CCNG2,LCP2,MAP1LC3B,RICTOR,SPTLC2
SYK		kinase		-1.755		1	ARID5A,BCL2L11,BTBD8,EDN1,ICAM1,IL23A,PIM1,PRKAR2B,YPEL2
THRA		ligand-dependent nuclear receptor	Inhibited	-2.287		1	CASP7,CASP8,CCL28,CIRBP,CTSB,DES,DR1,E2F1,ENG,IL1A,PRL,PTTG1,TFAM,TK1
IL12A		cytokine		-1.964		1	CFLAR,ICAM1,IL1A,NOS2
UPF1		enzyme		-1.982		1	IQGAP1,LBR,UPF2,UPF3B
CDX2		transcription regulator	Inhibited	-2.019		1	APC,CCL25,CD9,FUT2,KRT18,LEF1,LGALS8,NEUROG1,PARD6B,POU5F1,TREH
FGF8		growth factor		-1.943		1	CITED4,COL18A1,GBX2,LHX6,LHX8,MDK,NAP1L1,SHC1,SPARC,SUB1,TRIP6
HNF1B		transcription regulator		-1.868		1	ACVR1,AHCYL2,ARG2,CDK1,FN1,GOLIM4,GSTA1,GTF3C6,HNF1A,ID1,KIF20B,LAMB1,PHLDB2,PLEK2,RASSF7,S100A6,SMARCC1,SPARC,ZEB2
CCN2		growth factor		1.935		1	CFLAR,COL1A1,DAD1,EGLN3,FN1,LEF1,LOXL3,LTBP3,PDE7A,POU5F1,SPARC,WNK1
TAL1		transcription regulator	Inhibited	-2.121		1	AATF,ADCY3,AFDN,BRF1,CCNG2,CDKN3,CHRNA5,CUL4A,EPOR,EVI5,HADHA,HLA-A,ICAM1,KLF1,LYST,NFKB1,NTNG2,PADI6,PLEKHO1,STRADA,TNFAIP1,TTC3,TUBB4B,UBXN1,ZNF74
RIPK1		kinase	Inhibited	-2.213		1	ASNS,CFLAR,GOT1,NFKB1,WNT7B
CDX1		transcription regulator		-1.964		1	CCL25,HDC,NEUROG1,TREH
ILF3	1.59	transcription regulator	Activated	2.333		1	ACTG1,CD9,FDPS,GTF2E2,MVK,NFKBIE,NSDHL,POLR2E,TNFRSF12A
PTHLH		other		1.987		1	ANGPT1,CDK1,FN1,LEF1,SMPD3
SERPINB7		other	Inhibited	-2.111		1	ADAMTS14,BSPRY,CACNA1C,CACNA1E,CACNB4,CALM1 (includes others),CTSB,ICAM1,IL23A,MCUR1,ORAI1,TRPV6
LIF		cytokine	Activated	2.102		1	CD9,CEBPB,DBH,E2F1,FN1,GLUL,IL34,MT-ATP6,MT-CO1,MT-CO2,MT-CO3,MT-CYB,MT-ND1,MT-ND2,MT-ND3,MT-ND4,MT-ND4L,MT-ND5,MT-ND6,PIM1,POMC,POU5F1,STAR,XBP1
HNRNPU		transporter		1.944		1	NEUROG1,NOS2,NTRK2,POU5F1,PRLR
HIPK2		kinase	Inhibited	-2		1	EPOR,KLF1,TRPM5,ZFPM1
AGO2		translation regulator	Inhibited	-2.251		1	BCL2L11,CSGALNACT2,GNPNAT1,MT-CO1,MT-CYB,MT-ND2,MT-ND4,MT-ND5
KLF5		transcription regulator		-1.9		1	CAVIN1,CDK1,CDT1,CGREF1,CITED4,EPAS1,FAM110A,KRT18,PREB,RARA,SLC35F6,TRPV6
CBFA2T3		transcription regulator	Activated	2		1	CD38,IRF6,PFKFB4,TEAD4
NFKBIA		transcription regulator		-1.855		1	AGTR1,AK2,ATF2,BCCIP,BOK,BRF2,CASP8,CCR3,CDC6,CEBPB,CFLAR,CITED4,CSK,CTSB,FHL2,FN1,FOXM1,GATD3/LOC102724023,HLA-A,ICAM1,ID1,IGF2R,IGFBP6,IL1A,ITGAV,ITGB1,KRT18,LIMA1,MATK,MT-CO3,MT-CYB,NAGLU,NFKB1,NFKBIE,NLRP12,NOS2,OGN,PIM1,PRL,RABEP1,RABEP2,RPL8,RPS18,RPS2,SERINC1,SH3GLB2,SYCP2,TACR1,TFDP1,UBE3A
FLT1		kinase	Activated	2.646		1	ACTR2,EIF2S3,EPAS1,ICAM1,IGF2BP3,LIN7C,PREB,VPS4A
birabresib		chemical drug		1.89		1	CCNG2,CHRNA1,GTF3C6,HEXIM1,NANOS1,PDLIM2,SHD
TNFRSF9		transmembrane receptor	Inhibited	-2.121		1	BLM,CDC6,CDT1,E2F1,MCM7,MT-CYB,RAD51,RFC2
cephaloridine		chemical drug		-1.803		1	ABCC2,AKR1B10,CDC6,CDT1,E2F1,GINS2,GSTP1,POLA2,RAB31,TNFRSF12A
rosiglitazone		chemical drug	Inhibited	-3.151		1	ABCA1,ACADS,ACO2,ADA,AGTR1,C1QTNF12,CIDEC,COL1A1,COX5A,CS,DGAT1,DGAT2,DHRS3,EDN1,EGLN2,EGLN3,FABP3,FAM3A,FN1,GOT1,GPAM,GPD1,GRIA1,GSTA1,GYG1,HAS2,ICAM1,IDH3B,IGFBP2,IGFBP5,IGFBP6,IL1A,KRT18,MCM7,MDH2,NCK2,NDUFS2,NDUFV1,NOS2,NR1H3,PHYH,PPP2R1B,PRLR,SDHA,SKP2,SLC27A2,TFAM,THBS2,UQCRC1,VLDLR
tanespimycin		chemical drug		-1.872		1	ATM,CALM1 (includes others),CDK1,CFLAR,DNAJB1,HNRNPA1,KRT18,PRDX3,RPL30,SNRPE,SNRPF,SNRPG
indomethacin		chemical drug		1.933		1	ANGPT1,ARG2,ASNS,CEBPB,DGAT1,HAS2,ICAM1,IL17RB,IL1A,LIMA1,NOS2,PIM1,POMC,PRKN,PRL,PRLR,PSMB5,PTGDR2,RPS28,S100A10,S100A11,SLC7A5,STAR,TACR1,TES,TJP1,TMSB10/TMSB4X,TNFRSF12A
lapatinib		chemical drug		1.948		1	BCL2L11,FOXM1,MAP1LC3B,PRL
ethanol		chemical - endogenous mammalian	Inhibited	-2.424		1	ABCA1,AIFM2,APC,APOO,AQP4,BAD,CACNA1C,CDA,CEBPB,CENPA,DBH,DCT,DPPA5,DYRK1A,E2F1,EDN1,EIF2S3,EIF3G,EIF3M,EIF6,GNAI1,GPAM,GPM6A,GRIN2A,GRK2,GSTP1,HLA-A,HSD17B11,ICAM1,ID1,IL3RA,IQGAP2,LMO7,LRRC75A,MAP1LC3B,MAPK8,MGST3,MRPS22,MT-CO2,NKD1,NOS2,NSDHL,NTRK2,PARP1,POMC,POU5F1,PRDX4,PRKN,PRL,RHOG,SAR1A,SIRT1,SLC27A2,SMS,STAR,TJP1,TTC3,UQCRC1,VAMP2,ZEB2,ZPR1
vorinostat		chemical drug	Activated	2.308		1	APAF1,ATG7,ATP2A3,BAD,BCL2L11,BRCA2,CASP8,CCR3,CDK1,CFLAR,EDN1,FADD,ICAM1,IL1A,KAT5,KLF1,LGI1,MAPK8,MVK,MYBL2,NOS2,PARP1,PTP4A3,RAD51,RAD52,SLC9A3R1,ST14,ST8SIA1,STAR,TAF6L,ZFPM1,ZYX
pyruvaldehyde		chemical - endogenous mammalian		-1.98		1	ARG2,CRYBB3,ICAM1,MIOX
semaxinib		chemical drug	Inhibited	-2.36		1	ALDOA,CLEC10A,EDN1,HAVCR2,IL34,NOS2,PARP1,PRKN,RASGRP1,TCHP
salicylic acid		chemical drug		1.987		1	CDK1,CFLAR,IL1A,NOS2
cadmium chloride		chemical toxicant	Inhibited	-2.121		1	ATF2,DNAJA4,DNAJB1,DNAJC18,HSF1,HSPB1,IGFBP6,MCM7,NOS2,RICTOR
tretinoin		chemical drug	Inhibited	-2.198		1	AATK,ABCA1,ABHD2,ABHD5,ADA,AFDN,AGTR1,AP1S2,APBA2,ARHGAP29,ASB2,ASNS,ATP2A3,ATP2B2,ATP6V0A4,ATR,BAMBI,CACNA1C,CALM1 (includes others),CASP7,CBFB,CCL24,CD38,CD9,CDC42,CDK5,CDKN3,CEBPB,CENPX,CHST10,CLPS,COL1A1,COMMD3,COX11,CRAT,CRLS1,CTSB,CUBN,CYP4B1,DAD1,DBH,DBI,DDB2,DDX42,DES,DGAT1,DHRS3,DHX58,DLEU1,DNMT1,DNMT3B,DPPA3,DPYSL3,E2F7,EDN1,EIF3B,EIF4EBP1,EIF4EBP2,EIF5,EIF5B,EIF6,ERCC3,ETV6,FBXO43,FN1,…
filgrastim		biologic drug		-1.774		1	ANGPT1,ATP13A3,BEX3,BRF1,CCR3,DEXI,DPH5,DPYSL3,DYRK2,ELMO2,EPSTI1,FA2H,GOLIM4,HLTF,IRAK3,KNL1,LDHB,LEF1,LGALS12,LGALS8,MAP2K6,MCM7,MELTF,NFKBIE,PARP14,PHF6,PRKAR2B,PRSS33,PTGDR2,RASSF7,S100A10,SIRT5,SMAD3,TAF4,TRPM2,TUSC1,XBP1,ZNF395,ZNF584
genistein		chemical drug	Inhibited	-2.373		1	AP1S2,AP3S2,ARSG,ATP6V0A4,ATP6V0D1,BAD,CDK1,CFLAR,CHPF,CHST12,CHST7,CKLF,COL1A1,CTNS,CTSB,CXCR1,DIRAS3,DNMT1,GRK2,HLA-A,ICAM1,ID1,IGF2R,JUND,LCP2,NAGLU,NDST2,NFKB1,NOS2,NPC1,NPC2,NR1H3,OGDH,PFKFB4,PIM1,PLK1,POMC,PRLR,PXMP4,RASAL3,RASGRP1,SMPD1,STAR,STK17B,VPS11,VPS52,XYLT1,ZEB2,ZNF212
beta-naphthoflavone		chemical toxicant		1.941		1	CYP4B1,GSTA1,GSTP1,MIOX
cyclopamine		chemical reagent		-1.969		1	ANGPT1,SMPD3,SPARC,TJP1
paclitaxel		chemical drug	Activated	2.142		1	ABCG2,ANGPT1,ATG4B,BCL2L11,CACNB3,CCNG2,CDA,CFLAR,CNP,DNMT1,DUSP7,DVL1,E2F1,ELL,FAM53B,FOXM1,H2AX,HLA-A,HNRNPA1,ICAM1,ITGB5,JUND,LCP2,MRFAP1L1,NAV3,PRL,RPS6KA1,SHB,SPTLC1,SPTLC2,SRF,SVIL,TOM1,TOP3B,TUBA1B,TUBA4A,YBX1,ZYX
dopamine		chemical - endogenous mammalian		1.761		1	BAD,CDC14A,CHRNA1,CWC25,GRIA1,H3-3A/H3-3B,IL1A,IL23A,NFKB1,POMC,POU5F1,PRL,SDHA,SIAH3,SLC6A3,TFAP2C
curcumin		chemical drug		1.766		1	ABCA1,ACO1,AQP4,BCL2L11,CDC27,CDK1,CEBPB,CFLAR,CLIC1,COL1A1,DIABLO,DNAJB1,DNMT1,DNMT3B,DNTTIP1,E2F1,EDN1,FTL,GLUL,GNA11,GSTP1,HELZ,ICAM1,IGFBP5,JUND,MTHFD1,NBR2,NFKB1,NOS2,OGDH,PIGF,PIM1,PRAP1,PRL,SPTLC1,TESK1,TFAM,TOP1,VEGFB,XYLT1
10E,12Z-octadecadienoic acid		chemical - endogenous mammalian		-1.826		1	ABCA1,ANKDD1A,BOK,CDKN3,DGAT2,GLA,HROB,ITIH2,LGALS12,NOTCH4,RASGRF1,RHBDF2,TK1,XBP1
cyclosporin A		biologic drug	Activated	2.711		1	ABCC2,AGTR1,AKR1B1,ASNS,BAD,BCL2L11,CASP7,CBLB,CFLAR,COL1A1,DEXI,EDN1,EIF6,FADD,FN1,H2AX,ICAM1,IFNGR1,IL1A,IQGAP2,ITGAE,ITGAV,LBR,MAF,MDH2,MYH11,NFKB1,NOS2,PRL,PRLR,PSMC1,S100A10,S100A11,SLC23A2,SNRNP70,TAF15,THOP1,TMSB10/TMSB4X,TNFRSF12A,TSPAN9
AICAR		chemical - endogenous mammalian	Inhibited	-2		1	ABCA1,CEBPB,COL1A1,FN1,NOS2,STAR,TFAM
ziritaxestat		chemical drug	Inhibited	-2		1	GPRC5A,LTBP2,NATD1,NBPF10 (includes others)
lipopolysaccharide		chemical drug	Inhibited	-2.122		1	ABCA1,ABCC2,ABCG8,ACO1,ACVR1,ACVR2B,ADA,AEN,AGTR1,ALDH2,ALDOA,ALOX12,ANKRD22,ANXA11,AOAH,APAF1,APC,AQP4,ARG2,ASH2L,ATF2,ATG7,ATP2B1,ATP6V0D1,ATRX,BAG1,BAMBI,BATF3,BCL10,BCL2L11,BRI3,C5,CALM1 (includes others),CARHSP1,CASP7,CASP8,CAVIN1,CBLB,CCL24,CCNF,CCNG2,CCR3,CD38,CD9,CDC27,CDC42EP4,CDC6,CDK1,CDK5,CEBPB,CELA1,CFB,CFLAR,CHST7,CLEC10A,CLEC4C,CNNM2,CNP,COL1A1,COL4A6,COPS7A,CRTAP,CSK,CSRP1,CSTB,CT…
25-hydroxycholesterol		chemical reagent		-1.949		1	ABCA1,ASNS,CHAC1,EIF2S1,FDPS,JUND,VLDLR
17-alpha-ethinylestradiol		chemical drug		-1.976		1	ADGRE1,ASNS,CDK1,ISYNA1,MET,MRC1,NOS3,PCNA,SFN,SLCO1B3,STAT5A,TNNT1,ZYX
WWTR1	2.44	transcription regulator		-1.981		1	CKM,EFNA3,IL6,ITIH2,MRPL52,OXSM,RIGI,TK1,TMPRSS7,TRAPPC5
S1PR4		G-protein coupled receptor	Activated	2		1	ACKR2,IL6,LRMDA,SHROOM3
IRS1		enzyme		-1.944		1	CDKN2C,CEBPB,CIDEA,CKM,COX7A1,DBNL,EGR1,IL6,MYL11,TAGLN,THRA,TNNT1,UCK1
VCAN	2.17	other	Activated	2.206		1	ADM,CASQ2,CEBPB,CIDEA,GLB1,IL12B,IL6,IRF8,PARP14,PRDX5,RBP1,RBPJ,SMAD3,VCAN,YBX3
ZBTB16		transcription regulator		1.852		1	B4GALNT1,BID,CD2,GALE,GALNT6,GATM,HOXD9,HRAS,HSD17B2,IL10RA,IL12B,IL6,KLF2,KLHL6,LDHC,NOS2,POLA2,POLD1,SDS,UCK2
HOXA10		transcription regulator		1.756		1	ADM,ARL2,COL15A1,FKBP3,GFI1,HOXD9,IDH2,MAX,PDPN,RBP1,RELA,RHOG,RNF227,RPL37A,SAT1,SHD,SLC27A1
CREM		transcription regulator	Inhibited	-2.433		1	ANXA4,CCNB1,CEBPB,CSRNP1,EGR1,IDI1,LDHC,MSMO1,MVK,NFIL3,NOS2,PER1,SERTAD1
RASSF1		other	Inhibited	-2.219		1	EGR1,MGMT,RASGEF1A,SRPX,TBK1
POU5F1		transcription regulator	Inhibited	-2.014		1	BAD,BAG3,BCL2L10,BID,BNIP3,CHEK1,CIDEA,CTSB,CTSD,DUSP5,ENO1,FADD,FOXF1,GBX2,GLB1,IER5L,IL6,KLF2,MAX,NR0B1,ORAI1,PFKM,PFKP,PHC1,POLE4,PSMC3IP,SLC27A4,SMAD1,TAF1C,TEAD2,TEAD4,TNFRSF1A,TRAF2,USP44,ZEB2
THRB		ligand-dependent nuclear receptor	Inhibited	-2.078		1	CCNB1,COX7A1,CTSB,CTSD,CYP27B1,F12,FDPS,GDI1,GHRHR,GPX4,HCN4,HEXIM1,IL6,LRRC49,MET,MYH6,NCF1,NLRP3,NR1H3,P2RY14,PER1,PTTG1,SKP2,TNFRSF1A,WNT2B,WNT7A
FOXO4		transcription regulator	Activated	2.155		1	BNIP3,CAT,CERS4,DHCR24,FLT4,IDI1,IGFBP7,PRCP,RICTOR
TNF		cytokine	Inhibited	-2.891		1	ABCG2,ABR,ACKR2,ADAMTS7,ADAR,ADCY5,ADM,AGFG2,ALAD,ALDH2,ANXA11,APBA3,ARHGEF5,ARSI,ATF2,ATP5PF,B2M,B4GALNT1,BACE1,BCKDHA,BCR,BID,BUD23,C15orf48,C5AR1,CAT,CD28,CD80,CDC42EP4,CDK2,CDKN2C,CEBPB,CERS4,CHST11,CIB2,CISH,CKM,CNP,COL15A1,COX4I1,CRHR1,CTSB,CTSD,CTSF,CYP27B1,DBT,DDIT4,DDT,DGAT1,DUSP5,DVL1,EFHD2,EGLN2,EGR1,EHD1,EIF2B2,EREG,ETS2,F11R,FADD,FARP2,FAT2,FBL,FDPS,FLT4,FOSL2,FOXF1,GBA2,GEM,GFPT2,GI…
THRA	-3.099	ligand-dependent nuclear receptor	Inhibited	-2.596		1	COX4I1,CTSB,CTSD,CYP27B1,GHRHR,GPX4,IL6,MYH6,NCF1,NLRP3,PTTG1,SLC6A12,TK1,TNFRSF1A,TOMM20
RARG		ligand-dependent nuclear receptor		-1.915		1	CHST10,EGR1,HNF1B,HOXA4,IGFBP6,IL6,LY6G6D
TFAM		transcription regulator		-1.89		1	ABLIM3,ARAP3,ECHS1,GDPD5,IZUMO1R,LDHB,PFKP,PSD2
DIO3		enzyme	Activated	2.028		1	ACP7,B4GALNT1,CIDEA,ESYT3,FXYD6,HELT,HSD17B1,IRF8,JAKMIP1,KIF18A,PARVB,PLEKHB1,RASL10A,TFR2
SNAI2		transcription regulator	Activated	2.216		1	CDH15,ITGB4,MAPKAPK2,MEF2D,TAGLN
PTPN1		phosphatase		1.982		1	CD80,CIDEA,GSK3B,MET,NOS2
IL1B		cytokine	Inhibited	-2.128		1	ABCG2,ACKR2,ADM,ANTXR1,ANXA4,ASIC3,B2M,BACE1,BBLN,BCL2L10,CALB1,CAT,CD80,CDH22,CDK1,CEBPB,CISH,CLIP2,CPB2,CRHR1,CSRNP1,CTSB,CTSF,CYP27B1,DDIT4,DUSP5,E2F2,EGLN2,EGR1,EHD1,ETS2,FBL,GBP5,GEM,GGT1,GINS2,GLI1,GSK3B,GSTA1,GTF2F1,H1-10,HERC5,HNF1B,HSD17B2,HSF1,IER2,IER5L,IGFBP6,IKBKE,IL10RA,IL12B,IL15,IL6,IRF8,ITGB5,KCNH2,KIF15,KNSTRN,MAPK13,MAPKAPK2,MYEF2,NFIL3,NFKB2,NFKBIE,NLRP7,NOS2,NOS3,NR1H3,NR4A3,…
GHRL		growth factor	Inhibited	-2.19		1	DGAT1,EIF2A,GSK3B,IL6,MLYCD
CSHL1		growth factor		-1.782		1	CISH,GHRHR,GSK3B,MYL11,RELA,SRD5A2
COP1		enzyme		-1.992		1	CEBPB,CISH,IL12B,SLC9A3R1
FLT1		kinase	Activated	2.121		1	DDX3X,DHCR24,LIN7C,MAX,NOS3,PRKAR1A,RBBP4,TNIP1
LDHA		enzyme	Inhibited	-2		1	CDK1,DDIT4,IL6,NOS3
sildenafil		chemical drug		-1.967		1	CEBPB,NOS2,NOS3,VEGFB
chloroquine		chemical drug	Inhibited	-2.321		1	CTSD,FOXM1,IL12B,IL6,MET,RIGI
tributyltin		chemical reagent	Activated	2.121		1	ATP5F1D,ATP5MC1,COX4I1,ETFA,GPRC5A,KANK3,NDUFS1,NDUFV1,NDUFV3,PCNA,STAT2,UQCRC1
ethanol		chemical - endogenous mammalian	Inhibited	-2.875		1	ADM,BAD,C5AR1,CAT,CDA,CEBPB,EGR1,EIF3G,EIF6,ENO1,EPHX1,FOSL2,GPM6A,GPX4,GRK2,HNF1B,HSBP1,IL12B,IL15,IL6,IRF3,KLF6,LGALS1,MAG,MAP1LC3A,MIX23,NAPEPLD,NCF1,NOS2,NOS3,NR0B1,NSDHL,OTUB1,PCNA,PINK1,RBP1,RELA,RHOG,RRP12,SEC23A,SLC25A6,TAT,TBK1,TFPI2,TIMP2,TPI1,TUFM,UQCRC1,ZEB2,ZPR1
methotrexate		chemical drug	Inhibited	-3.023		1	ACSS2,ADIPOR2,ANXA4,CD28,CLN8,DGAT1,DHFR,ECHS1,FKBP3,GSTA1,GZMA,HADHA,IL6,MAPKAPK2,MET,NOS2,NXN,PRDX1,SDS,SETD6
curcumin		chemical drug	Activated	2.205		1	CCNB1,CD24,CD80,CDK1,CDK2,CEBPB,CRY2,DIABLO,EGR1,ELOB,FOSL2,GRK6,GSK3B,IL6,ITGB4,MST1R,NOS2,OGDH,OGG1,POLR2C,QARS1,RELA,SPTLC1,TBXA2R,TESK1,TNFRSF1A,TOP2A,TPT1,VEGFB,YPEL1
cyclosporin A		biologic drug		-1.883		1	ANXA2,ARHGEF1,ASNS,BAD,CALB1,CD80,DDIT4,EGR1,EIF6,FADD,FARP2,GSTM3,GZMA,IL12B,IL6,ITGAL,ITGB4,LAT,MRC1,MTHFS,NOS2,NOS3,PCNA,PRKCA,PSMB10,RBM3,STAT5A,TAF1A,TAGLN,TANK,TLE3,TMSB10/TMSB4X,UPP1
AICAR		chemical - endogenous mammalian	Inhibited	-2.164		1	CCNB1,CEBPB,COX4I1,GPX1,GPX4,ISYNA1,NOS2,NOS3,PRDX1,SESN2,TSC2
MM-589		chemical reagent		-1.98		1	ACTN2,IL6,MYH6,PGAM2
PTC-209		chemical reagent		-1.98		1	ACTN2,IL6,MYH6,PGAM2
progesterone		chemical - endogenous mammalian		-1.955		1	ABCG2,ADARB1,ADM,ASGR2,ATP5PD,C5AR1,C9orf72,CCNB1,CDC25A,CDK2,CDT1,CEBPB,COL15A1,CRHR1,CTSD,CTSF,DNAJB4,ECE2,EGR1,EP400,FKBP3,FKBP4,GARS1,HSD17B2,IDH2,IL12B,IL15,IL17B,IL6,ITGA2,KCNH2,KCNK1,LGALS1,MAD2L1,MAP2K3,MRC1,NFIL3,NOD1,NOS2,NOS3,NPL,NR1H3,NSUN5,P2RX4,PCNA,PDK3,PDPN,PPM1B,PPM1H,PRSS23,PTBP3,RAB11FIP5,RACK1,RBP1,RNF185,RNF227,SFN,SHD,SKP2,SLC27A1,SMPDL3A,ST3GAL4,STAT5A,TAT,TK1,TNFRSF1A,VEGFB
