# Supplementary material for: RNAseq analysis of oocyte maturation from the germinal vesicle stage to metaphase II in pig and human
Source: PLoS One. 2024 Aug 9;19(8):e0305893. doi: 10.1371/journal.pone.0305893 (PMC11315340; doi:10.1371/journal.pone.0305893)
Supplement: S21 Table — (XLSX) [file pone.0305893.s021.xlsx]

## Sheet: Table S21
© 2000-2023 QIAGEN. All rights reserved.
S21 Table. Top 25 networks for MII versus GV stage oocytes in the human.
ID	Molecules in Network	Score	Focus Molecules	Top Diseases and Functions
1	ABCB6,ACAD9,ATP5MF-PTCD1,ATPAF2,CDK2AP2,CLPP,CYB5B,CYP20A1,CYP4B1,DDIT4L,DNAJC19,ECHS1,FADD,FAM220A,GATD3/LOC102724023,GTPBP10,HCCS,HSDL1,HSPA12B,IMPDH1,LACTB,MTCH2,NEK6,NUDT16L1,PITPNA,PRDX3,PTPMT1,PYCR1,REEP6,RNF114,SAMM50,SLC25A39,SNX8,SPIRE1,SYS1	38	35	[Cell Cycle, Cell Morphology, Cellular Function and Maintenance]
2	A1BG,ACO2,ACSM2A,ACTG1,ARL6IP4,BRI3,C3orf14,C8orf58,CCSAP,CTH,CUL4A,DPPA5,GPI,HADHA,IPO7,LCMT1,LIMD2,METTL23,MPV17L2,NCKAP1,NPIPB5 (includes others),PFKL,POU5F1,PPP6C,PPRC1,RAB13,RESF1,SCAF11,STPG4,TAB2,TES,TTC7A,ZC3H6,ZEB2,ZNF678	38	35	[Cellular Development, Developmental Disorder, Reproductive System Development and Function]
3	AATF,ATP13A1,BUD31,C19orf47,CCDC107,CFLAR,CHTOP,CTU1,DDX39B,FBXO43,FKBPL,GCC2,GEMIN6,GEMIN7,GEMIN8,HNRNPUL2,LSM7,Lysosomal Protease,NOL12,RBM23,RNH1,SLC25A38,SNRPA,SNRPF,SNRPG,SYNC,THAP11,THOC2,THOC5,THOC6,THOC7,TMEM35B,TRIM13,TRMT112,URM1	35	34	[Molecular Transport, RNA Post-Transcriptional Modification, RNA Trafficking]
4	B9D2,BCR (complex),CABLES1,CABLES2,CFAP410,CYB561A3,ENDOV,EPC2,FTL,GTSF1L,INTS11,LURAP1,MCAT,MRPL36,MRPS16,MRPS17,MRPS2,MRPS34,MTG1,MTO1,NEK7,PABIR3,PLEK2,PUSL1,RBMS2,RPUSD3,RPUSD4,TASOR,TBCB,THAP7,TRNAU1AP,VPS26B,ZDBF2,ZNF133,ZNRD2	35	34	[Connective Tissue Disorders, Metabolic Disease, Organismal Injury and Abnormalities]
5	AGAP3,APTX,BAD,CETN2,COPRS,ELFN1,ELFN2,IMPA2,Kallikrein,MALSU1,MCUR1,MRM3,MRPL12,MRPL15,MRPL20,MRPL27,MRPL28,MRPL45,MRPL46,MRPL52,MRPL53,MRPL54,MRPL58,MRPS12,MRPS18A,MTERF3,MTFMT,OXA1L,PDF,RRP36,SARS2,TACO1,TARBP2,TBL2,WDR54	35	34	[Hereditary Disorder, Metabolic Disease, Organismal Injury and Abnormalities]
6	BUD13,C8orf33,DDX31,DDX51,H1-1,LLPH,MACROH2A2,NOC2L,NOL6,NPM1,PDCD11,PNMA8A,PRDM15,RBMX2,RPF1,RPL26L1,RPL28,RPL7L1,RPL8,RRP15,RRP8,Spliceosome B activated,SRSF6,TXNDC12,WDR12,WDR46,YTHDC2,ZC3H10,ZC3H8,ZFP62,ZNF16,ZNF2,ZNF346,ZNF485,ZNF574	35	34	[Cellular Function and Maintenance, Gene Expression, RNA Post-Transcriptional Modification]
7	ASCC2,CDK16,CFAP20DC,CHAC1,CSRP1,CWC25,EIF4E2,FAM110A,INPP5E,KIF3C,LIMA1,MELTF,MIF4GD,MYO19,NEXN,NR2C2AP,PHLDB2,phosphatidylinositol-4,5-bisphosphate 3-kinase,PIK3CD,PIN4,PPM1H,RASAL2,SLC39A3,SRPX,SVIL,TBC1D25,TEPSIN,TNFAIP1,TRAK2,TRIP4,TRPT1,TSEN2,TSEN34,TTLL11,ZYG11B	35	34	[Developmental Disorder, Neurological Disease, Organismal Injury and Abnormalities]
8	AAR2,CARMIL1,CD2BP2,DUB,ENTREP1,FAM50A,GLRX3,GMPS,HAGH,HLA-A,KLHDC4,KLHDC9,LAGE3,NMNAT3,NTF4,PCNP,PDE6D,POLDIP2,PRKRIP1,RBM17,SNRPA1,SNRPB2,SNRPE,SUGP1,TOE1,TRIR,TSSC4,TXNL4A,U2SURP,USP25,USP5,USP50,USP9Y,ZNF524,ZNHIT2	35	34	[Dermatological Diseases and Conditions, Post-Translational Modification, RNA Post-Transcriptional Modification]
9	ADARB2,ADCK2,CIAO2B,COL23A1,COLGALT1,CRTAP,CTSB,DNA-PK,EDEM3,ELP1,ESCO1,GALNT6,GPHA2,HROB,ILVBL,KDF1,LTN1,MKS1,MPG,PANK4,PCSK6,PPOX,PPP6R3,PRDX4,RHOBTB3,SSH3,TCTN1,THTPA,TMEM165,TMEM175,TMEM25,TRIM66,TRMT2A,TTC3,ZNF629	35	34	[Cancer, Neurological Disease, Organismal Injury and Abnormalities]
10	C18orf21,CDS2,CFAP69,CLCC1,DNAJC1,ERGIC1,HMOX2,HSD17B11,Ifn gamma,IGLL1/IGLL5,LMAN1,LYSMD3,MYOC,OTULINL,PREB,PTGDR,PTRH2,RHBDF2,RMDN3,SCEL,SEC62,SLC13A3,SLC31A2,SLC4A7,SLC6A3,SMPD4,SNTA1,SPCS2,SPNS3,SRPRB,TEX264,TMEM216,TMEM39B,UBIAD1,UBXN4	35	34	[Endocrine System Disorders, Hereditary Disorder, Organismal Injury and Abnormalities]
11	ATP2B2,Ca2 ATPase,CLEC16A,DAGLB,FITM2,IGHV3-43,Immunoglobulin,INTS8,JMJD8,KCNK18,MT-ATP8,MT-TL1,NICN1,NRSN2,PCNX3,PNLDC1,POLR1F,POLR1H,RAB43,RBKS,RNFT1,SNAPC1,SNAPC2,SNAPC5,SQOR,TM2D1,TM2D2,TMEM169,TMEM39A,TRAPPC12,TRAPPC2B,TSPAN10,UQCC2,ZDHHC12,ZFTRAF1	33	33	[Cellular Assembly and Organization, Cellular Function and Maintenance, Inflammatory Response]
12	Collagen type XVIII,cytokine,FBLN5,FDXACB1,GLI4,LRP3,LTBP2,PGPEP1,RNF187,TUSC1,TUT4,ZBTB9,ZFP41,ZKSCAN4,ZNF212,ZNF273,ZNF282,ZNF287,ZNF335,ZNF408,ZNF444,ZNF445,ZNF480,ZNF550,ZNF555,ZNF562,ZNF57,ZNF696,ZNF714,ZNF724,ZNF74,ZNF777,ZSCAN18,ZSCAN22,ZSCAN25	33	33	[Connective Tissue Disorders, Developmental Disorder, Hereditary Disorder]
13	ALG12,AMZ2P1,BLTP3B,CNNM1,CNNM2,COBLL1,CSGALNACT2,DIPK1A,DIPK1B,DLEU2,FBXO10,GALNT12,GLB1L2,GRHPR,Integrinα,LMF2,MPPE1,NOPCHAP1,PANK2,PHC1,PRDM7,SCML1,SFMBT2,SHC1,SLC25A17,SLC39A12,SLF2,SMC5,SOCS4,TLCD1,TRPM7,TUBA4B,TUBAL3,Tubulin alpha/beta,TXNDC15	33	33	[Cellular Development, Hematological System Development and Function, Lymphoid Tissue Structure and Development]
14	1-acylglycerol-3-phosphate O-acyltransferase,ABHD5,ARL5B,C15orf39,CCDC106,CCZ1/CCZ1B,CRLS1,CRYBB3,CTPS2,EEF1AKMT2,ERG28,FAM174A,GYPE,IPPK,LPCAT3,MEX3D,MSMO1,NCAPH2,NOX5,NPC2,NSDHL,PPM1M,PRR14L,RNASEH2C,SCAP,SFXN5,SLC19A2,SMCO4,STAT5a/b,TBC1D2B,THEM6,TMEM11,TRIM59,UBXN6,ZBTB17	33	33	[Lipid Metabolism, Small Molecule Biochemistry, Vitamin and Mineral Metabolism]
15	APBA2,ASH2L,ATRAID,BABAM1,BCAS4,BOD1L1,C1QTNF6,C2orf42,CASK,CNDP2,CXXC1,DPY30,GALK1,GPATCH2,Guk,GUK1,IgG,KAT14,KMT2B,LIN7C,MARCHF11,MPP1,MRPL33,PAGR1,PAXIP1,PPFIA3,RBM26,SGF29,SNN,SUPT7L,SYNGR3,TMCC2,TMEM102,TULP4,ZNF584	33	33	[Cellular Assembly and Organization, Cellular Function and Maintenance, Cellular Movement]
16	ACOT7,ATXN10,CLIC1,CPA2,DDX59,DEXI,dopamine receptor,E3 cofactor-E3 ring-target,EARS2,GET4,HNRNPUL2-BSCL2,KIFC2,MATCAP1,MOB3A,MRO,NIT2,NPEPL1,PDE12,PDXK,POFUT2,PRKN,PROSER2,RBM14-RBM4,SGTA,SGTB,SIAH3,SPNS1,SPTBN5,SURF2,TTI2,UBXN1,WDR4,ZBTB8B,ZFAND1,ZNF384	33	33	[Connective Tissue Disorders, Developmental Disorder, Gastrointestinal Disease]
17	ABCF3,ATRIP,CCBE1,CHD6,EHMT1,GPKOW,histone-lysine N-methyltransferase,HMGN2,KIF5B,KIF5C,KMT5A,LNX1,LZTS2,MAD1L1,MAP7D1,MEGF10,NBPF10 (includes others),PGAP6,PI3K p85,PPL,RHBDF1,SH3TC1,SNPH,STAG1,SUV39H1,TASOR2,TEAD4,TRIM27,TRIM42,VPS52,YJU2,ZGPAT,ZNF451,ZNF581,ZNF786	33	33	[Cancer, Cellular Assembly and Organization, Endocrine System Disorders]
18	C5orf60,CMC4,DRG1,EIF2S1,EIF2S3,EIF3G,EIF3M,GFER,HEXIM1,HMGB2,HSPE1-MOB4,IGF2BP3,JAK1/2,MDK,MEPCE,MHC II,PABPC1,PABPC4,PUF60,RAX,RNF113A,RPL10,RPL27,RPL36A,RPLP1,RPS11,RPS13,RPS18,RPS19,RPS4X,RTCB,S100A6,SBDS,SRP68,SSB	33	33	[Cancer, Cell Death and Survival, Organismal Injury and Abnormalities]
19	AEN,ARMC7,ATMIN,CBY2,CCDC57,CSPP1,DALRD3,DCTN5,DGCR6,DLL3,ESS2,FCHO2,H2AF,H2AJ,HESX1,KNL1,LENG1,MCTS1,MESP2,MIER1,NFASC,OCEL1,OXCT1,PSEN1,SOX2-OCT4-NANOG,SPC25,SPECC1L,UBL5,Wave,ZBTB8A,ZMAT2,ZNF473,ZNF497,ZNF564,ZSWIM3	31	32	[Embryonic Development, Nervous System Development and Function, Organismal Development]
20	ATP2A3,B3GNT3,BEX3,C19orf25,CASP8AP2,caspase,CCDC153,CCDC157,CHPF,COA7,DHRS7B,DIABLO,EFHC1,FAM162A,GHITM,GLRX,GOLGA4,HDHD3,KCNJ5-AS1,MTFR1L,NECAB2,ODF3L2,PCYOX1L,peroxidase (miscellaneous),POGLUT2,RLN2,SERCA,SPSB3,TMCC1,TMED1,TMEM143,TMEM161A,TOM1L2,TRIAP1,YJU2B	31	32	[Cardiovascular System Development and Function, Cell Death and Survival, Cell Signaling]
21	ABCA5,ATP synthase,ATP13A3,C3orf52,COX10-DT,EOLA1/EOLA2,FLOT2,GOT1,GRIN2A,GTF2IRD1,KBTBD11,KTN1,LGALS8,MMGT1,MRFAP1L1,NAPRT,OSBPL8,Pde,PITPNC1,RAB9A,RFT1,SCAMP3,SLC12A7,SLC35B4,SLC39A10,SMPD2,Sos,STARD10,STOM,TBC1D9,UQCC3,WFDC2,XDH,ZFPL1,ZNF586	31	32	[Cell Morphology, Hereditary Disorder, Organismal Injury and Abnormalities]
22	ADAMTS18,ARG2,ASB1,C1QBP,CBLB,CS,DNAJA3,EIF5B,EPOR,IDH3B,IZUMO1R,LRRIQ3,MDH2,MNX1,MRPL11,MRPS11,MRPS22,MTERF2,NCK2,NDUFA12,NDUFA6,NDUFV1,OGDH,Pdgfr,PMPCA,SDHA,SHD,SLC35D1,SSBP1,STOML2,TBRG4,TEC/BTK/ITK/TXK/BMX,TFAM,TRAP1,VAV	31	32	[Hereditary Disorder, Metabolic Disease, Small Molecule Biochemistry]
23	5'-nucleotidase,ACIN1,ARMH3,ATAD3A,CUBN,DBI,DDX39A,EED,ENG,FARSA,FLVCR2,FNDC7,GRWD1,IMP4,MEN1,METTL1,Ngf,NOP2,NR2C2,NT5C,NT5C3B,NT5M,NTAN1,NXF1,RCL1,RPIA,SLC66A1,SRRD,tyrosine kinase,WDR5,ZNF256,ZNF487,ZNF530,ZNF654,ZNF671	31	32	[DNA Replication, Recombination, and Repair, Nucleic Acid Metabolism, Small Molecule Biochemistry]
24	C22orf39,CCDC69,COQ3,COQ4,COQ5,ERK,GAREM2,GCA,GTPBP6,HOXA-AS2,IFI27L2,INPP1,LDLRAD4,MAEA,MAN2C1,MEI1,NUDT8,p38 Sapk,PLSCR3,PYURF,RASAL3,RMND5B,RPUSD2,S100,SPSB1,TENT4A,TFAP2C,TXNL4B,UCK1,UCK2,UCKL1,uridine kinase,VWA5A,ZMYND19,ZPR1	29	31	[Hereditary Disorder, Nucleic Acid Metabolism, Small Molecule Biochemistry]
25	BCCIP,BLM,CCS,CENPK,CENPM,CENPO,CENPS/CENPS-CORT,CENPX,DHRS12,DNA damage response,DTYMK,FAAP20,Fanc,FANCG,FANCM,GPSM2,HID1,Homologous repair,MAPKAPK5-AS1,MLH3,MUTYH,NOSTRIN,NPL,NUDT22,PALB2,RAD52,RAD9A,RASL11A,RMI1,SCRN2,SLX4,SNX21,UBE2T,Vegf,ZNF19	29	31	[DNA Replication, Recombination, and Repair, Metabolic Disease, Organismal Injury and Abnormalities]
