# Supplementary material for: RNAseq analysis of oocyte maturation from the germinal vesicle stage to metaphase II in pig and human
Source: PLoS One. 2024 Aug 9;19(8):e0305893. doi: 10.1371/journal.pone.0305893 (PMC11315340; doi:10.1371/journal.pone.0305893)
Supplement: S22 Table — (XLSX) [file pone.0305893.s022.xlsx]

## Sheet: Table S22
© 2000-2023 QIAGEN. All rights reserved.
S22 Table. Causal networks for MII versus GV stage oocytes in the human.
Master Regulator	Expr Log Ratio	Molecule Type	Participating regulators	Depth	Predicted Activation	Notes	Activation z-score	p-value of overlap	Network bias-corrected p-value	Target Molecules in Dataset	Causal network	Target-connected regulators
DAP3		other	DAP3	1	Activated	biased	3.606	9.32e-13	0.0001	MT-ATP6,MT-ATP8,MT-CO1,MT-CO2,MT-CO3,MT-CYB,MT-ND1,MT-ND2,MT-ND3,MT-ND4,MT-ND4L,MT-ND5,MT-ND6	13 (1)	1
actinonin		chemical reagent	actinonin	1	Inhibited	biased	-3.742	5.29e-11	0.0001	ASNS,CHAC1,MT-ATP6,MT-CO1,MT-CO2,MT-CO3,MT-CYB,MT-ND1,MT-ND2,MT-ND3,MT-ND4,MT-ND4L,MT-ND5,MT-ND6	14 (1)	1
BARD1		transcription regulator	26s Proteasome,ABCB1,AHR,Akt,AMPK,Ap1,APP,AURKB,BAK1,BARD1,BAX,BCL2,BCL2L1,BHLHE40,BRCA1,calpain,CASP1,CASP2,CASP3,CDKN1A,CDKN2A,CEBPA,CREB1,CTNNB1,DDX5,DICER1,DNMT3A,E2F1,EGF,EGFR,EGR1,EIF2AK2,EIF2AK3,EIF4E,ELF4,EP300,ERK,ERK1/2,ESR1,ESR2,FOXO3,FSH,G protein alpha i,GATA1,GLI1,GRIN1,H2AB3 (includes others),H2AX,H2AZ1,Hif1,HIF1A,Histone h2a,HNF4A,HSD17B4,IFN alpha/beta,IKK (complex),IL18,IL6,IRF1…	3	Inhibited		-2.064	6.54e-11	0.0001	A1BG,AACS,AATF,ABCA1,ABCA8,ABCB6,ABCC2,ABCF3,ABCG2,ABCG8,ABHD2,ACADS,ACO1,ACOT4,ACSF3,ACTG2,ACTR2,ACVR1,ACVR1B,ADA,ADAMTS18,ADAP1,ADARB2,ADCY3,AEN,AGFG1,AGMAT,AGTR1,AIFM2,AK2,AKR1B1,ALDH2,ALDOA,ALPK2,AMOT,ANGPT1,ANKRD13B,ANKRD22,APAF1,APC,ARHGAP18,ARHGAP29,ARHGAP5,ARID2,ARID5A,ARL2,ARL5B,ARSG,ASB2,ASTN2,ATAD3A,ATF1,ATG13,ATG4B,ATG7,ATP1B1,ATP2A3,ATP2B2,ATP6V0D1,ATP6V0E1,ATPAF2,ATRX,AZIN1,BAD,BAG1…	817 (112)	110
COPS5		transcription regulator	COPS5	1	Activated		4.837	6.69e-11	0.0001	ADA,AEN,ANP32E,APAF1,ATRX,BRF2,CANT1,CBX1,CCNF,CCNT1,CENPF,CETN2,CHMP1A,DCK,DCTPP1,DDX39A,DTYMK,E2F1,ELL,FAM162A,GSDME,GTF2H5,GTF3C5,GUK1,H2AJ,H2AX,HMGB2,IER5,IL1A,KIF22,KIF5B,LBR,LDHB,MAD2L1,MARS1,MCM7,MKNK2,MTCH2,MYBL2,NAP1L1,NT5C,POLE4,POLR1H,POLR2E,POLR2G,POLR3C,POP7,RAB40C,RARS1,RFC2,RPA2,RRP8,S100A10,SAC3D1,SLC19A2,SLC7A5,SMC3,SUV39H1,TARBP2,TBRG4,TK1,TRAIP,UPF3B,VWA5A,WRN	65 (1)	1
calpeptin		chemical reagent	26s Proteasome,ABCB1,ADAM10,AIFM1,AKT1,Ap1,AR,ATM,BCL2L1,BCR-ABL1,BHLHE40,BLOC1S6,BTRC,Calcineurin protein(s),calpain,calpeptin,CAPN3,CASP1,CASP3,CBX7,CCND1,CD247,Cdc42,CDCP1,CDKN1A,CDKN1B,CDKN2A,CEBPA,CEBPB,CITED2,CLOCK,CSF1,DDX5,DNMT3A,E2F1,EIF2AK2,EIF2AK3,EIF4E,ESR2,FANCA,FOS,FOXO1,FOXO3,GATA4,GLI1,GNAS,GRIN1,HAND1,Hdac,HDAC4,HDAC5,Hif1,HIF1A,HNF4A,HRAS,HSF1,IKBKB,IKK (complex),IL18,IL6,INSR,I…	3			0.672	1.22e-10	0.0001	ABCA1,ABCA5,ABCB6,ABCC2,ABCF3,ABCG2,ABHD5,ACAD9,ACADS,ACSF3,ACTR8,ADA,ADARB2,ADSS1,AEN,AGFG1,AGMAT,AIFM2,AIP,AK2,AKR1B1,AKR1B10,AKR7A2,AL713852.1,ALDH2,ALDOA,ALG12,AMZ1,AMZ2P1,ANKH,ANKRD22,ANXA11,APAF1,APBA3,APC,AQP4,ARG2,ARHGAP29,ARHGAP5,ARID2,ARID5A,ARL2,ARL5B,ARPC3,ASB2,ASH2L,ASTN2,ATF2,ATG4B,ATG7,ATM,ATMIN,ATP10D,ATP1B1,ATP2B1,ATP2B1-AS1,ATP6V0E1,ATP6V1E1,ATPAF2,ATRX,AZIN1,B4GALT1,BAD,BAP1,BA…	799 (150)	149
LONP1		peptidase	LONP1	1	Activated		3	1.3e-10	0.0001	ASNS,CHAC1,CLPP,EARS2,ECSIT,GFER,HSPB1,MARS1,MDH2,MT-ATP6,MT-ATP8,MT-CO1,MT-CO2,MT-CO3,MT-CYB,MT-ND1,MT-ND2,MT-ND3,MT-ND5,MT-ND6,MTERF2,S100A11,SSBP1,TFAM,TIMM23	25 (1)	1
PD173955		chemical drug	Akt,AKT1,Alpha catenin,AMPK,ANXA1,Ap1,ARF1,BCR-ABL1,CASP2,CAV1,CD247,CD28,CD3,CD3E,CD5,Cdc42,CDCP1,CDKN1B,CHUK,Clathrin,Creb,CREB1,CTLA4,CTNNB1,CXCL12,DAG1,E2f,EGFR,EGR1,EIF4E,ERBB2,ERK,ESR1,estrogen receptor,ETS1,EZR,FANCD2,FAS,FHIT,FOS,FOXO3,FOXP3,Ggtase I,GLI1,GNAQ,GNAS,GRB2,GRIN3A,GSK3B,HBEGF,Hdac,HRAS,IGF1R,IKBKB,IKK (complex),IRF4,IRF5,ITGB1,JAK2,Jnk,JUN,KIT,KRAS,LCK,MAP2K1,MAP3K1,Mapk,MAPK…	3			1.198	4.35e-10	0.0006	A1BG,AATF,ABCA1,ABCA8,ABCB6,ABCC2,ABCG8,ABHD2,ACADS,ACOT4,ACOT7,ACSF3,ACTG2,ACTR2,ACVR1B,ADA,ADAMTS14,ADAMTSL1,ADAP1,AGMAT,AGPAT2,AIFM2,AIP,AK2,AKR1B1,ALDH2,ALDOA,ALPK2,AMOT,AMZ2P1,ANKH,ANKRD12,ANKRD13B,ANKRD22,AOAH,APBA2,APC,APOO,ARHGAP18,ARHGAP22,ARHGAP29,ARHGAP5,ARL2,ARPC3,ARSG,ASNS,ASTN2,ATF1,ATG13,ATG4B,ATG4D,ATP2B2,ATP6V0D1,ATP6V1E1,ATPAF2,B3GALT6,BACH1,BCAR3,BCKDHA,BCL10,BCL2L11,BCL6B,BCR,…	714 (130)	128
PP-121		chemical drug	ABL1,Akt,AKT1,Alpha catenin,AMBRA1,ANXA1,ANXA7,Ap1,APP,ARF1,ATM,BCR-ABL1,CASP1,CASP2,CD247,CDKN1B,CHUK,Clathrin,Creb,CREB1,CTNNB1,cytarabine,DAG1,DLG4,DNA-PK,E2f,EGFR,EIF4E,ERBB2,ERK,ESR1,estrogen receptor,ETS1,EZR,FOS,FOXO1,GAB1,GNAQ,GNAS,GPX1,GRIN3A,HBEGF,HCK,HIF1A,HIPK2,HRAS,HSF1,IGF1R,IKBKB,IKK (complex),IRF3,IRF4,IRF5,ITGB1,JAK2,Jnk,JUN,KDR,KIT,KRAS,MAP2K1,MAP2K4,MAP3K1,MAPK1,MAPK14,MAPK7,MA…	3			-0.611	6.3e-10	0.0009	A1BG,AATF,ABCA8,ABCB6,ABCF3,ABCG8,ABHD2,ACOT4,ACOT7,ACSF3,ACTR2,ACVR1,ACVR1B,ACVR2B,ADAMTS14,ADAMTS18,ADAMTSL1,ADCY3,AEN,AIP,AK2,AKR1B1,AKR7A2,ALDH2,ALOX12,ALPK2,AMOT,AMZ1,AMZ2P1,ANKH,ANKRD13B,ANXA11,AOAH,APBA2,APCDD1L-DT,APOO,ARHGAP18,ARHGAP5,ARL2,ARPC3,ARSG,ASNS,ASTN2,ATF1,ATG13,ATG4D,ATG7,ATP2B1,ATP2B2,ATP6V0A4,ATP6V0D1,ATP6V0E1,ATPAF2,AZIN1,B3GALT6,BACH1,BAD,BAP1,BCAR3,BCAR4,BCKDHA,BCL10,BCL2…	775 (152)	150
UFL1		enzyme	26s Proteasome,ABCB1,AHR,Akt,AKT1,Ap1,ATM,BAK1,BAX,BCL2L1,BHLHE40,CASP1,CASP2,CCND1,CDK5RAP3,CDKN1A,CDKN2A,CEBPA,CSF2,CTNNB1,CXCL8,DDX5,DNMT3A,E2f,E2F1,EIF2AK3,EIF4E,EP300,ERBB2,ERK1/2,estrogen receptor,FAS,FOXO3,GLI1,GRIN1,Hif1,HIF1A,IFNA2,IFNA4,IFNB1,IFNW1,IGF1R,IKBKB,IKK (complex),IL1B,IL6,IRF3,IRF4,IRF7,IRS1,MAP2K1,MAPK1,MAPK8,MAPK9,MAPT,MDM4,Mek,mir-143,mir-145,mir-23,MTOR,MYC,NANOG,NFkB (co…	3			-0.608	8.04e-10	0.0001	ABCA1,ABCB6,ABCC2,ABCF3,ABCG2,ACAD9,ACADS,ACO1,ACO2,ACOT7,ACSF3,ACTG1,ACVR1,ADA,ADAMTS18,ADAP1,ADARB2,ADCY3,AEN,AGMAT,AGTR1,AIFM2,AIP,AK2,AKR1B1,ALDOA,AMOT,ANKRD22,APAF1,APC,ARG2,ARHGAP29,ARHGAP5,ARL2,ASB2,ASTN2,ATAD3A,ATF1,ATG4B,ATG7,ATP2A3,ATP2B1,ATP2B1-AS1,ATP6V0E1,ATP6V1E1,ATPAF2,ATR,ATRX,AZIN1,B3GALT6,B4GALT1,BAD,BAG1,BAMBI,BAP1,BATF3,BCAR4,BCCIP,BCL10,BCL2L10,BCL2L11,BCL6B,BCR,BEX1,BICRAL,B…	781 (94)	92
K252b		chemical - kinase inhibitor	ADAM10,ADAM17,AGO2,AGT,ANXA7,Ap1,APP,ATM,BCL11B,BCL2L1,BDNF,Calcineurin protein(s),Calmodulin,calpain,CASP1,CASR,CCND1,Cdc42,CDKN1A,CEBPA,CFTR,CHUK,Creb,CREB1,CTNNB1,CXCR4,CYP19A1,DCN,DLEU2,EGFR,EGLN,EIF2S1,EIF4E,ESR1,FAS,FOS,FOSL2,FOXO1,G6PD,GAB1,GABPA,GATA4,GNAS,GNE,GRIN1,GSK3B,HBEGF,Hdac,HIF1A,HRAS,ICAM1,IGF1R,IRAK1,IRF3,IRF6,IRF7,ITCH,ITGB1,JAK1/2,JAK2,JUNB,JUND,K252b,KLF11,KLHL3,KRAS,LCK,MAP…	3			-1.514	8.34e-10	0.0003	AATF,ABCB6,ABCF3,ABCG2,ACAD9,ACADS,ACOT4,ACOT7,ACSF3,ACTG2,ACTR2,ACVR1,ACVR1B,ADAMTS14,ADAMTS18,ADAMTSL1,AEN,AGPAT2,AKR7A2,AMMECR1,AMZ2P1,ANAPC10,ANKRD13B,AOAH,APBA2,APBA3,AQP4,ARHGAP18,ARHGAP29,ARHGAP5,ARID2,ARPC3,ARSG,ASB2,ASTN2,ATAD3A,ATF1,ATF2,ATG13,ATG4D,ATM,ATP2B1-AS1,ATP6V0D1,ATPAF2,ATRX,ATXN10,AZIN1,BAD,BAP1,BCAR4,BCL10,BCL6B,BCS1L,BDH1,BICRAL,BIRC6,BLM,BRI3,BTBD8,BYSL,C15orf39,C16orf74,C…	733 (144)	141
CD3-TCR		complex	ADAM10,ADAM15,Akt,AKT1,Alpha catenin,Ap1,ATM,BCL6,Ca2+,CAMK4,CaMKII,CASP1,CBX7,CCND1,CCNE1,CD247,CD3,CD3-TCR,CD3D,CD3E,Cdc42,CDKN1A,CEBPB,CEBPD,CHUK,CITED2,Creb,CREB1,CSF1,CTNNB1,CXCL12,EGFR,EIF4E,EIF4EBP1,ERK,ERK1/2,ERN1,ESR1,ETS1,FAS,FCER1G,FOS,FOXO3,FOXP3,FYN,GABPA,GATA3,GATA4,GRIN1,GSK3B,GZMB,HIF1A,HRAS,HSF1,IFNG,IKBKB,IKK (complex),IL4R,IRF3,IRF4,IRF7,IRS2,ITCH,ITK,JAK2,Jnk,JUN,JUND,KAT5,KLF…	3			-0.907	1e-09	0.0006	A1BG,ABCA1,ABCB6,ACAD9,ACO1,ACOT4,ACSF3,ACTR2,ACTR8,ACVR1,ACVR2B,ADSS1,AEN,AGPAT2,AIFM2,AIP,AK2,AKR1B1,AKR7A2,ALOX12,ALPK2,AMOT,AMZ1,AMZ2P1,ANKRD12,ANKRD13B,ANXA11,AOAH,APBA2,APBA3,ARG2,ARHGAP18,ARHGAP22,ARHGAP5,ARL5B,ARPC3,ARSG,ASB2,ASH2L,ASTN2,ATAD2,ATAD3A,ATF1,ATF2,ATM,ATMIN,ATP1B1,ATP2B1,ATP2B1-AS1,ATP2B2,ATP6V0A4,ATP6V0D1,ATP6V1E1,ATPAF2,ATXN10,B3GALT6,BACH1,BAD,BAP1,BCAR3,BCL10,BCL2L10,BCL6…	759 (156)	151
NC9		chemical reagent	ADAM17,ADCY,Akt,Ap1,APP,AR,CaMKII,CAV1,CCND1,CD3,CDKN1A,CDKN1B,CFTR,CHUK,Creb,CTLA4,CTNNB1,EGFR,ERBB2,ERK,ERK1/2,ESR1,Focal adhesion kinase,FOXO3,FYN,HIF1A,HIPK2,HRAS,IKBKB,INPP5D,IRF3,Jnk,LCK,MAPK1,MAPK3,MAPK8,MAPT,MDM2,Mek,MET,MMP14,MTOR,MYC,NANOG,NC9,NFkB (complex),NFKB1,NMDA Receptor,NOS2,p70 S6k,PGR,PI3K (complex),PI3K (family),PIK3R1,Pkc(s),PRKCA,PRKCE,PRKD1,PTPN11,RAC2,RAF1,RAS,Rb,RB1,RELA…	3			1.615	1.5e-09	0.0007	AATF,ABCA8,ABCB6,ABCC2,ABCF3,ABHD2,ACADS,ACO2,ACOT7,ACSF3,ACTG1,ACTR2,ACVR1,ACVR1B,ACVR2B,ADA,ADAMTS18,ADCY3,AEN,AIFM2,AKR1B10,AL713852.1,ALDH2,ALDOA,ALPK2,AMOT,ANKH,APBA2,ARHGAP18,ARHGAP29,ARHGAP5,ARID4A,ARID5A,ARPC3,ARSG,ASNS,ASTN2,ATAD3A,ATG13,ATG4B,ATP2A3,ATP2B1,ATP2B1-AS1,ATP2B2,ATP6V0D1,ATPAF2,ATRX,AZIN1,B3GALT6,BACH1,BAP1,BCAR3,BCAR4,BCKDHA,BCL10,BCL6B,BCS1L,BDP1,BICRAL,BRF1,BRI3,BRMS1L,BT…	709 (83)	83
saracatinib		chemical drug	ABL1,Abl1/2,ADAM17,Akt,AKT1,Alpha catenin,AMPK,ANXA1,Ap1,APP,AR,ARF1,CaMKII,CASP2,CAV1,CCND1,CD247,CD3,CDKN1B,CHUK,Clathrin,Creb,CTLA4,CTNNB1,cytarabine,DAG1,DLC1,DLG4,E2f,EGFR,EGR1,EIF4E,ERBB2,ERK,ERK1/2,ESR1,estrogen receptor,ETS1,EZR,FHIT,FOS,FOXO1,FOXO3,Ggtase I,GNAQ,GNAS,GPX1,GRIN3A,HBEGF,HIPK2,HRAS,IGF1R,IKBKB,IKK (complex),IRF4,IRF5,ITGB1,JAK2,Jnk,JUN,KRAS,LCK,MAP2,MAP2K1,MAP2K1/2,MAP2K3,M…	3			-0.108	1.73e-09	0.0022	A1BG,AATF,ABCA8,ABCB6,ABCF3,ABCG8,ABHD2,ACOT4,ACOT7,ACSF3,ACTR2,ACVR1,ACVR1B,ACVR2B,ADAMTS14,ADAMTSL1,ADCY3,AEN,AGPAT2,AIP,AK2,AKR1B1,AKR1B10,AL713852.1,ALDH2,ALPK2,AMOT,AMZ2P1,ANKH,ANKRD13B,AOAH,APBA2,APOO,ARG2,ARHGAP18,ARHGAP22,ARHGAP29,ARHGAP5,ARL2,ARPC3,ARSG,ASNS,ASTN2,ATG13,ATG4D,ATP2B1,ATP2B1-AS1,ATP2B2,ATP6V0D1,ATP6V1E1,ATPAF2,AZIN1,B3GALT6,BACH1,BAP1,BCAR3,BCAR4,BCKDHA,BCL10,BCL2L11,BCL6B…	769 (150)	149
NU6102		chemical drug	Akt,AKT1,androgen,Ap1,APC,APP,AR,ATM,BCL2,BCL2L1,BRCA1,CDK1,CDK2,CDKN1A,CDKN1B,CEBPB,Creb,CREB1,CTNNB1,DENR,E2F1,E2F3,EGFR,ELF4,ELK1,EP300,ERBB2,ERK1/2,ESR1,estrogen receptor,EZH2,FOS,FOSL2,FOXM1,FOXO1,FOXP3,GAS2L3,GSK3B,HIF1A,HMGA1,ID2,ID3,ING1,ITPR1,Jnk,JUN,JUNB,KAT5,LATS1,MAP2K1,Mapk,MAPK1,MAPK14,MAPK3,MAPK7,MAPT,MASTL,MDM2,Mek,MYBL2,MYC,MYOD1,NCOA1,NCOA2,NCOA4,NFkB (complex),NPM1,NR1I2,NR3C1,…	3	Activated		3.346	1.81e-09	0.0008	A1BG-AS1,AACS,AATF,ABCA1,ABCA8,ABCB6,ABCF3,ABCG2,ACO1,ACOT7,ACSF3,ACTG1,ACTR2,ACVR1B,ACVR2B,ADAMTS18,AGMAT,AGPAT2,AGTR1,AIP,AK2,AKR1B1,AKR1B10,AL713852.1,ALDH2,ALOX12,ALPK2,AMACR,AMOT,AMZ2P1,ANXA11,AP1S2,APBA2,AQP4,ARG2,ARHGAP18,ARHGAP22,ARHGAP29,ARHGAP5,ARID2,ARID5A,ARL16,ARSG,ASNS,ASTN2,ATAD2,ATAD3A,ATF1,ATG13,ATG4B,ATP2A3,ATP2B2,ATP6V0A4,ATP6V0D1,ATP6V1E1,ATPAF2,ATXN10,AZIN1,B3GALT6,B4GALT1,BA…	756 (100)	99
ALKBH5		enzyme	ADAM17,Akt,AKT1,AKT2,ALKBH5,Ap1,APP,AR,ATM,CaMKII,CAV1,CCND1,CD3,Cdc42,CDKN1B,CHUK,CREB1,CTLA4,EGFR,EIF4EBP1,ERBB2,ERK,ERK1/2,ESR1,FOXO3,FYN,GSK3B,HIPK2,HRAS,IGF1R,IKBKB,IKK (complex),INPP5D,IRF3,IRS1,Jnk,KLF8,LCK,MAP2,MAP2K1,Mapk,MAPK1,MAPK3,MAPK8,MAPT,MDM2,Mek,MET,MMP14,MTOR,MYC,MYD88,NANOG,NEDD9,NFkB (complex),NFKBIA,NMDA Receptor,NOS2,P38 MAPK,PAK2,PGR,PI3K (complex),PIK3R1,Pkc(s),PRKCE,PRKD1…	3	Inhibited		-2.242	1.88e-09	0.0005	AATF,ABCA8,ABCB6,ABCC2,ABCF3,ABHD2,ACO2,ACOT7,ACSF3,ACTG1,ACTR2,ACVR1,ACVR1B,ADA,ADAMTS18,ADCY3,AEN,AGFG1,AIFM2,AIP,AK2,AKR1B10,AL713852.1,ALDH2,ALDOA,AMOT,AMZ2P1,ANKH,AOAH,ARHGAP18,ARHGAP29,ARID2,ARID5A,ARPC3,ARSG,ASNS,ASTN2,ATAD3A,ATF1,ATG13,ATG4B,ATP2A3,ATP2B1,ATP2B1-AS1,ATP2B2,ATP6V0D1,ATP6V1E1,ATPAF2,AZIN1,B3GALT6,BACH1,BAP1,BCAR3,BCAR4,BCKDHA,BCL10,BCL6B,BDP1,BICRAL,BLM,BOK,BRF1,BRF2,BRI3,B…	716 (93)	93
BTG3		other	ADAM17,AKT1,Alpha catenin,ANXA1,Ap1,APC,ATM,BTG3,CD247,CD3,CDKN1A,CDKN1B,CEBPB,CHEK1,Clathrin,Creb,CREB1,CTLA4,cytarabine,DAG1,E2F1,E2F3,EGR1,EIF4E,EIF6,ERBB2,ERK,ESR1,estrogen receptor,ETS1,EZR,FANCD2,FHIT,FOS,FOXM1,Foxo,FOXO3,FOXP3,GATA4,GFI1,Ggtase I,GLI3,GNAS,GRIN3A,GSK3B,HBEGF,HDAC4,HIF1A,HIPK2,HNF1B,HRAS,HSF1,IKBKB,ING1,INSR,IRF4,IRF5,ITGB1,JAK2,Jnk,KAT5,KLF5,KLF6,KRAS,LATS2,LCK,LEF1,LGALS3…	3			-0.43	1.95e-09	0.0014	A1BG,AATF,ABCA8,ABCB6,ABCC2,ABCF3,ABCG8,ABHD2,ACIN1,ACOT4,ACSF3,ACTG2,ACTR2,ACVR1,ACVR2B,ADA,ADAMTS14,ADAMTS18,ADAMTSL1,ADARB2,AGFG1,AGPAT2,AIFM2,AIP,ALDH2,AMZ1,AMZ2P1,ANKH,ANKRD13B,ANXA11,AOAH,APBA2,APBA3,APCDD1L-DT,APOO,ARHGAP18,ARHGAP22,ARHGAP29,ARHGAP5,ARID2,ARL2,ARPC3,ARSG,ASTN2,ATF1,ATG13,ATG4D,ATP6V0D1,ATP6V0E1,ATP6V1E1,ATPAF2,AZIN1,BACH1,BCAR3,BCAR4,BCL10,BCL2L11,BCL6B,BDH1,BICRAL,BLK,BLM…	655 (136)	135
Actin		group	26s Proteasome,ABCB1,ABCC1,ACTB,Actin,ADAM17,APP,ATM,BHLHE40,CASP1,CCND1,CDK6,CDKN1A,CDKN1B,CDKN2A,CEBPA,Creb,DDX5,DIO3,DNMT3A,DTX1,E2f,E2F1,EGFR,EIF4E,ELK1,EPHA4,ERBB2,ESR1,FGF2,FGFR1,FGFR2,FGFR4,FLT1,FOS,FOXO1,FOXO3,GLI1,GRIN1,GSK3B,H2AX,HES1,Hif1,HIF1A,HNF1A,HRAS,IKBKB,IL6,IRF3,ITCH,JUN,LCK,MAP2K1,MAP3K1,MAP3K12,MAPK8,MDM2,Mek,MET,mir-143,mir-145,mir-23,MMP14,MMP3,MRTFA,MTOR,Myosin2,NANOG,NFAS…	3			0.954	2.59e-09	0.0004	A1BG-AS1,AATF,ABCA8,ABCB6,ABCC2,ABCG2,ABHD5,ACADS,ACO1,ACSF3,ACTG1,ACTG2,ACTR2,ACVR1B,ACVR2B,ADA,ADAMTS18,ADARB2,AEN,AGAP3,AGMAT,AGTR1,AIFM2,AKR1B10,AKR7A2,ALDH2,ALDOA,AMZ2P1,ANKH,ANKRD22,ANKS4B,AP1S2,APAF1,APBA2,APBA3,APCDD1L-DT,ARG2,ARHGAP18,ARHGAP29,ARHGAP5,ARHGAP6,ARID4A,ARID5A,ARL16,ARL2,ARL5B,ARMC3,ARSG,ASB2,ASTN2,ATG4B,ATP2B1-AS1,ATP2B2,ATP6V0D1,ATP6V0E1,ATPAF2,ATRX,ATXN10,B4GALT1,BACH1,BA…	742 (109)	105
PAK6	-2.216	kinase	ABCB1,ACTB,Akt,AMPK,androgen,Ap1,AR,ATM,BCL2,BCL2L1,BHLHE40,Ca2+,CASP1,CCND1,CCNE1,Cdc42,CDKN1A,CDKN2A,CEBPA,CEBPB,CFTR,CREM,DDIT3,DDX5,E2f,EIF2AK3,EIF4E,ERBB2,ERK,ERN1,ESR1,ETV5,EZR,FAS,FBXW7,FLI1,FOS,FOXO1,FOXO3,FYN,GATA3,GLI1,GSK3B,HDAC1,HDAC4,HDAC5,Hif1,HIF1A,HIPK2,HNF4A,HSF1,IL6,IRS1,JUN,JUP,KAT5,KCNJ2,LATS1,MAP2K1,MAP3K1,MAPK1,MAPK7,MAPK9,MAPT,MDM2,MDM4,Mek,mir-143,mir-145,mir-23,MRTFA,MTOR…	3	Activated		3.252	2.68e-09	0.0008	AACS,AATF,ABCA1,ABCA8,ABCB6,ABCC2,ABCG2,ABHD5,ACADS,ACO1,ACSF3,ACTG1,ACTG2,ACTR2,ACVR1B,ADA,ADAMTS14,ADAP1,ADCY3,AEN,AGMAT,AGTR1,AIFM2,AKR1B1,AL713852.1,ALDH2,ALDOA,AMOT,AMZ1,AMZ2P1,ANKRD22,ANXA11,APAF1,ARG2,ARHGAP18,ARHGAP29,ARHGAP5,ARID5A,ARL2,ARL5B,ARPC3,ARSG,ASB2,ASTN2,ATG4B,ATG7,ATP2A3,ATP2B1,ATP2B1-AS1,ATP6V0D1,ATPAF2,AZIN1,B3GALT6,BAD,BAG1,BAP1,BCAR3,BCAR4,BCCIP,BCL10,BCL2L11,BCL6B,BCR,BDH…	783 (128)	125
RNF34		enzyme	26s Proteasome,ABCB1,Actin,AHR,Akt,Ap1,ARNT,BCL2L1,BHLHE40,BTRC,Calcineurin protein(s),calpain,carbon monoxide,CASP1,CASP2,CASP3,CASP9,CAT,CCND1,CDKN1A,CDKN2A,CDX2,CEBPA,Creb,CSF2,CTNNB1,CXCL8,DDX5,DICER1,DNMT3A,E2f,E2F1,EIF2AK2,EIF2AK3,EIF4E,EP300,ERBB2,ERK1/2,estrogen receptor,FAS,FOS,FOXO3,GATA3,GLI1,GRIN1,Hif1,HIF1A,IGF1R,IKBKB,IKK (complex),IL18,IL1B,IL6,IRF3,IRF4,IRS1,Jnk,MAP2K1,MAP3K1,MAPK…	3			-1	3.43e-09	0.0003	ABCA1,ABCB6,ABCC2,ABCF3,ABCG2,ACAD9,ACADS,ACO1,ACOT7,ACSF3,ACVR1,ACVR2B,ADA,ADAMTS18,ADAP1,ADARB2,ADCY3,AEN,AGFG1,AGMAT,AGTR1,AIFM2,AKR1B1,ALDOA,ALPK2,AMOT,APAF1,APBA2,ARHGAP29,ARHGAP5,ARID2,ARL2,ASB2,ASTN2,ATAD3A,ATF1,ATG4B,ATG7,ATP2A3,ATP2B1,ATP2B1-AS1,ATP6V0E1,ATPAF2,ATRX,ATXN10,AZIN1,B3GALT6,B4GALT1,BAD,BAG1,BAMBI,BAP1,BATF3,BCAR4,BCL10,BCL2L10,BCL2L11,BCL6B,BCR,BEX1,BICRAL,BIRC6,BLK,BOK,BRCA…	784 (104)	102
HEXIM1	2.307	transcription regulator	26s Proteasome,ABCB1,AHR,Akt,AMPK,Ap1,APP,AR,ATF4,ATM,BAK1,BAX,BCL2,BCL2L1,BHLHE40,BRCA1,BRD4,Calcineurin protein(s),CASP1,CASP2,CCAR2,CCND1,CCNK,CDK9,CDKN1A,CDKN2A,CEBPA,CREB1,CTNNB1,DDX5,DNMT3A,E2f,E2F1,EGF,EGFR,EIF2AK3,EIF4E,EIF4G1,ERBB2,ERK,ERK1/2,ESR1,ESR2,FOXO3,G protein alpha i,GATA1,GATA4,GLI1,GRIN1,HEXIM1,Hif1,HIF1A,HNF4A,HSD17B4,IFN alpha/beta,IL6,JUN,LARP1,MAP2K1,MAPK1,MAPK8,MAPK9,MAPT…	3			-1.023	4.21e-09	0.0008	A1BG,AACS,AATF,ABCA1,ABCA8,ABCB6,ABCC2,ABCF3,ABCG2,ABCG8,ABHD2,ACADS,ACO1,ACOT4,ACSF3,ACTG1,ACTG2,ACTR2,ACVR1,ACVR1B,ADA,ADAP1,ADARB2,ADCY3,AEN,AGMAT,AGTR1,AIFM2,AK2,AKR1B1,AL713852.1,ALDH2,ALDOA,ALPK2,AMOT,ANGPT1,ANKRD13B,ANKRD22,APAF1,APBA3,APC,ARHGAP18,ARHGAP29,ARHGAP5,ARHGAP6,ARL2,ARL5B,ARSG,ASTN2,ATAD3A,ATF1,ATG13,ATG4B,ATG7,ATP10D,ATP1B1,ATP2A3,ATP2B1-AS1,ATP2B2,ATP6V0D1,ATP6V0E1,ATPAF2,ATR…	860 (109)	108
CYP1A2		enzyme	2-amino-1-methyl-6-phenylimidazo-4-5-b-pyridine,9,10-dimethyl-1,2-benzanthracene,ADCY,aflatoxin B1,AHR,AKT1,androgen,Ap1,AR,ARNT,ASAH1,ATM,BCL2,benzo(a)pyrene,BRCA1,BTRC,carbon monoxide,CASP2,CAT,CCNE1,CDX2,CHUK,Creb,CREB1,CREBBP,CTSB,CYP1A2,CYP1B1,dacarbazine,EGFR,ELK1,EP300,ERBB2,ERK1/2,ESR1,FYN,G6PD,GSK3B,HIF1A,HMOX1,HRAS,Hsp27,IKBKB,Jnk,JUN,LCK,Mapk,MAPK1,MAPK7,MAPK9,Mek,MTOR,NCOA2,NFKB2,NFKB…	3	Inhibited		-2.509	4.3e-09	0.0001	A1BG,AACS,AATF,ABCA1,ABCA8,ABCB6,ABCC2,ABCG2,ABCG8,ACAD9,ACADS,ACIN1,ACO1,ACO2,ACOT7,ACSF3,ACTG1,ACTR2,ACVR1B,ACVR2B,ADARB2,AEN,AGPAT2,AGTR1,AIFM2,AIP,AK2,AKR1B10,AL713852.1,ALDH2,ALOX12,ALPK2,AMZ2P1,ANKRD22,APBA2,AQP4,ARG2,ARHGAP18,ARHGAP22,ARHGAP5,ARSG,ASNS,ASTN2,ATAD2,ATAD3A,ATF1,ATF2,ATG13,ATG4B,ATM,ATP2A3,ATP2B1,ATP6V0D1,ATP6V1E1,ATPAF2,ATR,B3GNT3,BAG1,BAP1,BATF3,BCAR4,BCCIP,BCL6B,BCR,BCS1L,…	692 (75)	74
CUL7		enzyme	26s Proteasome,ABCB1,AKT1,APEX1,ATM,BAK1,BAX,BCL2L1,BHLHE40,BIRC5,CASP1,CASP2,CCND1,CDKN1A,CDKN2A,CEBPA,CREB1,CTNNB1,CUL7,DDX5,DNMT3A,E2f,E2F1,EIF2AK3,EIF4E,ERBB2,ERK,FAS,FOXO1,FOXP3,Ggtase I,GLI1,GRIN1,HDAC1,Hif1,HIF1A,HMGA1,HNF4A,IGF1R,IKBKB,IL6,INSR,Insulin,IRS1,LATS1,MAP2K1,MAPK8,MAPK9,MAPT,MDM4,mir-145,mir-23,MST1,MTOR,MYC,NANOG,NFKB1,NFKBIA,NOS2,NOTCH1,NR3C1,P38 MAPK,p70 S6k,PCK1,PGR,PIK3CG…	3			-1.001	6.67e-09	0.0002	ABCA1,ABCA8,ABCB6,ABCC2,ABCF3,ABCG2,ABHD5,ACADS,ACO1,ACOT7,ACSF3,ACTG1,ACVR1,ADA,ADAMTS18,ADAP1,ADARB2,AEN,AGMAT,AGTR1,AIFM2,AIP,AK2,AKR1B1,ALDH2,ALDOA,ALPK2,AMZ2P1,ANKRD22,APAF1,APC,ARHGAP29,ARHGAP5,ARL2,ARL5B,ASB2,ASTN2,ATAD3A,ATF1,ATG4B,ATG7,ATP2A3,ATP2B1-AS1,ATP6V0E1,ATP6V1E1,ATPAF2,ATRX,AZIN1,BAD,BAG1,BAP1,BCAR3,BCAR4,BCCIP,BCKDHA,BCL10,BCL2L11,BCL6B,BCR,BIRC6,BLK,BOK,BRCA2,BRF2,BRI3,BRMS1L,…	727 (87)	84
ADGRG1		G-protein coupled receptor	ADAM17,ADGRG1,AKT1,AKT2,Ap1,APP,AR,calpain,CaMKII,CCND1,CD3,Cdc42,CHUK,CREB1,CTLA4,CTNNB1,EGFR,ERBB2,ERK1/2,ESR1,FOXO3,FYN,GSK3B,HIPK2,HRAS,IGF1R,IKBKB,IKK (complex),INPP5D,IRS1,KLF8,LCK,MAP2K1,MAP3K1,Mapk,MAPK1,MAPK14,MAPK8,MAPT,MDM2,Mek,MET,MMP14,MRTFA,MTOR,MYC,MYD88,NANOG,NEDD9,NFATC1,NFkB (complex),NFKB1,NFKBIA,NOS2,PAK2,PGR,PIK3R1,Pkc(s),PLD,PPARG,PRKCA,PRKCE,PRKD1,PTEN,PTK2,PTPN11,PXN,RAC2,…	3			-1.43	7.94e-09	0.0016	AATF,ABCA8,ABCB6,ABCC2,ABCF3,ABHD2,ACO2,ACOT7,ACSF3,ACTG1,ACTG2,ACTR2,ACVR1,ACVR1B,ADA,ADAMTS18,AEN,AGFG1,AGPAT2,AIFM2,AIP,AK2,AKR1B10,AL713852.1,ALDH2,ALDOA,ALOX12,ALPK2,AMZ2P1,AOAH,APAF1,ARHGAP18,ARHGAP29,ARID2,ARID4A,ARID5A,ARPC3,ARSG,ASNS,ASTN2,ATAD3A,ATF1,ATG13,ATG4B,ATP2A3,ATP2B1,ATP2B1-AS1,ATP2B2,ATP6V0D1,ATP6V1E1,ATPAF2,AZIN1,BACH1,BAP1,BCAR4,BCL10,BCL6B,BCS1L,BDH1,BDP1,BICRAL,BLM,BOK,BRF…	706 (92)	90
SU6657		chemical drug	ADAM10,ADAM17,Akt,AKT1,Alpha catenin,ANXA1,ANXA7,Ap1,APP,AR,ARF1,ATF2,ATM,CaMKII,CASP2,CBX7,CCND1,CD247,CD3,CDKN1A,CDKN1B,CEBPB,CHUK,CITED2,Clathrin,Creb,CREB1,CSF1,CTNNB1,DAG1,E2f,EGFR,EGR1,EIF2AK2,EIF4E,EIF4EBP1,ELK1,EP300,ERBB2,ERBB3,ERK,ERK1/2,ESR1,estrogen receptor,ETS1,ETS2,EZR,FADD,FGF2,FGFR1,FOS,FOXO3,G protein alpha i,GABPA,GATA4,GNAQ,GNAS,GRIN3A,GSK3B,HBEGF,HIF1A,HIPK2,HRAS,HSF1,IGF1R,I…	3			1.572	9.25e-09	0.0064	A1BG,ABCA8,ABCB6,ABCF3,ABCG8,ABHD5,ACO1,ACOT4,ACOT7,ACSF3,ACTG2,ACTR2,ACTR8,ACVR1,ACVR1B,ACVR2B,ADAMTS14,ADAMTS18,ADAMTSL1,AEN,AGAP3,AIFM2,AIP,AK2,AKR7A2,AL713852.1,ALDH2,ALOX12,ALPK2,AMOT,AMZ1,AMZ2P1,ANKRD13B,ANXA11,AOAH,APBA2,APBA3,APOO,ARG2,ARHGAP18,ARHGAP22,ARHGAP29,ARHGAP5,ARID5A,ARL2,ARPC3,ARSG,ASH2L,ASNS,ASTN2,ATF1,ATG13,ATG4D,ATM,ATMIN,ATP1B1,ATP2B1,ATP2B1-AS1,ATP2B2,ATP6V0A4,ATP6V0D1,ATP…	819 (177)	176
PI-540		chemical drug	ADRB,Akt,AKT1,AMBRA1,AMPK,ARF1,ATM,AURKB,BCL2L1,CEBPB,DNA-PK,EIF4E,EIF4EBP1,ERK,ESR1,FOXO1,HIF1A,HRAS,HSF1,IGFBP3,IRF3,IRS1,IRS2,JAK2,JUN,MAPK1,MAPK3,MAPK8,MAPT,MDM2,MTOR,MYC,NR3C1,OXSR1,P38 MAPK,PAK2,PDK1,PDPK1,PDX1,PI-540,PI3K (family),PIK3CA,PIK3CB,PIK3CD,PIK3CG,PLCG2,PRDM1,PRKCA,PRKCD,PRKDC,PTEN,RAC1,Rb,REL,RELA,RHOA,RICTOR,RNA polymerase iii,RORC,RPS6KB1,RPS6KB2,RPTOR,SGK1,SIRT1,SMAD3,SQSTM1…	3	Inhibited		-2.002	9.72e-09	0.0003	AACS,AATF,ABCA8,ABCB6,ABCF3,ABHD2,ACAD9,ACADS,ACO1,ACO2,ACSF3,ACTG1,ACTR2,ACVR1,ACVR1B,ADAMTS14,ADCY3,AEN,AGFG1,AGPAT2,AGTR1,AIP,AK2,AKR1B1,AKR7A2,ALDH2,ALOX12,ALPK2,AMOT,AMZ1,ANXA11,APC,APCDD1L-DT,ARHGAP18,ARHGAP22,ARID2,ARID5A,ARSG,ASNS,ASTN2,ATAD2,ATAD3A,ATF2,ATG13,ATG7,ATP2B1,ATP6V0A4,ATP6V0D1,ATP6V0E1,ATPAF2,ATR,AZIN1,B3GALT6,BAD,BAP1,BCAR3,BCCIP,BCL10,BCL2L11,BCL6B,BCS1L,BDP1,BEX1,BICRAL,BI…	624 (75)	74
PI-620		chemical drug	ADRB,Akt,AKT1,AMBRA1,AMPK,ARF1,ATM,AURKB,BCL2L1,CEBPB,DNA-PK,EIF4E,EIF4EBP1,ERK,ESR1,FOXO1,HIF1A,HRAS,HSF1,IGFBP3,IRF3,IRS1,IRS2,JAK2,JUN,MAPK1,MAPK3,MAPK8,MAPT,MDM2,MTOR,MYC,NR3C1,OXSR1,P38 MAPK,PAK2,PDK1,PDPK1,PDX1,PI-620,PI3K (family),PIK3CA,PIK3CB,PIK3CD,PIK3CG,PLCG2,PRDM1,PRKCA,PRKCD,PRKDC,PTEN,RAC1,Rb,REL,RELA,RHOA,RICTOR,RNA polymerase iii,RORC,RPS6KB1,RPS6KB2,RPTOR,SGK1,SIRT1,SMAD3,SQSTM1…	3	Inhibited		-2.002	9.72e-09	0.0003	AACS,AATF,ABCA8,ABCB6,ABCF3,ABHD2,ACAD9,ACADS,ACO1,ACO2,ACSF3,ACTG1,ACTR2,ACVR1,ACVR1B,ADAMTS14,ADCY3,AEN,AGFG1,AGPAT2,AGTR1,AIP,AK2,AKR1B1,AKR7A2,ALDH2,ALOX12,ALPK2,AMOT,AMZ1,ANXA11,APC,APCDD1L-DT,ARHGAP18,ARHGAP22,ARID2,ARID5A,ARSG,ASNS,ASTN2,ATAD2,ATAD3A,ATF2,ATG13,ATG7,ATP2B1,ATP6V0A4,ATP6V0D1,ATP6V0E1,ATPAF2,ATR,AZIN1,B3GALT6,BAD,BAP1,BCAR3,BCCIP,BCL10,BCL2L11,BCL6B,BCS1L,BDP1,BEX1,BICRAL,BI…	624 (75)	74
ARHGAP29	1.574	other	Akt,AKT1,Ap1,ARHGAP29,ATF2,CASP1,CDC42,Cdc42,CDK1,Creb,CTNNB1,DIRAS3,E2f,ECT2,ELK1,ERK,ERK1/2,estrogen receptor,EZR,JAK2,Jnk,JUN,JUP,LATS1,MAP2,MAP2K3,MAP2K4,MAP2K7,MAP3K1,Mapk,MAPK1,MAPK14,MAPK3,MAPK8,MMP2,MRTFA,MYC,NF2,Nfat (family),NFATC1,NFkB (complex),P38 MAPK,PAK1,PAK2,PI3K (complex),PIK3R1,PLD,PLD1,PPARG,PRKCA,Rac,RAC1,RAC2,RAF1,RAS,Ras homolog,RB1,RHOA,RHOBTB2,RHOG,RHOH,RHOU,ROCK,ROCK1,RO…	3			-1.079	9.89e-09	0.0001	ABCA1,ABCB6,ABCC2,ABCF3,ABCG2,ACO2,ACOT7,ACSF3,ACTG1,ACTG2,ACVR1,ACVR2B,ADA,ADCY3,AEN,AGPAT2,AGTR1,AIFM2,AIP,AK2,AKR1B1,AKR1B10,ALDOA,ALOX12,AMOT,ANXA11,APBA2,ARG2,ARHGAP5,ARPC3,ASNS,ASTN2,ATAD2,ATAD3A,ATF2,ATG4B,ATP1B1,ATP6V1E1,ATPAF2,ATR,AZIN1,B3GALT6,BAD,BAG1,BAP1,BCAR3,BCAR4,BCL2L11,BCL6B,BCR,BCS1L,BDH1,BDP1,BEX1,BICRAL,BOK,BRCA2,BRF1,BRI3,BRMS1,BRMS1L,C1QBP,C5,C8orf33,CABLES1,CALM1 (includes…	537 (75)	73
bimiralisib		chemical drug	ADRB,Akt,AKT1,AKT2,AMBRA1,AMPK,ARF1,AURKB,BCL2L1,bimiralisib,BTK,CEBPB,EIF4E,EIF4EBP1,EIF4EBP2,ERK,ESR1,FOXO1,HIF1A,HRAS,HSF1,IRS1,IRS2,JAK2,MAPK1,MAPK3,MAPK8,MAPT,MTOR,MYC,NFKB1,NR3C1,OXSR1,P38 MAPK,PAK2,PDK1,PDPK1,PI3K (family),PIK3CA,PIK3CB,PIK3CD,PIK3CG,PLCG2,PRDM1,PRKCA,PRKCD,PTEN,RAC1,Rb,REL,RELA,RHOA,RICTOR,RNA polymerase iii,RORC,RPS6KB1,RPS6KB2,RPTOR,SGK1,SIRT1,SMAD3,SQSTM1,SRC,STAT1,STA…	3	Inhibited		-2.456	1.1e-08	0.0004	AACS,AATF,ABCA8,ABCB6,ABCF3,ABHD2,ACAD9,ACADS,ACO1,ACO2,ACSF3,ACTR2,ACVR1,ACVR1B,ADAMTS14,ADCY3,AEN,AGFG1,AGPAT2,AGTR1,AIP,AK2,AKR1B1,ALDH2,ALPK2,AMOT,AMZ1,ANXA11,APC,APCDD1L-DT,ARHGAP18,ARHGAP22,ARID2,ARID5A,ARSG,ASNS,ASTN2,ATAD2,ATAD3A,ATF2,ATG13,ATG7,ATM,ATP2B1,ATP6V0A4,ATP6V0D1,ATP6V0E1,ATPAF2,ATR,AZIN1,B3GALT6,BAD,BAP1,BCAR3,BCCIP,BCL10,BCL2L11,BCL6B,BCS1L,BDP1,BEX1,BICRAL,BIRC6,BLM,BORA,BRF…	617 (69)	68
GNE-493		chemical drug	ADRB,Akt,AKT1,AKT2,AMBRA1,AMPK,ARF1,AURKB,BCL2L1,BTK,CEBPB,EIF4E,EIF4EBP1,EIF4EBP2,ERK,ESR1,FOXO1,GNE-493,HIF1A,HRAS,HSF1,IRS1,IRS2,JAK2,MAPK1,MAPK3,MAPK8,MAPT,MTOR,MYC,NFKB1,NR3C1,OXSR1,P38 MAPK,PAK2,PDK1,PDPK1,PI3K (family),PIK3CA,PIK3CB,PIK3CD,PIK3CG,PLCG2,PRDM1,PRKCA,PRKCD,PTEN,RAC1,Rb,REL,RELA,RHOA,RICTOR,RNA polymerase iii,RORC,RPS6KB1,RPS6KB2,RPTOR,SGK1,SIRT1,SMAD3,SQSTM1,SRC,STAT1,STAT3,S…	3	Inhibited		-2.456	1.1e-08	0.0004	AACS,AATF,ABCA8,ABCB6,ABCF3,ABHD2,ACAD9,ACADS,ACO1,ACO2,ACSF3,ACTR2,ACVR1,ACVR1B,ADAMTS14,ADCY3,AEN,AGFG1,AGPAT2,AGTR1,AIP,AK2,AKR1B1,ALDH2,ALPK2,AMOT,AMZ1,ANXA11,APC,APCDD1L-DT,ARHGAP18,ARHGAP22,ARID2,ARID5A,ARSG,ASNS,ASTN2,ATAD2,ATAD3A,ATF2,ATG13,ATG7,ATM,ATP2B1,ATP6V0A4,ATP6V0D1,ATP6V0E1,ATPAF2,ATR,AZIN1,B3GALT6,BAD,BAP1,BCAR3,BCCIP,BCL10,BCL2L11,BCL6B,BCS1L,BDP1,BEX1,BICRAL,BIRC6,BLM,BORA,BRF…	617 (69)	68
DYRK2	-2.051	kinase	26s Proteasome,ABCB1,AKT1,ATM,BCL2,BCL2L1,beta-estradiol,BHLHE40,CASP1,CASP2,CCND1,CDKN1A,CDKN2A,CEBPA,CFTR,Creb,CREBBP,DDX5,DNMT3A,DYRK2,E2f,E2F1,EGFR,EIF4E,EP300,ERBB2,ERK,ERN1,ESR1,FAS,FOXO3,fulvestrant,GLI1,GRIN1,Hif1,HIF1A,HNF4A,HTT,IGF1R,IL6,IREB2,JUN,MAP2K1,MAPK1,MAPK8,MAPK9,MAPT,MDM4,Mek,mir-143,mir-145,mir-23,MTOR,MUC1,MYC,NANOG,NCOA1,NCOA2,NCOA3,NFKB1,NFKBIA,NOTCH1,NOTCH2,NPM1,NR3C1,ODC…	3			-0.138	1.13e-08	0.0015	AATF,ABCA1,ABCA5,ABCB6,ABCC2,ABCF3,ABCG2,ACADS,ACO1,ACSF3,ACTR2,ACVR1,ACVR1B,ADA,ADAP1,ADARB2,AEN,AGFG1,AGMAT,AGTR1,AIFM2,AIP,AK2,AKR1B1,ALDH2,ALDOA,ALPK2,AMZ1,ANKRD12,ANKRD22,ANXA11,APBA2,ARHGAP18,ARHGAP29,ARHGAP5,ARID2,ARID4A,ARID5A,ARL2,ARL5B,ARMT1,ASB1,ASTN2,ATG13,ATG4B,ATP2B1-AS1,ATP2B2,ATP6V0D1,ATP6V0E1,ATP6V1E1,ATPAF2,ATR,AZIN1,BAD,BAP1,BCAR3,BCAR4,BCKDHA,BCL2L11,BCL6B,BDH1,BICRAL,BIRC6,BL…	842 (93)	92
UGCG		enzyme	26s Proteasome,ABCB1,AKT1,Ap1,APC,APEX1,APP,AR,ATM,BAK1,BAX,BCL2L1,BHLHE40,Ca2+,CASP1,CASP2,CDKN2A,CEBPA,CEBPB,CHUK,CREB1,DDX5,DLG4,DNMT3A,E2f,EIF2AK3,EIF4E,EIF6,EP300,ERBB2,FANCD2,FAS,FOXO3,FOXP3,GATA4,GFI1,GLI1,GLI3,GRIN1,GSK3B,HDAC4,Hif1,HNF1B,HNF4A,HSF1,IGF1R,IL6,INSR,IRF3,ITGB1,KAT5,KLF5,KLF6,LCK,LEF1,LGALS3,MAPK1,MAPK14,MAPK8,MAPK9,MAPT,MDM2,Mek,mir-143,mir-145,mir-23,MITF,MMP9,MTOR,MUC1,MY…	3			1.921	1.27e-08	0.0009	AACS,AATF,ABCA1,ABCB6,ABCC2,ABCF3,ABHD5,ACADS,ACIN1,ACO1,ACOT7,ACSF3,ACTG1,ACTG2,ACVR1,ACVR1B,ADA,ADAMTSL1,AEN,AGFG1,AGMAT,AGTR1,AIFM2,AIP,AKR1B1,AL713852.1,ALDOA,ALPK2,AMZ1,ANKRD22,ANXA11,APAF1,APBA3,APCDD1L-DT,ARHGAP5,ARID2,ARID5A,ARL2,ARL5B,ASB2,ASTN2,ATAD3A,ATF1,ATG4B,ATG7,ATP2B2,ATP6V0E1,ATP6V1E1,ATPAF2,AZIN1,BACH1,BAD,BAG1,BAP1,BCL2L11,BCL6B,BCR,BDH1,BICRAL,BIRC6,BLM,BOK,BORA,BRCA2,C16orf74…	761 (120)	119
opioid		chemical drug	ADAM10,Akt,AMPK,Ap1,AR,BAX,BCL2,BCL6,calpain,CCND1,CDKN1B,CEBPB,CREB1,CTNNB1,DDIT3,DUSP1,EGFR,EIF4E,EIF4EBP1,ELK1,EPAS1,ERK,ERK1/2,ESR1,estrogen receptor,ETV5,FOS,G protein beta gamma,GATA2,GATA4,GNAI3,HIF1A,HSF1,Hsp27,JAK2,Jnk,JUN,MAP2K1,Mapk,MAPK1,MAPK14,MAPK3,MAPK7,MAPK8,MAPK9,MAPT,Mek,MITF,MKNK1,MTOR,MYB,MYC,NCF1,NCF2,NCOA3,NFE2L2,NFkB (complex),NFKB1,NPM1,NR3C1,opioid,opioid receptor,OPRK1,O…	3			-0.419	1.31e-08	0.0016	AACS,AATF,ABCB6,ABCC2,ABCF3,ACADS,ACO1,ACOT7,ACSF3,ACTG2,ACTR2,ACVR1,ACVR1B,ADA,ADAMTS18,ADCY3,AEN,AGFG1,AGPAT2,AIFM2,AK2,AKR1B1,AKR1B10,AKR7A2,AL713852.1,ALOX12,AMMECR1,AMOT,AMZ1,ANKH,ANXA11,APBA3,APC,AQP4,ARHGAP18,ARHGAP29,ARID2,ARSG,ASTN2,ATAD2,ATAD3A,ATF1,ATF2,ATG13,ATG4B,ATM,ATP2B1,ATP2B1-AS1,ATP6V0D1,ATPAF2,ATR,AZIN1,B3GALT6,BAP1,BCAR3,BCCIP,BCL10,BCL6B,BDH1,BICRAL,BIRC6,BOK,BYSL,C1orf74,C1…	689 (90)	86
azoxymethane		chemical toxicant	26s Proteasome,ABCB1,AKT1,Ap1,APC,APP,ATM,azoxymethane,BCL2,BCL2L1,BHLHE40,BRCA1,CASP1,CASP2,CCND1,CDKN1A,CDKN2A,Creb,DDX5,DNMT3A,E2f,E2F1,EIF2AK2,EIF2AK3,EIF4E,EIF6,ELK1,EP300,ERBB2,ERK,ESR1,FANCD2,FAS,FOS,FOXO3,FOXP3,FYN,GLI1,GLI3,GRIN1,GSK3B,Hdac,HDAC4,Hif1,HIF1A,HNF1B,HNF4A,HRAS,HSF1,IDO,IDO1,IKBKB,IL6,INSR,JAK2,Jnk,JUP,KAT5,KLF5,KLF6,KRAS,LEF1,LGALS3,MAP2K1,MAP3K1,MAPK1,MAPK9,MDM4,MEF2D,MET,…	3			1.954	1.33e-08	0.0004	AATF,ABCA1,ABCA8,ABCB6,ABCC2,ABCG2,ACADS,ACIN1,ACO1,ACOT7,ACSF3,ACTR2,ACVR2B,ADA,ADARB2,AEN,AGFG1,AGMAT,AGTR1,AIFM2,AIP,AKR1B1,ALDH2,ALDOA,AMZ1,ANKRD22,ANXA11,AOAH,APAF1,APBA2,APBA3,APCDD1L-DT,ARG2,ARHGAP18,ARHGAP29,ARHGAP5,ARID2,ARID5A,ARL2,ARL5B,ARPC3,ARSG,ASB2,ASTN2,ATG13,ATG4B,ATG7,ATP2B1-AS1,ATP2B2,ATP6V0D1,ATP6V1E1,ATPAF2,B4GALT1,BAD,BAP1,BATF3,BCAR3,BCAR4,BCCIP,BCL10,BCL2L11,BCL6B,BEX1,BIC…	764 (125)	124
PTTG1	1.949	transcription regulator	26s Proteasome,ABCB1,Akt,Ap1,APC (complex),AR,ATM,BCL2L1,BHLHE40,CASP1,CCND1,CDK2,CDK6,CDKN1A,CDKN1B,CDKN2A,CDX2,Creb,CREB1,DDX5,DIO3,DNMT3A,E2F1,E2F3,EGFR,EIF2AK3,EIF4E,ELF4,EP300,ERBB2,ERK1/2,estrogen receptor,FAS,FGF2,FGFR1,FGFR2,FGFR4,FOXO1,FOXO3,FOXP3,GLI1,GRIN1,GSK3B,Hif1,HIF1A,HNF1A,HNF4A,HRAS,HSF2,ID2,ID3,IL6,INSR,JUN,JUND,MAP2K1,MAPK1,MAPK14,MAPK7,MAPK9,MDM2,MDM4,MEF2C,Mek,MET,mir-143,mi…	3			-0.899	1.44e-08	0.0012	A1BG-AS1,ABCA1,ABCA8,ABCB6,ABCC2,ABCF3,ABCG2,ABCG8,ACADS,ACO1,ACO2,ACSF3,ACTG1,ACVR1B,ADA,ADAP1,ADARB2,ADCY3,AEN,AGAP3,AGFG1,AGTR1,AIFM2,AK2,AKR1B10,AL713852.1,ALDH2,ALDOA,ALPK2,AMZ2P1,ANGPT1,ANKRD22,ANKS4B,ANXA11,AP1S2,APAF1,APBA2,ARHGAP18,ARHGAP5,ARID2,ARID4A,ARID5A,ARL16,ARL2,ARL5B,ARPC3,ASB2,ASTN2,ATAD3A,ATF1,ATF2,ATG4B,ATG7,ATM,ATP1B1,ATP2B1-AS1,ATP6V0E1,ATPAF2,ATRX,ATXN10,AZIN1,B3GALT6,BACH…	836 (120)	119
KIF15		other	ADAM17,AKT1,AKT2,Ap1,APP,AR,CaMKII,CAV1,CCND1,CD3,Cdc42,CDKN1B,CHUK,CREB1,CTLA4,CTNNB1,EGFR,ERBB2,ERK,ERK1/2,ESR1,FOXO3,FYN,GSK3B,HIPK2,HRAS,IGF1R,IKBKB,IKK (complex),INPP5D,IRS1,KIF15,KLF8,LCK,MAP2,MAP2K1,Mapk,MAPK1,MAPK8,MAPT,MDM2,Mek,MET,MMP14,MTOR,MYC,MYD88,NANOG,NEDD9,NFkB (complex),NFKBIA,NMDA Receptor,NOS2,PAK2,PGR,PI3K (complex),PIK3R1,Pkc(s),PRKCE,PRKD1,PTEN,PTK2,PTPN11,PXN,RAC2,RAF1,RAS…	3	Inhibited		-2.159	1.57e-08	0.0023	AATF,ABCA8,ABCB6,ABCC2,ABCF3,ABHD2,ACADS,ACO2,ACOT7,ACSF3,ACTG1,ACTR2,ACVR1,ACVR1B,ADA,ADAMTS18,AEN,AGFG1,AIFM2,AIP,AK2,AKR1B10,AL713852.1,ALDH2,ALDOA,ALOX12,AMZ2P1,ANKH,AOAH,APAF1,ARHGAP18,ARHGAP29,ARID2,ARID5A,ARPC3,ARSG,ASNS,ASTN2,ATAD3A,ATF1,ATG13,ATG4B,ATP2A3,ATP2B1,ATP2B1-AS1,ATP2B2,ATP6V0D1,ATP6V1E1,ATPAF2,AZIN1,BAP1,BCAR3,BCAR4,BCL10,BCL6B,BCS1L,BDP1,BICRAL,BLM,BOK,BRF1,BRF2,BRI3,BTBD8,BY…	697 (85)	84
PRRG4		other	ADAM17,Akt,AKT1,AKT2,Ap1,APP,AR,CaMKII,CAV1,CCND1,CD3,Cdc42,CDKN1B,CHUK,CREB1,CTLA4,CTNNB1,EGFR,ERBB2,ERK,ERK1/2,ESR1,FOXO3,FYN,GSK3B,HIPK2,HRAS,IGF1R,IKBKB,IKK (complex),INPP5D,IRS1,Jnk,KLF8,LCK,MAP2,MAP2K1,MAP2K1/2,MAPK1,MAPK8,MAPT,MDM2,Mek,MET,MMP14,MTOR,MYC,MYD88,NANOG,NEDD9,NFkB (complex),NFKBIA,NMDA Receptor,NOS2,P38 MAPK,PAK2,PGR,PI3K (complex),PIK3R1,Pkc(s),PRKCE,PRKD1,PRRG4,PTEN,PTK2,PTP…	3	Inhibited		-2.168	1.66e-08	0.0026	AATF,ABCA8,ABCB6,ABCC2,ABCF3,ABHD2,ACADS,ACO2,ACOT7,ACSF3,ACTG1,ACTR2,ACVR1,ACVR1B,ADAMTS18,ADCY3,AEN,AGFG1,AIFM2,AIP,AK2,AKR1B10,AL713852.1,ALDH2,ALDOA,AMOT,AMZ2P1,ANKH,AOAH,APAF1,ARG2,ARHGAP18,ARHGAP29,ARID2,ARID5A,ARPC3,ARSG,ASNS,ASTN2,ATAD3A,ATF1,ATG13,ATG4B,ATP2A3,ATP2B1,ATP2B1-AS1,ATP2B2,ATP6V0D1,ATP6V1E1,ATPAF2,AZIN1,B3GALT6,BAP1,BCAR3,BCAR4,BCL10,BCL6B,BCS1L,BDP1,BICRAL,BLM,BOK,BRF1,BRF2,…	716 (86)	85
ZDHHC21		enzyme	Akt,AMPK,Ap1,ATF2,ATF4,Calcineurin protein(s),CD247,CD28,CD3,CD3E,CD5,Creb,CREB1,CREB3,CTLA4,CTNNB1,CXCL12,EGFR,EGR1,EGR2,ELK1,ERK,ERK1/2,ESR1,FOXP3,GRB2,HRAS,IKK (complex),IL2RB,ITGB1,Jnk,JUN,LAT,LCK,MAOA,MAP2K1,Mapk,MAPK8,MED28,NCL,Nfat (family),NFKB1,NRAS,PAK2,PI3K (complex),PIK3R1,Pkc(s),PLCG1,PLCG2,PPARG,PPARGC1A,PRKCA,PRKCD,PRKD1,PTPN6,RAS,RELA,RPS6KB1,RYR1,SH2B3,SHC1,STAT3,STAT5A,TCR,TP53,…	3			-0.757	1.74e-08	0.0003	AACS,AATF,ABCA1,ABCB6,ABCC2,ABHD2,ABHD5,ACADS,ACO2,ACOT7,ACSF3,ACTG1,ACTG2,ACTR2,ACVR1,ACVR1B,ACVR2B,ADA,ADAMTSL1,AEN,AGPAT2,AIFM2,AKR1B1,AKR1B10,ALDOA,ALOX12,ALPK2,AMOT,AMZ2P1,ANKRD12,APAF1,APBA2,APBA3,ARHGAP18,ARHGAP5,ARSG,ASNS,ASTN2,ATAD2,ATAD3A,ATF1,ATG13,ATG4B,ATG7,ATM,ATP2A3,ATP6V0D1,ATPAF2,ATR,ATRX,B3GALT6,BAG1,BAP1,BCAR3,BCAR4,BCKDHA,BCL2L11,BCL6B,BCR,BCS1L,BDH1,BDP1,BLM,BRI3,BRMS1L,BYSL,…	566 (68)	66
GAS7		other	ADAM17,Akt,AKT1,AKT2,Ap1,APP,AR,CaMKII,CAV1,CCND1,CD3,Cdc42,CDKN1B,CHUK,CREB1,CTLA4,CTNNB1,EGFR,ERBB2,ERK,ERK1/2,ESR1,FOXO3,FYN,GAS7,GSK3B,HIPK2,HRAS,IGF1R,IKBKB,IKK (complex),INPP5D,IRS1,Jnk,KLF8,LCK,MAP2,MAP2K1,MAP2K1/2,Mapk,MAPK1,MAPK3,MAPK8,MAPT,MDM2,Mek,MET,MMP14,MTOR,MYC,MYD88,NANOG,NEDD9,NFkB (complex),NFKBIA,NMDA Receptor,NOS2,P38 MAPK,PAK2,PGR,PI3K (complex),PIK3R1,Pkc(s),PRKCE,PRKD1,PTE…	3	Activated		2.2	1.99e-08	0.0026	AATF,ABCA8,ABCB6,ABCC2,ABCF3,ABHD2,ACADS,ACO2,ACOT7,ACSF3,ACTG1,ACTR2,ACVR1,ACVR1B,ADA,ADAMTS18,ADCY3,AEN,AGFG1,AIFM2,AIP,AK2,AKR1B10,AL713852.1,ALDH2,ALDOA,AMOT,AMZ2P1,ANKH,AOAH,APAF1,ARG2,ARHGAP18,ARHGAP29,ARID2,ARID5A,ARPC3,ARSG,ASNS,ASTN2,ATAD3A,ATF1,ATG13,ATG4B,ATP2A3,ATP2B1,ATP2B1-AS1,ATP2B2,ATP6V0D1,ATP6V1E1,ATPAF2,AZIN1,B3GALT6,BAP1,BCAR3,BCAR4,BCL10,BCL6B,BCS1L,BDP1,BICRAL,BLM,BOK,BRF1,B…	719 (90)	90
RO-4584820		chemical drug	Akt,APC,APP,AR,AURKB,BCL2,BCL2L1,BRCA1,CDK1,CDK2,CDK4,CDKN1A,CDKN1B,CDKN1C,CDKN2A,CEBPA,CEBPB,CTNNB1,DENR,E2F1,E2F3,EIF4EBP1,ELF4,ERK1/2,estrogen receptor,EZH2,FOS,FOSL2,FOXM1,FOXO1,FOXP3,GAS2L3,GLI1,HMGA1,ID2,ID3,ING1,IREB2,ITPR1,JUN,JUNB,KAT5,LATS1,MAP2K1,MAPK14,MAPT,MASTL,MDM2,MDM4,MTOR,MYBL2,MYC,NCOA1,NPM1,NR1I2,OTX2,PARP1,PGR,PIK3C3,PTTG1,Rb,RB1,RBL2,RBP1,RNA polymerase iii,RO-4584820,RPS6KB…	3			0.281	2.12e-08	0.0016	A1BG-AS1,AACS,ABCA8,ABCB6,ABCF3,ABCG2,ABHD2,ACO1,ACO2,ACSF3,ACTG1,ADAMTS18,AGMAT,AGPAT2,AGTR1,AK2,AKR1B10,AL713852.1,ALDH2,ALOX12,AMACR,AMOT,ANKH,ANKRD22,ANXA11,AP1S2,AQP4,ARHGAP29,ARHGAP5,ARID2,ARID5A,ARL16,ASNS,ASTN2,ATAD3A,ATG4B,ATP2B1,ATP2B2,ATP6V0A4,ATPAF2,ATXN10,AZIN1,B3GALT6,BAG1,BAMBI,BCAR4,BCKDHA,BCL2L11,BCL6B,BCR,BCS1L,BLK,BLM,BOK,BORA,BRF1,BRI3,BRMS1L,BTG4,C1QBP,C5,CA5A,CABLES1,CAVIN1,…	621 (85)	84
AG 024322		chemical drug	AG 024322,Akt,APC,APP,AR,AURKB,BCL2,BCL2L1,BRCA1,CDK1,CDK2,CDK4,CDKN1A,CDKN1B,CDKN1C,CDKN2A,CEBPA,CEBPB,CTNNB1,DENR,E2F1,E2F3,EIF4EBP1,ELF4,ERK1/2,estrogen receptor,EZH2,FOS,FOSL2,FOXM1,FOXO1,FOXP3,GAS2L3,GLI1,HMGA1,ID2,ID3,ING1,IREB2,ITPR1,JUN,JUNB,KAT5,LATS1,MAP2K1,MAPK14,MAPT,MASTL,MDM2,MDM4,MTOR,MYBL2,MYC,NCOA1,NPM1,NR1I2,OTX2,PARP1,PGR,PIK3C3,PTTG1,Rb,RB1,RBL2,RBP1,RNA polymerase iii,RPS6KB1…	3			0.281	2.12e-08	0.0016	A1BG-AS1,AACS,ABCA8,ABCB6,ABCF3,ABCG2,ABHD2,ACO1,ACO2,ACSF3,ACTG1,ADAMTS18,AGMAT,AGPAT2,AGTR1,AK2,AKR1B10,AL713852.1,ALDH2,ALOX12,AMACR,AMOT,ANKH,ANKRD22,ANXA11,AP1S2,AQP4,ARHGAP29,ARHGAP5,ARID2,ARID5A,ARL16,ASNS,ASTN2,ATAD3A,ATG4B,ATP2B1,ATP2B2,ATP6V0A4,ATPAF2,ATXN10,AZIN1,B3GALT6,BAG1,BAMBI,BCAR4,BCKDHA,BCL2L11,BCL6B,BCR,BCS1L,BLK,BLM,BOK,BORA,BRF1,BRI3,BRMS1L,BTG4,C1QBP,C5,CA5A,CABLES1,CAVIN1,…	621 (85)	84
HSF1	-1.723	transcription regulator	26s Proteasome,ABCB1,ADAM17,Ap1,AR,ATF4,BCL2L1,BCL6,BHLHE40,calpain,caspase,CCND1,CDKN1B,CDKN2A,CEBPA,CEBPB,CEBPD,Creb,CREB1,CREM,DDX5,DNMT3A,E2f,E2F1,EGFR,EIF2A,EIF2AK2,EIF2AK3,EIF4E,EP300,ERBB2,ERK,ERK1/2,ERN1,ESR1,ETS1,FLCN,FOS,FOSB,FOXO1,GATA1,GATA4,GLI1,GRIN1,GSK3B,Hif1,HIF1A,HNF4A,HRAS,HSF1,IGF1R,IL10,IL33,IL6,INSR,JINK1/2,JUND,LATS1,MAP2K1,MAP3K1,MAP3K8,MAPK1,MED1,Mek,mir-143,mir-145,mir-2…	3			1.468	2.27e-08	0.0019	A1BG,ABCA1,ABCB6,ABCC2,ABCF3,ABCG2,ACADS,ACO1,ACOT4,ACOT7,ACSF3,ACTG2,ACTR2,ACVR1,ACVR1B,ACVR2B,ADA,ADARB2,AEN,AGMAT,AGTR1,AIFM2,AK2,AKR1B1,AL713852.1,ALDOA,AMZ1,AMZ2P1,ANKRD13B,ANKRD22,ANXA11,APAF1,APBA2,ARHGAP18,ARHGAP5,ARID5A,ARL2,ARL5B,ARSG,ASB2,ASB6,ASTN2,ATAD2,ATAD3A,ATF1,ATG13,ATG4B,ATG4D,ATG7,ATM,ATP10D,ATP2B1-AS1,ATP6V0A4,ATP6V0D1,ATPAF2,ATR,AZIN1,BACH1,BAD,BAP1,BCAR3,BCAR4,BCL10,BCL2L11…	818 (122)	119
milciclib		chemical drug	ACHE,ADAM17,Akt,AKT1,APC,APP,AR,AURKB,BCL2,BCL2L1,BRCA1,CaMKII,CDK1,CDK2,CDK4,CDKN1A,CDKN1B,CDKN1C,CDKN2A,CEBPA,CEBPB,Creb,CREB1,CTNNB1,DENR,E2F1,E2F3,EIF4EBP1,ELF4,ERK,ERK1/2,estrogen receptor,EZH2,FOS,FOSL2,FOXM1,FOXO1,FOXP3,GAS2L3,GLI1,HMGA1,HRAS,ID2,ID3,ING1,IREB2,ITPR1,JUNB,KAT5,LATS1,MAP2K1,MAPK1,MAPK14,MAPK3,MAPT,MASTL,MDM2,MDM4,Mek,milciclib,MTOR,MYBL2,MYC,NCOA1,NFkB (complex),NPM1,NR1I2,…	3			0.781	2.42e-08	0.0024	A1BG-AS1,AACS,ABCA8,ABCB6,ABCF3,ABCG2,ABHD2,ACO1,ACO2,ACSF3,ACVR2B,ADAMTS18,AGMAT,AGPAT2,AGTR1,AIP,AK2,AKR1B10,AL713852.1,ALDH2,AMACR,AMOT,ANKRD22,ANXA11,AP1S2,APBA2,AQP4,ARHGAP29,ARHGAP5,ARID2,ARID5A,ARL16,ASNS,ASTN2,ATAD3A,ATF1,ATG4B,ATP2B1,ATP2B2,ATP6V0A4,ATP6V1E1,ATPAF2,ATXN10,AZIN1,B3GALT6,BAG1,BCAR3,BCAR4,BCKDHA,BCL2L11,BCL6B,BCR,BCS1L,BDH1,BICRAL,BLK,BLM,BOK,BORA,BRF1,BRI3,BRMS1L,BTG4,C1QB…	656 (100)	99
SGI 1776		chemical drug	Akt,AKT1,Ap1,AR,ATF4,ATM,BAD,BCL2,BRCA1,calpain,CBX3,CCND1,Cdk,CDK4/6,CDK6,CDKN1A,CDKN2A,CREB1,CSF2,CTNNB1,DKK1,EGR1,EIF2AK3,EIF2AK4,EIF4E,EIF4EBP1,EP300,F2,FOS,FOXO3,FOXP3,GCK,GLI1,HSF1,MAP3K8,MAPK14,MAPK9,MDM2,Mek,mir-19,mir-22,MMP9,MTORC1,MYB,MYC,NFATC2,NFE2L2,NFKBIA,NPM1,PARP1,PIM1,PIM2,PIM3,PKM,PTEN,RAF1,Rb,RB1,RBL2,ROCK,ROCK2,RPS6KB1,RUNX1,RUNX3,SGI 1776,SP1,STAT6,TERT,Tgf beta,TP53,TP73,TR…	3	Inhibited		-2.55	2.62e-08	0.0003	ABCA1,ABCB6,ABCF3,ABCG2,ABCG8,ABHD2,ACO1,ACOT7,ACSF3,ACVR1,ACVR1B,ADAP1,ADCY3,AGFG1,AGMAT,AIFM2,AIP,AK2,AKR1B1,AKR7A2,AL713852.1,ALDH2,ALDOA,AMOT,AMZ1,ANGPT1,ANKRD22,ANXA11,APC,ARHGAP22,ARHGAP29,ARHGAP5,ARID2,ARID4A,ARID5A,ARL2,ASTN2,ATAD3A,ATF1,ATF2,ATP1B1,ATP2B1-AS1,ATP6V1E1,ATPAF2,ATR,ATRX,ATXN10,AZIN1,B3GALT6,BACH1,BAG1,BATF3,BCCIP,BCKDHA,BCL10,BCL2L11,BCL6B,BCR,BCS1L,BDP1,BIRC6,BOK,BRF2,C16o…	670 (73)	71
TPD52L1		other	26s Proteasome,ADAM10,AMPK,Ap1,AR,ATM,BCL2,BCL6,Calcineurin protein(s),calpain,CASP2,CASP3,caspase,CAT,CCND1,CDKN1B,CEBPB,Creb,CREB1,DDIT3,DICER1,DUSP1,EGFR,EIF2AK2,EIF4E,EIF4EBP1,ELK1,EPAS1,ERK,ERK1/2,ESR1,estrogen receptor,FOS,FOSL2,FOXO3,GATA2,GATA4,HIF1A,HSF1,Hsp27,IL18,Jnk,JUN,MAP2K1,MAP2K4,MAP2K7,MAP3K1,MAP3K5,Mapk,MAPK1,MAPK14,MAPK7,MAPK8,MAPK9,MAPT,Mek,MITF,MKNK1,MMP14,MYB,MYC,NCF1,NCF2,N…	3			-0.418	2.66e-08	0.0041	AACS,AATF,ABCB6,ABCC2,ABCF3,ACADS,ACO1,ACOT7,ACSF3,ACTG2,ACTR2,ACVR1,ACVR1B,ACVR2B,ADA,ADAMTS18,ADARB2,AEN,AGFG1,AGPAT2,AIFM2,AK2,AKR1B1,AKR1B10,AKR7A2,AL713852.1,ALOX12,AMMECR1,AMZ1,ANKH,ANXA11,APBA2,APBA3,APC,AQP4,ARHGAP18,ARHGAP29,ARID2,ARSG,ASTN2,ATAD2,ATAD3A,ATF1,ATF2,ATG13,ATG4B,ATM,ATP2B1-AS1,ATP6V0D1,ATP6V0E1,ATPAF2,ATXN10,AZIN1,BAP1,BCAR3,BCCIP,BCL10,BCL2L11,BCL6B,BCS1L,BDH1,BICRAL,BIRC6…	693 (97)	96
lanreotide		biologic drug	ADAM10,Akt,AMPK,Ap1,AR,BAX,BCL2,BCL6,calpain,caspase,CCND1,CDKN1B,CEBPB,CREB1,DDIT3,DUSP1,EGFR,EIF4E,EIF4EBP1,ELK1,EPAS1,ERK,ERK1/2,ESR1,estrogen receptor,ETV5,FOS,G protein alpha i,G protein beta gamma,GATA2,GATA4,HIF1A,HSF1,Hsp27,Jnk,JUN,lanreotide,MAP2K1,Mapk,MAPK1,MAPK14,MAPK3,MAPK7,MAPK8,MAPK9,MAPT,Mek,MITF,MKNK1,MYB,MYC,NCF1,NCF2,NCOA3,Nfat (family),NFE2L2,NFkB (complex),NFKB1,NPM1,NR3C1,P3…	3			0.038	2.74e-08	0.002	AACS,AATF,ABCB6,ABCC2,ABCF3,ACADS,ACO1,ACOT7,ACSF3,ACTG2,ACTR2,ACVR1,ACVR1B,ADA,ADAMTS18,ADCY3,AEN,AGPAT2,AIFM2,AK2,AKR1B1,AKR1B10,AKR7A2,AL713852.1,ALOX12,AMMECR1,AMOT,AMZ1,ANKH,ANXA11,APBA3,APC,AQP4,ARHGAP18,ARHGAP29,ARHGAP5,ARSG,ASTN2,ATAD2,ATAD3A,ATF1,ATF2,ATG13,ATG4B,ATM,ATP2B1-AS1,ATP6V0D1,ATPAF2,ATR,AZIN1,B3GALT6,BAP1,BCAR3,BCCIP,BCL10,BCL6B,BCS1L,BDH1,BICRAL,BIRC6,BOK,BRMS1L,BYSL,C1orf74,…	685 (84)	82
olomoucine		chemical - kinase inhibitor	26s Proteasome,ABT-737,ACLY,Akt,AKT1,APC,APP,AR,BCL2,BCL6,BRCA1,CaMKII,CASP1,CDK1,CDK2,CDKN1A,CDKN1B,CDKN2A,CEBPB,DENR,E2F1,E2F3,EGFR,EIF2AK2,ELF3,ELF4,ERK,ERK1/2,ESR1,estrogen receptor,EZH2,FOS,FOXO1,FOXP3,GAS2L3,GATA4,GCK,GPR37,HMGA1,HMGCR,ID2,ID3,IKBKG,ING1,Insulin,IRF7,ITPR1,JAK2,JUN,JUNB,KAT5,LATS1,MAOA,MAP2,MAP2K1,MAP3K1,Mapk,MAPK1,MAPK3,MAPK8,MAPK9,MAPT,MASTL,MCL1,MDM2,MDM4,MTOR,MYBL2,MYC,…	3			-1.085	2.84e-08	0.0046	A1BG-AS1,AACS,ABCA8,ABCB6,ABCF3,ACO1,ACOT7,ACSF3,ACTG1,ACTG2,ACTR2,ACVR1B,ADAMTS18,ADARB2,AGFG1,AGMAT,AGTR1,AIP,AK2,AKR1B1,AKR1B10,AL713852.1,ALDH2,ALOX12,AMACR,AMOT,AP1S2,AQP4,ARHGAP18,ARHGAP22,ARHGAP29,ARID2,ARID5A,ARL16,ARSG,ASTN2,ATAD3A,ATF1,ATG13,ATG4B,ATP2A3,ATP2B1,ATP2B2,ATP6V0A4,ATP6V0D1,ATP6V1E1,ATPAF2,ATXN10,AZIN1,B3GALT6,BCAR3,BCAR4,BCCIP,BCL2L10,BCL2L11,BCL6B,BDH1,BICRAL,BIRC6,BLK,BOK…	666 (121)	116
ALKBH7		other	ALKBH7	1	Activated	biased	3.162	2.94e-08	0.0001	MT-ATP6,MT-CO1,MT-CO2,MT-CYB,MT-ND1,MT-ND2,MT-ND3,MT-ND4,MT-ND5,MT-ND6	10 (1)	1
lidocaine		chemical drug	2-amino-1-methyl-6-phenylimidazo-4-5-b-pyridine,9,10-dimethyl-1,2-benzanthracene,Actin,ADAM10,aflatoxin B1,Akt,AMPK,Ap1,AR,ATM,BAX,BCL6,benzo(a)pyrene,Calcineurin protein(s),CASP2,CASP3,CCND1,CDKN1B,CEBPB,Creb,CREB1,CYP1A1,CYP1A2,DDIT3,DICER1,DUSP1,EGFR,EIF2AK2,EIF4E,EIF4EBP1,ELK1,EPAS1,ERK,ERK1/2,ESR1,estrogen receptor,ETV5,FOS,FOSL2,GATA2,GATA4,HIF1A,HSF1,IL18,JUN,lidocaine,MAP2K1,Mapk,MAPK1,MA…	3			-0.15	3.02e-08	0.0039	A1BG,AACS,AATF,ABCC2,ABCF3,ACADS,ACIN1,ACO1,ACOT7,ACSF3,ACTG2,ACTR2,ACVR1,ACVR1B,ACVR2B,ADA,ADAMTS18,ADCY3,AEN,AGFG1,AGPAT2,AIFM2,AKR1B1,AKR1B10,AKR7A2,AL713852.1,ALPK2,AMMECR1,AMOT,AMZ1,ANKH,ANXA11,APBA2,APBA3,APC,ARHGAP18,ARHGAP29,ARHGAP5,ARID2,ARSG,ASTN2,ATAD2,ATAD3A,ATF1,ATF2,ATG13,ATG4B,ATM,ATP2B1-AS1,ATP6V0D1,ATPAF2,ATR,ATXN10,AZIN1,B3GALT6,BAP1,BCAR3,BCCIP,BCL10,BCL6B,BCS1L,BDH1,BICRAL,BIR…	714 (98)	96
roniciclib		chemical drug	Akt,APC,APP,AR,ATF4,AURKB,BCL2,BCL2L1,BRCA1,BRD4,CDK1,CDK2,CDK4,CDK9,CDKN1A,CDKN1B,CDKN1C,CDKN2A,CEBPA,CEBPB,CTNNB1,DENR,E2F1,E2F3,EIF4EBP1,ELF4,EP300,ERK1/2,estrogen receptor,EZH2,FOS,FOSL2,FOXM1,FOXO1,FOXP3,GAS2L3,GATA4,GLI1,HMGA1,ID2,ID3,ING1,IREB2,ITPR1,JUN,JUNB,KAT5,LATS1,MAP2K1,MAPK14,MAPT,MASTL,MDM2,MDM4,MED1,MTOR,MYC,NCOA1,NPM1,NR1I2,OTX2,PARP1,PGR,PIK3C3,PTTG1,Rb,RB1,RBL2,RBP1,RNA polyme…	3			0.676	3.07e-08	0.0016	A1BG-AS1,AACS,ABCA8,ABCB6,ABCF3,ABCG2,ABHD2,ACO1,ACO2,ACSF3,ACTG1,ACTG2,ADAMTS18,AGMAT,AGPAT2,AGTR1,AK2,AKR1B10,AL713852.1,ALDH2,ALOX12,AMACR,AMOT,ANKH,ANKRD22,ANXA11,AP1S2,APBA3,AQP4,ARHGAP29,ARHGAP5,ARID2,ARID5A,ARL16,ASNS,ASTN2,ATAD3A,ATG4B,ATP10D,ATP2B1,ATP2B2,ATP6V0A4,ATPAF2,ATXN10,AZIN1,B3GALT6,BAG1,BAMBI,BCAR4,BCKDHA,BCL2L11,BCL6B,BCR,BCS1L,BDH1,BLK,BLM,BOK,BORA,BRF1,BRI3,BRMS1L,BTG4,C1QBP…	633 (91)	90
ceramide-1-phosphate		chemical - endogenous mammalian	ADAM10,ADAM17,Akt,AKT1,AMPK,Ap1,AR,arachidonic acid,BCL2,BCL6,calpain,CASP2,CASP9,caspase,CCND1,CDKN1B,CEBPB,ceramide-1-phosphate,Cpla2,Creb,CREB1,CTSB,DDIT3,DUSP1,EIF4E,EIF4EBP1,ELK1,EPAS1,ERK,ESR1,estrogen receptor,ETV5,EZR,FAS,FOS,FOSL2,GATA2,GATA4,GSK3B,HIF1A,HSF1,Jnk,JUN,MAP2K1,Mapk,MAPK1,MAPK14,MAPK7,MAPK8,MAPK9,MAPT,Mek,MITF,MKNK1,MTOR,MYB,MYC,NCF2,NCOA3,NFE2L2,NFkB (complex),NFKB1,NPM1,NR…	3			-0.547	3.3e-08	0.0046	AACS,AATF,ABCB6,ABCC2,ABCF3,ABCG2,ACADS,ACO1,ACSF3,ACTG2,ACTR2,ACVR1,ACVR1B,ACVR2B,ADA,ADAMTS18,ADCY3,AEN,AGPAT2,AIFM2,AIP,AK2,AKR1B1,AKR7A2,AL713852.1,ALPK2,AMMECR1,AMOT,AMZ1,ANKH,ANXA11,APBA2,APBA3,APC,AQP4,ARHGAP18,ARHGAP29,ARHGAP5,ARID5A,ARSG,ASTN2,ATAD2,ATF1,ATF2,ATG13,ATG4B,ATM,ATP2B1,ATP2B1-AS1,ATP6V0D1,ATP6V1E1,ATPAF2,ATR,AZIN1,B3GALT6,BAP1,BCAR3,BCCIP,BCL10,BCL6B,BCS1L,BDH1,BICRAL,BIRC6,…	656 (91)	87
RND3		enzyme	Akt,AMPK,Ap1,ATF4,ATM,AXL,BAK1,BAX,BRCA1,calpain,CCND1,Cdc42,Cdk,CDK4/6,CDKN1A,CDKN1B,CDKN2A,CHUK,CREB1,CTNNB1,DKK1,ECT2,EIF2AK4,ERK,ERK1/2,F2,GCK,GLI1,HRAS,IRS1,MAP3K1,MAPK1,MAPK14,MAPK3,MAPK8,MDM2,mir-19,mir-22,MMP9,MRTFA,MYC,NFATC1,NFkB (complex),NFKB1,NFKBIA,P38 MAPK,PAX5,PI3K (complex),PPARG,PRKCA,PTEN,RAF1,Rb,RB1,RBL2,RHOA,RND3,ROCK,ROCK1,ROCK2,SP1,SRF,STAT3,STAT5a/b,TERT,Tgf beta,TP53,TP73…	3			0.039	3.6e-08	0.0002	AACS,ABCA1,ABCB6,ABCC2,ABCF3,ABCG8,ABHD2,ACOT7,ACSF3,ACTG1,ACTG2,ACVR1,ADAP1,ADCY3,AEN,AGFG1,AGMAT,AGPAT2,AGTR1,AIFM2,AK2,AKR1B10,ALDOA,AMOT,ANGPT1,ANKRD22,APBA3,AQP4,ARHGAP22,ARHGAP29,ARID2,ARID4A,ARL2,ASTN2,ATAD3A,ATF1,ATF2,ATG4B,ATP1B1,ATP2A3,ATP2B1-AS1,ATPAF2,ATRX,AZIN1,B3GALT6,B4GALT1,BACH1,BAD,BAG1,BAP1,BCAR3,BCCIP,BCKDHA,BCL2L11,BCL6B,BCR,BCS1L,BDH1,BDP1,BICRAL,BLK,BRF2,C1QBP,C1QTNF12,C8or…	653 (69)	69
tosedostat		chemical drug	Akt,AKT2,Ap1,Creb,CREB1,E2f,EIF3A,EIF4E,FLNA,FMR1,GSK3B,HIF1A,IRS1,MAPT,MDM2,MTOR,MTORC1,NFKB1,PI3K (complex),RICTOR,RPS6KB1,TARBP2,tosedostat,TP53	3			-0.436	3.67e-08	0.0001	ABCB6,ABCC2,ABCG2,ACADS,ACO1,ACSF3,ACVR2B,ADA,ADCY3,AEN,AGAP1,AGTR1,AIFM2,AKR1B1,AMOT,APAF1,APBA2,AQP4,ARHGAP5,ASNS,ASTN2,ATF1,ATG4B,ATP2A3,ATP2B1,ATP6V0A4,ATP6V0D1,ATP6V1E1,ATPAF2,B3GALT6,BAMBI,BAP1,BCL6B,BCS1L,BEX1,BIRC6,BOK,BRF1,CA10,CABP7,CACNA1C,CALM1 (includes others),CASP8,CAVIN1,CCNF,CCNG2,CCNK,CCNT1,CD9,CDA,CDC16,CDC42EP5,CDKN3,CDT1,CEBPB,CELSR3,CENPA,CENPE,CENPF,CFLAR,CGREF1,CHAC1,CHD1,…	427 (24)	24
B2M		transmembrane receptor	ADAM10,Akt,AMPK,AR,B2M,BAX,BCL2,BCL6,calpain,CCND1,CDK6,CDKN1B,Creb,CREB1,DDIT3,DUSP1,EGFR,EIF4E,EIF4EBP1,ELK1,EPAS1,ESR1,estrogen receptor,ETV5,FCER1G,FOS,FOSL2,GATA2,GATA4,HIF1A,HNF4α dimer,HSF1,Hsp27,IRF3,Jnk,JUN,MAP2K1,Mapk,MAPK14,MAPK7,MAPK8,MAPK9,MAPT,MEF2,MEF2A,MEF2C,MEF2D,Mek,MITF,MKNK1,MYB,MYC,NCF2,NFATC2,NFE2L2,NFKB1,NFKBIA,NPM1,NR3C1,NR5A2,P38 MAPK,PGR,PI3K (complex),Pkc(s),PLCG2,PPRC1…	3			1.031	3.86e-08	0.002	AACS,AATF,ABCA1,ABCA8,ABCB6,ABCF3,ACOT7,ACSF3,ACTG2,ACTR2,ACVR1,ACVR1B,ACVR2B,ADA,ADAMTS18,ADCY3,AEN,AIFM2,AKR1B1,AKR7A2,AL713852.1,ALDOA,AMMECR1,AMOT,AMZ1,ANKH,ANXA11,APBA2,APBA3,APC,ARHGAP18,ARHGAP29,ARHGAP5,ARID5A,ARSG,ASTN2,ATAD3A,ATF1,ATG13,ATG4B,ATP2B1-AS1,ATP6V0D1,ATPAF2,AZIN1,B3GALT6,BAP1,BCCIP,BCL10,BCL6B,BCS1L,BIRC6,BLK,BOK,BRF2,BTBD8,BYSL,C1orf74,C1QBP,C5,C7orf25,C8orf33,CA10,CABLES1,C…	636 (86)	85
9-keto-12-oxo-10-dodecenoic acid 2-lyso-phosphocholine ester		chemical - endogenous mammalian	9-keto-12-oxo-10-dodecenoic acid 2-lyso-phosphocholine ester,AKT1,Alpha catenin,Ap1,BCR (complex),BTK,calpain,CD44,CD5,CDKN1B,Creb,CTTN,DOK1,EGFR,Fcer1,FCGR2B,FOS,GAB2,GRB2,GSK3B,HRAS,IRF3,IRS1,IRS2,ITPR2,Jnk,JUN,LYN,MAP2K5,MAP2K7,MAP3K8,MAP4,MAPK8,Mek,MMP9,MYD88,NDRG1,Nfat (family),NFATC1,NFATC2,NFKBIA,NRAS,P38 MAPK,PDCD1,PDE3A,PLCG2,PPP1R15A,PRKACA,PRKCD,PRKD1,PTPN6,RAF1,Rb,RGS16,RPS6KB1,SHC1,S…	3			1.529	3.93e-08	0.0001	AACS,ABCA8,ABCB6,ABCC2,ACADS,ACSF3,ACTG1,ACVR2B,AEN,AIFM2,AIP,AK2,AKR1B1,ALDOA,ALOX12,AMZ2P1,ANKH,APBA2,AQP4,ARHGAP22,ARHGAP5,ARL5B,ASTN2,ATAD3A,ATG4B,ATP2A3,ATP6V0D1,ATPAF2,ATR,BAG1,BAP1,BCCIP,BCL10,BCL2L11,BCL6B,BDP1,BLM,BRCA2,BRF1,BRF2,BRMS1L,BYSL,C1QTNF12,C3orf52,C5,C5AR2,CACNB3,CALM1 (includes others),CARMIL1,CASP8AP2,CAVIN1,CBLB,CCL24,CCNK,CD9,CDC16,CDKN3,CDT1,CELA1,CELSR3,CENPA,CENPE,CENPF…	438 (66)	60
NSUN3		enzyme	NSUN3	1	Activated	biased	2.828	3.97e-08	0.0001	MT-ATP6,MT-CO1,MT-CO2,MT-CYB,MT-ND2,MT-ND4,MT-ND4L,MT-ND5	8 (1)	1
SKI		transcription regulator	26s Proteasome,ABCB1,ADAM17,Akt,Ap1,AR,BCL2L1,BHLHE40,CASP1,CCND1,CDK2,CDKN1A,CDKN2A,CDX2,CEBPA,CEBPB,CHUK,Creb,CREB1,DDX5,DNMT3A,E2f,E2F1,E2F3,EGFR,EIF2AK2,EIF2AK3,ELF4,EP300,ERBB2,ERK,ERK1/2,ESR1,FOXO1,FOXO3,FOXP3,GLI1,GRIN1,Hdac,Hif1,HIF1A,HNF4A,HRAS,ID2,ID3,IGF1R,IKBKB,IL6,JUN,JUNB,JUND,KRAS,LEF1,MAP2K1,MAP2K5,MAP3K1,MAPK1,MAPK14,MAPK7,MAPK9,MDM2,MDM4,Mek,mir-143,mir-145,mir-23,MNT,MTOR,MYBL2…	3			-0.967	4.15e-08	0.002	A1BG-AS1,AACS,AATF,ABCA1,ABCB6,ABCC2,ABCF3,ACADS,ACO1,ACO2,ACSF3,ACTG1,ACTG2,ACTR2,ACVR1B,ACVR2B,ADA,ADAMTS14,ADAP1,ADARB2,ADCY3,AEN,AGTR1,AHCYL2,AIFM2,AKR1B1,AL713852.1,ALDH2,ALDOA,AMOT,ANKRD22,ANXA11,AP1S2,APAF1,APBA2,ARHGAP18,ARHGAP5,ARL16,ARL2,ARL5B,ARPC3,ARSG,ASB2,ASH2L,ASTN2,ATF1,ATG13,ATG4B,ATG7,ATP2B1-AS1,ATP6V0A4,ATP6V0D1,ATP6V0E1,ATPAF2,ATXN10,AZIN1,B3GALT6,B4GALT1,BAD,BAP1,BATF3,BCAR3,…	779 (123)	122
BCKDHA	-3.661	enzyme	26s Proteasome,ABCB1,ACLY,AKT1,AKT2,AMPK,APEX1,AR,ATM,BAK1,BAX,BCKDHA,BCL2,BCL2L1,BHLHE40,BLOC1S6,CASP1,CASP2,CCND1,CDKN1B,CDKN2A,CEBPA,CHUK,CLOCK,CREB1,CTNNB1,DDX5,DNMT3A,E2f,E2F1,EGFR,EIF2AK3,EIF4E,EP300,ERBB2,ERK,ESR1,ESR2,ETS2,FAS,FOXO1,GAPDH,GLI1,GRIN1,GSK3B,HAND1,HNF4A,IGF1R,IKBKB,IL6,IRF3,IRF7,ITGB1,JUN,KLF4,MAP2K1,MAP2K4,MAP3K8,MAPK8,MAPK9,MAPT,MDM2,Mek,MET,mir-145,mir-23,MYC,NANOG,NFATC2…	3			1.235	4.19e-08	0.0027	AACS,ABCA1,ABCB6,ABCC2,ABCF3,ABCG2,ABCG8,ABHD5,ACADS,ACO1,ACSF3,ACTR2,ACTR8,ACVR1B,ADA,ADAMTS18,ADAMTSL1,ADARB2,ADSS1,AEN,AGFG1,AGMAT,AGTR1,AIFM2,AIP,AKR1B1,AKR1B10,AL713852.1,ALDH2,ALDOA,ALPK2,ANKH,ANKRD22,APAF1,ARHGAP18,ARHGAP29,ARHGAP5,ARID2,ARID5A,ARL2,ARL5B,ARPC3,ARSG,ASB2,ASH2L,ASTN2,ATAD3A,ATF1,ATG13,ATG4B,ATG7,ATP2B1-AS1,ATP2B2,ATP6V0D1,ATP6V0E1,ATP6V1E1,ATPAF2,AZIN1,BAP1,BCAR3,BCAR4,BCL1…	803 (111)	110
BAG2		other	ABCB1,ADAM17,AIFM1,Akt,AKT1,Ap1,ATXN1,ATXN3,BAG2,BCL2L1,BCL6,BHLHE40,BRCA1,calpain,CASP4,CCND1,CCNE1,CD24,CD40,CDK4/6,CDK6,CDKN1A,CDKN1B,CEBPA,CEBPB,CFTR,CREB1,CREM,CTSB,DDX5,DNMT3A,DUSP1,E2f,E2F1,EGFR,EIF2AK2,EIF2AK3,EIF4E,EP300,ERBB2,ERK1/2,ESR1,estrogen receptor,ETS1,ETS2,FBXW7,FLI1,FOSB,FOXO1,FOXP3,GATA1,GATA3,GATA4,GLI1,GRIN1,HDAC1,HDAC2,HIPK2,HNF4A,HSF1,Hsp70,HSPA8,IGF1R,IL10,IL6,ITGB1,JUN,…	3			-0.509	4.34e-08	0.0014	AACS,ABCA1,ABCB6,ABCC2,ABCF3,ABCG2,ACADS,ACO1,ACSF3,ACTG2,ACTR2,ACVR1,ACVR1B,ADA,ADAMTSL1,ADAP1,ADCY3,AEN,AGFG1,AGMAT,AGTR1,AIFM2,AIP,AK2,AKR1B1,AKR1B10,ALDOA,AMOT,AMZ1,AMZ2P1,ANKRD22,ANXA11,APAF1,ARHGAP18,ARHGAP5,ARID2,ARL5B,ARSG,ASB2,ASB6,ASTN2,ATAD3A,ATF1,ATG4B,ATG7,ATM,ATP10D,ATP13A3,ATP2B1-AS1,ATP6V0A4,ATP6V0D1,ATP6V1E1,ATPAF2,ATR,ATRX,ATXN10,AZIN1,B3GALT6,BACH1,BAD,BAP1,BCAR4,BCL2L11,BCL6B,…	756 (127)	126
GTPBP4		enzyme	26s Proteasome,ABCB1,AHR,Akt,AKT1,Ap1,AR,ATM,BAK1,BAX,BCL2L1,BHLHE40,CASP1,CASP2,CCND1,CDKN1A,CDKN2A,CEBPA,CSF2,CTNNB1,CXCL8,DDX5,DNMT3A,E2f,E2F1,EIF2AK3,EIF4E,EP300,ERBB2,ERK1/2,estrogen receptor,FAS,FOXO3,GLI1,GRIN1,GTPBP4,Hif1,HIF1A,IGF1R,IKBKB,IKK (complex),IL1B,IL6,IRF3,IRF4,IRS1,let-7,MAP2K1,MAPK8,MAPK9,MAPT,MDM4,Mek,mir-143,mir-145,mir-23,MMP9,MTOR,MYC,NANOG,NFkB (complex),NFKB2,NLRP3,NOS2…	3			-0.431	4.4e-08	0.001	ABCA1,ABCB6,ABCC2,ABCF3,ABCG2,ACAD9,ACADS,ACO1,ACO2,ACOT7,ACSF3,ACVR1,ADA,ADAMTS18,ADAP1,ADARB2,ADCY3,AEN,AGMAT,AGTR1,AIFM2,AIP,AKR1B1,AL713852.1,ALDOA,AMOT,ANKH,ANKRD22,APAF1,APC,ARHGAP29,ARHGAP5,ARL2,ASB2,ASTN2,ATAD3A,ATF1,ATG4B,ATG7,ATP2A3,ATP2B1,ATP2B1-AS1,ATP6V0E1,ATP6V1E1,ATPAF2,ATR,ATRX,AZIN1,B3GALT6,B4GALT1,BAD,BAG1,BAMBI,BAP1,BATF3,BCL10,BCL2L10,BCL2L11,BCL6B,BCR,BEX1,BIRC6,BLK,BLM,BOK,B…	776 (91)	90
GNL1		other	26s Proteasome,AIFM1,Ap1,ATM,ATXN1,BAX,CCND1,CCNE1,CD24,CD40,Cdk,CDK4/6,CDK6,CDKN1A,EGR1,EIF2AK2,EIF2AK3,EP300,ERK,ERK1/2,FOS,FOXO3,FOXP3,GNL1,HDAC2,HIF1A,HIRA,HSF1,Hsp70,HSPA5,LAMP2,Mapk,MAPK9,MAPT,MDM2,Mek,MYC,NFE2L2,NFkB (complex),NFKBIA,NOD2,NPM1,NR3C1,PARP1,Pkc(s),Rb,RB1,RELA,ROCK,ROCK2,SGK1,SMPD1,STAT3,Stat3-Stat3,TBP,TLR2,TLR4,TP53	3	Activated		2.812	4.54e-08	0.0004	ABCB6,ABCF3,ABCG2,ABCG8,ABHD2,ACADS,ACO1,ACO2,ACSF3,ACVR1,ACVR1B,ADA,ADAP1,ADARB2,AEN,AIFM2,AKR1B1,AKR1B10,AKR7A2,ALPK2,AMZ1,ANXA11,APBA3,AQP4,ARHGAP5,ASTN2,ATAD3A,ATP13A3,ATP1B1,ATP2B1-AS1,ATP6V0D1,ATPAF2,ATR,ATRX,ATXN10,AZIN1,B4GALT1,BAG1,BAP1,BCAR3,BCCIP,BCKDHA,BCL6B,BCR,BCS1L,BDP1,BOK,BRF1,BRF2,BYSL,C1QBP,C8orf33,CABLES1,CACNA1C,CACNB4,CALM1 (includes others),CASP7,CAVIN1,CCL25,CCL28,CCNF,CCN…	518 (58)	57
G3BP1		enzyme	26s Proteasome,ABCB1,AMPK,APEX1,AR,ATM,BCL2L1,BHLHE40,CASP1,CASP2,CCND1,CD247,CD28,CD3,CD3E,CDKN1A,CDKN2A,CEBPA,CREB1,CTLA4,CTNNB1,CXCL12,DDX5,DNMT3A,E2f,E2F1,EIF2AK3,EIF4E,ERBB2,ESR2,FADD,FOXO3,FOXP3,G3BP1,GLI1,GRIN1,GSK3B,Hif1,HIF1A,HNF4A,HRAS,HSF1,IGF1R,IKBKB,IL6,ITGB1,JUN,LCK,MAP2K5,MAP3K1,MAPK1,MAPK14,MAPK7,MAPK9,MAPT,MED28,MEF2C,Mek,mir-143,mir-145,mir-23,MMP9,MTOR,MYC,NANOG,NCL,Nfat (famil…	3			-0.625	4.72e-08	0.001	AACS,ABCB6,ABCC2,ABCF3,ABCG2,ABHD5,ACAD9,ACADS,ACO1,ACO2,ACSF3,ACTG1,ACTG2,ACVR1,ADA,ADAMTS18,ADAMTSL1,ADAP1,ADARB2,AEN,AGFG1,AGMAT,AGTR1,AIFM2,AKR1B1,AKR7A2,AL713852.1,ALDOA,AMZ1,AMZ2P1,ANKRD12,ANKRD22,ANXA11,APAF1,APBA3,APOO,ARHGAP29,ARHGAP5,ARID2,ARL2,ARL5B,ASB2,ASTN2,ATF1,ATG4B,ATG7,ATP2B1,ATP2B1-AS1,ATPAF2,ATR,ATRX,AZIN1,BAD,BAP1,BCKDHA,BCL10,BCL2L11,BCL6B,BDH1,BICRAL,BIRC6,BLK,BLM,BOK,BRCA2…	739 (105)	102
ABDP		chemical drug	ABDP,ABL1,ADAM17,AGO2,AGT,Akt,AKT1,ANXA7,Ap1,ARF1,ATM,BCL2L1,Calmodulin,calpain,CaMKII,Cdc42,Creb,CREB1,CTNNB1,DCN,E2f,EGFR,EGR1,EIF4EBP1,ELK1,ERBB2,ERK,ERK1/2,ESR1,FAS,FOS,FOXO1,FOXO3,FYN,GNAQ,GNAS,GSK3B,HBEGF,HIF1A,HRAS,ICAM1,IGF1R,IGF2,INSR,Insulin,ITCH,JAK1/2,JAK2,Jnk,JUN,JUNB,JUND,KRAS,MAP2K1,MAP2K1/2,MAP2K3,MAPK1,MAPK14,Mek,MET,mir-140,MMP9,MTOR,MUC1,MYC,NEDD9,NFkB (complex),NFKB1,NFKBIA,NO…	3			-0.546	4.92e-08	0.0029	A1BG,AATF,ABCA8,ABCB6,ABCF3,ABCG2,ACADS,ACO1,ACO2,ACOT4,ACOT7,ACSF3,ACTR2,ACVR1,ACVR1B,ACVR2B,ADAMTS14,ADAMTS18,ADAP1,ADCY3,AEN,AGPAT2,AGTR1,AIP,AK2,AKR1B10,AKR7A2,ALDH2,ALOX12,ALPK2,AMMECR1,AMOT,AMZ2P1,ANAPC10,ANKRD13B,AOAH,APBA2,AQP4,ARG2,ARHGAP18,ARHGAP29,ARHGAP5,ARID2,ARPC3,ARSG,ASB2,ASNS,ASTN2,ATAD2,ATAD3A,ATF1,ATG13,ATG4D,ATM,ATP1B1,ATP2A3,ATP2B1,ATP6V0D1,ATP6V1E1,ATPAF2,ATR,ATXN10,AZIN1,B3…	755 (109)	108
CD37		other	Akt,AKT1,Ap1,ATF2,CASP1,CD247,CD28,CD3,CD37,CD3E,CD4,CD5,CD8,Cdc42,CDK1,CDK6,CREB1,CTLA4,CTNNB1,CXCL12,ECT2,EGFR,ERK,ERK1/2,ESR1,EZR,FOXP3,GAB2,HIF1A,HRAS,IL2RB,ITGB1,JUN,LCK,MAP2K1,MAP3K1,MAP3K3,Mapk,MAPK8,Mek,MTORC2,NF2,Nfat (family),NFAT5,NFkB (complex),NFKBIA,NR3C2,NRAS,PAK2,PI3K (complex),PIK3R1,PLCG2,PRKAA,PRKCA,PRKCD,PTPN6,RAC1,RAF1,RAS,reactive oxygen species,RELA,RPS6KB1,RYR1,SHC1,SRC,SR…	3			0.327	5.09e-08	0.0005	AATF,AATK,ABCA1,ABCA8,ABCB6,ABCC2,ABHD2,ACADS,ACOT4,ACOT7,ACSF3,ACTG1,ACTR2,ACVR1B,ADA,ADAMTSL1,ADSS1,AEN,AIFM2,AIP,AK2,AKR1B10,ALDOA,ALPK2,AMOT,AMZ2P1,ANKH,ANKRD12,APAF1,AQP4,ARHGAP18,ARHGAP5,ARSG,ASNS,ASTN2,ATAD3A,ATF1,ATG13,ATG4B,ATM,ATP2A3,ATP6V0D1,ATP6V1E1,ATPAF2,ATRX,B3GALT6,BAG1,BAP1,BCAR3,BCKDHA,BCL6B,BCR,BCS1L,BDP1,BEX1,BLM,BOK,BRCA2,BRF1,BRF2,BYSL,C1QTNF12,C1QTNF6,C3orf52,CA10,CABP7,CAC…	600 (73)	71
7beta-hydroxycholesterol		chemical - endogenous mammalian	7beta-hydroxycholesterol,ADAM17,ADAM9,Akt,AKT1,ARHGDIG,ATF2,CHUK,CLOCK,Creb,CREB1,CYP19A1,DLK1,DOCK8,EGFR,EIF4E,EIF4EBP1,ELK1,ERBB2,ERBB3,ERK,ERK1/2,F3,FOXP3,GSK3B,HDAC6,HIF1A,HMGA1,HSF1,IGF1R,IKBKB,IKK (complex),INSR,IRF3,IRS,IRS1,Jnk,JUN,LMNB1,LPL,LYN,MAPK1,MAPK3,MAPK8,Nfat (family),NFKBIA,Notch,NOTCH1,NOTCH2,NRG1,P38 MAPK,PARP1,PGR,PI3K (complex),PLA2G4A,PLA2G6,PPARA,PPP2CA,PRKCA,PRKD1,PRKG1,P…	3			0.964	5.26e-08	0.0005	ABCA1,ABCA8,ABCB6,ABCC2,ABCG2,ABCG8,ABHD2,ACIN1,ACO1,ACOT7,ACSF3,ACTG1,ACVR2B,ADA,ADAMTS18,ADAP1,ADARB2,ADCY3,AGTR1,AIFM2,AIP,AK2,AKR1B1,AKR1B10,ALDH2,ALDOA,AMOT,AMZ1,AMZ2P1,ANXA11,APBA2,AQP4,ARHGAP22,ARHGAP29,ARHGAP5,ARL2,ASB2,ASTN2,ATAD2,ATAD3A,ATF1,ATG13,ATG4B,ATP2A3,ATP2B1,ATP6V0A4,ATP6V1E1,ATPAF2,ATXN10,B3GALT6,BCCIP,BCKDHA,BCL10,BCL6B,BCS1L,BDP1,BICRAL,BIRC6,BLK,BLTP2,BRF1,BRF2,BRMS1L,CA10,…	569 (81)	79
ELF5		transcription regulator	ADAM17,Akt,Ap1,APP,AR,BAX,CaMKII,CAV1,CCND1,CD3,CDKN1A,CDKN1B,CHUK,CTLA4,CTNNB1,EGFR,ELF5,ERBB2,ERK,ERK1/2,ESR1,Focal adhesion kinase,FOXO3,FYN,HIPK2,HRAS,IKBKB,INPP5D,Jnk,LCK,MAP2,MAPK1,MAPK3,MAPK8,MAPT,MDM2,Mek,MET,MMP14,MTOR,MYC,NANOG,NFkB (complex),NFKBIA,NMDA Receptor,NOS2,PGR,PI3K (complex),PIK3R1,Pkc(s),PRKCE,PRKD1,PTPN11,RAC2,RAF1,RAS,RET,RHOU,ROCK2,SNCA,SRC,SRC (family),STAT1,STAT3,STAT5…	3			1.576	5.36e-08	0.0032	AATF,ABCA8,ABCB6,ABCC2,ABCF3,ABHD2,ACADS,ACOT7,ACSF3,ACTG1,ACTR2,ACVR1,ACVR1B,ADA,ADAMTS18,ADCY3,AEN,AIFM2,AK2,AKR1B10,AL713852.1,ALDH2,ALDOA,AMOT,APAF1,ARHGAP18,ARHGAP29,ARHGAP5,ARID5A,ARPC3,ARSG,ASNS,ASTN2,ATAD3A,ATG13,ATG4B,ATP2A3,ATP2B1,ATP2B1-AS1,ATP2B2,ATP6V0D1,ATPAF2,ATRX,AZIN1,B3GALT6,BAP1,BCAR3,BCAR4,BCL10,BCL6B,BCS1L,BDP1,BICRAL,BOK,BRF1,BRF2,BRI3,BRMS1L,BTBD8,BYSL,C15orf39,C1QBP,C1QTNF…	677 (72)	72
Nectin		group	ABL1,Akt,AKT1,Alpha catenin,AMPK,ANXA1,Ap1,ARF1,ATF2,CASP1,CASP2,CAV1,CD247,CDC42,Cdc42,CHUK,Clathrin,Creb,CTNNB1,DAG1,E2f,EGFR,EGR1,EIF4E,ERBB2,ERK,ESR1,estrogen receptor,ETS1,EZR,FARP2,FHIT,FOS,Ggtase I,GNAQ,GNAS,GRB2,GRIN3A,HBEGF,HRAS,IGF1R,IKBKB,IKK (complex),IRF4,IRF5,ITGB1,ITK,JUN,KIT,KRAS,MAP2K1,MAP2K4,MAP3K1,Mapk,MAPK1,MAPK14,MAPK7,MAPK8,MAPK9,MET,MKNK1,MMP9,MUC1,MYD88,Nectin,NECTIN2,NEDD…	3			-0.811	5.38e-08	0.0032	A1BG,AATF,ABCA8,ABCB6,ABCC2,ABCG8,ABHD2,ACOT4,ACOT7,ACSF3,ACTG2,ACTR2,ACVR1B,ACVR2B,ADA,ADAMTS14,ADAMTSL1,ADAP1,ADCY3,AIFM2,AIP,AK2,AKR1B1,ALDH2,ALDOA,ALOX12,ALPK2,AMOT,AMZ2P1,ANKH,ANKRD13B,AOAH,APAF1,APBA2,APOO,AQP4,ARHGAP18,ARHGAP22,ARHGAP5,ARL2,ARPC3,ARSG,ASNS,ASTN2,ATAD2,ATG13,ATG4B,ATG4D,ATP2B2,ATP6V0D1,ATP6V1E1,ATPAF2,B3GALT6,BACH1,BCAR3,BCAR4,BCL10,BCL2L11,BCL6B,BCR,BCS1L,BEX1,BICRAL,BIRC6…	671 (119)	117
RPS6KB1		kinase	Akt,AKT2,Ap1,Creb,CREB1,E2f,EIF3A,EIF4E,FLNA,FMR1,GSK3B,HIF1A,IRS1,MAPT,MDM2,MTOR,MTORC1,NFKB1,PI3K (complex),RICTOR,RPS6KB1,TARBP2,TP53	2			0.146	5.92e-08	0.0001	ABCB6,ABCC2,ABCG2,ACADS,ACO1,ACSF3,ACVR2B,ADA,ADCY3,AEN,AGAP1,AGTR1,AIFM2,AKR1B1,AMOT,APAF1,APBA2,AQP4,ARHGAP5,ASNS,ASTN2,ATF1,ATG4B,ATP2A3,ATP2B1,ATP6V0A4,ATP6V0D1,ATP6V1E1,ATPAF2,B3GALT6,BAMBI,BAP1,BCL6B,BCS1L,BEX1,BIRC6,BOK,BRF1,CA10,CABP7,CACNA1C,CALM1 (includes others),CASP8,CAVIN1,CCNF,CCNG2,CCNK,CCNT1,CD9,CDA,CDC16,CDC42EP5,CDKN3,CDT1,CELSR3,CENPA,CENPE,CENPF,CFLAR,CGREF1,CHD1,CHD3,CHMP1A,…	423 (23)	23
LATS		group	26s Proteasome,ABCB1,Akt,APEX1,BAK1,BAX,BCL2,BCL2L1,BHLHE40,CASP1,CASP2,CCND1,CDKN2A,CEBPA,DDX5,DNMT3A,E2f,E2F1,EIF2AK3,EIF4E,EP300,ERBB2,ERK1/2,FAS,FOXL2,FOXO3,GLI1,GRIN1,Hif1,HIF1A,HNF4A,IGF1R,IL6,IRF3,IRS1,JUN,LATS,LATS1,LATS2,MAP2K1,MAPK8,MAPK9,MAPT,MDM4,Mek,mir-143,mir-145,mir-23,MTOR,MYC,NANOG,NFkB (complex),NFKB1,NFKBIA,NOTCH1,NPM1,NR3C1,P38 MAPK,p70 S6k,PCK1,PGR,PPARG,PRKAA1,PRKCE,PTEN,RA…	3			1.065	5.94e-08	0.0006	AACS,ABCA1,ABCB6,ABCC2,ABCF3,ABCG2,ABCG8,ACADS,ACO1,ACO2,ACSF3,ACTG1,ACVR1,ADA,ADAMTS18,ADARB2,ADCY3,AEN,AGFG1,AGMAT,AGTR1,AIFM2,AK2,AKR1B1,ALDH2,ALDOA,ALPK2,AMOT,ANKRD22,ANXA11,APAF1,ARHGAP29,ARHGAP5,ARID2,ARL2,ARL5B,ASB2,ASTN2,ATAD2,ATAD3A,ATG4B,ATG7,ATP2A3,ATP2B1,ATP2B1-AS1,ATP6V0E1,ATPAF2,ATR,AZIN1,B3GALT6,BACH1,BAD,BAG1,BAP1,BCAR4,BCCIP,BCKDHA,BCL10,BCL2L11,BCL6B,BCR,BDH1,BIRC6,BLK,BOK,BRCA2…	741 (87)	87
BANP		other	26s Proteasome,ABCB1,AHR,Akt,AKT1,APEX1,ARNT,ATM,BAK1,BANP,BAX,BCL2,BCL2L1,BHLHE40,carbon monoxide,CASP1,CASP2,CCND1,CDH1,CDKN1A,CDKN2A,CDX2,CEBPA,CTNNB1,DDX5,DNMT3A,E2f,E2F1,EIF2AK3,EIF4E,EP300,ERBB2,ERK,ETS1,FAS,FOXO3,GLI1,GRIN1,Hif1,HIF1A,HNF4A,ID2,IGF1R,IL6,INSR,MAP2K1,MAPK9,MAPT,MDM4,Mek,MET,mir-143,mir-145,mir-23,MTOR,MYC,NANOG,NFKB1,NOTCH1,NPM1,P38 MAPK,p70 S6k,PGR,PPARG,PRKAA1,PRKCE,PTPN1…	3			-0.333	5.96e-08	0.0005	ABCA1,ABCA8,ABCB6,ABCC2,ABCF3,ABCG2,ABCG8,ACADS,ACO1,ACO2,ACOT7,ACSF3,ACTG1,ACVR1,ADA,ADAMTS18,ADAP1,ADARB2,ADCY3,AEN,AGMAT,AGTR1,AIFM2,AIP,AKR1B1,ALDOA,ALPK2,AMOT,APAF1,ARHGAP29,ARHGAP5,ARID5A,ARL2,ARL5B,ASB2,ASTN2,ATAD3A,ATG4B,ATG7,ATP2B1,ATP2B1-AS1,ATP6V1E1,ATPAF2,ATRX,AZIN1,B3GALT6,BACH1,BAD,BAG1,BAP1,BCAR3,BCAR4,BCKDHA,BCL10,BCL2L11,BCL6B,BCR,BDH1,BEX1,BIRC6,BLK,BLM,BOK,BRCA2,BRI3,BRMS1L,C16…	731 (90)	89
Agtr1b		G-protein coupled receptor	ADAM10,Agtr1b,AHR,Akt,AMPK,Ap1,APP,AR,ARNT,BAX,BCL2,BCL6,calpain,CaMKII,CBX7,CCND1,CDKN1A,CDKN1B,CDX2,CEBPB,CITED2,Creb,CREB1,CREM,CSF1,CTNNB1,DDIT3,DUSP1,EGFR,EIF4E,EIF4EBP1,ELK1,EP300,EPAS1,ERK,ERK1/2,ESR1,estrogen receptor,ETS1,ETS2,FOS,FOSL2,GAB1,GAB2,GABPA,GATA2,GATA4,GNAQ,GNAQ/11,GSK3B,Gαi/o,HIF1A,HMOX1,HSF1,HSPB8,Jnk,JUND,KAT5,KLF4,LIN28A,MAP2K1,Mapk,MAPK1,MAPK3,MAPK7,MAPK9,MAPT,MED1,Mek,M…	3			-0.661	5.96e-08	0.0046	AACS,ABCA8,ABCB6,ABCC2,ABCF3,ABHD5,ACO1,ACOT7,ACSF3,ACTG2,ACTR2,ACTR8,ACVR1,ACVR1B,ACVR2B,ADA,ADAMTS18,AEN,AIFM2,AKR1B1,AKR7A2,AL713852.1,ALDH2,ALG12,ALPK2,AMMECR1,AMOT,AMZ1,AMZ2P1,ANKH,ANKRD22,ANXA11,APBA2,APBA3,AQP4,ARG2,ARHGAP18,ARHGAP22,ARHGAP29,ARHGAP5,ARID5A,ARSG,ASH2L,ASTN2,ATAD3A,ATF1,ATG13,ATG4B,ATMIN,ATP10D,ATP1B1,ATP2B1,ATP2B1-AS1,ATP2B2,ATP6V0A4,ATP6V0D1,ATPAF2,ATXN10,AZIN1,B3GALT6,B4…	742 (128)	126
RNF2		transcription regulator	26s Proteasome,AATF,ABCB1,AHR,Akt,AMPK,APP,AR,ATM,BAK1,BAX,BCL2,BCL2L1,BHLHE40,Calcineurin protein(s),CASP1,CASP2,CCND1,CEBPA,CREB1,CTNNB1,DDX5,DNMT3A,E2f,E2F1,EGF,EGFR,EIF2AK3,EIF4E,EP300,ERBB2,ERK,ERK1/2,ESR1,ESR2,FBXW7,FLI1,FOXO1,FOXO3,FSH,G protein alpha i,GABP,GATA1,GATA3,GLI1,GRIN1,H2AB3 (includes others),H2AX,H2AZ1,HDAC1,HIPK2,Histone h2a,HNF4A,HSD17B4,IFN alpha/beta,IL6,JUN,KAT5,MAP2K1,MA…	3	Activated		2.402	6.01e-08	0.0023	A1BG,AACS,AATF,ABCA1,ABCA8,ABCB6,ABCC2,ABCF3,ABCG2,ABCG8,ABHD2,ACADS,ACO1,ACOT4,ACSF3,ACTG1,ACTG2,ACTR2,ACVR1,ACVR1B,ADA,ADAMTS18,ADARB2,ADCY3,AEN,AGMAT,AGTR1,AIFM2,AK2,AKR1B1,AKR1B10,AL713852.1,ALDH2,ALDOA,ALPK2,AMOT,ANGPT1,ANKRD13B,ANKRD22,APAF1,APC,ARHGAP18,ARHGAP29,ARHGAP5,ARL5B,ARSG,ASB2,ASTN2,ATAD3A,ATF1,ATG13,ATG4B,ATG7,ATP1B1,ATP2A3,ATP2B1-AS1,ATP2B2,ATP6V0A4,ATP6V0D1,ATP6V0E1,ATPAF2,ATXN…	825 (106)	103
SR-3420		chemical reagent	26s Proteasome,AKT1,Ap1,BAK1,CDKN2A,CREM,EIF2A,EIF4E,ERK,ERK1/2,ERN1,FOXO1,GSK3B,HIF1A,HSF1,IRS1,Jnk,MTOR,MYC,NR3C1,p70 S6k,PDX1,PPARGC1A,PRKAA,PRKAA1,PRKAA2,PRKACA,PRKCZ,PRKN,RAF1,RELA,RPS6KB1,RPS6KB2,RPTOR,SIRT1,SR-3420,SREBF1,STIM1,TP53,TSC1,TSC2,YAP1	3			-0.178	6.24e-08	0.0002	AACS,ABCA1,ABCB6,ABCC2,ABCF3,ABCG2,ABHD2,ACADS,ACO1,ACSF3,ACTG1,ACVR1,ADA,ADARB2,AEN,AIFM2,AIP,AK2,AKR1B10,AKR7A2,ALDOA,ALPK2,AMZ1,ANKH,ANXA11,AQP4,ARG2,ARHGAP5,ASNS,ASTN2,ATAD3A,ATG4B,ATP2B1,ATP6V0A4,ATP6V0E1,ATP6V1E1,ATPAF2,ATR,AZIN1,BAG1,BAP1,BCAR3,BCAR4,BCL10,BCL2L11,BCL6B,BCR,BCS1L,BDH1,BIRC6,BOK,BRCA2,BRI3,BRMS1L,C16orf74,C1QBP,C5,C7orf25,C8orf33,CABLES1,CACNA1C,CALM1 (includes others),CAVI…	506 (42)	41
Cyclin B		group	CDK1,Cyclin B,DNM1L,EIF4EBP1,FOXK2,ITPR1,JUNB,KAT5,LATS1,RB1,RBP1,RPS6KB1,TAF1C,TBP,TP53,TP73,UBE2I,VGLL4,YAP1	2	Activated		2.489	6.42e-08	0.0001	ABCA1,ABCB6,ABCC2,ABCG2,ACADS,ACO1,ACO2,ACSF3,ACTG1,ADA,AGTR1,AIFM2,AKR1B1,ALDOA,APAF1,ARHGAP22,ARHGAP5,ARL2,ASTN2,ATAD2,ATF2,ATG4B,ATM,ATP1B1,ATPAF2,ATR,BAD,BCAR4,BCKDHA,BCL6B,BDP1,BOK,BRCA2,BRI3,CAMSAP3,CASP7,CASP8,CCNK,CDC16,CDK5RAP1,CDT1,CEBPB,CENPA,CENPE,CENPF,CEP131,CFLAR,CGREF1,CHAC1,CHRNA1,CHST12,CKAP2,CKB,CKLF,CLPP,CNN3,COL18A1,COPG1,COQ3,COQ4,COQ5,COX11,COX17,COX5A,CRACR2B,CREB3,CS,CSRP…	327 (19)	19
furosemide		chemical drug	ADAM17,Akt,Alpha catenin,AMPK,ANXA1,ARF1,ATM,calpain,CASP2,CD247,CDKN1B,CHUK,Clathrin,Creb,CTNNB1,Cyp2c23,DAG1,E2f,EGFR,EGR1,EIF4E,ERBB2,ERK1/2,ESR1,estrogen receptor,ETS1,EZR,FOS,furosemide,Ggtase I,GNAQ,GNAS,GRIN1,GRIN3A,GSK3B,H2AX,HBEGF,HIF1A,HRAS,IGF1R,IKBKB,IKK (complex),IRF4,IRF5,ITGB1,ITK,JUN,KIT,KRAS,MAP2K1,MAP2K1/2,MAP3K1,MAP3K8,MAPK14,MAPK7,MAPK8,MAPK9,MET,MKNK1,MMP9,MTOR,MUC1,MYC,MYD88…	3			1.532	6.69e-08	0.0047	A1BG,AATF,ABCA8,ABCB6,ABCC2,ABCF3,ABCG8,ABHD2,ACADS,ACOT4,ACOT7,ACSF3,ACTG2,ACTR2,ACVR1,ACVR1B,ACVR2B,ADAMTS14,ADAMTSL1,ADAP1,ADCY3,AGFG1,AGPAT2,AIFM2,AK2,ALDH2,ALDOA,ALOX12,ALPK2,AMOT,AMZ2P1,ANGPT1,ANKRD13B,AOAH,APAF1,APBA2,APOO,AQP4,ARHGAP18,ARID2,ARID4A,ARL2,ARPC3,ARSG,ASNS,ASTN2,ATAD2,ATG13,ATG4B,ATG4D,ATP2B1,ATP2B2,ATP6V0D1,ATPAF2,ATXN10,AZIN1,B3GALT6,BACH1,BCAR4,BCKDHA,BCL10,BCL6B,BCS1L,BDH…	682 (120)	118
CHEK2		kinase	26s Proteasome,ABCB1,AMPK,APC,APEX1,APP,AURKA,BECN1,BHLHE40,BIRC5,BRCA1,Calcineurin protein(s),calpain,CASP1,CASP3,CASR,CDC25A,CDC25C,CDK1,CDK11A,CDK2,CDK6,CDKN2A,CDX2,CEBPA,CHEK2,Creb,DDX5,DICER1,DLG4,DNMT3A,E2F1,E2F3,EGFR,EIF2AK2,EIF2AK3,EIF3F,EIF4E,ELF4,EP300,ESR1,estrogen receptor,EZH2,EZR,FADD,FAS,FASN,FBXW7,FGFR1,FGFR2,FGFR3,FLI1,FOSL2,FOXM1,FOXP3,GATA3,GLI1,GRIN1,HDAC1,HIF1A,HIPK2,HMGA1,HN…	3			-0.92	7.09e-08	0.0019	A1BG-AS1,AACS,AATF,ABCA1,ABCB6,ABCC2,ABCG2,ABHD5,ACADS,ACO1,ACO2,ACSF3,ACTR2,ACVR2B,ADA,ADARB2,AEN,AGFG1,AGMAT,AGTR1,AIFM2,AKR1B1,ALDOA,AMACR,ANKRD22,ANXA11,AP1S2,APAF1,APBA2,ARHGAP18,ARHGAP5,ARL16,ARL5B,ARSG,ASB2,ASTN2,ATF2,ATG13,ATG4B,ATG7,ATM,ATP1B1,ATP2B1,ATP2B2,ATP6V0A4,ATP6V0D1,ATP6V0E1,ATPAF2,BACH1,BAD,BAP1,BCAR4,BCKDHA,BCL10,BCL6B,BICRAL,BIRC6,BLK,BOK,BRI3,BTBD8,BTG4,BYSL,C15orf39,C16orf7…	680 (139)	130
DGAT1	-3.493	enzyme	26s Proteasome,ACSL4,ADAM10,ADAM17,AMBRA1,ANXA7,Ap1,APP,ATF2,ATM,BAX,BCL11B,BCL2L1,Calmodulin,CASR,CCND1,CDKN1A,CEBPA,CFTR,CHUK,Creb,CREB1,CRKL,CTNNB1,CXCR4,CYP19A1,DGAT1,DTX1,E2F1,EGFR,EGLN,EIF2AK3,EIF4E,EIF4EBP1,EIF6,EP300,ERBB2,ERK,ESR1,FAS,FOS,FOSL2,FOXO1,FUS,G6PD,GABPA,GATA4,GNE,GRIN1,Hdac,HES1,HIF1A,HMGA1,HNF4A,HRAS,HSF1,IKBKB,IKK (complex),INSR,Insulin,IRF3,IRF7,IRS1,ITCH,ITGB1,JAK2,Jnk,JU…	3			-1.091	7.38e-08	0.0055	A1BG,AATF,ABCA1,ABCB6,ABCF3,ABHD5,ACSF3,ACTG2,ACTR2,ACVR1,ACVR1B,ADAMTS14,ADAMTSL1,ADARB2,AGFG1,AK2,AKR1B1,AKR7A2,ALPK2,AMZ1,AMZ2P1,ANXA11,APBA2,APBA3,APCDD1L-DT,ARHGAP18,ARHGAP5,ARHGAP6,ARL2,ARMC3,ARPC3,ARSG,ASTN2,ATAD2,ATAD3A,ATF1,ATF2,ATP2A3,ATP2B1,ATP2B1-AS1,ATP2B2,ATP6V0D1,ATP6V0E1,ATPAF2,ATRX,ATXN10,AZIN1,B4GALT1,BACH1,BCKDHA,BCL10,BCL2L11,BCS1L,BDP1,BEX1,BICRAL,BIRC6,BLK,BLM,BORA,BRF1,BRF2…	707 (154)	154
platelet activating factor phosphatidate		chemical - endogenous mammalian	Akt,AKT1,Ap1,BRAF,BRCA1,Calcineurin protein(s),CEBPB,CHUK,CREB1,EIF2AK2,EIF4E,ELK1,ERK,ERK1/2,ESR1,FOXO4,Hdac,HRAS,IKBKB,IKK (complex),Jnk,JUN,KRAS,MAP2K1/2,MAP2K5,MAP3K1,Mapk,MAPK1,MAPK14,MAPK3,MAPK7,MAPK8,MAPT,Mek,MMP1,MNT,MTOR,MTORC1,MYC,Nfat (family),NFkB (complex),NFKBIA,NRAS,P38 MAPK,PI3K (complex),PIK3CA,PIK3CG,Pkc(s),platelet activating factor phosphatidate,PLD,PRKAA,PTGS2,RAC1,RAC2,RAF1,…	3			-1.16	7.7e-08	0.0009	AACS,AATF,ABCA8,ABCB6,ABCC2,ABCF3,ABCG2,ABHD2,ACADS,ACOT7,ACSF3,ACTG1,ACTG2,ACTR2,ACVR1,ACVR1B,ACVR2B,ADA,ADCY3,AEN,AGTR1,AIFM2,AIP,AKR1B10,ALOX12,ALPK2,AMOT,APAF1,APC,ARG2,ARHGAP18,ARHGAP5,ARPC3,ARSG,ASNS,ASTN2,ATAD3A,ATF1,ATG13,ATG4B,ATM,ATP2A3,ATP6V0D1,ATP6V1E1,ATPAF2,AZIN1,B3GALT6,B4GALT1,BAMBI,BAP1,BATF3,BCAR3,BCAR4,BCCIP,BCL6B,BDH1,BDP1,BEX1,BICRAL,BIRC6,BRCA2,BRF1,BRF2,BRI3,BRMS1L,BYSL,C16…	625 (71)	69
stibogluconic acid		chemical drug	Akt,AKT1,Alpha catenin,ANXA1,Ap1,ATM,BCL2L1,CASP1,CASP2,CAV1,CD28,CD3,CHUK,Clathrin,Creb,CTNNB1,DAG1,E2f,EGR1,EIF2AK2,EIF4E,ERK,ESR1,estrogen receptor,EZR,F3,FASN,FHIT,FOS,Ggtase I,GNAQ,GNAS,GRB2,GRIN3A,GSK3B,HBEGF,HRAS,Ifn,IGF1R,IKBKB,IKK (complex),IRF1,IRF3,IRF4,IRF5,IRF9,ITGB1,ITK,JAK2,Jnk,JUN,KRAS,LYN,MAP2K1,Mapk,MAPK1,MAPK14,MAPK9,MET,MKNK1,MMP9,MTOR,MUC1,MYD88,NEDD9,NFkB (complex),NFKB1,NFK…	3			0.28	7.7e-08	0.0018	AATF,ABCA1,ABCA8,ABCB6,ABCC2,ABCG8,ABHD2,ACADS,ACSF3,ACTR2,ACVR1B,ACVR2B,ADA,ADAMTS14,ADAMTSL1,ADAP1,ADCY3,AIFM2,AIP,AK2,AKR1B1,ALDH2,ALDOA,ALOX12,ALPK2,AMMECR1,AMOT,ANKH,AOAH,APAF1,APBA2,APOO,AQP4,ARHGAP18,ARHGAP5,ARL2,ARPC3,ARSG,ASNS,ASTN2,ATAD2,ATG13,ATG4B,ATG4D,ATP2B1,ATP2B2,ATP6V0D1,ATP6V1E1,ATPAF2,BAD,BCAR3,BCAR4,BCKDHA,BCL10,BCL2L11,BCL6B,BCR,BCS1L,BDH1,BICRAL,BIRC6,BLM,BOK,BRCA2,BRF2,BRI3…	625 (113)	112
CDK1/2		group	APC,APP,AR,AURKB,BCL2,BCL2L1,BRCA1,CDK1,CDK1/2,CDK2,CDK4/6,CDKN1A,CDKN1B,CDKN1C,CEBPB,CTNNB1,DENR,E2F1,E2F3,ELF4,estrogen receptor,EZH2,FOS,FOSL2,FOXO1,FOXP3,GAS2L3,HIF1A,HMGA1,ID2,ID3,ING1,IREB2,ITPR1,Jnk,JUN,JUNB,KAT5,LATS1,MAP2K1,MAPK14,MASTL,MDM2,MDM4,MTOR,MYBL2,MYC,MYOD1,NCOA1,NFkB (complex),NPM1,NR1I2,P38 MAPK,PARP1,PGR,PIK3C3,PTTG1,Rb,RB1,RBL2,RBP1,RNA polymerase iii,RPS6KB1,RRM2,SF3B1,SIR…	3			0.247	8.43e-08	0.0026	A1BG-AS1,AACS,ABCA8,ABCB6,ABCF3,ABCG2,ABHD2,ACO1,ACO2,ACSF3,ACTG1,ADA,ADAMTS18,AGMAT,AK2,AL713852.1,ALDH2,ALOX12,AMACR,ANKH,ANXA11,AP1S2,ARHGAP22,ARHGAP29,ARHGAP5,ARID2,ARID5A,ARL16,ASTN2,ATAD2,ATAD3A,ATG4B,ATP2B1,ATP2B2,ATP6V0A4,ATPAF2,ATXN10,AZIN1,B4GALT1,BAD,BAG1,BAMBI,BCAR4,BCKDHA,BCL6B,BCR,BEX1,BLK,BLM,BOK,BRF1,BRI3,BTG4,C1QBP,C5,CA5A,CABLES1,CAMSAP3,CAVIN1,CBX1,CCDC153,CCNK,CCNT1,CCP110,CCR…	592 (81)	78
NU-6027		chemical drug	Akt,APC,APP,AR,ATF2,ATM,ATR,AURKB,BCL2,BCL2L1,BRCA1,CDK1,CDK2,CDKN1A,CDKN1B,CDKN1C,CEBPB,CREB1,CTNNB1,cytarabine,DENR,E2F1,E2F3,ELF4,ERK1/2,estrogen receptor,EZH2,FANCD2,FOS,FOSL2,FOXM1,FOXO1,FOXP3,GAS2L3,GSK3B,HMGA1,ID2,ID3,ING1,IREB2,ITPR1,Jnk,JUN,JUNB,KAT5,LATS1,MAP2K1,MAPK14,MAPT,MASTL,MDM2,MDM4,MYBL2,MYC,MYOD1,NCL,NCOA1,NFkB (complex),NPM1,NR1I2,NU-6027,P38 MAPK,PARP1,PGR,PI3K (complex),PIK3…	3			0.119	8.84e-08	0.0034	A1BG-AS1,AACS,ABCA8,ABCB6,ABCF3,ABCG2,ABHD2,ACO1,ACO2,ACSF3,ACTG1,ADA,ADAMTS18,AGMAT,AGTR1,AK2,AKR1B1,AKR1B10,AL713852.1,ALDH2,ALOX12,AMACR,AMOT,ANKH,ANXA11,AP1S2,AQP4,ARHGAP22,ARHGAP29,ARHGAP5,ARID2,ARL16,ASNS,ASTN2,ATAD2,ATAD3A,ATF1,ATG4B,ATM,ATP2B2,ATP6V0A4,ATPAF2,ATXN10,AZIN1,B3GALT6,B4GALT1,BAG1,BAMBI,BCAR4,BCL2L11,BCL6B,BCR,BCS1L,BEX1,BLK,BLM,BOK,BRF1,BRI3,BRMS1L,BTG4,C1QBP,C5,CA10,CA5A,CAB…	637 (88)	87
ZEB1		transcription regulator	26s Proteasome,ABCB1,AMPK,Ap1,ATF4,ATXN1,BAX,BBC3,BHLHE40,BRCA1,CASP1,CASP2,CCND1,Cdc42,Cdk,CDKN1A,CDKN2A,CEBPA,CENPF,CHEK1,Creb,CREB1,CRTC1,CXCL12,cytarabine,DDX5,DKK1,DNMT3A,E2f,E2F1,EGFR,EIF2AK2,EIF2AK3,EIF4E,EP300,ERBB2,ERN1,ESR1,estrogen receptor,EZR,F2,FANCD2,FOS,FOXO1,FOXP3,FURIN,GATA4,GCK,GRIN1,HBEGF,HDAC1,HIF1A,HMGB2,HNF4A,HRAS,IGF1R,IL6,INSR,JAK2,KAT5,KDM1A,LAMC2,MAF,MAP2K1,MAPK9,MDM2,M…	3			1.309	9.03e-08	0.0017	AACS,AATF,ABCA1,ABCB6,ABCC2,ABCF3,ABCG2,ACADS,ACO1,ACSF3,ACTR2,ACVR1,ACVR1B,ACVR2B,ADA,ADAMTS18,ADAP1,ADARB2,AEN,AGTR1,AIFM2,AK2,AKR1B1,ALDOA,ALG12,AMZ2P1,ANGPT1,ANKRD12,ANXA11,AOAH,AP1S2,APAF1,APBA2,APBA3,ARG2,ARHGAP18,ARHGAP5,ARID5A,ARL5B,ARSG,ASTN2,ATAD2,ATAD3A,ATF1,ATF2,ATG13,ATG4B,ATG7,ATP2B1-AS1,ATP6V0A4,ATP6V0D1,ATP6V0E1,ATPAF2,AZIN1,BAD,BAG1,BAP1,BCAR4,BCKDHA,BCL10,BCL6B,BCR,BEX1,BIRC6,BO…	799 (130)	126
GLP-1 (7-36) amide		biologic drug	26s Proteasome,ADAM10,ADAM17,Ap1,APP,AR,BAD,BCL2L1,BCL6,C/EBP,calpain,CaMKII,CASP1,CBX7,CDKN1B,CDKN2A,CEBPA,CEBPB,CEBPD,CHUK,CITED2,Creb,CREB1,CREM,CSF1,CSF2,CTNNB1,EGFR,EGR1,EIF4E,EIF4EBP1,ELK1,EP300,ERK,ERK1/2,ESR1,ETS1,ETS2,ETV5,FOS,FOSB,FOXO1,FOXO3,GABPA,GATA1,GATA3,GATA4,GLP-1 (7-36) amide,GLP1R,GNAS,GSK3B,GYS2,HAS2,Hif1,HIF1A,HSF1,IKBKB,IL10,IRF3,JAK2,Jnk,JUND,KAT5,KCNIP3,KLF4,KRAS,LIN28A,M…	3			0.145	9.1e-08	0.0098	ABCB6,ABCF3,ABHD5,ACAD9,ACO1,ACSF3,ACTG2,ACTR2,ACTR8,ACVR1,ACVR1B,ACVR2B,ADAMTS18,ADARB2,AEN,AKR1B10,AL713852.1,ALDH2,ALG12,ALPK2,AMZ1,AMZ2P1,ANXA11,APBA2,APBA3,ARG2,ARHGAP18,ARHGAP22,ARHGAP29,ARHGAP5,ARID5A,ARPC3,ARSG,ASB2,ASB6,ASH2L,ASTN2,ATAD3A,ATF1,ATG13,ATMIN,ATP10D,ATP1B1,ATP2B2,ATP6V0A4,ATP6V0D1,ATPAF2,ATXN10,AZIN1,B4GALT1,BACH1,BAP1,BCAR3,BCAR4,BCL10,BCL2L10,BCS1L,BDP1,BICRAL,BIRC6,BLK,BL…	762 (160)	155
mustard gas		chemical toxicant	26s Proteasome,ABCB1,Actin,Akt,AKT1,APEX1,BAK1,BAX,BCL2,BCL2L1,BHLHE40,calpain,CASP1,CASP2,CASP3,CAT,CCND1,CDKN1A,CDKN2A,CEBPA,CEBPB,Creb,CREB1,CTNNB1,DDX5,DICER1,DNMT3A,E2f,E2F1,EIF2AK2,EIF2AK3,EIF4E,EP300,ERBB2,ERK1/2,FAS,FGFR1,FOXO3,GATA4,GLI1,GRIN1,GSK3B,Hif1,HIF1A,HNF4A,IGF1R,IKBKB,IL18,IL6,JUN,MAP2K1,MAP3K1,MAPK8,MAPK9,MAPT,MDM4,Mek,mir-143,mir-145,mir-23,MITF,MTOR,mustard gas,MYC,NANOG,NFk…	3			-0.108	9.25e-08	0.001	ABCA1,ABCB6,ABCC2,ABCF3,ABCG2,ACADS,ACO1,ACOT7,ACSF3,ACTG1,ACTG2,ACVR1,ACVR2B,ADA,ADAMTS18,ADAP1,ADARB2,ADCY3,AEN,AGFG1,AGMAT,AGTR1,AIFM2,AIP,AK2,AKR1B1,ALDH2,ALDOA,ALPK2,AMOT,ANKRD22,APAF1,APBA2,APC,ARHGAP29,ARHGAP5,ARID2,ARL2,ARL5B,ASB2,ASTN2,ATAD3A,ATF1,ATG4B,ATG7,ATP2B1,ATP2B1-AS1,ATP6V0E1,ATP6V1E1,ATPAF2,ATXN10,AZIN1,B3GALT6,BAD,BAG1,BAP1,BCCIP,BCKDHA,BCL10,BCL2L11,BCL6B,BCR,BDH1,BIRC6,BLK,B…	771 (99)	98
alpha-keto-beta-methylvaleric acid		chemical - endogenous mammalian	Akt,AKT1,AKT2,alpha-keto-beta-methylvaleric acid,AMBRA1,Ap1,AR,BCL2L1,BLOC1S6,CDKN1A,CDKN1B,CDKN2A,CHUK,CLOCK,CREB1,CREM,CTNNB1,DLC1,DNMT1,EGFR,EIF4E,EIF4EBP1,Eif4g,ELK1,ERBB2,ERK,ERK1/2,ESR2,ETS2,FANCA,FOXO1,FOXO3,FOXO4,GAPDH,HAND1,Hif1,HSF1,IKBKB,IKK (complex),IRF3,ITGB1,KAT6A,KLF4,MAP3K8,MAPK8,MDM2,MET,MTOR,MYC,NFATC2,NFKB1,NFKBIA,NOTCH4,NR3C1,NUAK1,p70 S6k,PDK1,PDX1,PI3K (complex),PITX2,PLEKH…	3			1.224	9.67e-08	0.0033	ABCB6,ABCF3,ABHD5,ACADS,ACO1,ACOT7,ACSF3,ACTR8,ADAMTS14,ADAMTSL1,ADAP1,ADSS1,AEN,AGFG1,AGPAT2,AIFM2,AIP,AKR1B1,AKR1B10,AKR7A2,AL713852.1,ALDH2,ALPK2,AMOT,AMZ1,ANKH,ANXA11,APCDD1L-DT,ARHGAP22,ARHGAP5,ARID2,ARPC3,ASH2L,ASTN2,ATAD3A,ATF1,ATG4B,ATG7,ATP2B1,ATP2B2,ATP6V0E1,ATP6V1E1,ATPAF2,ATR,ATRX,AZIN1,BAD,BAP1,BCAR3,BCAR4,BCL2L10,BCL2L11,BCL6B,BDH1,BDP1,BEX1,BLM,BLTP2,BOK,BORA,BRF2,BRI3,C16orf74,C1Q…	641 (102)	100
CEACAM6		other	Akt,AKT1,Alpha catenin,AMPK,ANXA1,Ap1,ARF1,ATM,BAX,Calcineurin protein(s),calpain,CASP2,CASP3,CAV1,CCND1,CD247,Cdc42,CEACAM6,CHUK,Clathrin,Creb,CREB1,CTNNB1,DAG1,DICER1,E2f,EGFR,EGR1,EIF2AK2,EIF4E,ERBB2,ERK,ERK1/2,ESR1,estrogen receptor,ETS1,EZR,FHIT,FOS,Ggtase I,GNAQ,GNAS,GRB2,GRIN3A,GSK3B,HBEGF,HRAS,IGF1R,IKBKB,IKK (complex),IL18,IRF4,IRF5,ITGB1,ITK,Jnk,JUN,KIT,KLF8,KRAS,LCK,LYN,Mapk,MAPK1,MAPK…	3			-1.89	9.95e-08	0.0063	A1BG,AATF,ABCA8,ABCB6,ABCC2,ABCG8,ABHD2,ACADS,ACOT4,ACOT7,ACSF3,ACTR2,ACVR1B,ACVR2B,ADA,ADAMTS14,ADAMTSL1,ADAP1,ADCY3,AGFG1,AGPAT2,AIFM2,AIP,AK2,AKR1B1,AKR1B10,ALDH2,ALDOA,ALPK2,AMOT,AMZ2P1,ANKH,ANKRD13B,AOAH,APAF1,APBA2,APOO,ARHGAP18,ARHGAP22,ARID2,ARL2,ARPC3,ARSG,ASNS,ASTN2,ATF1,ATG13,ATG4B,ATG4D,ATP2B1-AS1,ATP2B2,ATP6V0D1,ATP6V1E1,ATPAF2,ATXN10,B3GALT6,BACH1,BCAR3,BCAR4,BCKDHA,BCL10,BCL6B,BCR,…	700 (129)	128
BAI		chemical drug	Akt,APC,APP,AR,AURKB,BAI,BCL2,BCL2L1,BRCA1,CDK1,CDK2,CDKN1A,CDKN1B,CDKN1C,CEBPB,CTNNB1,DENR,E2F1,E2F3,ELF4,ERK1/2,estrogen receptor,EZH2,FOS,FOSL2,FOXM1,FOXO1,FOXP3,GAS2L3,HMGA1,ID2,ID3,ING1,IREB2,ITPR1,JUN,JUNB,KAT5,LATS1,MAP2K1,MAPK14,MAPT,MASTL,MDM2,MDM4,MYBL2,MYC,MYOD1,NCOA1,NPM1,NR1I2,PARP1,PGR,PIK3C3,PTTG1,Rb,RB1,RBL2,RBP1,RNA polymerase iii,RPS6KB1,SF3B1,SIRT2,SMARCA4,SNAI2,SOX2,SP1,SQSTM1…	3			0.362	1.03e-07	0.0018	A1BG-AS1,AACS,ABCA8,ABCB6,ABCF3,ABCG2,ABHD2,ACO1,ACO2,ACSF3,ACTG1,ADA,ADAMTS18,AGMAT,AGTR1,AK2,AKR1B1,AKR1B10,AL713852.1,ALDH2,ALOX12,AMACR,AMOT,ANKH,ANXA11,AP1S2,AQP4,ARHGAP22,ARHGAP29,ARHGAP5,ARID2,ARID5A,ARL16,ASNS,ASTN2,ATAD2,ATAD3A,ATG4B,ATP2B2,ATP6V0A4,ATPAF2,ATXN10,AZIN1,B3GALT6,BAG1,BAMBI,BCAR4,BCKDHA,BCL2L11,BCL6B,BCR,BCS1L,BEX1,BLK,BLM,BOK,BRF1,BRI3,BRMS1L,BTG4,C1QBP,C5,CA5A,CABLES1,CAM…	617 (76)	76
SKLB1028		chemical drug	ABL1,AGO2,AGT,Akt,AKT1,ANXA7,Ap1,APP,ARF1,ARID3B,ATM,calpain,Cdc42,CDKN1B,Creb,CREB1,CTNNB1,cytarabine,DCN,DLG4,E2f,EGFR,EGR1,ERBB2,ERK,ERK1/2,ESR1,FAS,FLT3,FOS,FOXO1,FOXO3,FYN,GAB1,GNAS,GPX1,GRB2,GSK3B,HBEGF,HIF1A,HIPK2,HRAS,ITCH,JAK2,Jnk,JUN,KLF11,KRAS,MAP2K1/2,MAP2K4,MAP3K1,Mapk,MAPK1,MAPK14,MAPK8,MAPK9,MAPT,MDM2,Mek,MET,MMP14,MMP9,MTOR,MUC1,NEDD9,NFAT5,NFKB1,NFKBIA,NOTCH1,NTRK1,ODC1,OTUD7B,P3…	3			-0.789	1.03e-07	0.0041	A1BG,AATF,ABCA8,ABCB6,ABCC2,ABCG2,ACO1,ACOT4,ACOT7,ACSF3,ACTR2,ACVR1B,ACVR2B,ADAMTS14,ADAP1,ADCY3,AEN,AGPAT2,AGTR1,AIP,AK2,AKR1B1,AKR1B10,ALDH2,ALOX12,ALPK2,AMMECR1,AMOT,AMZ2P1,ANAPC10,ANKRD13B,AOAH,APBA2,ARG2,ARHGAP18,ARHGAP22,ARHGAP29,ARHGAP5,ARID2,ARL2,ARPC3,ARSG,ASB2,ASNS,ASTN2,ATAD2,ATAD3A,ATF1,ATG13,ATG4D,ATP2A3,ATP6V0D1,ATP6V1E1,ATPAF2,ATR,ATXN10,B3GALT6,BACH1,BAG1,BAP1,BCAR3,BCAR4,BCL6B,B…	709 (112)	111
tepotinib		chemical drug	Akt,AKT1,AR,ARF1,ATR,BLOC1S6,CDKN1A,CDKN1B,CHUK,CLOCK,CREB1,CTBP1,CTNNB1,DNMT1,EGFR,ELK1,ERBB2,ERBB3,ESR1,ESR2,ETS2,EZR,FADD,FANCA,FOXO1,FOXO3,FOXO4,GSK3B,HAND1,Hif1,HIF1A,IKK (complex),IRF3,IRF7,IRS1,ITGB1,KAT6A,KDR,KLF4,KRAS,MAP2K4,MAP3K8,Mapk,MAPK1,MAPT,MDM2,Mek,MET,MTOR,NFATC2,NFKB1,NFKBIA,NGF,NOTCH4,NR3C1,NUAK1,p70 S6k,PARP1,PDK1,PI3K (complex),PI3K (family),PIK3R1,PLAU,PLD,PLEKHA7,POU5F1,PP…	3			-0.576	1.04e-07	0.0049	ABCA8,ABCB6,ABHD5,ACADS,ACO2,ACOT7,ACSF3,ACTR2,ACTR8,ACVR1B,ADA,ADAMTSL1,ADAP1,ADSS1,AEN,AGFG1,AGPAT2,AIFM2,AIP,AK2,AKR1B10,AL713852.1,ALPK2,AMOT,ANKH,ARHGAP18,ARHGAP22,ARHGAP5,ARID2,ARID5A,ARSG,ASH2L,ASNS,ASTN2,ATAD2,ATAD3A,ATF1,ATG13,ATG4B,ATM,ATP2B1,ATP2B2,ATP6V0D1,ATP6V1E1,ATPAF2,ATR,ATRX,ATXN10,BACH1,BAD,BAP1,BCAR4,BCL10,BCL2L10,BCL6B,BCR,BCS1L,BDH1,BICRAL,BIRC6,BLM,BLTP2,BOK,BRF2,BRI3,BYSL,…	677 (100)	99
Ciap		group	26s Proteasome,ABCB1,AKT1,Ap1,AR,ATM,BHLHE40,BIRC2,BIRC3,calpain,CASP3,CASP4,CASP9,CAT,CCND1,CDC25A,CDKN1A,CDKN2A,CEBPA,CEBPB,CHUK,Ciap,COMMD1,Creb,CTNNB1,DDX5,DICER1,DNMT3A,E2f,E2F1,EIF2AK2,EIF2AK3,EIF4E,EP300,ERBB2,ERK,ERK1/2,EZR,FAS,FOS,FOXO3,GATA4,GLI1,GRIN1,HIF1A,HNF4A,IGF1R,IL18,IL6,IRS1,JAK2,JUN,MAP2K1,MAP3K1,Map3k7,MAP3K8,MAP4K4,MAPK14,MAPT,MDM4,Mek,MET,mir-143,mir-145,mir-21,MMP9,MTOR,MY…	3			0.507	1.07e-07	0.0012	AACS,ABCA1,ABCA8,ABCB6,ABCC2,ABCF3,ABCG2,ACADS,ACO1,ACOT7,ACSF3,ACTG1,ACTG2,ACVR1,ACVR2B,ADA,ADAMTS18,ADAP1,ADARB2,AEN,AGMAT,AGTR1,AIFM2,AIP,AKR1B1,AL713852.1,ALDOA,ANKRD22,AOAH,APAF1,APBA2,APC,APIP,ARG2,ARHGAP29,ARHGAP5,ARID5A,ARL2,ARL5B,ASB2,ASTN2,ATAD3A,ATG4B,ATG7,ATP2A3,ATP2B1,ATP2B1-AS1,ATP6V0E1,ATP6V1E1,ATPAF2,ATRX,ATXN10,AZIN1,BAD,BAG1,BAP1,BCAR3,BCKDHA,BCL10,BCL2L11,BCL6B,BCR,BDH1,BEX1,BI…	764 (105)	102
UBE2D3		enzyme	AATF,ABCB1,Actin,ADRM1,Akt,AKT1,Ap1,APEX1,AR,ATF2,BCL10,BCL2,BCL2L1,BHLHE40,BRCA1,BTRC,calpain,CASP1,CASP3,CASP7,CAT,CCND1,CDKN1A,CDKN2A,CEBPA,CHUK,CLK1,Creb,CTNNB1,DICER1,DLG4,DNMT3A,E2f,EIF2AK2,EIF2AK3,EIF4E,EP300,ERBB2,ERK,ERN1,estrogen receptor,FAS,FBXW7,FLI1,FOXO1,FOXO3,GATA3,GLI1,GMNN,GRIN1,HDAC1,Hif1,HIF1A,HIPK2,HNF4A,IKBKB,IL18,IL6,IREB2,IRF3,ITCH,JUN,KAT5,LEF1,MAP2K1,MAP3K1,MAPK14,MAPT,M…	3			-1.224	1.08e-07	0.0023	ABCA1,ABCB6,ABCC2,ABCG8,ACADS,ACO1,ACO2,ACOT7,ACSF3,ACTG1,ACTG2,ACVR1,ACVR2B,ADA,ADAP1,ADCY3,AEN,AGAP1,AGFG1,AGMAT,AGTR1,AHCYL2,AIFM2,AIP,AK2,AKR1B1,AKR7A2,AL713852.1,ALDOA,AMOT,ANKRD22,APAF1,APBA2,APC,APCDD1L-DT,ARHGAP29,ARHGAP5,ARID2,ARID5A,ARL2,ARL5B,ASB2,ASTN2,ATAD3A,ATF2,ATG13,ATG4B,ATG7,ATP2B1-AS1,ATP6V0A4,ATP6V1E1,ATPAF2,ATRX,ATXN10,AZIN1,B3GALT6,BACH1,BAD,BAG1,BAP1,BATF3,BCAR3,BCAR4,BCCIP…	772 (129)	122
cirazoline		chemical drug	26s Proteasome,5-hydroxytryptamine,ADAM10,ADAM17,ADRA1A,ADRA1B,ADRA1D,AGO2,Akt,AKT1,ANXA1,Ap1,APP,AR,ATF6,calpain,CaMKII,CASP1,CBX7,CDKN1A,CDX2,CEBPA,CEBPB,CEBPD,CHUK,cirazoline,CITED2,Creb,CREB1,CREM,CSF1,CTNNB1,CYP19A1,DDIT3,EIF4E,ELK1,ESR1,estrogen receptor,ETS1,ETS2,FOS,FOXC2,FOXO1,FOXO3,GABPA,GATA3,GATA4,GSK3B,HIF1A,HSF1,IGF1,IKBKB,IKK (complex),IL10,IL12 (family),IRF3,ITGB1,JAK2,JUND,KAT5,K…	3			0.323	1.09e-07	0.0131	ABCA1,ABCB6,ABCF3,ABHD5,ACAD9,ACO1,ACSF3,ACTG2,ACTR1B,ACTR2,ACTR8,ACVR1,ACVR1B,ACVR2B,ADAMTSL1,ADARB2,AEN,AIP,AL713852.1,ALDH2,ALG12,ALPK2,AMOT,AMZ1,AMZ2P1,ANGPT1,ANXA11,APBA2,ARG2,ARHGAP18,ARHGAP29,ARHGAP5,ARID4A,ARID5A,ARL2,ARL5B,ARPC3,ARSG,ASH2L,ASTN2,ATF1,ATG13,ATG7,ATMIN,ATP10D,ATP1B1,ATP2B1,ATP2B2,ATP6V0A4,ATP6V0D1,ATP6V0E1,ATP6V1E1,ATPAF2,ATRX,ATXN10,AZIN1,B3GALT6,B4GALT1,BACH1,BAP1,BCAR4,…	775 (163)	159
MUSK		kinase	AHR,Akt,Ap1,ATF2,CASP1,CDC42,Cdc42,CDH1,E2f,ELK1,ERK,ERK1/2,estrogen receptor,JAK2,Jnk,JUN,L-tyrosine,MAP2K3,MAP2K4,MAP3K1,Mapk,MAPK1,MAPK14,MAPK8,MTORC1,MUSK,MYC,NF2,Nfat (family),NFATC1,NFkB (complex),P38 MAPK,p70 S6k,PAK1,PAK2,PLD,PLD1,PPARG,PRKCA,Rac,RAC1,RAC2,RAF1,RAS,RB1,RHOA,ROCK2,RPS6KB1,SRF,STAT1,STAT3,STAT5a/b,TP53,TYR,WAS,ZAP70	3			-0.857	1.12e-07	0.0001	ABCB6,ABCC2,ABCF3,ACO2,ACOT7,ACSF3,ACTG1,ACTG2,ACVR1,ADA,ADCY3,AEN,AGPAT2,AGTR1,AIFM2,AK2,AKR1B1,AKR1B10,ALDH2,ALDOA,ALOX12,AMOT,ANKH,APAF1,ARG2,ARHGAP5,ARPC3,ASNS,ASTN2,ATAD3A,ATF2,ATG4B,ATP2B1,ATPAF2,AZIN1,B3GALT6,BAD,BAG1,BAMBI,BAP1,BCAR3,BCL2L11,BCL6B,BCR,BDH1,BDP1,BEX1,BICRAL,BOK,BRCA2,BRF1,BRMS1L,C1QBP,C5,C8orf33,CABLES1,CACNA1C,CALM1 (includes others),CASP7,CCL24,CCM2,CCNK,CD38,CD5,CD9,CDC…	491 (56)	54
acridine yellow		chemical reagent	26s Proteasome,ABL1,acridine yellow,ACSL4,ADAM10,ADAM17,AGO2,AGT,ANXA7,Ap1,APP,ARHGDIG,ARID3B,ATF2,ATM,BCL11B,Calmodulin,calpain,CASR,CCND1,Cdc42,CDKN1A,CEBPA,CFTR,CHUK,CLOCK,Creb,CREB1,CTNNB1,CXCR4,CYP19A1,DCN,DOCK8,EGFR,EGLN,EGR1,EIF4E,EIF4EBP1,EIF6,ERK,F3,FAS,FOS,FOSL2,FOXO1,FOXO3,G6PD,GABPA,GATA4,GNAS,GNE,GRIN1,GSK3B,HBEGF,Hdac,HIF1A,HMGA1,HRAS,HSF1,IKBKB,IKK (complex),INSR,IRF3,IRS1,ITCH,ITG…	3			0.88	1.16e-07	0.0091	ABCA1,ABCB6,ABCF3,ABCG2,ABHD2,ABHD5,ACIN1,ACOT4,ACOT7,ACSF3,ACTG2,ACVR1,ADAMTS14,ADAMTS18,ADAMTSL1,AGFG1,AGPAT2,AK2,AKR7A2,ALPK2,AMMECR1,AMZ1,AMZ2P1,ANAPC10,ANKRD13B,ANXA11,AOAH,APBA2,APBA3,ARHGAP22,ARHGAP29,ARHGAP5,ARID2,ARL2,ARPC3,ASB2,ASTN2,ATAD3A,ATF1,ATF2,ATG13,ATG4D,ATP2A3,ATP2B1-AS1,ATP6V0A4,ATP6V0E1,ATPAF2,ATRX,ATXN10,AZIN1,BCAR4,BCCIP,BCKDHA,BCL10,BCR,BCS1L,BDH1,BICRAL,BIRC6,BLK,BLM,BLTP…	744 (160)	158
isoguvacine		chemical reagent	ABL1,ADAM17,AGO2,AGT,Akt,AKT1,ANXA7,Ap1,APP,AR,ARF1,ARID3B,ATM,calpain,CaMKII,CCND1,CD3,Cdc42,CDKN1B,CHUK,Creb,CREB1,CTLA4,CTNNB1,DCN,E2f,EGFR,EGR1,ERBB2,ERK,ERK1/2,ESR1,FAS,FOS,FOXO1,FOXO3,FYN,GNAS,GSK3B,HBEGF,HIF1A,HIPK2,HRAS,IKBKB,isoguvacine,ITCH,JAK2,Jnk,JUN,KLF11,KRAS,LCK,MAP2K1/2,MAP2K4,Mapk,MAPK1,MAPK14,MAPK8,MAPT,Mek,MET,MMP14,MMP9,MTOR,MUC1,MYC,NEDD9,NFkB (complex),NFKB1,NFKBIA,NOS2,NOT…	3			-1.284	1.16e-07	0.0046	A1BG,AATF,ABCA8,ABCF3,ABCG2,ACADS,ACOT4,ACOT7,ACTR2,ACVR1,ACVR1B,ACVR2B,ADA,ADAMTS14,ADAMTS18,ADCY3,AGPAT2,AGTR1,AIFM2,AIP,AK2,AKR1B1,AKR1B10,AL713852.1,ALDOA,ALOX12,ALPK2,AMMECR1,AMOT,AMZ2P1,ANAPC10,ANKRD13B,AOAH,APAF1,APBA2,ARG2,ARHGAP18,ARHGAP29,ARID2,ARPC3,ARSG,ASB2,ASNS,ATAD3A,ATF1,ATG13,ATG4B,ATG4D,ATP2A3,ATP2B1-AS1,ATP6V0D1,ATP6V1E1,ATR,ATXN10,AZIN1,B3GALT6,BACH1,BCAR3,BCAR4,BCL10,BCL2L11,…	743 (111)	110
riviciclib		chemical drug	APC,APP,AR,ATF4,AURKB,BCL2,BCL2L1,BRCA1,BRD4,C/EBP,CCNE1,CDC25A,CDK1,CDK4,CDK9,CDKN1B,CDKN2A,CDX2,CEBPA,DENR,EIF4EBP1,EP300,ERK1/2,EZH2,FOS,FOSL2,FOXM1,FOXO1,GAS2L3,GATA4,GLI1,HMGA1,ING1,IREB2,ITPR1,JUN,JUNB,KAT5,LATS1,MAP2K1,MAPK14,MASTL,MDM2,MDM4,MED1,MTOR,MYBL2,MYC,NPM1,OTX2,PIK3C3,PRDX1,PTTG1,Rb,RB1,RBL2,RBP1,riviciclib,RNA polymerase iii,RPS6KB1,SENP3,SHOX2,SIRT2,SOX2,SQSTM1,SRC,TFE3,TFEB,TP…	3			-0.084	1.17e-07	0.0009	AACS,ABCA8,ABCB6,ABCC2,ABCF3,ABCG2,ACADS,ACO1,ACO2,ACSF3,ACTG1,ACTG2,ADAMTS18,ADAP1,AGMAT,AGPAT2,AGTR1,AK2,AKR1B10,AL713852.1,ALOX12,AMACR,AMOT,ANKRD22,ANXA11,APBA3,AQP4,ARHGAP29,ARHGAP5,ARID2,ARID5A,ASNS,ASTN2,ATAD3A,ATG4B,ATP10D,ATP1B1,ATP2B1,ATP2B2,ATP6V0A4,ATPAF2,ATR,ATRX,AZIN1,BAG1,BAMBI,BCAR4,BCKDHA,BCL2L11,BCL6B,BCR,BDH1,BLM,BOK,BORA,BRF1,BRI3,C1QBP,C5,C8orf33,CA5A,CABLES1,CASP7,CAVIN1,CCB…	566 (73)	72
PAR3-PAR6-aPKC		complex	AKT3,AMPK,APC,APP,AR,ATF2,atypical protein kinase C,BAX,calpain,CaMKII,CCND1,CDKN1A,CEBPB,CHUK,CREB1,CTNNB1,DLG4,E2F1,EGFR,EGR1,EIF6,ELK1,ERK,ERK1/2,FADD,FANCD2,FOXM1,Foxo,FOXP3,FYN,GATA4,GFI1,GLI1,GLI3,GSK3B,HDAC4,HIF1A,HNF1B,HSF1,IGF1R,IKBKB,INSR,JUN,JUP,KAT5,KLF5,KLF6,LEF1,LGALS3,MAP2K1,MAP2K5,MAP3K1,MAPK1,MAPK14,MAPK7,MAPK8,MDM2,MEF2C,MEF2D,Mek,MITF,MMP2,MUC1,MYOG,NCOA1,Nfat (family),NFE2L2,N…	3	Inhibited		-3.989	1.18e-07	0.0092	AACS,AATF,ABCB6,ABCC2,ABHD2,ABHD5,ACAD9,ACIN1,ACO1,ACOT7,ACSF3,ACTG1,ACTG2,ACVR1B,ADAMTS18,ADARB2,AEN,AGFG1,AGMAT,AGTR1,AIFM2,AK2,AL713852.1,ALOX12,ALPK2,AMZ1,ANKRD22,ANXA11,APBA3,APCDD1L-DT,APOO,AQP4,ARHGAP5,ARID2,ARID5A,ASNS,ASTN2,ATF1,ATP1B1,ATP2B1-AS1,ATP2B2,ATP6V0E1,ATPAF2,BAG1,BAP1,BCAR3,BCCIP,BCL10,BCS1L,BDP1,BICRAL,BIRC6,BLK,BORA,BRF1,BRF2,C1orf74,C1QTNF12,C3orf52,C7orf25,CA10,CA5A,CABP7,…	641 (116)	111
WT1		transcription regulator	AKT1,Ap1,APEX1,AR,ATM,BCL2,BRCA1,Calcineurin protein(s),calpain,CASP2,CASP3,CDK2,CDK4,CDKN1A,CDKN1B,CDKN2A,CDX2,CEBPB,CHUK,Creb,CTNNB1,DENR,DICER1,E2F1,E2F3,EIF2AK2,ELF4,ELK1,ERK,ERK1/2,ESR1,estrogen receptor,EZR,FGFR1,FOS,FOXM1,FOXO1,FOXP3,GATA4,GLI1,GSK3B,H/K/NRAS,HRAS,ID2,ID3,IGF1R,IL18,IRF3,Jnk,JUN,JUNB,KRAS,MAP3K1,Mapk,MAPK1,MAPT,MET,mir-21,MTOR,MYBL2,NCOA1,NPM1,NR1I2,NRAS,OTX2,P38 MAPK,PGR,…	3			0.191	1.19e-07	0.0023	A1BG-AS1,AATF,ABCA8,ABCB6,ABCG2,ABHD2,ACO2,ACSF3,ACTG1,ACTG2,ACTR2,ACVR1B,ACVR2B,ADAMTS18,ADAP1,AGFG1,AGMAT,AGTR1,AIP,AL713852.1,ALDH2,ANKRD22,ANXA11,AOAH,AP1S2,APBA2,APC,ARG2,ARHGAP18,ARHGAP22,ARHGAP29,ARID2,ARID5A,ARL16,ARL2,ARPC3,ARSG,ASNS,ASTN2,ATG13,ATG4B,ATP2A3,ATP2B1,ATP6V0D1,ATP6V1E1,ATPAF2,BACH1,BAMBI,BAP1,BCAR3,BCCIP,BCKDHA,BCL2L11,BCL6B,BCS1L,BDH1,BEX1,BICRAL,BLK,BORA,BTG4,BYSL,C1QTNF1…	687 (100)	99
NPM1	1.698	transcription regulator	26s Proteasome,ABCB1,AHR,Akt,AKT1,Ap1,APC,AR,Arf,ARF1,ARF4,ATF3,ATM,BCL2L1,BHLHE40,CASP1,CASP2,CCND1,CDC25A,CDKN1A,CDKN2A,CEBPA,Creb,CSF2,CXCL8,DDX5,DNMT3A,E2f,E2F1,EIF2AK2,EIF2AK3,EIF2S1,EIF4E,ELF4,ERBB2,estrogen receptor,EZR,FADD,FAS,FOXO3,GATA4,GLI1,GRIN1,Hif1,HIF1A,IFN Beta,IGF1R,IL1B,IL6,ILF3,IRF1,IRF3,IRF4,JAK2,MAP2K1,MAPK14,MAPK9,MAPT,MDM2,MDM4,Mek,MET,mir-143,mir-145,mir-21,mir-23,MMP3,MT…	3			0.32	1.25e-07	0.0014	ABCA1,ABCA8,ABCB6,ABCC2,ABCF3,ABCG2,ACAD9,ACADS,ACO1,ACO2,ACOT7,ACSF3,ACTG2,ACVR1,ACVR2B,ADA,ADAMTS18,ADAP1,ADARB2,AEN,AGMAT,AGTR1,AIFM2,AIP,AKR1B1,AKR7A2,AL713852.1,ALDOA,AMOT,AOAH,APAF1,APBA2,APBA3,APOO,ARG2,ARHGAP29,ARHGAP5,ARL2,ASB2,ASTN2,ATAD3A,ATF1,ATG4B,ATG7,ATP2B1,ATP2B1-AS1,ATP6V0E1,ATP6V1E1,ATPAF2,ATR,ATRX,AZIN1,B3GALT6,B4GALT1,BACH1,BAD,BAG1,BAMBI,BAP1,BATF3,BCL10,BCL2L10,BCL2L11,BCL6B…	793 (106)	104
SIRT7		enzyme	Akt,EPAS1,GATA4,HIF1A,MTOR,MYC,RNA polymerase I,RPS6KB1,SIRT7,TP53	2			-0.456	1.28e-07	0.0001	ABCB6,ABCC2,ABCF3,ABCG2,ABCG8,ACADS,ACO1,ACSF3,ACTG2,ACVR1,ADA,ADCY3,AEN,AGTR1,AIFM2,AK2,AMOT,ANGPT1,APAF1,AQP4,ARG2,ARHGAP5,ASNS,ASTN2,ATAD3A,ATF2,ATG4B,ATP2B1,ATPAF2,AZIN1,B3GALT6,BAD,BAG1,BAP1,BCL6B,BCR,BCS1L,BEX1,BOK,BRCA2,BRF1,C1QBP,C8orf33,CABLES1,CACNA1C,CAVIN1,CCBE1,CCNF,CCNK,CCNT1,CDC16,CDC6,CDKN3,CDT1,CELSR3,CENPA,CENPE,CENPF,CFLAR,CGREF1,CHD3,CHST12,CIDEC,CKAP2,CKB,CLPP,CLPTM1,CNN3,COB…	389 (10)	10
Gap		group	ADAM10,ADAM17,ANXA7,APP,AR,ATM,AURKB,BCL11B,BCL6,Calcineurin protein(s),Calmodulin,calpain,CASR,CCND1,Cdc42,CDKN1A,CDKN1B,CEBPA,CEBPB,Creb,CREB1,CRHR1,CTNNB1,CXCR4,CYP19A1,DDIT3,DIRAS3,DUSP1,EGF,EGFR,EGLN,EIF4E,EIF4EBP1,EP300,EPAS1,ERBB2,ESR1,estrogen receptor,EZR,FAS,FOS,G protein,G protein alpha,G protein alpha i,G6PD,GABPA,Gap,GATA2,GATA4,GNAI3,GNAS,GNB1,GNE,GNG13,GRIN1,GSK3B,Hdac,HIF1A,HRAS,H…	3			-0.905	1.3e-07	0.0128	A1BG,AATF,ABCB6,ABCF3,ACSF3,ACTG2,ACTR2,ACVR1,ACVR1B,ADA,ADAMTS18,ADAMTSL1,AIFM2,AK2,AKR7A2,AL713852.1,ALDH2,AMMECR1,AMZ1,AMZ2P1,ANKS4B,APBA2,APBA3,AQP4,ARHGAP18,ARHGAP29,ARHGAP5,ARID5A,ARPC3,ARSG,ASTN2,ATAD3A,ATF1,ATF2,ATG13,ATG4B,ATP2B1,ATP2B1-AS1,ATP2B2,ATP6V0D1,ATPAF2,ATXN10,AZIN1,BACH1,BAP1,BCAR4,BCL10,BCL2L11,BCL6B,BCS1L,BIRC6,BLM,BRF2,BRI3,BRMS1,BTBD8,BYSL,C16orf74,C1orf74,C1QBP,C1QTNF12,C…	704 (149)	144
DNAJB1	-3.026	transcription regulator	ABCB1,AIFM1,AKT1,ATM,ATXN1,BCL2L1,BHLHE40,Calcineurin protein(s),calpain,CASP1,CASP3,CASP9,CCND1,CD24,CD40,CDKN1A,CDKN2A,CEBPA,CEBPB,CTNNB1,DDX5,DICER1,DNAJB1,DNMT3A,E2f,E2F1,EIF2AK2,EIF2AK3,EIF4E,EP300,ERBB2,ERK1/2,FAS,FOXP3,GLI1,GRIN1,HDAC2,Hif1,HIF1A,HNF4A,HSF1,Hsp70,HSPA9,IGF1R,IL18,IL6,IRS1,Jnk,JUN,LAMP2,MAP2K1,MAP3K1,MAPK8,MAPK9,Mek,mir-143,mir-145,mir-23,MTOR,MYC,NANOG,NFkB (complex),NFKB1…	3			0.148	1.3e-07	0.001	ABCA1,ABCB6,ABCC2,ABCF3,ABCG2,ABCG8,ACADS,ACO1,ACO2,ACSF3,ACVR1,ADA,ADAMTS18,ADAP1,AEN,AGFG1,AGMAT,AGTR1,AIFM2,AIP,AK2,AKR1B1,ALDH2,ALDOA,ALPK2,AMZ1,ANKRD22,ANXA11,APAF1,APC,ARHGAP29,ARHGAP5,ARID2,ARL2,ARL5B,ASB2,ASTN2,ATAD2,ATAD3A,ATG4B,ATG7,ATP13A3,ATP2A3,ATP2B1,ATP2B1-AS1,ATP6V0D1,ATP6V1E1,ATPAF2,ATR,ATRX,ATXN10,AZIN1,BAD,BAG1,BAP1,BCCIP,BCKDHA,BCL10,BCL2L11,BCL6B,BCR,BDH1,BIRC6,BLK,BLM,BOK,BR…	726 (98)	96
VRK1		kinase	26s Proteasome,ABCB1,AKT1,APEX1,APP,ATF2,ATM,BHLHE40,BRCA1,BTRC,Casein,CASP1,CASP2,CCND1,CCNH,Cdk,CDKN1A,CDKN2A,CEBPA,Creb,CSNK2B,DDX5,DNMT3A,DTX1,E2f,E2F1,EGFR,EIF4E,EP300,ERBB2,ESR1,FAS,FOS,FOXO3,GLI1,glucocorticoid,GRIN1,H2AX,HES1,Hif1,HIF1A,Histone h3,HSF1,IGF1R,IL6,INSR,IRF3,IRF7,ITCH,JUND,KMT2A,MAP2K1,MAP3K12,MAPK1,MAPK8,MAPK9,MAPT,Mek,mir-143,mir-145,mir-23,MTOR,MYC,NANOG,NFATC2,NFE2L2,NFK…	3			0.074	1.36e-07	0.0022	AATF,ABCB6,ABCC2,ABCF3,ABCG2,ACADS,ACO1,ACO2,ACSF3,ACTG1,ACTR2,ACVR1,ACVR1B,ACVR2B,ADA,ADAMTS18,ADARB2,AEN,AGMAT,AGTR1,AIFM2,AIP,AK2,AKR1B1,AKR7A2,ALDOA,AMZ1,AMZ2P1,ANGPT1,ANKRD22,ANXA11,APAF1,APBA2,APBA3,ARHGAP18,ARHGAP29,ARHGAP5,ARHGAP6,ARL2,ARL5B,ARMC3,ARSG,ASB2,ASNS,ASTN2,ATAD3A,ATF1,ATF2,ATG4B,ATP2B1,ATP2B1-AS1,ATP2B2,ATP6V0D1,ATP6V0E1,ATP6V1E1,ATPAF2,ATR,ATRX,ATXN10,AZIN1,B4GALT1,BAD,BAHCC1…	732 (100)	99
mir-28		microRNA	Akt,AKT1,Ap1,ATF2,CASP1,CDC42,Cdc42,CDK1,CDK6,Creb,CTNNB1,E2f,ECT2,EGFR,ERK,ERK1/2,ESR1,estrogen receptor,EZR,HIF1A,HRAS,Jnk,JUN,LATS1,MAP2K1/2,MAP2K3,MAP3K1,MAP3K3,MAPK1,MAPK14,MAPK3,MAPK8,Mek,mir-28,MRTFA,MTORC2,NF2,Nfat (family),NFAT5,NFkB (complex),NFKBIA,NOD2,NR3C2,P38 MAPK,PAK2,PAK4,PHLPP1,PI3K (complex),PIK3R1,PLA2G4A,PLCG2,PLD,PPARG,PRKAA,PRKCA,RAC1,RAC2,RAF1,RAS,Ras homolog,RB1,reactive …	3			-0.285	1.38e-07	0.0004	AATF,AATK,ABCA1,ABCA8,ABCB6,ABCC2,ABHD2,ACO2,ACOT4,ACOT7,ACSF3,ACTG1,ACTG2,ACTR2,ACVR1B,ACVR2B,ADA,ADCY3,ADSS1,AEN,AGPAT2,AIFM2,AIP,AK2,AKR1B10,ALDOA,ALOX12,ALPK2,AMOT,ANGPT1,ANKH,ANXA11,APBA2,AQP4,ARG2,ARHGAP18,ARHGAP5,ARPC3,ARSG,ASNS,ASTN2,ATAD2,ATAD3A,ATG13,ATG4B,ATP2A3,ATP6V0D1,ATP6V1E1,ATPAF2,ATR,B3GALT6,BAD,BAG1,BAP1,BCAR3,BCAR4,BCL2L11,BCL6B,BCR,BCS1L,BDH1,BDP1,BEX1,BICRAL,BOK,BRCA2,BRF1,B…	603 (79)	79
ABR		other	ABR,Akt,Ap1,ATF2,CASP1,CDC42,Cdc42,CDH1,E2f,ELK1,ERK,ERK1/2,estrogen receptor,EZR,JAK2,Jnk,JUN,MAP2,MAP2K3,MAP2K4,MAP3K1,Mapk,MAPK1,MAPK14,MAPK8,MYC,NF2,Nfat (family),NFATC1,NFkB (complex),P38 MAPK,PAK1,PAK2,PI3K (complex),PLD,PLD1,PPARG,PRKCA,Rac,RAC1,RAC2,Raf,RAF1,RAS,RB1,RHO,RHOA,ROCK,ROCK2,RPS6KB1,SRF,STAT1,STAT3,STAT5a/b,TP53,WAS,ZAP70	3			-0.676	1.39e-07	0.0001	ABCB6,ABCC2,ABCF3,ABCG2,ACO2,ACOT7,ACSF3,ACTG1,ACTG2,ACVR1,ADA,ADCY3,AEN,AGPAT2,AGTR1,AIFM2,AK2,AKR1B1,AKR1B10,ALDOA,ALOX12,AMOT,ANKH,APAF1,ARG2,ARHGAP5,ARPC3,ASNS,ASTN2,ATAD3A,ATF2,ATG4B,ATP1B1,ATPAF2,AZIN1,B3GALT6,BAD,BAG1,BAMBI,BAP1,BCAR3,BCL2L11,BCL6B,BCR,BDH1,BDP1,BEX1,BICRAL,BOK,BRCA2,BRF1,BRMS1L,C1QBP,C5,C8orf33,CABLES1,CACNA1C,CALM1 (includes others),CASP7,CAVIN1,CCL24,CCM2,CCNF,CCNG2,CCN…	493 (57)	55
JAM3		other	ADAM17,Akt,Alpha catenin,AMPK,ANXA1,Ap1,AR,ARF1,AURKB,BCL6,BRAF,C/EBP,calpain,CASP1,CASP2,CCND1,CD247,CDC25A,CDK2,CDKN1A,CDKN1B,CEBPA,CEBPB,CEBPD,CHUK,Clathrin,Creb,CREB1,CREM,CTNNB1,DAG1,E2f,EGFR,EGR1,EIF4E,EIF4EBP1,ELK1,ERBB2,ERK,ERK1/2,ESR1,estrogen receptor,ETS1,ETS2,EZR,FOS,FOSB,FOXO1,GATA1,GATA4,Ggtase I,GNAS,GRIN3A,GSK3B,HAS2,HBEGF,Hif1,HIF1A,HRAS,IGF1R,IKBKB,IL10,IRF4,IRF5,JAM3,Jnk,JUND,K…	3			-0.388	1.43e-07	0.0203	A1BG,ABCA1,ABCA8,ABCB6,ABCF3,ABCG8,ACOT4,ACOT7,ACSF3,ACTG2,ACTR2,ACVR1,ACVR1B,ACVR2B,ADAMTS14,ADAMTS18,ADCY3,AEN,AK2,AKR1B10,AKR7A2,AL713852.1,ALDH2,ALPK2,AMOT,AMZ2P1,ANKRD13B,AOAH,APBA2,APBA3,APOO,AQP4,ARHGAP18,ARHGAP29,ARHGAP5,ARL2,ARPC3,ARSG,ASB2,ASB6,ASTN2,ATF1,ATG13,ATG4B,ATG4D,ATP10D,ATP2B1-AS1,ATP2B2,ATP6V0D1,ATP6V0E1,ATPAF2,AZIN1,B3GALT6,BACH1,BAP1,BCAR3,BCAR4,BCL10,BCS1L,BICRAL,BIRC6,BLM…	803 (166)	165
CA3		enzyme	ABL1,Akt,AKT1,Alpha catenin,AMPK,ANXA1,Ap1,ARF1,BAX,CA3,CASP2,CAV1,CD247,CDKN1A,CHUK,Clathrin,Creb,CTNNB1,DAG1,E2f,EGFR,EGR1,EIF4E,ERBB2,ERK,ERK1/2,ESR1,estrogen receptor,ETS1,EZR,FHIT,Focal adhesion kinase,FOS,Ggtase I,GNAQ,GNAS,GRB2,GRIN3A,HBEGF,HRAS,IGF1R,IKBKB,IKK (complex),IRF4,IRF5,ITGB1,ITK,Jnk,JUN,KIT,KRAS,MAP2K1,Mapk,MAPK1,MAPK14,MAPK7,MAPK8,MAPK9,MDM2,MET,MKNK1,MMP9,MUC1,MYD88,NANOG,NED…	3			-1.578	1.47e-07	0.0042	A1BG,AATF,ABCA8,ABCB6,ABCC2,ABCG8,ABHD2,ACADS,ACOT4,ACOT7,ACSF3,ACTR2,ACVR1B,ACVR2B,ADA,ADAMTS14,ADAMTSL1,ADAP1,ADCY3,AGPAT2,AIFM2,AIP,AK2,AKR1B1,AKR1B10,ALDH2,ALDOA,ALOX12,ALPK2,AMOT,AMZ2P1,ANKH,ANKRD13B,AOAH,APAF1,APBA2,APOO,AQP4,ARHGAP18,ARHGAP22,ARHGAP5,ARL2,ARPC3,ARSG,ASNS,ASTN2,ATAD2,ATG13,ATG4B,ATG4D,ATP2B2,ATP6V0D1,ATP6V1E1,ATPAF2,ATRX,B3GALT6,BACH1,BCAR3,BCAR4,BCKDHA,BCL10,BCL6B,BCR,BCS1…	675 (112)	111
JAM2		other	ADAM17,Akt,Alpha catenin,AMPK,ANXA1,Ap1,AR,ARF1,AURKB,BCL6,BRAF,C/EBP,calpain,CASP1,CASP2,CCND1,CD247,CDC25A,CDK2,CDKN1A,CDKN1B,CEBPA,CEBPB,CEBPD,CHUK,Clathrin,Creb,CREB1,CREM,CTNNB1,DAG1,E2f,EGFR,EGR1,EIF4E,EIF4EBP1,ELK1,ERBB2,ERK,ERK1/2,ESR1,estrogen receptor,ETS1,ETS2,EZR,FOS,FOSB,FOXO1,GATA1,GATA4,Ggtase I,GNAS,GRIN3A,GSK3B,HAS2,HBEGF,Hif1,HIF1A,HRAS,IGF1R,IKBKB,IL10,IRF4,IRF5,JAM2,Jnk,JUND,K…	3			-0.388	1.51e-07	0.0205	A1BG,ABCA1,ABCA8,ABCB6,ABCF3,ABCG8,ACOT4,ACOT7,ACSF3,ACTG2,ACTR2,ACVR1,ACVR1B,ACVR2B,ADAMTS14,ADAMTS18,ADCY3,AEN,AK2,AKR1B10,AKR7A2,AL713852.1,ALDH2,ALPK2,AMOT,AMZ2P1,ANKRD13B,AOAH,APBA2,APBA3,APOO,AQP4,ARHGAP18,ARHGAP29,ARHGAP5,ARL2,ARPC3,ARSG,ASB2,ASB6,ASTN2,ATF1,ATG13,ATG4B,ATG4D,ATP10D,ATP2B1-AS1,ATP2B2,ATP6V0D1,ATP6V0E1,ATPAF2,AZIN1,B3GALT6,BACH1,BAP1,BCAR3,BCAR4,BCL10,BCS1L,BICRAL,BIRC6,BLM…	803 (166)	165
TRRAP		transcription regulator	AMPK,Ap1,APC,APP,AR,ATF4,ATM,AXL,BAK1,BAX,BCL2,BCL2L1,BRCA1,calpain,CCND1,Cdk,CDK1,CDK4/6,CDKN1A,CDKN2A,CDX2,CREB1,CTNNB1,DENR,DKK1,EIF2AK4,ERK,ERK1/2,EZH2,F2,FOS,FOSL2,FOXO1,GADD45A,GAS2L3,GCK,GLI1,HMGA1,ING1,IREB2,ITPR1,Jnk,JUN,JUNB,KAT5,LATS1,MAP2K1,MASTL,MDM2,MDM4,mir-19,mir-22,MMP9,MYC,MYOD1,NFKBIA,NPM1,P38 MAPK,PAX5,PIK3C3,PRDX1,PTEN,PTTG1,Rb,RB1,RBL2,RBP1,RELA,RPS6KB1,SFRP1,SIRT2,SOX2,SP1,…	3			0.226	1.53e-07	0.0009	ABCA1,ABCA8,ABCB6,ABCC2,ABCF3,ABCG2,ABHD2,ACO1,ACSF3,ACTG1,ACVR1,ADA,AGFG1,AGMAT,AK2,AKR1B1,AKR1B10,AL713852.1,ALDOA,ALPK2,AMACR,AMOT,ANGPT1,ANKRD22,APBA3,AQP4,ARHGAP22,ARHGAP29,ARHGAP5,ARID4A,ARID5A,ARL2,ASTN2,ATAD3A,ATF1,ATF2,ATG4B,ATP1B1,ATP2B1-AS1,ATP2B2,ATP6V0A4,ATPAF2,AZIN1,B4GALT1,BACH1,BAG1,BAMBI,BCAR3,BCAR4,BCCIP,BCKDHA,BCL2L11,BCL6B,BCR,BCS1L,BLK,BOK,BRF1,BRF2,BRI3,C1QBP,C8orf33,CA10,CA…	704 (85)	85
TRHR		G-protein coupled receptor	ADAM10,Akt,Ap1,APP,AR,BCL2,BCL6,calpain,CaMKII,CBX7,CCND1,CDC25A,CDKN1A,CDKN1B,CEBPA,CEBPB,CFTR,CHUK,CITED2,Creb,CREB1,CREM,CSF1,CTNNB1,cyclic AMP,DDIT3,DUSP1,EGF,EGFR,EIF4E,EIF4EBP1,ELK1,EP300,EPAS1,ERF,ERK,ESR1,estrogen receptor,ETS1,ETS2,EZR,FOS,FOSL2,G protein,G protein alpha,G protein alpha i,G protein beta gamma,GAB2,GABPA,GATA2,GATA4,GNA12,GNAI3,GNAQ,GNAS,GNB1,GNG13,HIF1A,HSF1,HSPB8,INSR,J…	3			-1.162	1.56e-07	0.01	ABCA8,ABCB6,ABCC2,ABCF3,ABHD5,ACO1,ACOT7,ACSF3,ACTG2,ACTR2,ACTR8,ACVR1,ACVR1B,ACVR2B,ADA,AEN,AIFM2,AK2,AKR7A2,AL713852.1,ALDH2,ALG12,ALOX12,AMMECR1,AMOT,AMZ1,AMZ2P1,ANKS4B,ANXA11,AOAH,APBA2,APBA3,AQP4,ARG2,ARHGAP18,ARHGAP29,ARHGAP5,ARID5A,ARSG,ASH2L,ASTN2,ATAD3A,ATF1,ATG13,ATG4B,ATMIN,ATP10D,ATP1B1,ATP2B1,ATP2B1-AS1,ATP2B2,ATP6V0A4,ATP6V0D1,ATPAF2,ATXN10,AZIN1,B3GALT6,B4GALT1,BACH1,BAP1,BCAR3,BCL…	807 (139)	137
SYNGAP1		other	ATM,BRCA1,Cdc42,CEBPB,EIF2S1,EIF4E,ESR1,FOS,Hdac,HRAS,IKK (complex),ITGB1,KRAS,MAP2K1,MAPT,MMP2,MMP9,MNT,MTOR,MYC,Nfat (family),NFKBIA,NKX2-1,NRAS,p70 S6k,PIK3CG,Pkc(s),PLA2G4A,PLCE1,PTGS2,RAC2,Rap,RAS,RASSF5,RB1,ROCK,SMAD3,SPI1,SRF,STAT1,STAT3,STAT5A,SYNGAP1,TP53,TP73,TSC2,ULK1,YAP1	3			0.045	1.61e-07	0.001	AATF,ABCB6,ABCC2,ABCF3,ABCG2,ABHD2,ACADS,ACO2,ACSF3,ACTG1,ACTG2,ACTR2,ACVR1,ACVR1B,ACVR2B,ADAMTSL1,AEN,AGPAT2,AGTR1,AIFM2,APAF1,APC,ARHGAP18,ARHGAP5,ARL2,ARPC3,ARSG,ASNS,ASTN2,ATAD3A,ATG13,ATG4B,ATM,ATP2A3,ATP6V0D1,ATPAF2,ATR,AZIN1,B4GALT1,BAP1,BATF3,BCAR4,BCCIP,BCKDHA,BCL6B,BDH1,BIRC6,BLM,BRF2,BRI3,BYSL,C16orf74,C1QBP,C1QTNF12,C5,CABLES1,CAMSAP3,CARMIL1,CASP7,CAVIN1,CCM2,CCNH,CCNK,CCP110,CDC16,C…	503 (48)	46
XAF1		other	26s Proteasome,ABCB1,AIRE,Akt,AKT1,APEX1,ATM,BAK1,BAX,BCL2,BCL2L1,BHLHE40,CASP1,CASP2,CASP4,caspase,CBX3,CCND1,CDKN1A,CDKN2A,CEBPA,COMMD1,CTNNB1,DDX5,DNMT3A,E2f,E2F1,EIF2AK2,EIF2AK3,EIF4E,EP300,ERBB2,FAS,FOXO3,GLI1,GRIN1,Hif1,HIF1A,HIPK2,HMGA1,HNF4A,IGF1R,IKBKB,IL33,IL6,IRS1,MAP2K1,MAP3K1,MAPK9,MAPT,MDM2,MDM4,Mek,mir-143,mir-145,mir-23,MTOR,MYC,NANOG,NFKBIA,NOTCH1,NR3C1,P38 MAPK,p70 S6k,PAK2,PARP…	3			0.075	1.62e-07	0.0021	ABCA1,ABCB6,ABCC2,ABCF3,ABCG2,ABCG8,ACADS,ACO1,ACOT7,ACSF3,ACTG1,ACVR1,ADA,ADAP1,ADARB2,ADCY3,AEN,AGFG1,AGMAT,AGTR1,AIFM2,AIP,AK2,AKR1B1,ALDH2,ALDOA,AMOT,ANKRD22,APAF1,APC,ARHGAP29,ARHGAP5,ARID2,ARL2,ARL5B,ASB2,ASTN2,ATAD3A,ATG4B,ATG7,ATP2A3,ATP2B1,ATP2B1-AS1,ATP6V0E1,ATP6V1E1,ATPAF2,ATR,ATRX,ATXN10,AZIN1,B3GALT6,BAD,BAG1,BAP1,BCAR4,BCCIP,BCL10,BCL2L11,BCL6B,BCR,BDH1,BIRC6,BLK,BLM,BOK,BRCA2,BRF2,…	714 (92)	91
SYVN1		transporter	26s Proteasome,ABCB1,AKT1,APC,APEX1,APP,AR,ATM,BAK1,BAX,BDNF,BHLHE40,Calcineurin protein(s),CASP1,CASP2,CDKN2A,CEBPA,CEBPB,CHUK,CREB1,CSNK1A1,CTNNB1,DDX5,DLG4,DNMT3A,E2f,EIF2AK3,EIF4E,EIF6,ERBB2,ERK,ERN1,FADD,FANCD2,FAS,FOXO1,FOXP3,G6PD,GAPDH,GATA4,GFI1,GLI1,GLI3,GRIN1,GSK3B,HDAC4,HFE,Hif1,HMGCR,HNF1B,HNF4A,HSF1,HTT,IGF1R,IL6,INSR,Jnk,KAT5,KLF5,KLF6,LEF1,LGALS3,MAPK9,MAPT,MDM2,Mek,mir-143,mir-145…	3			1.629	1.64e-07	0.0024	AACS,AATF,ABCA1,ABCA8,ABCB6,ABCC2,ABCG2,ACADS,ACIN1,ACO1,ACSF3,ACTG1,ACTG2,ACVR1B,ADA,AEN,AGFG1,AGMAT,AGTR1,AIFM2,AIP,AKR1B1,AKR1B10,AL713852.1,ALDOA,ALG12,ALPK2,AMZ1,ANXA11,APAF1,APBA3,APCDD1L-DT,ARHGAP5,ARID2,ARID5A,ARL2,ARL5B,ASB2,ASTN2,ATF1,ATG4B,ATG7,ATP2B2,ATP6V0E1,ATP6V1E1,ATPAF2,BAD,BAP1,BCAR3,BCAR4,BCL6B,BDH1,BIRC6,BLM,BOK,BORA,BRCA2,BRI3,BRMS1L,C16orf74,C1orf74,C7orf25,C8orf44,CA10,CA5A…	763 (127)	125
myristic acid		chemical - endogenous mammalian	Abcb1b,ADAM17,Akt,ANXA1,Ap1,APP,AR,BCL6,C/EBP,calpain,CaMKII,CASP2,CAT,CCND1,CD247,CD28,CD3,CDKN1A,CDKN1B,CEBPA,CEBPB,CEBPD,Clathrin,Creb,CREB1,CREM,CTNNB1,DAG1,E2f,EGR1,EIF4E,ELK1,ERBB2,ERK,ERK1/2,ERN1,ESR1,estrogen receptor,ETS1,ETS2,EZR,FOS,FOXO1,FOXO3,FYN,GATA1,GATA4,Ggtase I,GNAS,GRIN1,GRIN3A,GSK3B,Hif1,HIF1A,HIPK2,HRAS,HSF1,hydrogen peroxide,IGF1R,IL10,INSR,IRF3,IRF4,IRF5,IRF7,ITCH,JUN,JUND…	3			-1.291	1.68e-07	0.012	A1BG,ABCA1,ABCA8,ABCF3,ABCG8,ACOT4,ACTR2,ACVR1,ACVR1B,ACVR2B,ADAMTS14,ADAMTS18,ADCY3,AKR1B10,AKR7A2,AL713852.1,ALDH2,ALOX12,ALPK2,AMOT,AMZ1,AMZ2P1,ANKRD13B,ANXA11,AOAH,APBA2,APBA3,APOO,ARHGAP18,ARHGAP29,ARL2,ARPC3,ARSG,ASB2,ASB6,ATF1,ATG13,ATG4D,ATG7,ATP10D,ATP2B1-AS1,ATP2B2,ATP6V0D1,ATP6V0E1,AZIN1,B3GALT6,BACH1,BCAR3,BCAR4,BCL2L10,BCL2L11,BCS1L,BICRAL,BIRC6,BLM,BOD1L1,BRI3,BTBD8,BYSL,C15orf39,C1…	694 (156)	156
RORC		ligand-dependent nuclear receptor	FOXP3,HIF1A,PPP2CA,RORC,RPS6KB1,STAT5a/b,TP53	2			0.806	1.7e-07	0.0001	ABCA1,ABCB6,ABCC2,ABCG2,ACADS,ACO1,ACSF3,ADA,AEN,AGTR1,AIFM2,AKR1B1,ALDH2,ALDOA,APAF1,AQP4,ARHGAP5,ASNS,ASTN2,ATG4B,ATG7,ATPAF2,BAD,BAP1,BCL2L11,BCL6B,BCS1L,BOK,BRCA2,CASP8,CAVIN1,CCNF,CCNG2,CCNK,CCNT1,CCR3,CDC16,CDC42EP5,CDC6,CDK1,CDKN3,CDT1,CELSR3,CENPA,CENPE,CENPF,CGREF1,CHD3,CHST12,CKAP2,CKB,CLPP,CNN3,COL18A1,COL1A1,COQ3,COQ4,COQ5,COX11,COX5A,CRACR2B,CREB3,CS,CSRP1,CSTB,CTSB,CXCR1,DBI,DCK,DCT…	302 (7)	7
estradiol valerate		chemical drug	ADAM10,AHR,AKT1,AMPK,APP,AR,BCL2,BCL6,BRCA1,Calcineurin protein(s),calpain,CCND1,CDKN1B,CEBPB,Creb,CYP19A1,DDIT3,DUSP1,EGF,EIF4E,EIF4EBP1,ELK1,EPAS1,ESR1,ESR2,estradiol valerate,estrogen receptor,FOS,G protein alpha i,GATA1,GATA2,GATA4,HIF1A,HSD17B4,HSF1,Hsp27,IGF1R,JUN,MAP2K1,Mapk,MAPK1,MAPK14,MAPK7,MAPK8,MAPK9,MAPT,Mek,MITF,MKNK1,MTOR,MYB,MYC,NCF2,NFE2L2,NFkB (complex),NFKB1,NPM1,NR3C1,P38 MAPK…	3	Activated		3.414	1.89e-07	0.0053	A1BG,AACS,AATF,ABCA8,ABCB6,ABCC2,ABCF3,ABCG2,ABCG8,ACADS,ACO1,ACOT4,ACSF3,ACTG2,ACTR2,ACVR1,ACVR1B,ACVR2B,ADAMTS18,ADAP1,AEN,AIFM2,AIP,AK2,AKR7A2,AL713852.1,ALDH2,ALPK2,AMMECR1,AMZ1,ANKH,ANKRD13B,ANXA11,APBA2,APBA3,ARHGAP18,ARHGAP29,ARHGAP5,ARSG,ASTN2,ATAD2,ATF2,ATG13,ATG4B,ATP1B1,ATP2A3,ATP2B1-AS1,ATP2B2,ATP6V0D1,ATP6V1E1,ATPAF2,ATR,AZIN1,B4GALT1,BAG1,BAP1,BATF3,BCCIP,BCL10,BCL2L11,BCL6B,BCR,BCS…	726 (85)	85
spermine nitric oxide complex		chemical toxicant	CASP3,RB1,spermine nitric oxide complex,TP53	2	Activated		2.29	2e-07	0.0001	ABCA1,ABCB6,ABCC2,ABCG2,ACADS,ACO1,ACO2,ACSF3,ADA,AEN,AGTR1,AIFM2,AKR1B1,ALDOA,APAF1,ARHGAP5,ASTN2,ATF2,ATG4B,ATG7,ATP1B1,ATPAF2,BAD,BAP1,BCKDHA,BCL6B,BOK,BRCA2,CASP7,CASP8,CCNF,CCNG2,CCNK,CDC16,CDKN3,CDT1,CENPA,CENPE,CENPF,CFLAR,CGREF1,CHD3,CHRNA1,CHST12,CKAP2,CKB,CLPP,CNN3,COL18A1,COL1A1,COQ3,COQ4,COQ5,COX11,COX17,COX5A,CRACR2B,CREB3,CS,CSRP1,CSTB,CTSB,DBI,DCK,DCTN2,DDB2,DDIT4L,DICER1,DNAJA3,DN…	261 (4)	4
Pdgfra-Pdgfrb		complex	26s Proteasome,ADAM10,Akt,AKT1,Alpha catenin,AMPK,ANXA1,Ap1,AR,ARF1,ATF3,ATM,BAX,Ca2+,CASP2,CAV1,CCND1,CD247,CDKN1A,CEBPB,CHUK,Clathrin,Creb,CREB1,CTNNB1,DAG1,E2f,EGFR,EGR1,EIF2AK2,EIF4E,ELK1,ERBB2,ERK,ERK1/2,ERN1,ESR1,estrogen receptor,ETS1,EZR,FADD,FOS,FOXO1,FOXO3,G protein alpha i,GABPA,GATA3,GCH1,Ggtase I,GNAQ,GNAS,GRIN3A,HBEGF,HIF1A,HRAS,IGF1R,IKBKB,IKK (complex),IL10,ILK,IRF1,IRF3,IRF4,IRF5…	3			0.182	2e-07	0.0174	A1BG,AATF,ABCA1,ABCA8,ABCB6,ABCF3,ABCG8,ABHD5,ACAD9,ACOT4,ACOT7,ACSF3,ACTR2,ACVR1,ACVR1B,ACVR2B,ADAMTS14,ADAMTSL1,ADAP1,ADARB2,AEN,AGPAT2,AIP,AKR1B1,AKR1B10,AKR7A2,AL713852.1,ALDH2,AMOT,AMZ2P1,ANKRD13B,AOAH,APBA2,APBA3,APOO,ARG2,ARHGAP18,ARHGAP5,ARL2,ARL5B,ARPC3,ARSG,ASTN2,ATF1,ATG13,ATG4D,ATP2B1,ATP2B1-AS1,ATP2B2,ATP6V0D1,ATP6V0E1,ATP6V1E1,ATPAF2,ATRX,AZIN1,B3GALT6,BACH1,BAP1,BCAR3,BCAR4,BCL10,B…	755 (157)	152
RLR		group	ADAM10,AMPK,AR,BAX,BCL2,BCL6,calpain,CASP1,CCND1,CDKN1B,CEBPB,Creb,CREB1,DDIT3,DHX58,DUSP1,EGFR,EIF2AK2,EIF4E,EIF4EBP1,ELK1,EPAS1,ERK,ERK1/2,ESR1,estrogen receptor,ETV5,FOS,FOSL2,GATA2,GATA4,HIF1A,HSF1,Hsp27,Ifn,IFN type 1,IFNA1/IFNA13,IFNA2,IFNA4,IFNW1,IKBKB,IL18,IL1B,IRF3,Jnk,MAP2K1,Mapk,MAPK1,MAPK14,MAPK7,MAPK8,MAPK9,MAPT,MAVS,Mek,MITF,MKNK1,MTOR,MYB,MYC,NCF2,NCOA3,NFE2L2,NFkB (family),NFKB1,N…	3			0.431	2.03e-07	0.0077	AACS,AATF,ABCB6,ABCC2,ABCF3,ACADS,ACO1,ACOT7,ACSF3,ACTG2,ACTR2,ACVR1,ACVR1B,ACVR2B,ADA,ADAMTS18,AEN,AGPAT2,AIFM2,AK2,AKR1B10,AKR7A2,AL713852.1,AMMECR1,AMZ1,ANXA11,APBA2,APBA3,APC,AQP4,ARG2,ARHGAP18,ARHGAP29,ARHGAP5,ARSG,ASTN2,ATAD3A,ATG13,ATG4B,ATP2B1,ATP2B1-AS1,ATP6V0D1,ATPAF2,ATR,AZIN1,BAP1,BCAR3,BCAR4,BCCIP,BCL10,BCL2L10,BCL6B,BCS1L,BDH1,BICRAL,BIRC6,BRI3,BYSL,C19orf25,C1orf74,C1QBP,C7orf25,C8…	651 (91)	89
COPA		transporter	Akt,AKT1,androgen,Ap1,AR,ATF2,BRCA1,CCNE1,COPA,Creb,CREB1,CTNNB1,DDIT3,EGFR,EGR1,EIF4E,ELK1,EP300,ERBB2,ERK1/2,ESR1,GSK3B,HIF1A,HNF1A,IRF3,JUN,MAP2K3,Mapk,MAPK1,MAPK14,MAPK3,MAPK7,MAPK8,MAPT,Mek,MTOR,MTORC1,MTORC2,NCOA2,NCOA4,NFE2L2,NR3C1,NR4A1,P38 MAPK,PITX2,Pka,RAF1,Rb,SHC1,SHH,SMAD3,SRC,SRC (family),SREBF2,STING1,STUB1,TBK1,TEAD1,TP53,TP73,YAP1	3	Inhibited		-5.439	2.05e-07	0.0006	AACS,AATF,ABCA1,ABCA8,ABCB6,ACADS,ACO2,ACOT7,ACSF3,ACTG1,ACTR2,ACVR1B,ACVR2B,AGPAT2,AIFM2,AIP,AKR1B10,AKR7A2,AL713852.1,ALDOA,ALOX12,AMOT,AMZ2P1,ANKS4B,APBA2,APBA3,AQP4,ARHGAP18,ARHGAP5,ARL2,ARSG,ASTN2,ATAD2,ATAD3A,ATF1,ATG13,ATG4B,ATP2A3,ATP2B1,ATP6V0D1,ATP6V1E1,ATPAF2,ATR,B3GALT6,BACH1,BAD,BAG1,BCAR4,BCCIP,BCKDHA,BCL2L11,BCR,BCS1L,BDP1,BEX1,BICRAL,BIRC6,BLK,BOK,BRI3,BYSL,C8orf33,CA10,CABP7,CACN…	653 (61)	61
SDC3		other	Akt,AKT1,Alp,Alpha catenin,AMPK,ANXA1,Ap1,ARF1,CASP2,CAV1,CCND1,CD247,Cdc42,CHUK,Clathrin,CREB1,CTNNB1,DAG1,E2f,EGFR,EGR1,EIF4E,ERBB2,ERK,ERK1/2,ESR1,estrogen receptor,ETS1,EZR,FHIT,FOS,Ggtase I,GNAQ,GNAS,GRB2,GRIN3A,GSK3B,HBEGF,HRAS,IGF1R,IKBKB,IKK (complex),IRF4,IRF5,ITGB1,ITK,Jnk,JUN,KIT,KLF8,KRAS,LCK,LYN,MAP2K1/2,MAP2K3,Mapk,MAPK1,MAPK14,MAPK7,MAPK8,MAPK9,MDM2,MKNK1,MMP9,MUC1,MYD88,NANOG,NEDD…	3			-1.751	2.07e-07	0.0088	A1BG,AATF,ABCA8,ABCB6,ABCC2,ABCG8,ABHD2,ACADS,ACOT4,ACOT7,ACSF3,ACTR2,ACVR1B,ADA,ADAMTS14,ADAMTSL1,ADAP1,ADCY3,AGFG1,AGPAT2,AIFM2,AIP,AK2,AKR1B1,AKR1B10,ALDH2,ALDOA,ALOX12,ALPK2,AMOT,AMZ2P1,ANKH,ANKRD13B,AOAH,APAF1,APOO,AQP4,ARG2,ARHGAP18,ARHGAP22,ARID2,ARL2,ARPC3,ARSG,ASNS,ASTN2,ATF1,ATG13,ATG4B,ATG4D,ATP2B1-AS1,ATP2B2,ATP6V0D1,ATP6V1E1,ATPAF2,B3GALT6,BACH1,BCAR3,BCAR4,BCKDHA,BCL10,BCL6B,BCR,BCS…	690 (121)	120
norfenfluramine		chemical drug	ADAM10,ADIPOQ,Akt,AMPK,Ap1,AR,BAX,BCL2,BCL6,calpain,CCND1,CDKN1B,CEBPB,Creb,CREB1,DDIT3,DUSP1,EIF4E,EIF4EBP1,ELK1,EPAS1,ERK,ERK1/2,ESR1,estrogen receptor,ETV5,FOS,FOSL2,GATA2,GATA4,HIF1A,HSF1,Hsp27,HTR2A,JAK2,JUN,MAP2K1,Mapk,MAPK1,MAPK14,MAPK7,MAPK8,MAPK9,MAPT,Mek,MITF,MKNK1,MYB,MYC,NCF1,NCF2,NCOA3,NFE2L2,NFkB (complex),NFKB1,norfenfluramine,NPM1,NR3C1,P38 MAPK,PGR,PLA2G4A,PLD,PPARG,PPP1R1B,PTPN1…	3			-0.116	2.08e-07	0.0083	AACS,AATF,ABCB6,ABCC2,ABCF3,ACADS,ACO1,ACSF3,ACTG2,ACTR2,ACVR1,ACVR1B,ACVR2B,ADA,ADAMTS18,ADCY3,AEN,AGPAT2,AIFM2,AK2,AKR1B1,AKR1B10,AKR7A2,AL713852.1,ALOX12,AMMECR1,AMOT,AMZ1,ANKH,ANXA11,APBA2,APBA3,APC,AQP4,ARHGAP18,ARHGAP29,ARHGAP5,ARSG,ASTN2,ATAD2,ATF1,ATF2,ATG13,ATG4B,ATM,ATP2B1-AS1,ATP6V0D1,ATPAF2,ATR,AZIN1,B3GALT6,BAP1,BCAR3,BCCIP,BCL10,BCL6B,BCS1L,BDH1,BICRAL,BIRC6,BOK,BRMS1L,BYSL,C1orf74,…	665 (81)	79
FGF3		growth factor	26s Proteasome,ABCB1,ADAM10,Akt,Ap1,APP,BCL2L1,BHLHE40,BRCA1,CaMKII,CASP1,CASP2,CBX7,CCND1,CDC25A,CDKN1A,CDKN2A,CEBPA,CEBPB,CHUK,CITED2,Creb,CREB1,CREM,CSF1,CTNNB1,DDX5,DNMT3A,DUSP1,E2f,E2F1,EGFR,EIF2AK2,EIF2AK3,ERBB2,ERK,ERK1/2,ESR1,estrogen receptor,ETS1,FGF2,FGF3,FGFR,FGFR1,FGFR2,FGFR3,FGFR4,FLNA,FOS,FOXO1,FOXO3,GATA4,GLI1,GRIN1,GSK3B,Hdac,Hif1,HIF1A,HNF4A,HRAS,HSF1,IKBKB,IKK (complex),IL6,IRF…	3			-0.586	2.1e-07	0.0103	A1BG,AACS,ABCA1,ABCA8,ABCB6,ABCC2,ABCF3,ABCG2,ABHD5,ACADS,ACOT4,ACOT7,ACSF3,ACTG2,ACTR2,ACTR8,ACVR1,ACVR1B,ACVR2B,ADA,ADARB2,AEN,AGAP3,AGMAT,AGTR1,AIFM2,AKR1B1,AKR7A2,ALDH2,ALDOA,ALG12,AMZ1,AMZ2P1,ANKRD13B,ANKRD22,ANXA11,APAF1,APBA2,APBA3,ARG2,ARHGAP18,ARHGAP29,ARHGAP5,ARID5A,ARL2,ARL5B,ARPC3,ARSG,ASB2,ASH2L,ASTN2,ATAD3A,ATF1,ATG13,ATG4B,ATG7,ATMIN,ATP10D,ATP1B1,ATP2B1-AS1,ATP2B2,ATP6V0A4,ATP6V0D…	841 (146)	143
MME		peptidase	ABL1,Akt,AKT1,Alpha catenin,ANXA1,Ap1,AR,ARF1,ATM,BLOC1S6,CaMKII,CASP2,CAV1,CD247,CDKN1A,CDKN1B,CHUK,Clathrin,CLOCK,Creb,CREB1,CTBP1,CTNNB1,DAG1,EGR1,EIF4E,ELK1,ESR1,ESR2,estrogen receptor,ETS1,ETS2,EZR,FANCA,Focal adhesion kinase,FOS,FOXO1,FOXO3,FOXO4,Ggtase I,GNAQ,GNAS,GRIN3A,GSK3B,HAND1,HBEGF,Hif1,HIF1A,HRAS,ICAM1,IGF1R,IGF2,IKBKB,IKK (complex),IRF4,IRF5,IRF7,ITGB1,JUN,JUNB,JUND,KLF4,KRAS,MAP2…	3			0.5	2.11e-07	0.0083	A1BG,ABCA8,ABCF3,ABCG8,ABHD5,ACADS,ACOT4,ACTR2,ACTR8,ACVR1B,ACVR2B,ADAMTS14,ADAMTSL1,ADAP1,ADSS1,AGFG1,AGPAT2,AIP,AK2,AKR1B10,AL713852.1,ALDH2,ALPK2,AMOT,AMZ2P1,ANKH,ANKRD13B,AOAH,APBA2,APOO,AQP4,ARHGAP18,ARID2,ARL2,ARSG,ASH2L,ASNS,ATF1,ATG13,ATG4D,ATM,ATP2B1,ATP6V0D1,ATP6V1E1,ATRX,AZIN1,BACH1,BAD,BCKDHA,BCL10,BCL2L10,BCS1L,BDH1,BICRAL,BIRC6,BLTP2,BRF2,BTBD8,BYSL,C15orf39,C16orf74,C1QBP,C1QTNF12,…	677 (148)	147
NEK1		kinase	ACO1,Akt,BMP4,CXCR4,EPAS1,ERK1/2,FGFR1,Hif,Hif1,HIF1A,IREB2,IRF3,ME1,MYC,MYOG,NEK1,PRKAA,PRKCD,PRKCI,Rb,SMAD2,SMAD3,SPRY2,STAT3,TAFAZZIN,TBK1,TEAD1,TEAD2,TEAD3,TEAD4,TP53,VEGFA,VHL	3			-0.332	2.13e-07	0.0001	ABCB6,ABCC2,ABCF3,ABHD5,ACADS,ACO1,ACO2,ACSF3,ACVR1,ACVR2B,ADA,ADCY3,AEN,AGPAT2,AGTR1,AIFM2,AK2,AKR1B1,AKR1B10,ALDH2,AMMECR1,AMOT,ANGPT1,ANXA11,APAF1,APCDD1L-DT,AQP4,ARHGAP22,ARHGAP5,ASNS,ASTN2,ATAD3A,ATF2,ATG4B,ATG7,ATM,ATPAF2,AZIN1,B3GALT6,BACH1,BAD,BAG1,BAP1,BCR,BCS1L,BOK,BRCA2,C1QBP,C3orf52,C5,C8orf33,CABLES1,CACNA1C,CASP8,CAVIN1,CBFB,CCNF,CCNK,CCNT1,CD38,CD9,CDC16,CDC42,CDC42EP5,CDK5,CDKN3,C…	445 (33)	31
RGS20		enzyme	26s Proteasome,ADAM10,AKT1,AMPK,Ap1,AR,BAX,BCL2,BCL6,calpain,CCND1,Cdc42,CDKN1B,CEBPB,Creb,CREB1,DDIT3,DUSP1,EGFR,EIF4E,EIF4EBP1,ELK1,EPAS1,ESR1,estrogen receptor,ETV5,FOS,FOSL2,GATA2,GATA4,GNAI1,GSK3B,HIF1A,HSF1,Hsp27,IRF3,Jnk,JUN,LRP6,MAP2K1,Mapk,MAPK1,MAPK14,MAPK7,MAPK8,MAPK9,MAPT,Mek,MITF,MKNK1,MTOR,MTORC2,MYB,MYC,NCF2,NCOA3,NFE2L2,NFkB (complex),NFKB1,NPM1,NR3C1,P38 MAPK,p70 S6k,PGR,PI3K (co…	3			0	2.18e-07	0.0097	AACS,AATF,ABCB6,ABCF3,ACADS,ACO1,ACOT7,ACSF3,ACTG2,ACTR2,ACVR1,ACVR1B,ACVR2B,ADA,ADAMTS18,ADARB2,AEN,AGPAT2,AIFM2,AIP,AK2,AKR1B1,AKR7A2,AL713852.1,ALOX12,AMMECR1,AMZ1,ANKH,ANXA11,APBA2,APBA3,APC,AQP4,ARHGAP18,ARHGAP29,ARHGAP5,ARSG,ASTN2,ATAD2,ATAD3A,ATF1,ATG13,ATG4B,ATM,ATP2B1,ATP2B1-AS1,ATP6V0A4,ATP6V0D1,ATP6V0E1,ATP6V1E1,ATPAF2,ATR,ATXN10,AZIN1,BAP1,BCCIP,BCL10,BCL6B,BCS1L,BDH1,BEX1,BICRAL,BIRC…	678 (92)	90
FAP		peptidase	ADAM17,Akt,AKT1,Ap1,APP,AR,BCL2,BCR-ABL1,Calmodulin,CaMKII,CAV1,CCND1,CD3,CDC25A,Cdc42,CDKN1B,CEBPA,CHUK,Creb,CREB1,CTLA4,EGFR,ERBB2,ERK,ERK1/2,ESR1,EZR,FAP,FOS,FOXO3,FYN,GATA4,GHR,HIPK2,HOXA10,HRAS,IFNGR1,IGF1R,IKBKB,IKK (complex),IRF8,JAK2,Jnk,JUN,KLF8,LCK,LEPR,MAP2,MAP2K1,Mapk,MAPK1,MAPK3,MAPK8,MAPT,MDM2,Mek,MET,mir-21,MMP14,MMP9,MTOR,MYC,MYD88,NANOG,NEDD9,NFkB (complex),NFKB1,NFKBIA,NMDA Rece…	3			-1.941	2.18e-07	0.0061	A1BG,AATF,ABCA8,ABCB6,ABCC2,ABCF3,ACO2,ACOT4,ACOT7,ACSF3,ACTG2,ACTR2,ACVR1,ACVR1B,ACVR2B,ADA,ADCY3,AGFG1,AGPAT2,AIFM2,AIP,AK2,AKR1B10,AL713852.1,ALDH2,ALOX12,ALPK2,AMOT,AMZ2P1,ANKRD13B,APBA2,ARG2,ARHGAP18,ARHGAP29,ARID2,ARID5A,ARL2,ARL5B,ARL6IP4,ARPC3,ARSG,ASNS,ASTN2,ATAD3A,ATF1,ATG13,ATG4B,ATP2B1,ATP2B1-AS1,ATP2B2,ATP6V0D1,ATP6V1E1,ATPAF2,AZIN1,B3GALT6,BAP1,BCAR3,BCAR4,BCL10,BCL6B,BDP1,BEX1,BICR…	774 (115)	114
5,5-dimethyl-1-pyrroline-1-oxide		chemical reagent	5,5-dimethyl-1-pyrroline-1-oxide,ADAM10,AMPK,Ap1,AR,BAX,BCL2,BCL6,calpain,CCND1,CD247,CDKN1B,CEBPB,Creb,CREB1,DDIT3,doxorubicin,DUSP1,EGFR,EIF4E,EIF4EBP1,ELK1,EPAS1,ERK1/2,ESR1,estrogen receptor,ETV5,FOS,FOSL2,GATA2,GATA4,HIF1A,HSF1,Hsp27,INSR,JUN,MAP2K1,Mapk,MAPK1,MAPK14,MAPK7,MAPK8,MAPK9,MAPT,Mek,MITF,MKNK1,MMP2,MMP9,MYB,MYC,NCF2,NCOA3,NFE2L2,NFKB1,nitric oxide,NOS2,NOS3,NPM1,NR3C1,P38 MAPK,PDE…	3			-0.24	2.19e-07	0.0094	AACS,AATF,ABCB6,ABCC2,ABCF3,ACADS,ACO1,ACOT7,ACSF3,ACTG2,ACTR2,ACVR1,ACVR1B,ACVR2B,ADA,ADAMTS18,AEN,AGPAT2,AIFM2,AK2,AKR1B1,AKR1B10,AKR7A2,AL713852.1,ALOX12,AMMECR1,AMZ1,ANKH,ANXA11,APBA2,APBA3,APC,AQP4,ARHGAP18,ARHGAP29,ARHGAP5,ARSG,ASTN2,ATAD2,ATAD3A,ATF1,ATF2,ATG13,ATG4B,ATM,ATP2B1,ATP2B1-AS1,ATP6V0D1,ATPAF2,ATR,AZIN1,BAP1,BCCIP,BCL10,BCL6B,BCS1L,BDH1,BICRAL,BIRC6,BOK,BRMS1L,BYSL,C1orf74,C1QBP…	626 (82)	82
mir-19		microRNA	AHR,APP,AR,BCL2,BCL2L11,BRCA1,Calcineurin protein(s),CCNE1,CDC25A,Cdc42,CDKN1A,CEBPA,CHUK,Creb,CTNNB1,CYP19A1,EGF,EIF4E,ELK1,ERN1,ESR1,ESR2,estrogen receptor,EZR,FGF10,FOS,FOXO1,G protein alpha i,GATA1,GATA4,HIF1A,HRAS,IFN alpha/beta,IKK (complex),ITK,JAK2,Jnk,JUN,lipid,MAPK1,Mek,MET,mir-19,mir-21,MMP9,MTOR,MYC,NFkB (complex),NFKB1,OMA1,p70 S6k,PGK1,Pkc(s),PRKCD,PTEN,PTPN6,RB1,RELA,RORC,RPS6KB1,R…	3	Inhibited		-3.233	2.24e-07	0.0011	A1BG,AATF,ABCA1,ABCF3,ABCG2,ABCG8,ABHD2,ACO2,ACOT4,ACTG1,ACTG2,ACTR2,ACVR1,ACVR1B,ACVR2B,ADA,ADAMTS18,AGFG1,AGPAT2,AK2,AL713852.1,ALDH2,ALG12,ALPK2,AMZ2P1,ANGPT1,ANKRD13B,AOAH,APBA2,APC,ARG2,ARHGAP18,ARHGAP22,ARHGAP5,ARID2,ARID5A,ARL5B,ARSG,ATG13,ATP1B1,ATP2A3,ATP2B1,ATP2B2,ATP6V0D1,ATR,ATRX,AZIN1,BAG1,BATF3,BCCIP,BCKDHA,BCL2L11,BCR,BDP1,BEX1,BICRAL,BIRC6,BLM,BRCA2,BYSL,C16orf74,C1QBP,C1QTNF12,C3…	659 (78)	77
ARCN1		other	Akt,AKT1,androgen,Ap1,AR,ARCN1,ATF2,BRCA1,CCNE1,Creb,CREB1,CTNNB1,DDIT3,EGFR,EGR1,EIF4E,ELK1,EP300,ERBB2,ERK1/2,ESR1,GSK3B,HIF1A,HNF1A,IRF3,JUN,MAP2K3,Mapk,MAPK1,MAPK14,MAPK3,MAPK7,MAPK8,MAPT,Mek,MTOR,MTORC1,MTORC2,NCOA2,NCOA4,NFE2L2,NR3C1,NR4A1,P38 MAPK,PITX2,Pka,RAF1,Rb,SHC1,SHH,SMAD3,SRC,SRC (family),SREBF2,STING1,STUB1,TBK1,TEAD1,TP53,TP73,YAP1	3	Inhibited		-5.483	2.25e-07	0.0008	AACS,AATF,ABCA1,ABCA8,ABCB6,ACADS,ACO2,ACOT7,ACSF3,ACTG1,ACTR2,ACVR1B,ACVR2B,AGPAT2,AIFM2,AIP,AKR1B10,AKR7A2,AL713852.1,ALDOA,ALOX12,AMOT,AMZ2P1,ANKS4B,APBA2,APBA3,AQP4,ARHGAP18,ARHGAP5,ARL2,ARSG,ASTN2,ATAD2,ATAD3A,ATF1,ATG13,ATG4B,ATP2A3,ATP2B1,ATP6V0D1,ATP6V1E1,ATPAF2,ATR,B3GALT6,BACH1,BAD,BAG1,BCAR4,BCCIP,BCKDHA,BCL2L11,BCR,BCS1L,BDP1,BEX1,BICRAL,BIRC6,BLK,BOK,BRI3,BYSL,C8orf33,CA10,CABP7,CACN…	652 (61)	60
GNG3		enzyme	ADAM10,Akt,AKT1,AMPK,Ap1,AR,ATM,BAX,BCL6,BTK,calpain,CCND1,Cdc42,CDKN1B,CEBPB,Creb,CREB1,DDIT3,DUSP1,EGFR,EIF4E,EIF4EBP1,ELK1,EPAS1,ERK,ERK1/2,ESR1,estrogen receptor,FOS,FOSL2,GATA2,GATA4,GNG3,HIF1A,HRAS,HSF1,IKBKB,IKBKG,IKZF1,ITGB1,ITK,JAK2,Jnk,JUN,MAP2K1,Mapk,MAPK1,MAPK14,MAPK3,MAPK7,MAPK8,MAPK9,MAPT,Mek,MITF,MKNK1,MTOR,MYB,MYC,NCF1,NCF2,NCOA3,Nfat (family),NFATC1,NFE2L2,NFkB (complex),NFKB1,NF…	3			-0.375	2.27e-07	0.0127	A1BG,AACS,AATF,ABCA8,ABCB6,ABCC2,ABCF3,ACADS,ACO1,ACOT4,ACOT7,ACSF3,ACTG2,ACTR2,ACVR1,ACVR1B,ACVR2B,ADA,ADAMTS18,ADAMTSL1,ADCY3,AEN,AGPAT2,AIFM2,AIP,AK2,AKR1B1,AKR1B10,AKR7A2,AL713852.1,ALOX12,ALPK2,AMMECR1,AMOT,AMZ1,AMZ2P1,ANKRD13B,ANXA11,APBA2,APBA3,APC,AQP4,ARHGAP18,ARHGAP29,ARHGAP5,ARID5A,ARSG,ASTN2,ATAD2,ATAD3A,ATF1,ATG13,ATG4B,ATP2B1,ATP2B1-AS1,ATP6V0D1,ATP6V1E1,ATPAF2,ATR,AZIN1,B3GALT6,BAD…	712 (102)	101
PLEKHG2		other	Akt,Ap1,ATF2,CASP1,CDC42,Cdc42,CDH1,E2f,ELK1,ERK,ERK1/2,estrogen receptor,JAK2,Jnk,JUN,MAP2,MAP2K3,MAP2K4,MAP3K1,Mapk,MAPK1,MAPK14,MAPK8,MYC,NF2,Nfat (family),NFATC1,NFkB (complex),P38 MAPK,PAK1,PAK2,PI3K (complex),PLD,PLD1,PLEKHG2,PPARG,PRKCA,Rac,RAC1,RAC2,Raf,RAF1,RAS,RB1,RHOA,ROCK2,RPS6KB1,SRF,STAT1,STAT3,STAT5a/b,TP53,WAS,ZAP70	3			-0.772	2.3e-07	0.0001	ABCB6,ABCC2,ABCF3,ABCG2,ACO2,ACOT7,ACSF3,ACTG1,ACTG2,ACVR1,ADA,ADCY3,AEN,AGPAT2,AGTR1,AIFM2,AK2,AKR1B1,AKR1B10,ALDOA,ALOX12,AMOT,ANKH,APAF1,ARG2,ARHGAP5,ARPC3,ASNS,ASTN2,ATAD3A,ATF2,ATG4B,ATP1B1,ATPAF2,AZIN1,B3GALT6,BAD,BAG1,BAMBI,BAP1,BCAR3,BCL2L11,BCL6B,BCR,BDH1,BDP1,BEX1,BICRAL,BOK,BRCA2,BRF1,BRMS1L,C1QBP,C5,C8orf33,CABLES1,CACNA1C,CALM1 (includes others),CASP7,CCL24,CCM2,CCNF,CCNG2,CCNK,CD38,…	485 (54)	52
PKC pseudosubstrate peptide inhibitor		chemical reagent	ABL1,ADAM10,ADAM17,ADCY6,Alpha catenin,ANXA1,ANXA7,Ap1,APP,ATM,BCL11B,Calmodulin,CASP2,CASR,CAV1,CCND1,CD247,CDKN1A,CEBPA,CFTR,CHUK,Clathrin,Creb,CREB1,CRHR1,CTNNB1,CXCR4,CYP19A1,DAG1,EGFR,EGLN,EGR1,EIF2S1,EIF4E,EP300,ERK,ERK1/2,ESR1,estrogen receptor,EZR,FAS,FHIT,FOS,FOSL2,G6PD,GAB1,GABPA,GATA4,GNAQ,GNAS,GNE,GRIN1,GRIN3A,GSK3B,HBEGF,Hdac,HRAS,IGF1R,IKBKB,IKK (complex),IRF4,IRF5,ITGB1,ITK,Jnk,JUN…	3			-0.112	2.31e-07	0.0187	AATF,ABCA1,ABCA8,ABCB6,ABCF3,ABCG8,ACOT4,ACSF3,ACTG2,ACTR2,ACVR1,ACVR1B,ADAMTS14,ADAMTSL1,AEN,AGPAT2,AIFM2,AK2,AKR7A2,ALDH2,ALPK2,AMZ2P1,ANKRD13B,AOAH,APBA2,APBA3,APOO,AQP4,ARHGAP18,ARHGAP22,ARHGAP5,ARL2,ARPC3,ARSG,ASTN2,ATF1,ATF2,ATG13,ATG4B,ATG4D,ATP2B1-AS1,ATP2B2,ATP6V0D1,ATPAF2,ATRX,ATXN10,AZIN1,BAP1,BCAR4,BCL10,BCL2L11,BCL6B,BCS1L,BDH1,BICRAL,BIRC6,BLM,BRF2,BRI3,BRMS1L,BTBD8,BYSL,C15orf39,C1…	719 (158)	156
mechlorethamine		chemical drug	26s Proteasome,ABCB1,Akt,Ap1,APEX1,ATF2,ATM,BAK1,BAX,BCL2L1,BHLHE40,CASP1,CASP2,CCND1,CDKN1A,CDKN2A,CEBPA,CEBPB,Creb,CREB1,CTNNB1,DDX5,DNMT3A,DUSP1,E2f,E2F1,EIF2AK3,EIF4E,EP300,ERBB2,ERK,ERK1/2,FAS,FGFR1,FOXO3,GABPA,GATA4,GLI1,GRIN1,GSK3B,Hif1,HIF1A,HNF4A,IGF1R,IKBKB,IL6,JINK1/2,MAP2K1,MAPK1,MAPK14,MAPT,MDM4,mechlorethamine,Mek,mir-143,mir-145,mir-23,MITF,MTOR,MYC,NANOG,NFE2L2,NFkB (complex),NFKB…	3			-1.315	2.31e-07	0.0021	AACS,ABCA1,ABCB6,ABCC2,ABCF3,ABCG2,ACADS,ACO1,ACOT7,ACSF3,ACTG1,ACTG2,ACVR1,ACVR2B,ADA,ADAMTS18,ADAP1,ADARB2,ADCY3,AEN,AGMAT,AGTR1,AIFM2,AK2,AKR1B1,AKR7A2,ALDH2,ALDOA,ALPK2,AMOT,ANKRD22,APAF1,APBA2,APBA3,APC,ARHGAP29,ARHGAP5,ARL2,ASB2,ASTN2,ATAD3A,ATF1,ATG4B,ATG7,ATP2B1,ATP2B1-AS1,ATP6V0E1,ATPAF2,ATR,AZIN1,B3GALT6,BAD,BAG1,BAP1,BCAR3,BCCIP,BCKDHA,BCL10,BCL2L11,BCL6B,BCR,BICRAL,BIRC6,BLK,BLM,BOK,B…	750 (94)	92
mir-218		microRNA	ADAM10,Akt,AMPK,Ap1,AR,BAX,BCL2,BCL6,calpain,CCND1,CDKN1B,CEBPB,Creb,CREB1,DDIT3,DUSP1,EGFR,EIF4E,EIF4EBP1,ELK1,EPAS1,ERK,ERK1/2,ESR1,estrogen receptor,ETV5,FOS,FOSL2,GATA2,GATA4,HIF1A,HSF1,Hsp27,JUN,MAP2K1,Mapk,MAPK1,MAPK14,MAPK3,MAPK7,MAPK8,MAPK9,MAPT,Mek,mir-218,MITF,MKNK1,MYB,MYC,NCF1,NCF2,NCOA3,NFE2L2,NFkB (complex),NFKB1,NPM1,NR3C1,P38 MAPK,PGR,PLA2G4A,PLD,PPARG,PTPN11,PTTG1,RAS,RB1,RPS6KB1…	3			0.076	2.37e-07	0.0087	AACS,AATF,ABCB6,ABCC2,ABCF3,ACADS,ACO1,ACOT7,ACSF3,ACTG2,ACTR2,ACVR1,ACVR1B,ACVR2B,ADA,ADAMTS18,ADCY3,AEN,AGPAT2,AIFM2,AK2,AKR1B1,AKR1B10,AKR7A2,AL713852.1,ALOX12,AMMECR1,AMOT,AMZ1,ANKH,ANXA11,APBA2,APBA3,APC,AQP4,ARHGAP18,ARHGAP29,ARHGAP5,ARSG,ASTN2,ATAD2,ATAD3A,ATF1,ATF2,ATG13,ATG4B,ATM,ATP2B1-AS1,ATP6V0D1,ATPAF2,ATR,AZIN1,B3GALT6,BAP1,BCAR3,BCCIP,BCL10,BCL6B,BCS1L,BDH1,BICRAL,BIRC6,BOK,BRMS1L,…	684 (79)	79
ERP29		transporter	ADAM10,Akt,AMPK,Ap1,AR,BAX,BCL2,BCL6,calpain,CCND1,CDKN1B,CEBPB,Creb,CREB1,DDIT3,DUSP1,EGFR,EIF4E,EIF4EBP1,ELK1,EPAS1,ERK,ERK1/2,ERP29,ESR1,estrogen receptor,ETV5,FOS,FOSL2,GATA2,GATA4,HIF1A,HSF1,Hsp27,JUN,MAP2K1,Mapk,MAPK1,MAPK14,MAPK3,MAPK7,MAPK8,MAPK9,MAPT,Mek,MITF,MKNK1,MYB,MYC,NCF1,NCF2,NCOA3,NFE2L2,NFkB (complex),NFKB1,NPM1,NR3C1,P38 MAPK,PGR,PLA2G4A,PLD,PPARG,PTPN11,PTTG1,RAS,RB1,RPS6KB1,R…	3			-0.191	2.37e-07	0.0087	AACS,AATF,ABCB6,ABCC2,ABCF3,ACADS,ACO1,ACOT7,ACSF3,ACTG2,ACTR2,ACVR1,ACVR1B,ACVR2B,ADA,ADAMTS18,ADCY3,AEN,AGPAT2,AIFM2,AK2,AKR1B1,AKR1B10,AKR7A2,AL713852.1,ALOX12,AMMECR1,AMOT,AMZ1,ANKH,ANXA11,APBA2,APBA3,APC,AQP4,ARHGAP18,ARHGAP29,ARHGAP5,ARSG,ASTN2,ATAD2,ATAD3A,ATF1,ATF2,ATG13,ATG4B,ATM,ATP2B1-AS1,ATP6V0D1,ATPAF2,ATR,AZIN1,B3GALT6,BAP1,BCAR3,BCCIP,BCL10,BCL6B,BCS1L,BDH1,BICRAL,BIRC6,BOK,BRMS1L,…	683 (79)	79
benzyl 3-hydroxy-23-oxoolean-12-en-28-oate		chemical - kinase inhibitor	ABL1,ADAM17,Ap1,APP,AR,ATM,BCL6,BCR (complex),benzyl 3-hydroxy-23-oxoolean-12-en-28-oate,BTK,C/EBP,calpain,CASP1,CASP2,CCND1,CD247,CD28,CD3,CD3E,CD40,CD44,CDKN1A,CDKN1B,CEBPA,CEBPB,CEBPD,CHUK,Clathrin,Creb,CREB1,CREM,CSK,CTNNB1,CXCL12,cytarabine,DAG1,DLG4,E2f,EIF4E,ELK1,ERBB2,ERK1/2,ERN1,ESR1,estrogen receptor,ETS1,ETS2,EZR,FOS,FOSB,FOXP3,FYN,GATA1,GATA4,Ggtase I,GNAS,GPX1,GRIN1,GRIN3A,GSK3B,HBEG…	3			1.439	2.39e-07	0.0179	ABCA1,ABCA8,ABCB6,ABCF3,ABCG8,ACSF3,ACTR2,ACVR1,ACVR1B,ACVR2B,ADAMTS14,AEN,AIFM2,AK2,AKR1B10,AKR7A2,AL713852.1,ALDH2,ALPK2,ANKRD12,AOAH,APBA2,APBA3,APOO,AQP4,ARHGAP18,ARHGAP29,ARHGAP5,ARL2,ARPC3,ARSG,ASB2,ASB6,ASTN2,ATF1,ATG13,ATG4B,ATG4D,ATP10D,ATP2B1-AS1,ATP2B2,ATP6V0E1,ATPAF2,AZIN1,BACH1,BAG1,BAP1,BCAR4,BCL10,BCS1L,BIRC6,BLM,BRF2,BRI3,C15orf39,C16orf74,C1orf74,C1QBP,C1QTNF12,C1QTNF6,C3orf52,C5…	735 (167)	164
GPR68		G-protein coupled receptor	Ap1,CASP1,CDK6,CEBPB,Creb,EGFR,ERN1,ESR1,EZR,FYN,GPR68,GSK3B,HIF1A,HRAS,JUP,LATS1,MAP3K3,MAPK14,Mek,MRTFA,MTORC2,NF2,Nfat (family),NFAT5,NOD2,NR3C2,PAK2,PIK3R1,PLCE1,PLCG2,PLD,PRKAA,PRKCA,RAC1,RAC2,Ras homolog,RHOBTB2,ROCK1,ROCK2,RPS6KB1,STAT1,TAFAZZIN,TCF7L2,TP53,TRAF2,XBP1,YAP1	3	Inhibited		-2.188	2.39e-07	0.0007	AATF,AATK,ABCA1,ABCB6,ABCC2,ABHD2,ACOT4,ACOT7,ACSF3,ACTR2,ACVR1B,ACVR2B,ADA,ADSS1,AIFM2,ALG12,ANXA11,APAF1,APBA2,AQP4,ARHGAP18,ARHGAP5,ARPC3,ARSG,ASTN2,ATAD3A,ATG13,ATG4B,ATM,ATP2A3,ATP6V0D1,ATPAF2,ATR,BAG1,BAP1,BCAR4,BCL6B,BCR,BRI3,BRMS1,BYSL,C1QTNF12,C1QTNF6,CACNB4,CALM1 (includes others),CARHSP1,CARMIL1,CASP8AP2,CCNH,CCNK,CCNT1,CCR3,CD5,CDC16,CDC27,CDK5RAP1,CEBPB,CELSR3,CENPF,CENPK,CEP131,CERS…	423 (47)	46
estradiol 17beta-cypionate		chemical drug	ADAM10,AHR,AKT1,AMPK,APP,AR,BCL2,BCL6,BRCA1,Calcineurin protein(s),calpain,CCND1,CDKN1B,CEBPB,Creb,CYP19A1,DDIT3,DUSP1,EGF,EIF4E,EIF4EBP1,ELK1,EPAS1,ESR1,ESR2,estradiol 17beta-cypionate,estrogen receptor,FOS,G protein alpha i,GATA1,GATA2,GATA4,HIF1A,HSD17B4,HSF1,Hsp27,IGF1R,JUN,MAP2K1,Mapk,MAPK1,MAPK14,MAPK7,MAPK8,MAPK9,MAPT,Mek,MITF,MKNK1,MTOR,MYB,MYC,NCF2,NFE2L2,NFkB (complex),NFKB1,NPM1,NR3C1,…	3	Activated		3.345	2.41e-07	0.0059	A1BG,AACS,AATF,ABCA8,ABCB6,ABCC2,ABCF3,ABCG2,ABCG8,ACADS,ACO1,ACOT4,ACSF3,ACTG2,ACTR2,ACVR1,ACVR1B,ACVR2B,ADAMTS18,ADAP1,AEN,AIFM2,AIP,AK2,AKR7A2,AL713852.1,ALDH2,ALPK2,AMMECR1,AMZ1,ANKH,ANKRD13B,ANXA11,APBA2,APBA3,ARHGAP18,ARHGAP29,ARHGAP5,ARSG,ASTN2,ATAD2,ATF2,ATG13,ATG4B,ATP1B1,ATP2A3,ATP2B1-AS1,ATP2B2,ATP6V0D1,ATP6V1E1,ATPAF2,ATR,AZIN1,B4GALT1,BAG1,BAP1,BATF3,BCCIP,BCL10,BCL2L11,BCL6B,BCR,BCS…	724 (85)	84
ZNF148		transcription regulator	26s Proteasome,ABCB1,Actin,Akt,AKT1,APEX1,BAK1,BAX,BCL2,BCL2L1,BHLHE40,Calcineurin protein(s),calpain,CASP1,CASP2,CASP3,CASP4,CASP8,CAT,CCND1,CDKN1A,CDKN2A,CEBPA,CTNNB1,DDX5,DICER1,DNMT3A,E2f,E2F1,EIF2AK2,EIF2AK3,EIF4E,EP300,ERBB2,FAS,FOXO3,GLI1,GRIN1,GZMB,Hif1,HIF1A,HNF4A,IGF1R,IL18,IL1B,IL6,IRF3,IRS1,JUN,MAP2K1,MAP3K1,MAPK9,MAPT,MDM4,Mek,mir-143,mir-145,mir-23,MTOR,MYC,NANOG,NFKB1,NLRP3,NOTCH1,…	3			0.445	2.42e-07	0.0019	ABCA1,ABCB6,ABCC2,ABCF3,ABCG2,ABCG8,ACADS,ACO1,ACOT7,ACSF3,ACVR1,ADA,ADAMTS18,ADAP1,ADARB2,ADCY3,AEN,AGFG1,AGMAT,AGTR1,AIFM2,AIP,AKR1B1,ALDH2,ALDOA,ALPK2,AMOT,ANKRD22,APAF1,APC,ARHGAP29,ARHGAP5,ARID2,ARL2,ARL5B,ASB2,ASTN2,ATAD3A,ATF1,ATG4B,ATG7,ATP2A3,ATP2B1,ATP2B1-AS1,ATP6V0E1,ATPAF2,ATRX,ATXN10,AZIN1,B3GALT6,BACH1,BAD,BAG1,BAP1,BCKDHA,BCL10,BCL2L10,BCL2L11,BCL6B,BCR,BDH1,BIRC6,BLK,BOK,BRCA2,BRM…	726 (96)	96
kb-NB 142-70		chemical drug	Ap1,APP,BAX,BCL2L1,Calcineurin protein(s),Creb,CREB1,CTNNB1,DDIT3,DUSP1,EIF4E,ELK1,EPAS1,ERN1,ETV4,FADD,FAS,FOXO1,FOXO3,Hdac,HDAC5,HIF1A,IFNAR1,IKBKB,IL12 (complex),IL13,IRS1,ITGB1,Jnk,kb-NB 142-70,MAP2K4,MAPK1,MAPK7,MAPK9,MAPT,MEF2C,Mek,MTOR,MYC,Nfat (family),NFE2L2,NR4A1,p70 S6k,PARP1,PGR,PIK3C3,PPARG,PRKAA2,PRKD1,PRKD2,PTEN,PTGS2,RB1,RICTOR,RPTOR,RUNX2,RXRA,SHC1,SMAD2,Smad2/3,SMAD3,SNAI1,SP1,S…	3			0.349	2.42e-07	0.0024	AACS,ABCB6,ABCF3,ABHD2,ACO2,ACOT7,ACSF3,ACVR1,ACVR2B,ADAMTS18,ADAMTSL1,AEN,AGFG1,AIFM2,AKR7A2,AMZ2P1,ANKH,APBA2,APBA3,AQP4,ARHGAP29,ARID2,ARL5B,ASTN2,ATAD2,ATAD3A,ATF1,ATF2,ATG4B,ATG7,ATP1B1,ATP2A3,ATP2B2,ATP6V0A4,ATP6V0D1,ATP6V1E1,ATPAF2,ATR,ATXN10,AVPI1,AZIN1,BAG1,BAP1,BATF3,BCAR4,BCL2L11,BCL6B,BCR,BCS1L,BDH1,BICRAL,BIRC6,BLK,BOK,BRI3,BRMS1L,BTBD8,C1QBP,C8orf33,CA10,CABLES1,CABP7,CALM1 (include…	526 (72)	71
SI163		chemical drug	ABL1,Akt,AKT1,Alpha catenin,AMPK,ANXA1,Ap1,APC,APP,AR,ARF1,AURKB,C/EBP,CASP2,CAV1,CD247,CDC25A,CDC25C,Cdk,CDK1,CDKN1B,CDX2,CHUK,Clathrin,Creb,CTNNB1,DAG1,DENR,E2f,EGFR,EIF4E,ERBB2,ERK,ERK1/2,ESR1,estrogen receptor,ETS1,EZH2,EZR,FHIT,FOS,FOSL2,FOXM1,FOXO1,GAB1,GAS2L3,Ggtase I,GNAQ,GNAS,GRIN3A,HBEGF,HMGA1,HRAS,IGF1R,IKBKB,ING1,IRF4,IRF5,ITGB1,Jnk,JUN,JUNB,KAT5,KIT,KRAS,LATS1,MAP2K1,MAP2K1/2,MAP2K3,…	3			0.116	2.44e-07	0.0149	A1BG,AATF,ABCA8,ABCB6,ABCG8,ABHD2,ACOT4,ACOT7,ACSF3,ACTR2,ACVR1B,ACVR2B,ADAMTS14,ADAMTSL1,AGPAT2,AIP,AK2,AKR1B1,AKR1B10,AL713852.1,ALDH2,ALOX12,ALPK2,AMACR,AMOT,AMZ2P1,ANKH,ANKRD13B,AOAH,APBA2,APOO,AQP4,ARG2,ARHGAP18,ARHGAP5,ARID2,ARPC3,ARSG,ASNS,ASTN2,ATG13,ATG4B,ATG4D,ATP2B2,ATP6V0A4,ATP6V0D1,ATP6V1E1,ATPAF2,ATRX,B3GALT6,BACH1,BCAR3,BCKDHA,BCL10,BCL6B,BCR,BCS1L,BDH1,BICRAL,BIRC6,BLM,BRF2,BRMS1L…	673 (138)	136
S7		chemical drug	ABL1,Akt,AKT1,Alpha catenin,AMPK,ANXA1,Ap1,APC,APP,AR,ARF1,AURKB,C/EBP,CASP2,CAV1,CD247,CDC25A,CDC25C,Cdk,CDK1,CDKN1B,CDX2,CHUK,Clathrin,Creb,CTNNB1,DAG1,DENR,E2f,EGFR,EIF4E,ERBB2,ERK,ERK1/2,ESR1,estrogen receptor,ETS1,EZH2,EZR,FHIT,FOS,FOSL2,FOXM1,FOXO1,GAB1,GAS2L3,Ggtase I,GNAQ,GNAS,GRIN3A,HBEGF,HMGA1,HRAS,IGF1R,IKBKB,ING1,IRF4,IRF5,ITGB1,Jnk,JUN,JUNB,KAT5,KIT,KRAS,LATS1,MAP2K1,MAP2K1/2,MAP2K3,…	3			0.116	2.44e-07	0.0149	A1BG,AATF,ABCA8,ABCB6,ABCG8,ABHD2,ACOT4,ACOT7,ACSF3,ACTR2,ACVR1B,ACVR2B,ADAMTS14,ADAMTSL1,AGPAT2,AIP,AK2,AKR1B1,AKR1B10,AL713852.1,ALDH2,ALOX12,ALPK2,AMACR,AMOT,AMZ2P1,ANKH,ANKRD13B,AOAH,APBA2,APOO,AQP4,ARG2,ARHGAP18,ARHGAP5,ARID2,ARPC3,ARSG,ASNS,ASTN2,ATG13,ATG4B,ATG4D,ATP2B2,ATP6V0A4,ATP6V0D1,ATP6V1E1,ATPAF2,ATRX,B3GALT6,BACH1,BCAR3,BCKDHA,BCL10,BCL6B,BCR,BCS1L,BDH1,BICRAL,BIRC6,BLM,BRF2,BRMS1L…	673 (138)	136
S29		chemical drug	ABL1,Akt,AKT1,Alpha catenin,AMPK,ANXA1,Ap1,APC,APP,AR,ARF1,AURKB,C/EBP,CASP2,CAV1,CD247,CDC25A,CDC25C,Cdk,CDK1,CDKN1B,CDX2,CHUK,Clathrin,Creb,CTNNB1,DAG1,DENR,E2f,EGFR,EIF4E,ERBB2,ERK,ERK1/2,ESR1,estrogen receptor,ETS1,EZH2,EZR,FHIT,FOS,FOSL2,FOXM1,FOXO1,GAB1,GAS2L3,Ggtase I,GNAQ,GNAS,GRIN3A,HBEGF,HMGA1,HRAS,IGF1R,IKBKB,ING1,IRF4,IRF5,ITGB1,Jnk,JUN,JUNB,KAT5,KIT,KRAS,LATS1,MAP2K1,MAP2K1/2,MAP2K3,…	3			0.116	2.44e-07	0.0149	A1BG,AATF,ABCA8,ABCB6,ABCG8,ABHD2,ACOT4,ACOT7,ACSF3,ACTR2,ACVR1B,ACVR2B,ADAMTS14,ADAMTSL1,AGPAT2,AIP,AK2,AKR1B1,AKR1B10,AL713852.1,ALDH2,ALOX12,ALPK2,AMACR,AMOT,AMZ2P1,ANKH,ANKRD13B,AOAH,APBA2,APOO,AQP4,ARG2,ARHGAP18,ARHGAP5,ARID2,ARPC3,ARSG,ASNS,ASTN2,ATG13,ATG4B,ATG4D,ATP2B2,ATP6V0A4,ATP6V0D1,ATP6V1E1,ATPAF2,ATRX,B3GALT6,BACH1,BCAR3,BCKDHA,BCL10,BCL6B,BCR,BCS1L,BDH1,BICRAL,BIRC6,BLM,BRF2,BRMS1L…	673 (138)	136
MLXIPL		transcription regulator	26s Proteasome,ABCB1,Akt,APEX1,ATM,AURKA,BAK1,BAX,BCL2,BHLHE40,BRCA1,CASP1,CASP2,CCND1,CDKN1A,CDKN2A,CEBPA,DDX5,DNMT3A,E2f,E2F1,EIF2AK3,EIF4E,EP300,ERBB2,ERK1/2,ESR1,FADD,FAS,FOXO3,GLI1,GRIN1,Hif1,HIF1A,HNF4A,HSF1,IGF1R,IL6,IRF3,JUN,LATS2,MAP2K1,MAPK8,MAPK9,MAPT,MAVS,MDM2,Mek,mir-143,mir-145,mir-23,MLXIPL,MTOR,MYC,NANOG,NF2,NFkB (complex),NFKB1,NOTCH1,NPM1,NR3C1,P38 MAPK,p70 S6k,PCK1,PDK,PDK1,PGR…	3			0.975	2.44e-07	0.0039	AATF,ABCA1,ABCB6,ABCC2,ABCF3,ABCG2,ACADS,ACO1,ACOT7,ACSF3,ACTR2,ACVR1B,ADA,ADAMTS18,ADAP1,ADARB2,ADCY3,AEN,AGFG1,AGMAT,AGTR1,AIFM2,AKR1B1,ALDH2,ALDOA,ALPK2,AMOT,AMZ1,ANKRD22,ANXA11,APAF1,ARHGAP18,ARHGAP29,ARHGAP5,ARID2,ARID5A,ARL2,ARL5B,ARSG,ASB2,ASTN2,ATAD3A,ATG13,ATG4B,ATG7,ATP2B1,ATP2B1-AS1,ATP6V0D1,ATP6V0E1,ATPAF2,ATR,ATRX,AZIN1,B3GALT6,BAD,BAP1,BCKDHA,BCL2L11,BCL6B,BDH1,BIRC6,BOK,BRCA2,BYSL,…	767 (89)	88
PTTG1	1.949	transcription regulator	CDK2,FGF2,PTTG1,RB1,TP53	2			-0.291	2.48e-07	0.0001	ABCA1,ABCB6,ABCC2,ABCG2,ACADS,ACO1,ACO2,ACSF3,ADA,AEN,AGAP3,AGTR1,AIFM2,AKR1B10,ALDOA,ANGPT1,APAF1,ARHGAP5,ASTN2,ATF2,ATG4B,ATG7,ATM,ATP1B1,ATPAF2,ATRX,BAD,BAP1,BCKDHA,BCL2L11,BCL6B,BOK,BRCA2,CASP7,CASP8,CBFB,CCNF,CCNG2,CCNK,CDC16,CDC6,CDK1,CDKN3,CDT1,CEBPB,CELSR3,CENPA,CENPE,CENPF,CFLAR,CGREF1,CHD3,CHRNA1,CHST12,CIDEC,CKAP2,CKB,CLPP,CNN3,CNP,COL18A1,COQ3,COQ4,COX11,COX17,COX5A,CRACR2B,CREB3,CS,C…	295 (5)	5
stanozolol		chemical drug	Abcb1b,ADCY,Akt,AKT1,androgen,Ap1,AR,ATM,BRCA1,CCNE1,Creb,CREB1,CREBBP,EGFR,ELK1,EP300,ERBB2,ERK1/2,ESR1,GSK3B,HIF1A,IKBKB,Mapk,MAPK1,MAPK7,Mek,NCOA2,NCOA4,Nfat (family),Nr1h,NR3C1,NR4A1,P38 MAPK,Pka,Pkc(s),Rb,reactive oxygen species,RELA,SHC1,SMAD2,SMAD3,Sod,SOD1,SOD3,SRC,SREBF2,stanozolol,STING1,STUB1,TP53,Wnt	3	Inhibited		-4.127	2.48e-07	0.0008	AACS,AATF,ABCA1,ABCA8,ABCB6,ABCC2,ABCG2,ACADS,ACO1,ACO2,ACOT7,ACSF3,ACTR2,ACVR1B,ACVR2B,ADCY3,AEN,AGPAT2,AGTR1,AIFM2,AIP,AKR1B1,AL713852.1,ALPK2,AMOT,AMZ2P1,APBA2,AQP4,ARG2,ARHGAP18,ARHGAP22,ARHGAP5,ARSG,ASNS,ASTN2,ATAD3A,ATF1,ATG13,ATG4B,ATP2A3,ATP6V0D1,ATP6V1E1,ATPAF2,ATR,B3GALT6,BAG1,BAP1,BCCIP,BCL2L11,BCL6B,BCR,BCS1L,BEX1,BICRAL,BLK,BLM,BOK,BRF1,BYSL,C8orf33,CA10,CABP7,CACNA1C,CALM1 (includes…	564 (51)	50
USP9X		peptidase	26s Proteasome,ACSL4,AKT1,Ap1,AR,ATM,BTK,CARD11,CD3E,CDC25A,CDKN1A,CHEK1,CHUK,Creb,CSNK2B,CTNNB1,CXCR4,cytarabine,DTX1,E2f,E2F1,E2F3,EGFR,EIF4E,EIF6,ERK,estrogen receptor,FANCD2,FOXO1,FUS,GLI1,HNF4A,IKBKB,ING1,INSR,IRF3,ITCH,JAK2,JUN,JUNB,KRAS,LATS2,LEF1,MAP2K1,Map3k7,MAPK1,MAPK14,MAPK8,MAPK9,MAPT,MDM2,MDM4,MMP2,MSR1,MTORC2,NEDD9,Nfat (family),NFE2,Notch,NOTCH1,NPM1,NR4A1,P38 MAPK,PARP1,PBX1,PEX5…	3			1.234	2.48e-07	0.0028	ABCB6,ABCG2,ABHD2,ABHD5,ACAD9,ACO1,ACSF3,ACTG1,ACVR1,ACVR1B,ACVR2B,ADAMTS14,ADAMTS18,ADARB2,AGFG1,AGMAT,AHCYL2,AIP,AL713852.1,ALOX12,AMACR,AMZ2P1,ANKH,ANKRD22,ANXA11,AOAH,APBA2,APC,ARHGAP29,ARID2,ARL2,ARPC3,ASB2,ASTN2,ATAD2,ATAD3A,ATG4B,ATG4D,ATP1B1,ATP2A3,ATP2B2,ATP6V0E1,ATP6V1E1,ATPAF2,ATR,ATRX,ATXN10,BACH1,BAG1,BCAR4,BCS1L,BDH1,BICRAL,BIRC6,BLK,BORA,BRI3,C7orf25,C8orf33,CALM1 (includes others)…	631 (111)	107
Esr1-estrogen-Pelp1		complex	AHR,Akt,AKT1,Alpha catenin,ANXA1,Ap1,APP,ARF1,BAX,BRCA1,CASP2,CASR,CAV1,CD247,CHUK,Clathrin,Creb,CREB1,CTNNB1,DAG1,E2f,EGF,EGFR,EGR1,EIF4E,ERBB2,ERK,ERK1/2,ESR1,Esr1-estrogen-Pelp1,ESR2,estrogen,estrogen receptor,ETS1,FHIT,FOS,G protein alpha i,GATA1,Ggtase I,GNAQ,GNAS,GPER1,GRIN3A,HBEGF,HRAS,HSF1,IGF1R,IKBKB,IKK (complex),IL6,IRF4,IRF5,ITGB1,ITK,Jnk,JUN,KIT,KRAS,LIF,MAP2K1,Mapk,MAPK14,MAPK7,MAPK…	3	Inhibited		-2.149	2.5e-07	0.0161	AATF,ABCA8,ABCB6,ABCF3,ABCG8,ACADS,ACOT7,ACSF3,ACTR2,ACVR1,ACVR1B,ACVR2B,ADA,ADAMTS14,ADAMTS18,ADAMTSL1,ADAP1,ADCY3,AIFM2,AIP,AKR1B1,AKR1B10,AMOT,AMZ1,AMZ2P1,ANXA11,AOAH,APAF1,APBA2,APOO,ARHGAP18,ARHGAP22,ARHGAP29,ARHGAP5,ARL2,ARPC3,ARSG,ASNS,ASTN2,ATF1,ATG13,ATG4B,ATG4D,ATP2B1,ATP6V0D1,ATP6V1E1,ATPAF2,AZIN1,B3GALT6,BACH1,BATF3,BCAR3,BCAR4,BCKDHA,BCL10,BCL6B,BCR,BCS1L,BDH1,BIRC6,BLM,BOK,BRF2,BRI3…	655 (118)	116
RPL23A		other	CDKN1A,RB1,RPL23A,TP53	2			-1.466	2.7e-07	0.0001	ABCA1,ABCB6,ABCC2,ABCG2,ACADS,ACO1,ACO2,ACSF3,ADA,ADAP1,AEN,AGTR1,AIFM2,AKR1B1,ALDOA,APAF1,ARHGAP5,ASTN2,ATF2,ATG4B,ATG7,ATP1B1,ATPAF2,ATR,ATRX,BAD,BAP1,BCKDHA,BCL6B,BOK,BRCA2,CASP7,CASP8,CCNF,CCNG2,CCNK,CDC16,CDKN3,CDT1,CENPA,CENPE,CENPF,CFLAR,CGREF1,CHD3,CHRNA1,CHST12,CKAP2,CKB,CLPP,CNN3,COL18A1,COL1A1,COQ3,COQ4,COQ5,COX11,COX17,COX5A,CRACR2B,CREB3,CS,CSRP1,CSTB,CTSB,DBI,DCK,DCTN2,DDB2,DDIT4L,D…	268 (4)	3
TPX-0022		chemical drug	ADAM17,Akt,AKT1,Ap1,APP,AR,ARF1,CaMKII,CAV1,CCND1,CD3,CDKN1B,CHUK,CSF1,CSF1R,CTLA4,CTNNB1,EGFR,ERBB2,ERBB3,ERK,ERK1/2,ESR1,EZR,FADD,FOXO3,FYN,HIPK2,HRAS,IKBKB,IRF3,IRF4,JAK2,Jnk,JUN,KRAS,LCK,LRP6,Mapk,MAPK1,MAPK8,MAPT,Mek,MET,MMP14,MTOR,MYC,NFKBIA,NGF,NMDA Receptor,NOS2,P38 MAPK,PARP1,PGR,PI3K (complex),PI3K (family),PIK3R1,Pkc(s),PLCG1,PRKCE,PRKD1,PTPN11,PTPN6,RAC2,RAF1,RAS,RET,RHOU,ROCK2,ROR1,S…	3			1.818	2.85e-07	0.0038	AATF,ABCA8,ABCC2,ABCF3,ABHD2,ACADS,ACOT7,ACTG1,ACTR2,ACVR1,ACVR1B,ADA,ADAMTS18,ADCY3,AGTR1,AIP,AK2,AKR1B1,AKR1B10,AL713852.1,ALDH2,ALDOA,ALOX12,ALPK2,AMOT,ANKH,APAF1,ARG2,ARHGAP18,ARHGAP29,ARID5A,ARPC3,ARSG,ASNS,ATAD3A,ATG13,ATG4B,ATM,ATP2A3,ATP2B1,ATP2B1-AS1,ATP2B2,ATP6V0D1,ATP6V1E1,ATR,ATXN10,AZIN1,B3GALT6,BACH1,BCAR3,BCAR4,BCL10,BCS1L,BDH1,BDP1,BICRAL,BOK,BRF1,BRF2,BRI3,BRMS1L,BTBD8,BYSL,C15or…	640 (84)	83
flavokawain B		chemical - endogenous non-mammalian	ADAM10,Akt,AMPK,Ap1,AR,BAX,BCL2,BCL6,calpain,CCND1,CDKN1B,CEBPB,Creb,CREB1,DDIT3,DUSP1,EGFR,EIF4E,EIF4EBP1,ELK1,EPAS1,ERK,ERK1/2,ESR1,estrogen receptor,ETV5,flavokawain B,FOS,FOSL2,GATA2,GATA4,HIF1A,HSF1,Hsp27,JUN,MAP2K1,Mapk,MAPK1,MAPK14,MAPK3,MAPK7,MAPK8,MAPK9,MAPT,Mek,MITF,MKNK1,MYB,MYC,NCF1,NCF2,NCOA3,NFE2L2,NFkB (complex),NFKB1,NPM1,NR3C1,P38 MAPK,PGR,PLA2G4A,PLD,PPARG,PTPN11,PTTG1,RAS,RB1,R…	3			-0.153	2.85e-07	0.0097	AACS,AATF,ABCB6,ABCC2,ABCF3,ACADS,ACO1,ACOT7,ACSF3,ACTG2,ACTR2,ACVR1,ACVR1B,ACVR2B,ADA,ADAMTS18,ADCY3,AEN,AGPAT2,AIFM2,AK2,AKR1B1,AKR1B10,AKR7A2,AL713852.1,ALOX12,AMMECR1,AMOT,AMZ1,ANKH,ANXA11,APBA2,APBA3,APC,AQP4,ARHGAP18,ARHGAP29,ARHGAP5,ARSG,ASTN2,ATAD2,ATAD3A,ATF1,ATF2,ATG13,ATG4B,ATM,ATP2B1-AS1,ATP6V0D1,ATPAF2,ATR,AZIN1,B3GALT6,BAP1,BCAR3,BCCIP,BCL10,BCL2L11,BCL6B,BCS1L,BDH1,BICRAL,BIRC6,BOK…	682 (79)	79
procysteine		chemical drug	5-hydroxytryptamine,ADAM17,AGO2,Akt,AKT1,ANXA1,Ap1,ATF6,BAK1,BAX,BCL2,calpain,CASP1,CDX2,CEBPA,CEBPB,CEBPD,Creb,CREB1,CYP19A1,DDIT3,EGFR,EIF4E,EIF4EBP1,ELK1,EP300,ERK,ESR1,estrogen receptor,FOS,FOXC2,GATA3,GATA4,GSK3B,H2AX,IGF1,IKBKB,IL12 (family),IRF3,Jnk,JUN,KAT5,LAMP2,LEP,MAPK1,MAPK14,MAPT,MEF2C,MET,MITF,MKNK1,MMP9,MTOR,MYB,MYC,NCF2,NCF4,Nfat (family),NFAT5,NFATC2,NFE2L2,NFKB1,NFKBIA,NR3C1,P38…	3			-0.812	2.95e-07	0.015	AATF,ABCA1,ABCA8,ABCB6,ABCF3,ACO1,ACOT7,ACSF3,ACTG2,ACTR1B,ACTR2,ACVR1,ACVR1B,ACVR2B,ADCY3,AEN,AGPAT2,AGTR1,AIFM2,AIP,AK2,AKR7A2,ALDH2,ALPK2,AMOT,ANGPT1,APBA2,APBA3,APC,AQP4,ARG2,ARHGAP18,ARHGAP29,ARHGAP5,ARID4A,ARID5A,ARL2,ARL5B,ARSG,ASTN2,ATAD2,ATAD3A,ATF1,ATG13,ATG4B,ATG7,ATP2A3,ATP2B1,ATP6V0A4,ATP6V0D1,ATP6V1E1,ATPAF2,ATRX,AZIN1,B3GALT6,BACH1,BAP1,BCAR3,BCAR4,BCL6B,BDH1,BDP1,BICRAL,BIRC6,BLK,…	734 (111)	110
CCL18		cytokine	ADAM17,Akt,AKT1,ANXA7,Ap1,APP,CaMKII,CAV1,CCL18,CCND1,CD3,CDKN1B,CHUK,CTLA4,CTNNB1,EGFR,ERBB2,ERK1/2,ESR1,FOXO3,FYN,GSK3B,HIPK2,HRAS,IKBKB,INPP5D,JAK2,Jnk,LCK,MAP2,MAP3K1,Mapk,MAPK1,MAPK14,MAPK3,MAPK8,MAPK9,MAPT,Mek,MET,MMP14,MTOR,MYC,NFkB (complex),NFKBIA,NMDA Receptor,NOS2,P38 MAPK,p70 S6k,PAK1,PGR,PI3K (complex),Pkc(s),PLA2G4A,PRKCE,PRKD1,PTK2B,PTPN11,RAC1,RAC2,RAF1,RAS,RHOA,RHOU,ROCK2,SNCA,SR…	3			-1.584	3.01e-07	0.0062	A1BG,AATF,ABCA8,ABCB6,ABCC2,ABCF3,ABHD2,ACADS,ACOT4,ACOT7,ACSF3,ACTG1,ACTR2,ACVR1,ACVR1B,ADA,ADAMTS18,ADCY3,AEN,AGPAT2,AIFM2,AIP,AK2,AKR1B10,ALDH2,ALDOA,AMOT,ANKH,ANKRD13B,APAF1,ARHGAP18,ARHGAP29,ARHGAP5,ARID5A,ARPC3,ARSG,ASNS,ASTN2,ATAD3A,ATG13,ATG4B,ATP2A3,ATP2B1,ATP2B1-AS1,ATP2B2,ATP6V0D1,ATP6V1E1,ATPAF2,ATR,AZIN1,B3GALT6,BAP1,BCAR4,BCL10,BCL6B,BCS1L,BICRAL,BRF2,BRI3,BRMS1L,BTBD8,BYSL,C15orf39…	638 (79)	77
flumatinib		chemical drug	Akt,AKT1,ANXA7,BCR-ABL1,BTK,Cdc42,CDKN1B,CTNNB1,ERK,FANCD2,flumatinib,FOXO3,FYN,GAB2,GLI1,GRB2,GSK3B,Hdac,HRAS,HSP90AB1,IRS1,ITGB1,JAK2,Jnk,JUP,KIT,LCK,LRP1,LYN,MAP2K1/2,MAP3K1,MAP3K7,Mapk,MAPK1,MAPK7,MAPK8,Mek,MITF,MYBL2,NMDA Receptor,P38 MAPK,p70 S6k,PCBP2,Pdgfr,PI3K (complex),PIK3CA,PIK3CG,PIK3R1,Pkc(s),PLA2G4A,PLCG2,PRKCD,PTPN11,PTPN6,RAC1,RAC2,RAF1,RAS,RHOA,Sfk,SHC1,SRC,SRC (family),STAT3,ST…	3			1.814	3.02e-07	0.0002	AACS,ABCA8,ABCB6,ABCC2,ABCG8,ACADS,ACO2,ACOT7,ACSF3,ACVR2B,ADA,ADAMTSL1,ADAP1,ADCY3,AEN,AGMAT,AIFM2,AIP,AKR1B1,ALDH2,ALDOA,AMOT,AMZ2P1,ANKH,ANKRD22,AQP4,ARG2,ARHGAP29,ARHGAP5,ARID5A,ARPC3,ASNS,ASTN2,ATAD2,ATG4B,ATP1B1,ATP2A3,ATP6V1E1,ATPAF2,ATRX,B3GALT6,BAG1,BAMBI,BAP1,BCAR3,BCL2L11,BCL6B,BCS1L,BDP1,BEX1,BICRAL,BLM,BOK,BRCA2,BRF1,BRMS1L,C1orf74,C1QTNF12,C3orf52,CASP8AP2,CAVIN1,CCL24,CCNF,CCNK,CCS…	486 (69)	68
trapidil		chemical drug	ADAM10,Akt,AMPK,Ap1,AR,BAX,BCL2,BCL6,calpain,CCND1,CDC25A,CDKN1B,CEBPB,CHUK,Creb,CREB1,cyclic AMP,DDIT3,DUSP1,E2f,EGFR,EIF4E,EIF4EBP1,ELK1,EPAS1,ERF,ERK,ERK1/2,ESR1,estrogen receptor,FOS,FOXO1,GATA2,GATA4,HIF1A,HRAS,HSF1,Hsp27,IKBKB,Jnk,MAP2K1,MAP2K5,Mapk,MAPK1,MAPK14,MAPK3,MAPK7,MAPK8,MAPK9,MAPT,Mek,MITF,MKNK1,MYB,MYC,MYOD1,NCF2,NCOA3,NFATC1,NFE2L2,NFkB (complex),NFKB1,NPM1,NR3C1,P38 MAPK,Pde,PG…	3			0.493	3.05e-07	0.012	AACS,AATF,ABCA8,ABCB6,ABCC2,ABCF3,ACADS,ACO1,ACOT7,ACSF3,ACTG2,ACTR2,ACVR1,ACVR1B,ACVR2B,ADA,ADAMTS18,ADCY3,AEN,AGPAT2,AK2,AKR1B1,AKR1B10,AKR7A2,AL713852.1,ALPK2,AMMECR1,AMOT,AMZ1,ANKH,ANXA11,APBA2,APBA3,APC,AQP4,ARHGAP18,ARHGAP29,ARHGAP5,ARSG,ASTN2,ATAD2,ATAD3A,ATF1,ATG13,ATG4B,ATM,ATP2B1-AS1,ATP6V0D1,ATPAF2,ATR,AZIN1,B3GALT6,BAP1,BCAR3,BCCIP,BCL10,BCL6B,BCS1L,BDH1,BICRAL,BIRC6,BOK,BRMS1L,BYSL,C…	695 (93)	93
Mapk		group	ADAM10,Akt,AMPK,Ap1,AR,BAX,BCL2,BCL6,calpain,CCND1,CDKN1B,CEBPB,Creb,CREB1,DDIT3,DUSP1,EGFR,EIF4E,EIF4EBP1,ELK1,EPAS1,ERK,ERK1/2,ESR1,estrogen receptor,ETV5,FOS,FOSL2,GATA2,GATA4,HIF1A,HSF1,Hsp27,JUN,MAP2K1,Mapk,MAPK1,MAPK14,MAPK3,MAPK7,MAPK8,MAPK9,MAPT,Mek,MITF,MKNK1,MYB,MYC,NCF1,NCF2,NCOA3,NFE2L2,NFkB (complex),NFKB1,NPM1,NR3C1,P38 MAPK,PGR,PLA2G4A,PLD,PPARG,PTPN11,PTTG1,RAS,RB1,RPS6KB1,RUNX2,R…	2			-0.192	3.12e-07	0.0104	AACS,AATF,ABCB6,ABCC2,ABCF3,ACADS,ACO1,ACOT7,ACSF3,ACTG2,ACTR2,ACVR1,ACVR1B,ACVR2B,ADA,ADAMTS18,ADCY3,AEN,AGPAT2,AIFM2,AK2,AKR1B1,AKR1B10,AKR7A2,AL713852.1,ALOX12,AMMECR1,AMOT,AMZ1,ANKH,ANXA11,APBA2,APBA3,APC,AQP4,ARHGAP18,ARHGAP29,ARHGAP5,ARSG,ASTN2,ATAD2,ATAD3A,ATF1,ATF2,ATG13,ATG4B,ATM,ATP2B1-AS1,ATP6V0D1,ATPAF2,ATR,AZIN1,B3GALT6,BAP1,BCAR3,BCCIP,BCL10,BCL6B,BCS1L,BDH1,BICRAL,BIRC6,BOK,BRMS1L,…	681 (78)	78
PPP2R5A		phosphatase	26s Proteasome,ACLY,AHR,AIFM1,AMPK,Ap1,AP2M1,AR,ARNT,ATM,ATXN1,AURKB,BAK1,BAX,BCL2,calpain,CAMK4,CASP1,CASP2,caspase,CCNE1,Creb,CREB1,CRTC1,DDIT3,EGFR,EIF2AK2,EIF4E,EIF4EBP1,FASN,FOXO1,FURIN,GLI1,GRIN1,GSK3B,HMGCR,IL22,IRF3,IRS1,Jnk,JUN,LATS1,LIPE,MAP2K1,MAP2K5,MAP3K1,MAP3K3,Mapk,MAPK14,MAPK7,MAPK8,MAPK9,MAPT,MDM2,MEF2A,MEF2C,MEF2D,MET,MITF,MMP3,MMP9,NCOA1,NFKB1,NFKBIA,NR1I3,P38 MAPK,p70 S6k,PARP…	3			0.467	3.17e-07	0.0007	ABCA1,ABCA5,ABCB6,ABCG2,ACADS,ACO2,ACOT7,ACSF3,ACTG1,ACVR2B,ADAMTS14,ADARB2,ADSS1,AEN,AGMAT,AGTR1,AK2,AKR1B1,AL713852.1,ALDH2,ALDOA,ALPK2,APAF1,APBA2,ARG2,ARHGAP29,ARHGAP5,ARID5A,ASTN2,ATAD2,ATAD3A,ATF1,ATG4B,ATP1B1,ATP2B1,ATP6V0E1,ATPAF2,ATXN10,BAD,BAP1,BCAR4,BCKDHA,BCL2L11,BCL6B,BIRC6,BLK,BLM,BRF2,BRI3,BRMS1L,C1orf74,C5,C8orf33,CA10,CA5A,CABP7,CARMIL1,CBFB,CCBE1,CCNF,CCNK,CCSAP,CD38,CD5,CD9,CDA…	555 (95)	93
doxorubicin		chemical drug	26s Proteasome,ABCB1,AKT1,ALDH2,ATM,BAK1,BAX,BCL2,BCL2L1,BRCA1,calpain,CASP1,CASP2,caspase,CAT,CDKN1A,CTSB,CYP1B1,doxorubicin,E2F1,E2F3,EGFR,EIF2AK2,EIF4E,ERK1/2,FOXO1,FUS,GSK3B,Hif1,HIF1A,IKBKG,IKK (complex),ING1,IREB2,IRF3,IRF7,Irp,Jnk,JUN,MAPK1,MAPK14,MAPK3,MAPK8,MAPT,MDM2,MMP9,MTOR,MYC,NFE2L2,NFkB (complex),NFKB1,NFKBIA,P38 MAPK,p70 S6k,PI3K (complex),Pkc(s),PLA2G6,POR,RAF1,RELA,ROCK,SMAD2,SM…	2			-0.651	3.2e-07	0.0008	ABCB6,ABCC2,ABCF3,ABCG2,ABHD2,ACADS,ACO2,ACSF3,ACVR1,ADA,ADAMTS18,ADAP1,ADCY3,AEN,AGPAT2,AGTR1,AIP,AK2,AKR7A2,ALPK2,ANKH,APAF1,APBA3,APCDD1L-DT,AQP4,ARHGAP22,ARHGAP5,ASNS,ASTN2,ATAD2,ATAD3A,ATG4B,ATG7,ATM,ATP1B1,ATP2B1,ATP6V0E1,ATP6V1E1,ATPAF2,ATRX,AZIN1,B3GNT3,B4GALT1,BAG1,BAMBI,BAP1,BATF3,BCAR4,BCCIP,BCL2L10,BCL2L11,BCL6B,BCR,BCS1L,BDP1,BICRAL,BIRC6,BLM,BRCA2,BRF1,BRF2,BRI3,BRMS1L,C1QBP,C5,C8or…	604 (74)	74
15-LOX		group	15-LOX,ADAM17,AGO2,AGT,Akt,AKT1,ALOX15,ANXA7,AR,ARF1,ATM,BCL2,BCR-ABL1,Calmodulin,calpain,CCND1,CD3,CDC25A,Cdc42,CDKN1B,CEBPA,CHUK,Creb,CREB1,CTLA4,DCN,EGFR,EGR1,ERBB2,ERK,ERK1/2,ESR1,EZR,FAAH,FAS,FOS,FOXO1,FOXO3,FYN,GATA4,glucocorticoid,GNAS,HBEGF,HIF1A,HIPK2,HOXA10,HRAS,IFNGR1,IKBKB,IL2,IRF8,IRS1,IRS2,ITCH,JAK2,Jnk,KRAS,LCK,LEPR,MAOA,MAP2K1,MAP2K4,MAPK1,MAPK14,MAPK8,MAPT,Mek,MET,mir-21,MMP14,MT…	3			-0.586	3.29e-07	0.0061	AATF,ABCA8,ABCB6,ABCC2,ABCF3,ABCG2,ACADS,ACOT7,ACSF3,ACTG2,ACTR2,ACVR1,ACVR2B,ADAMTS14,ADCY3,AEN,AGPAT2,AGTR1,AIP,AKR1B10,AKR7A2,AL713852.1,ALOX12,AMMECR1,AMOT,AMZ2P1,ANAPC10,APBA2,APBA3,ARG2,ARHGAP18,ARHGAP22,ARHGAP5,ARHGAP8/PRR5-ARHGAP8,ARID2,ARL2,ARL5B,ARL6IP4,ARPC3,ARSG,ASB2,ASTN2,ATAD3A,ATF1,ATG13,ATG4D,ATP2B1-AS1,ATP6V0D1,ATP6V1E1,ATPAF2,ATR,ATXN10,AZIN1,B3GALT6,BACH1,BAP1,BCAR3,BCAR4,BCL10…	746 (125)	124
LAMA2	1.93	other	ABL1,ACLY,AKT1,AKT2,Alpha catenin,AMPK,Ap1,AR,BLOC1S6,BTK,CASP1,CAV1,CD247,CD28,Cdc42,CDK5,CDKN1A,CHUK,CLOCK,CREB1,CREBBP,CTBP1,CTLA4,CTNNB1,DNMT1,ELK1,ERBB2,ERK1/2,ERN1,ESR1,ESR2,ETS2,FANCA,FOXO1,FOXO3,FOXO4,FYN,GAB2,GAPDH,GRIN1,GSK3B,HAND1,Hif1,HIF1A,HMOX1,HRAS,IKBKB,IKK (complex),ILK,IRF3,IRF7,IRS1,ITCH,ITGB3,ITGB4,JAK2,KAT6A,KDR,KLF4,LAMA2,LCK,Map3k7,MAP3K8,MAPK8,MDM2,MED28,MTOR,MTORC1,Nfat (…	3			-0.302	3.29e-07	0.0159	AACS,ABCB6,ABCG8,ABHD5,ACADS,ACO1,ACO2,ACSF3,ACTG2,ACTR2,ACTR8,ACVR1B,ADAP1,ADSS1,AEN,AGFG1,AGPAT2,AIFM2,AIP,AK2,AKR1B10,AKR7A2,AL713852.1,ALPK2,AMZ2P1,ANKH,APBA3,ARHGAP18,ARHGAP22,ARHGAP5,ARID2,ARPC3,ARSG,ASB2,ASH2L,ASNS,ASTN2,ATAD2,ATF1,ATG13,ATG4B,ATP2B1,ATP2B2,ATP6V0D1,ATP6V1E1,ATPAF2,ATR,ATRX,BAD,BAP1,BCAR4,BCKDHA,BCL10,BCL2L10,BCL6B,BCR,BCS1L,BDH1,BDP1,BIRC6,BLM,BLTP2,BRF2,BRI3,BTBD8,BYSL,C…	700 (133)	133
HEXIM1	2.307	transcription regulator	CDK9,ESR1,HEXIM1,TP53	2	Inhibited		-2.195	3.34e-07	0.0001	AATF,ABCA1,ABCB6,ABCC2,ABCG2,ABCG8,ABHD2,ACADS,ACO1,ACSF3,ACTR2,ACVR1B,ADA,AEN,AGTR1,AIFM2,AKR1B1,ALDOA,ANGPT1,APAF1,APC,ARHGAP18,ARHGAP5,ARSG,ASTN2,ATG13,ATG4B,ATG7,ATP1B1,ATP2A3,ATP6V0D1,ATPAF2,BAD,BAG1,BAP1,BCCIP,BCL2L11,BCL6B,BCR,BOK,BRCA2,BYSL,CASP8,CASP8AP2,CCNF,CCNG2,CCNH,CCNK,CCP110,CDC16,CDC27,CDC42,CDC6,CDK1,CDK5,CDKN3,CDT1,CEBPB,CELSR3,CENPA,CENPE,CENPF,CENPK,CENPM,CERS1,CFLAR,CGREF1,C…	349 (4)	4
PAX6		transcription regulator	26s Proteasome,ABL1,ADCY,Akt,AKT1,androgen,Ap1,AR,ATM,BRCA1,CBS/LOC102724560,CCND1,CCNE1,Cdk,CEBPA,CEBPB,Creb,CREB1,CTNNB1,E2F1,EGFR,EGR1,EIF4EBP1,ELK1,EN1,EP300,ERBB2,ERK1/2,ERN1,ESR1,EZR,FOXA2,FOXO1,FOXO3,FOXO4,FYN,GATA2,GSK3B,HIF1A,INS,INSR,JAK2,Jnk,JUN,LIPE,LYN,MAF,Mapk,MAPK1,MAPK14,MAPK3,MAPK7,MAPK8,MAPT,MDM2,MEF2C,Mek,MTOR,MTORC1,MTORC2,MYBL2,MYOD1,NCOA2,NCOA4,NFE2L2,NFkB (complex),NR3C1,NR…	3	Activated		2.685	3.46e-07	0.0042	A1BG,AACS,AATF,ABCA1,ABCA8,ABCB6,ABCC2,ABCG2,ABHD5,ACO1,ACO2,ACOT4,ACSF3,ACTR2,ACVR1B,ADARB2,ADCY3,AEN,AGFG1,AGTR1,AIP,AKR1B1,AKR7A2,AL713852.1,ALPK2,AMOT,AMZ2P1,ANGPT1,ANKRD13B,APAF1,APBA2,APBA3,ARG2,ARHGAP18,ARHGAP22,ARID2,ARID5A,ARSG,ASNS,ASTN2,ATAD3A,ATF1,ATF2,ATG13,ATP1B1,ATP2B1-AS1,ATP6V0A4,ATP6V0E1,ATPAF2,ATR,B3GALT6,B4GALT1,BAG1,BAP1,BCAR4,BCCIP,BCKDHA,BCL2L11,BCL6B,BCR,BCS1L,BDH1,BDP1,BE…	739 (112)	112
AMOT	1.8	other	Akt,AKT1,AMOT,ATM,CD247,CDK1,CDKN1A,CTNNB1,CXCR4,DTX1,DYRK1A,GLI1,IL1A,IRF3,ITCH,Jnk,JUN,JUNB,LATS2,MAP2K4,MAPK8,MTOR,MTORC2,NEDD9,NFE2,NFkB (complex),Notch,NOTCH1,OCLN,P38 MAPK,PTEN,RAF1,RIPK2,SHH,SMAD2,SMAD7,SNAI1,SREBF2,TAFAZZIN,TBK1,TEAD1,TNFRSF1A,TP53,TP63,TP73,TRAF6,TRPV4,TXNIP,WBP2,WWOX,YAP/TAZ,YAP1	3	Activated		2.719	3.51e-07	0.0003	AACS,ABCB6,ACADS,ACO1,ACO2,ACOT7,ACSF3,ACTG1,ACVR1,ACVR1B,ACVR2B,ADA,ADAMTS14,ADAMTS18,ADCY3,AGFG1,AGMAT,AGTR1,AIFM2,AIP,ALOX12,ANKH,ANKRD22,ANXA11,AOAH,APC,ARHGAP29,ARHGAP5,ARID2,ARL2,ASB2,ASTN2,ATAD2,ATG4B,ATG4D,ATP2B1,ATP2B2,ATP6V1E1,ATPAF2,ATR,ATRX,B3GALT6,BACH1,BCAR4,BCL2L11,BCL6B,BCS1L,BDP1,BLM,BRF1,BRI3,C5,CAMSAP3,CASP7,CASP8,CCL24,CCNK,CCSAP,CD38,CD9,CDC16,CDC42,CDC6,CDK10,CDK5,CDK5RAP1,C…	520 (52)	51
PKI-179		chemical drug	Akt,AKT1,AKT2,AMBRA1,AMPK,BCL2L1,EIF4E,EIF4EBP1,EIF4EBP2,ERK1/2,ESR1,FOXO1,HIF1A,HSF1,IRS1,IRS2,JINK1/2,MAPT,MTOR,MTORC1,MYC,NFKB1,NR3C1,OXSR1,PDK1,PDPK1,PI3K (family),PIK3CA,PIK3R1,PKI-179,PRDM1,PRKCA,PRKCD,RAC1,RHOA,RICTOR,RNA polymerase iii,RORC,RPS6KB1,RPS6KB2,RPTOR,SGK1,SIRT1,SMAD3,SQSTM1,STAT1,STAT3,STAT5a/b,TFEB,TP53,ULK1,VHL	3	Inhibited		-3.138	3.54e-07	0.0009	AACS,AATF,ABCB6,ABCF3,ABCG8,ABHD2,ACADS,ACO1,ACO2,ACSF3,ACTR2,ACVR1,ACVR1B,ADAMTS14,ADCY3,AEN,AGPAT2,AGTR1,AIP,AK2,AKR1B1,ALDH2,AMOT,AMZ1,ANKH,ANXA11,APC,APCDD1L-DT,ARHGAP18,ARHGAP22,ARHGAP5,ARID5A,ARSG,ASNS,ASTN2,ATAD2,ATAD3A,ATF2,ATG13,ATG7,ATM,ATP1B1,ATP2B1,ATP6V0A4,ATP6V0D1,ATP6V0E1,ATPAF2,AZIN1,B3GALT6,BAD,BAP1,BCCIP,BCL10,BCL6B,BCS1L,BEX1,BIRC6,BOK,BORA,BYSL,C1QBP,C3orf52,C5,C8orf33,CABLES1…	556 (52)	51
PWT33597		chemical drug	Akt,AKT1,AKT2,AMBRA1,AMPK,BCL2L1,EIF4E,EIF4EBP1,EIF4EBP2,ERK1/2,ESR1,FOXO1,HIF1A,HSF1,IRS1,IRS2,JINK1/2,MAPT,MTOR,MTORC1,MYC,NFKB1,NR3C1,OXSR1,PDK1,PDPK1,PI3K (family),PIK3CA,PIK3R1,PRDM1,PRKCA,PRKCD,PWT33597,RAC1,RHOA,RICTOR,RNA polymerase iii,RORC,RPS6KB1,RPS6KB2,RPTOR,SGK1,SIRT1,SMAD3,SQSTM1,STAT1,STAT3,STAT5a/b,TFEB,TP53,ULK1,VHL	3	Inhibited		-3.138	3.54e-07	0.0009	AACS,AATF,ABCB6,ABCF3,ABCG8,ABHD2,ACADS,ACO1,ACO2,ACSF3,ACTR2,ACVR1,ACVR1B,ADAMTS14,ADCY3,AEN,AGPAT2,AGTR1,AIP,AK2,AKR1B1,ALDH2,AMOT,AMZ1,ANKH,ANXA11,APC,APCDD1L-DT,ARHGAP18,ARHGAP22,ARHGAP5,ARID5A,ARSG,ASNS,ASTN2,ATAD2,ATAD3A,ATF2,ATG13,ATG7,ATM,ATP1B1,ATP2B1,ATP6V0A4,ATP6V0D1,ATP6V0E1,ATPAF2,AZIN1,B3GALT6,BAD,BAP1,BCCIP,BCL10,BCL6B,BCS1L,BEX1,BIRC6,BOK,BORA,BYSL,C1QBP,C3orf52,C5,C8orf33,CABLES1…	556 (52)	51
benznidazole		chemical drug	5-hydroxytryptamine,ADAM17,AGO2,Akt,AKT1,ANXA1,Ap1,ATF6,BAK1,BAX,BCL2,benznidazole,calpain,CASP1,CDX2,CEBPA,CEBPB,CEBPD,Creb,CREB1,CYP19A1,DDIT3,EGFR,EIF4E,EIF4EBP1,ELK1,EP300,ERK,ERK1/2,ESR1,estrogen receptor,FOS,FOXC2,GATA3,GATA4,GSK3B,IGF1,IKBKB,IL12 (family),IRF3,Jnk,JUN,KAT5,LAMP2,LEP,MAPK1,MAPK14,MAPT,MEF2C,MET,MITF,MKNK1,MMP9,MPO,MTOR,MYB,MYC,NCF2,NCF4,Nfat (family),NFAT5,NFATC2,NFE2L2,NFk…	3			-0.474	3.63e-07	0.0188	AATF,ABCA1,ABCA8,ABCB6,ABCF3,ACO1,ACOT7,ACSF3,ACTG2,ACTR1B,ACTR2,ACVR1,ACVR1B,ACVR2B,ADCY3,AEN,AGPAT2,AGTR1,AIFM2,AIP,AK2,AKR7A2,ALDH2,ALPK2,AMOT,ANGPT1,APBA2,APBA3,APC,AQP4,ARG2,ARHGAP18,ARHGAP29,ARHGAP5,ARID4A,ARID5A,ARL2,ARL5B,ARSG,ASTN2,ATAD2,ATAD3A,ATF1,ATG13,ATG4B,ATG7,ATP2A3,ATP2B1,ATP6V0A4,ATP6V0D1,ATP6V1E1,ATPAF2,ATRX,AZIN1,B3GALT6,BACH1,BAP1,BCAR3,BCAR4,BCL6B,BDH1,BDP1,BEX1,BICRAL,BIRC6…	751 (114)	113
CALR		transcription regulator	5-hydroxytryptamine,ABCB1,ADAM10,ADAM17,AKT1,AMPK,Ap1,APP,ATF6,ATG5,BACE1,BCL2L1,BHLHE40,calpain,CALR,CASP1,CASP2,CASP3,CCND1,CDKN2A,CFTR,CSF2,CTNNB1,DDIT3,DDX5,DICER1,DNMT3A,E2F1,EGLN3,EIF2AK2,EIF2AK3,EIF4E,EIF6,ELK1,ERBB2,ESR1,ESRRA,EZH2,FANCD2,FN1,FOS,FOXO1,FOXP3,GATA1,GATA2,GATA3,GATA6,GLI1,GRIN1,GSK3B,HDAC1,HDAC4,HDAC5,HNF1A,HNF1B,HNF4A,HSF1,IFITM1,IKBKB,IL10,IL18,IL6,INSR,IRF3,ITGB1,KCNIP3,…	3			1.714	3.74e-07	0.0046	AACS,AATF,AATK,ABCA1,ABCA8,ABCB6,ABCC2,ABCG2,ABCG8,ACAD9,ACADS,ACIN1,ACO1,ACOT4,ACSF3,ACTR2,ADA,ADAMTS14,ADAMTSL1,ADCY3,AEN,AGFG1,AGMAT,AGTR1,AIFM2,AIP,AKR1B1,ALDH2,ALDOA,AMACR,AMZ1,AMZ2P1,ANKRD22,ANKS4B,ANXA11,AOAH,APAF1,APC,APCDD1L-DT,ARG2,ARHGAP18,ARHGAP29,ARHGAP5,ARID4A,ARID5A,ARPC3,ARSG,ASH2L,ASTN2,ATF2,ATG13,ATG4B,ATG7,ATP2B1-AS1,ATP2B2,ATP6V0A4,ATP6V0D1,ATP6V1E1,ATPAF2,ATXN10,B4GALT1,BACH1…	784 (160)	160
TOM1L1		other	ADAM17,Akt,ANXA1,Ap1,AR,BCL6,C/EBP,calpain,CASP1,CASP2,CCND1,CD247,CD28,CDKN1A,CDKN1B,CEBPA,CEBPB,CEBPD,CHUK,Clathrin,Creb,CREB1,CREM,CTNNB1,DAG1,E2f,EGFR,EGR1,EIF4E,EIF4EBP1,ELK1,ERBB2,ERK,ERK1/2,ERN1,ESR1,estrogen receptor,ETS1,ETS2,EZR,FOS,FOSB,FYN,GATA1,GATA4,Ggtase I,GNAS,GRIN1,GRIN3A,GSK3B,HAS2,HBEGF,Hif1,HIF1A,HRAS,IGF1R,IKBKB,IL10,IRF1,IRF3,IRF4,IRF5,IRF7,ITCH,JAK2,Jnk,JUN,JUND,KRAS,LCK,M…	3			-0.92	3.76e-07	0.0378	A1BG,ABCA1,ABCA8,ABCB6,ABCF3,ABCG8,ACOT4,ACSF3,ACTR2,ACVR1,ACVR1B,ACVR2B,ADAMTS14,ADAMTS18,ADCY3,AEN,AIFM2,AK2,AKR1B10,AKR7A2,AL713852.1,ALDH2,ALOX12,ALPK2,AMOT,AMZ2P1,ANKRD13B,AOAH,APBA2,APBA3,APOO,AQP4,ARHGAP18,ARHGAP29,ARHGAP5,ARL2,ARPC3,ARSG,ASB2,ASB6,ASTN2,ATF1,ATG13,ATG4B,ATG4D,ATP10D,ATP2B1-AS1,ATP2B2,ATP6V0D1,ATP6V0E1,ATPAF2,AZIN1,B3GALT6,BACH1,BAP1,BCAR3,BCAR4,BCL10,BCL2L11,BCS1L,BICRAL,…	798 (165)	164
ADAM12		peptidase	26s Proteasome,ADAM10,ADAM12,ADAM17,Akt,AKT1,Alpha catenin,AMPK,ANXA1,Ap1,AR,ARF1,ATF2,BAX,CASP2,CAV1,CD247,Cdc42,CDKN1A,CEBPB,CHUK,Clathrin,Creb,CREB1,CTNNB1,DAG1,E2f,EGFR,EGR1,EIF4E,ELK1,ERBB2,ERK,ERK1/2,ERN1,ESR1,estrogen receptor,ETS1,EZR,FOS,FOXO1,FOXO3,GABPA,GATA3,GNAQ,GNAS,GRIN3A,HBEGF,HIF1A,HMOX1,HRAS,IGF1R,IKBKB,IKK (complex),IL10,IRF3,IRF4,IRF5,ITCH,ITGB1,ITK,Jnk,KCNIP3,KLF8,KRAS,LCK,MA…	3			-1.038	3.96e-07	0.0225	A1BG,AATF,ABCA1,ABCA8,ABCB6,ABCF3,ABCG8,ACAD9,ACADS,ACOT4,ACOT7,ACSF3,ACTG2,ACTR2,ACVR1,ACVR1B,ACVR2B,ADA,ADAMTS14,ADAMTSL1,ADAP1,ADARB2,AGFG1,AIFM2,AIP,AKR1B10,AKR7A2,AL713852.1,ALDH2,ALDOA,ALPK2,AMOT,AMZ2P1,ANKRD13B,AOAH,APBA2,APBA3,APOO,ARG2,ARHGAP18,ARID2,ARL2,ARPC3,ARSG,ASNS,ASTN2,ATF1,ATG13,ATG4D,ATP2B1,ATP2B2,ATP6V0D1,ATP6V0E1,ATP6V1E1,ATPAF2,ATRX,AZIN1,B3GALT6,BACH1,BAMBI,BCAR3,BCAR4,BCL1…	781 (151)	151
(2S)-2-{[9-(propan-2-yl)-6-({[4-(pyridin-2-yl)phenyl]methyl}amino)-9H-purin-2-yl]amino}butan-1-ol		chemical drug	(2S)-2-{[9-(propan-2-yl)-6-({[4-(pyridin-2-yl)phenyl]methyl}amino)-9H-purin-2-yl]amino}butan-1-ol,ACSS2,Akt,AKT1,APC,APP,AR,ATF4,AURKB,BCL2,BCL2L1,BRCA1,BRD4,CACNA1A,Calcineurin protein(s),CCND1,CDK1,CDK2,CDK4/6,CDK5,CDK6,CDK7,CDK9,CDKN1A,CDKN1B,CDKN1C,CEBPB,CLOCK,CTNNB1,DENR,E2F1,E2F3,ELF4,EP300,ERBB2,ERBB3,ERK1/2,ESR1,estrogen receptor,EZH2,EZR,FOS,FOSL2,FOXM1,FOXO1,FOXP3,GATA4,HMGA1,HSPA5,HTT,…	3			-0.993	4.18e-07	0.0245	A1BG-AS1,AACS,AATF,ABCA8,ABCB6,ABCF3,ACO2,ACSF3,ACTG1,ACTG2,ACTR2,ACVR1B,ADAMTS18,ADAMTSL1,AGMAT,AIP,AK2,AKR1B1,AKR1B10,AL713852.1,ALDH2,AMACR,AMOT,ANXA11,AP1S2,APBA3,ARHGAP18,ARHGAP22,ARHGAP29,ARHGAP5,ARID2,ARID5A,ARL16,ARSG,ASH2L,ASNS,ASTN2,ATAD2,ATAD3A,ATF1,ATG4B,ATP10D,ATP2A3,ATP2B1,ATP2B1-AS1,ATP6V0D1,ATP6V1E1,ATPAF2,ATXN10,AZIN1,B3GALT6,BAMBI,BCAR4,BCCIP,BCKDHA,BCL10,BCL2L10,BCL2L11,BCL6B,B…	686 (113)	111
DS-7423		chemical drug	26s Proteasome,ADAM10,Akt,AKT1,AMBRA1,Ap1,AR,ATF2,BAX,BCL2L1,BTK,CCL2,CCND1,CDKN1A,CEBPB,CHUK,Creb,CREB1,CRKL,CTNNB1,DS-7423,EIF4E,EIF4EBP1,EIF4EBP2,ELK1,ERK,ESR1,FOXO1,GABPA,GATA3,HIF1A,HSF1,IKBKB,IKK (complex),IL10,ILK,IRF3,ITGB1,JAK2,Jnk,JUN,KCNIP3,KRAS,MALT1,MAOA,MAP2K1,MAPK1,MAPK14,MAPK3,MAPK8,MAPKAPK2,MDM2,Mek,MMP14,MTOR,MYC,NCF2,NFE2L2,NFkB (complex),NFKBIA,NOS2,NR3C1,NR4A1,NRAS,OXSR1,p70 …	3			-1.714	4.22e-07	0.0105	AATF,ABCA1,ABCB6,ABCF3,ABCG8,ACAD9,ACSF3,ACTG1,ACTR2,ACVR1,ACVR1B,ACVR2B,ADAMTS14,ADAMTSL1,ADAP1,ADARB2,AEN,AIP,AKR1B1,AKR7A2,AL713852.1,ALDH2,ALPK2,AMOT,AMZ1,AMZ2P1,ANXA11,APBA2,APBA3,APCDD1L-DT,ARHGAP18,ARHGAP5,ARID5A,ARPC3,ARSG,ASNS,ASTN2,ATAD3A,ATF1,ATG13,ATG7,ATM,ATP2B1,ATP2B1-AS1,ATP6V0A4,ATP6V0D1,ATPAF2,ATRX,AZIN1,B3GALT6,BAP1,BCAR3,BCCIP,BCL10,BCL2L11,BCL6B,BCS1L,BDH1,BDP1,BEX1,BICRAL,BIR…	689 (103)	102
COL4A3		other	ACLY,AKT1,AKT2,AMBRA1,AMPK,AR,BCL2L1,BLOC1S6,BTRC,CASP2,Cdc42,CDKN1A,CDKN1B,CHUK,CLOCK,COL4A3,CREB1,CTNNB1,EGFR,EIF4E,ELK1,ERBB2,ESR1,ESR2,ETS2,FANCA,FOXO1,GAPDH,HAND1,HBEGF,Hif1,HIF1A,HSF1,IKBKB,IKK (complex),IRF3,IRF7,IRS1,IRS2,ITGB1,KDR,KLF4,MAP2K4,MAP3K8,MAPK9,MAPT,MDM2,MET,MMP2,MMP9,MTOR,MTORC1,MYC,NFATC2,NFKB2,NFKBIA,NUAK1,OXSR1,PDK1,PDPK1,PI3K (complex),PITX2,PLAU,PLEKHA7,POU5F1,PPARG,PRDM…	3			-0.078	4.22e-07	0.0032	AACS,ABCF3,ABCG8,ABHD5,ACAD9,ACO2,ACOT7,ACTR2,ACTR8,ACVR1B,ADAMTS14,ADAMTSL1,ADAP1,ADSS1,AGFG1,AGTR1,AIP,AK2,AKR1B1,AKR1B10,AL713852.1,ALDH2,ALPK2,AMZ1,ANKH,ANXA11,APCDD1L-DT,ARHGAP18,ARID2,ARID4A,ARID5A,ARPC3,ARSG,ASH2L,ASNS,ATF1,ATF2,ATG13,ATG7,ATM,ATP2B1,ATP2B2,ATP6V0D1,ATP6V0E1,ATP6V1E1,ATRX,AZIN1,BACH1,BAD,BATF3,BCCIP,BCL10,BCL2L10,BCS1L,BDH1,BEX1,BIRC6,BLM,BLTP2,BOK,BORA,BRF2,BYSL,C16orf74,…	650 (112)	112
ITGA2B		transmembrane receptor	ABL1,ACTB,AHR,AKT1,AKT2,BAX,BTK,CCND1,CD247,CDC37,Cdc42,CDH1,COL4A3,Creb,CREB1,CTNNB1,EGFR,FOXO1,GRB2,GSK3B,HNF1A,HNF1B,IKK (complex),IKZF1,IKZF3,INPP5D,IRS1,ITGA2B,ITGB3,LCK,MAP2K1,Mapk,MAPK1,MAPK14,MAPK8,MDM2,MET,MMP2,MTOR,MYD88,NANOG,NCF4,NEDD9,Nfat (family),NLRP3,p70 S6k,PAK2,Pkc(s),PRKCD,PTEN,PTK2,PTPN11,PTPN6,REL,RELA,ROCK,RPS6KB1,STAT3,STAT5a/b,STAT6,SYK,TCF,TCF12,TCF4,TCF7,TCF7L1,TCF7L2,T…	3			-1.903	4.28e-07	0.0036	AATF,AATK,ABCC2,ABCG2,ACAD9,ACO2,ACOT4,ACOT7,ACSF3,ACVR1,ACVR2B,ADA,ADAP1,AEN,AGFG1,AHCYL2,AIFM2,AIP,ALDH2,ALPK2,ANKH,ANKS4B,AOAH,AP1S2,APBA2,APC,ARID2,ARID4A,ARID5A,ASB2,ASTN2,ATAD3A,ATF1,ATG4B,ATP1B1,ATP2A3,ATP2B1,ATP2B1-AS1,ATP2B2,ATP6V1E1,ATPAF2,BACH1,BAP1,BCAR4,BCL10,BCL2L11,BCL6B,BCS1L,BDP1,BEX3,BICRAL,BIRC6,BLM,BOK,BRCA2,BRF1,BRI3,BTBD8,BYSL,C15orf39,C16orf74,C1QTNF12,C3orf52,CA10,CABP7,CA…	559 (76)	75
APIO-EE-07		chemical drug	AHR,Akt,Ap1,APIO-EE-07,ARNT,ATF2,ATF4,carbon monoxide,CDKN1B,CDX2,CHEK1,Creb,CREB1,CREB3,CREB3L4,CREBBP,CTNNB1,CTSB,EGR2,EIF4B,ESR1,FOS,HMOX1,Jnk,JUN,MAOA,MAPK8,MITF,MKNK1,NFKBIA,NR3C1,PPARG,PPARGC1A,RELA,RELB,RPS6KA1,RPS6KA4,RXRA,SMAD2,SMAD3,SRF,STAT5a/b,STK11,TOB1,TP53,TSC2,YAP1	3			0.285	4.28e-07	0.0008	AATF,ABCC2,ABHD2,ABHD5,ACADS,ACO1,ACO2,ACOT7,ACSF3,ACTG2,ACTR2,ACVR1,ACVR1B,ACVR2B,ADA,ADCY3,AEN,AIFM2,ALDH2,ALOX12,ALPK2,AMOT,ANGPT1,ANKH,ANKRD22,APBA2,APBA3,ARG2,ARHGAP18,ARHGAP22,ARHGAP5,ARSG,ASNS,ASTN2,ATAD2,ATF1,ATG13,ATG4B,ATG7,ATM,ATP2A3,ATP2B1,ATP6V0D1,ATP6V0E1,ATPAF2,ATR,ATRX,B3GALT6,BAD,BAG1,BAP1,BCAR4,BCCIP,BCKDHA,BCL6B,BCR,BCS1L,BDH1,BDP1,BEX1,BLK,BLM,BRCA2,BRF1,BRF2,BRI3,BYSL,C16orf7…	603 (47)	44
RMRP		other	26s Proteasome,ABCB1,AKT1,Ap1,APEX1,AR,ATM,BAK1,BAX,BCL2L1,BCR-ABL1,BHLHE40,Calmodulin,CASP1,CASP2,CCND1,CDKN1A,CDKN1B,CDKN2A,CHUK,Creb,DDX5,DNMT3A,E2F1,EGFR,EIF2AK3,EIF4E,EP300,ERK,FAS,FOS,FOXO3,GATA4,GLI1,GRIN1,Hif1,HIF1A,HNF4A,HOXA10,HRAS,IFNGR1,IGF1R,IL6,IRF8,JAK2,LEPR,MAP2K1,MAPK1,MAPK8,MAPK9,MAPT,MDM4,Mek,MET,mir-143,mir-145,mir-21,mir-23,MMP9,MTOR,NANOG,NFKB1,NFKBIA,NOTCH1,NPM1,NR3C1,P38 M…	3			0.557	4.3e-07	0.0015	A1BG,ABCA1,ABCA8,ABCB6,ABCC2,ABCG2,ACADS,ACO1,ACO2,ACOT4,ACOT7,ACSF3,ACTG1,ACTG2,ACVR2B,ADA,ADARB2,AEN,AGMAT,AGTR1,AIFM2,AIP,AKR1B1,AL713852.1,ALDH2,ALDOA,ALPK2,AMZ2P1,ANKRD13B,ANKRD22,AOAH,APAF1,APBA2,ARG2,ARHGAP29,ARHGAP5,ARID5A,ARL6IP4,ASB2,ASTN2,ATG4B,ATG7,ATP2B1,ATP2B1-AS1,ATP6V0E1,ATP6V1E1,ATPAF2,ATR,ATRX,BAD,BAP1,BCAR3,BCCIP,BCKDHA,BCL10,BCL2L11,BCL6B,BDH1,BEX1,BICRAL,BIRC6,BLK,BLM,BOK,BRC…	725 (100)	100
FFAR3		G-protein coupled receptor	26s Proteasome,ABCB1,ADCY,Akt,AKT1,Ap1,APEX1,ATM,BAK1,BAX,BCL2,BCL2L1,BHLHE40,CASP1,CASP2,CCND1,CDKN1A,CDKN2A,CEBPA,CTNNB1,cyclic AMP,DDX5,DNMT3A,E2f,E2F1,EGFR,EIF2AK3,EIF4E,EP300,ERBB2,ERK,FAS,FFAR3,FOXO3,G protein alpha i,GLI1,GNAI3,GRIN1,Hif1,HIF1A,HNF4A,IGF1R,IL6,IRS1,JUN,LYN,MAP2K1,MAPK1,MAPK9,MAPT,MDM4,Mek,mir-143,mir-145,mir-23,MMP9,MTOR,MYC,NANOG,NFKB1,NFKBIA,NOTCH1,NPM1,NR3C1,P38 MAPK,p7…	3			1.003	4.43e-07	0.0022	ABCA1,ABCA8,ABCB6,ABCC2,ABCF3,ABCG2,ACADS,ACO1,ACO2,ACSF3,ACVR1,ADA,ADAMTS18,ADAP1,ADARB2,ADCY3,AEN,AGMAT,AGTR1,AIFM2,AIP,AK2,AKR1B1,ALDH2,ALDOA,ALPK2,AMOT,ANKRD22,APAF1,APC,ARHGAP29,ARHGAP5,ARL2,ARL5B,ASB2,ASTN2,ATG4B,ATG7,ATP2A3,ATP2B1,ATP2B1-AS1,ATP6V0E1,ATP6V1E1,ATPAF2,ATR,ATRX,AZIN1,B3GALT6,B4GALT2,BAD,BAG1,BAP1,BCAR3,BCCIP,BCKDHA,BCL10,BCL2L11,BCL6B,BCR,BDH1,BICRAL,BIRC6,BLK,BLM,BOK,BRCA2,B…	725 (89)	89
mir-101		microRNA	5-hydroxytryptamine,ADAM17,AGO2,Akt,AKT1,ANXA1,Ap1,ATF6,BAK1,BAX,BCL2,calpain,CASP1,CDX2,CEBPA,CEBPB,CEBPD,Creb,CREB1,CYP19A1,DDIT3,EGFR,EIF4E,EIF4EBP1,ELK1,EP300,ERK,ERK1/2,ESR1,estrogen receptor,FOS,FOXC2,GATA3,GATA4,GSK3B,H2AX,IGF1,IKBKB,IL12 (family),IRF3,Jnk,JUN,KAT5,LAMP2,LEP,MAPK1,MAPK14,MAPT,MEF2C,MET,mir-101,MITF,MKNK1,MMP9,MTOR,MYB,MYC,NCF2,NCF4,Nfat (family),NFAT5,NFATC2,NFE2L2,NFkB (c…	3			0.474	4.47e-07	0.0194	AATF,ABCA1,ABCA8,ABCB6,ABCF3,ACO1,ACOT7,ACSF3,ACTG2,ACTR1B,ACTR2,ACVR1,ACVR1B,ACVR2B,ADCY3,AEN,AGPAT2,AGTR1,AIFM2,AIP,AK2,AKR7A2,ALDH2,ALPK2,AMOT,ANGPT1,APBA2,APBA3,APC,AQP4,ARG2,ARHGAP18,ARHGAP29,ARHGAP5,ARID4A,ARID5A,ARL2,ARL5B,ARSG,ASTN2,ATAD2,ATAD3A,ATF1,ATG13,ATG4B,ATG4D,ATG7,ATM,ATP2A3,ATP2B1,ATP6V0A4,ATP6V0D1,ATP6V1E1,ATPAF2,ATRX,AZIN1,B3GALT6,BACH1,BAP1,BCAR3,BCAR4,BCL6B,BDH1,BDP1,BEX1,BI…	753 (112)	112
ELOC		transcription regulator	ACO1,AHR,Akt,AKT1,Ap1,ARNT,AURKA,BAK1,BCL2,BIK,BRCA1,calpain,carbon monoxide,CCND1,CDX2,CTSB,CXCR4,EGR1,ELF3,ELOC,EPAS1,ERBB2,FADD,FGFR1,FOXO3,GLI1,Hif1,HIF1A,IKK (complex),IREB2,JUN,LATS2,LYN,MAPK8,Mek,MYC,MYOG,NF2,NFKBIA,NPM1,NR3C1,PKM,PPARA,PRKAA,PRKCD,PRKCI,PRKN,PTTG1,RAD18,RASSF1,Rb,RELA,RNA polymerase II,RXRA,SKP2,SMAD2,SMAD4,SOX2,SPRY2,STAG2,STAT5a/b,SYK,TERT,TP53,UBB,Ubiquitin,VEGFA,VHL,Y…	3			1.065	4.48e-07	0.0011	ABCC2,ABCF3,ABCG8,ABHD2,ABHD5,ACO1,ACO2,ACSF3,ACTG1,ADA,ADCY3,AEN,AGMAT,AIFM2,AIP,ALOX12,ALPK2,AMMECR1,AMOT,ANKH,ANKRD22,APCDD1L-DT,ARHGAP29,ARHGAP5,ASNS,ASTN2,ATAD2,ATAD3A,ATF2,ATG4B,ATG7,ATP2B1,ATP2B1-AS1,ATP6V1E1,ATPAF2,ATR,ATRX,AZIN1,BAD,BAG1,BAP1,BCAR4,BCCIP,BCL6B,BCR,BCS1L,BDP1,BEX1,BLK,BRCA2,BRF1,BRF2,BRI3,BTBD8,C1QBP,C3orf52,C8orf33,CABLES1,CALM1 (includes others),CASP7,CASP8,CCL24,CCL25,…	551 (69)	67
ERVW-1		other	ERVW-1,RB1,TP53	2			0.184	4.5e-07	0.0001	ABCA1,ABCB6,ABCC2,ABCG2,ACADS,ACO1,ACO2,ACSF3,ADA,AEN,AGTR1,AIFM2,AKR1B1,ALDOA,APAF1,ARHGAP5,ASTN2,ATF2,ATG4B,ATG7,ATP1B1,ATPAF2,BAD,BAP1,BCKDHA,BCL2L11,BCL6B,BOK,BRCA2,CASP7,CASP8,CCNF,CCNG2,CCNK,CDC16,CDC6,CDK1,CDKN3,CDT1,CELSR3,CENPA,CENPE,CENPF,CFLAR,CGREF1,CHD3,CHRNA1,CHST12,CKAP2,CKB,CLPP,CNN3,CNP,COL18A1,COL1A1,COQ3,COQ4,COX11,COX17,COX5A,CRACR2B,CREB3,CS,CSRP1,CSTB,CTSB,DBI,DCK,DCTN2,DDIT…	265 (3)	3
IL17RA		transmembrane receptor	5-hydroxytryptamine,ADAM17,AGO2,AKT1,ANXA1,Ap1,AR,ATF6,ATM,BAK1,BAX,BCR-ABL1,Calmodulin,calpain,CDKN1B,CDX2,CEBPA,CEBPB,CEBPD,CHUK,Creb,CREB1,CTNNB1,DDIT3,EGFR,EIF4E,ELK1,EP300,ERBB2,ESR1,estrogen receptor,EZR,FASN,FOS,FOXC2,GAB2,GATA3,GATA4,HOXA10,HRAS,IFNGR1,IGF1,IKBKB,IL12 (family),IL17RA,INSR,IRF3,IRF8,JAK2,Jnk,JUN,KAT5,LAMP2,LEP,LEPR,MAPK1,MAPK14,MAPT,MEF2C,MET,mir-21,MITF,MKNK1,MMP9,MPO,MTO…	3			-0.696	4.58e-07	0.0135	A1BG,AATF,ABCA1,ABCA8,ABCB6,ABCF3,ACO1,ACOT4,ACOT7,ACSF3,ACTG2,ACTR1B,ACTR2,ACVR1,ACVR1B,ACVR2B,ADAP1,AEN,AGPAT2,AGTR1,AIFM2,AIP,AK2,AKR1B10,AKR7A2,AL713852.1,ALDH2,ALPK2,AMZ2P1,ANGPT1,ANKRD13B,AOAH,APBA2,APBA3,AQP4,ARG2,ARHGAP18,ARHGAP29,ARHGAP5,ARID4A,ARID5A,ARL2,ARL5B,ARL6IP4,ARSG,ASTN2,ATAD2,ATAD3A,ATF1,ATG13,ATG4B,ATG7,ATM,ATP2B1,ATP6V0A4,ATP6V0D1,ATP6V1E1,ATPAF2,ATR,ATRX,AZIN1,BACH1,BAP1,BC…	826 (134)	133
9-(2-hydroxy-3-nonyl)adenine		chemical reagent	5-hydroxytryptamine,9-(2-hydroxy-3-nonyl)adenine,ADAM17,AGO2,Akt,AKT1,ANXA1,Ap1,ATF6,ATM,Calcineurin protein(s),CASP1,CASP2,CASP3,CDK2,CDX2,CEBPA,CEBPB,CEBPD,Creb,CREB1,CYP19A1,DDIT3,DICER1,EGFR,EIF2AK2,EIF4E,EIF4EBP1,ELK1,EP300,ERK1/2,ESR1,estrogen receptor,FOS,FOXC2,GATA3,GATA4,HNF1A,IGF1,IKBKB,IL12 (family),IL18,IRF3,JUN,KAT5,LAMP2,LEP,MAP2K3,MAP2K6,MAP3K1,Mapk,MAPK1,MAPK14,MAPK8,MAPT,MEF2C,Me…	3			0.072	4.65e-07	0.0237	AATF,ABCA1,ABCA8,ABCB6,ABCF3,ACO1,ACOT7,ACSF3,ACTG2,ACTR1B,ACTR2,ACVR1,ACVR1B,ACVR2B,ADAMTS14,ADCY3,AEN,AGFG1,AGPAT2,AIFM2,AIP,AK2,AKR7A2,ALDH2,ALPK2,AMOT,ANGPT1,ANKS4B,APBA2,APBA3,APC,ARG2,ARHGAP18,ARHGAP29,ARHGAP5,ARID2,ARID4A,ARID5A,ARL2,ARL5B,ARSG,ASTN2,ATAD2,ATAD3A,ATF1,ATG13,ATG4B,ATG7,ATP2A3,ATP6V0A4,ATP6V0D1,ATP6V1E1,ATPAF2,ATRX,ATXN10,AZIN1,B3GALT6,BACH1,BAP1,BCAR4,BDH1,BDP1,BICRAL,BIRC6…	762 (126)	125
TNKS		enzyme	Akt,AKT1,AMPK,AR,BLOC1S6,CCNE1,Cdc42,CDKN1A,CDKN1B,CHD1,CHUK,CLOCK,CREB1,CTBP1,DLC1,DNMT1,EIF4E,ERBB2,ERBB3,ERK1/2,ESR1,ESR2,estrogen receptor,ETS2,FANCA,FGF10,FOXO1,FOXO3,FOXO4,HAND1,Hif1,HIF1A,HRAS,IGF1R,IKK (complex),ILK,IRF7,ITGB1,KAT6A,KLF4,lipid,MAP3K8,MAPK1,MAPK8,MAPT,MDM2,Mek,MET,MTOR,MTORC2,NCOA3,NFATC2,NFkB (complex),NFKBIA,NOTCH4,NR3C1,NUAK1,P38 MAPK,p70 S6k,PDK1,PGK1,PI3K (complex),PI…	3			-0.303	4.71e-07	0.0103	AACS,ABCA8,ABCB6,ABHD5,ACO2,ACSF3,ACTR2,ACTR8,ACVR1B,ADA,ADAMTSL1,ADAP1,ADSS1,AEN,AGFG1,AGPAT2,AIFM2,AIP,AK2,AKR1B10,AL713852.1,ALDH2,ALPK2,AMOT,AMZ2P1,ANGPT1,ANKH,ARHGAP18,ARHGAP22,ARHGAP5,ARID2,ARPC3,ARSG,ASH2L,ASNS,ASTN2,ATAD2,ATF1,ATG13,ATG4B,ATP2B1,ATP2B2,ATP6V0D1,ATP6V1E1,ATPAF2,ATR,ATRX,BAD,BAP1,BCAR4,BCKDHA,BCL10,BCL2L10,BCL2L11,BCL6B,BCR,BDH1,BDP1,BEX1,BICRAL,BIRC6,BLM,BLTP2,BOK,BRF2,BRI…	696 (104)	103
CD 437		chemical drug	CD 437	1		biased	-0.566	4.83e-07	0.0001	AK2,AKR1B1,ALDOA,ARL2,ARPC3,CEBPB,CLIC1,E2F1,EEF2,EIF3D,EIF3G,EIF4A2,FTL,HADHA,HMGN2,HNRNPA1,KARS1,KPNA2,MEN1,MOB1A,MTCH2,NOP10,NPM1,PABPC1,PHYH,POLR2G,PSMF1,ROBO4,RPL10,RPL36A,RPL8,RPLP1,RPS2,RPS27,SAP18,SEM1,SET,SH3BGRL3,SNRPF,SNRPG,SSBP1,STOML2,SUMO1,TBL1XR1,TMEM258,TMSB10/TMSB4X,TUBA1B,UBL5,WDR45,YBX1	50 (1)	1
CRLR-RAMP3 (complex)		complex	26s Proteasome,ADAM10,Akt,AKT1,AMPK,ANXA7,Ap1,ARHGEF25,ATF2,ATM,BAX,BRCA1,BTK,CALCRL,CCL2,CCND1,CDKN1A,CEBPB,CHUK,Creb,CREB1,CRKL,CRLR-RAMP3 (complex),CTNNB1,EGFR,EIF2AK2,EIF4E,ELK1,ERK1/2,ESR1,FOXO1,FOXO3,G protein S,GABPA,GATA3,GNAQ,GNAQ/11,GSK3B,Hdac,HIF1A,HMOX1,HRAS,IKBKB,IKK (complex),IL10,ILK,IRF3,ITGB1,JAK2,Jnk,KCNIP3,KRAS,MALT1,MAOA,MAP2K1,MAP2K5,MAP3K1,Mapk,MAPK1,MAPK3,MAPK7,MAPK9,MAPKAP…	3			-0.835	4.83e-07	0.0148	A1BG,AATF,ABCA1,ABCA8,ABCB6,ABCF3,ACAD9,ACADS,ACOT4,ACOT7,ACSF3,ACTG1,ACTG2,ACTR2,ACVR1,ACVR1B,ACVR2B,ADA,ADAMTSL1,ADAP1,ADARB2,AEN,AGPAT2,AIFM2,AIP,AKR1B10,AKR7A2,ALPK2,AMOT,AMZ2P1,ANKRD13B,APBA2,APBA3,ARHGAP18,ARHGAP22,ARHGAP5,ARID5A,ARPC3,ARSG,ASNS,ASTN2,ATAD3A,ATF1,ATG13,ATG4B,ATM,ATP2B1-AS1,ATP6V0D1,ATP6V0E1,ATP6V1E1,ATPAF2,ATRX,AZIN1,B3GALT6,B4GALT1,BAP1,BATF3,BCAR4,BCCIP,BCL2L11,BCL6B,BCS1…	694 (135)	129
CRLR-RAMP2 (complex)		complex	26s Proteasome,ADAM10,Akt,AKT1,AMPK,ANXA7,Ap1,ARHGEF25,ATF2,ATM,BAX,BRCA1,BTK,CALCRL,CCL2,CCND1,CDKN1A,CEBPB,CHUK,Creb,CREB1,CRKL,CRLR-RAMP2 (complex),CTNNB1,EGFR,EIF2AK2,EIF4E,ELK1,ERK1/2,ESR1,FOXO1,FOXO3,G protein S,GABPA,GATA3,GNAQ,GNAQ/11,GSK3B,Hdac,HIF1A,HMOX1,HRAS,IKBKB,IKK (complex),IL10,ILK,IRF3,ITGB1,JAK2,Jnk,KCNIP3,KRAS,MALT1,MAOA,MAP2K1,MAP2K5,MAP3K1,Mapk,MAPK1,MAPK3,MAPK7,MAPK9,MAPKAP…	3			-0.835	4.83e-07	0.0148	A1BG,AATF,ABCA1,ABCA8,ABCB6,ABCF3,ACAD9,ACADS,ACOT4,ACOT7,ACSF3,ACTG1,ACTG2,ACTR2,ACVR1,ACVR1B,ACVR2B,ADA,ADAMTSL1,ADAP1,ADARB2,AEN,AGPAT2,AIFM2,AIP,AKR1B10,AKR7A2,ALPK2,AMOT,AMZ2P1,ANKRD13B,APBA2,APBA3,ARHGAP18,ARHGAP22,ARHGAP5,ARID5A,ARPC3,ARSG,ASNS,ASTN2,ATAD3A,ATF1,ATG13,ATG4B,ATM,ATP2B1-AS1,ATP6V0D1,ATP6V0E1,ATP6V1E1,ATPAF2,ATRX,AZIN1,B3GALT6,B4GALT1,BAP1,BATF3,BCAR4,BCCIP,BCL2L11,BCL6B,BCS1…	694 (134)	129
NCK2	-1.53	kinase	Actin,ADAM10,AKT1,APP,ATF4,calpain,CASP1,CBX7,CDC42,Cdc42,CDH1,CDK6,CDKN1A,CDKN1B,CHUK,CLOCK,Creb,CREB1,CREM,CSF1,CTNNB1,DUSP1,E2f,EGFR,EIF2A,EIF2S1,ELK1,ESR1,estrogen receptor,ETS1,FOS,GRIN1,HRAS,HSF1,HSPB8,IGF1R,IRS1,Jnk,KLF8,LCK,LIN28A,LYN,MAP2K1,MAP3K1,MAP3K3,MAPK1,MAPK14,MAPK3,MAPK8,MAPT,MDM2,MED1,Mek,MET,MKNK1,MRTFA,MTOR,MTORC2,MYD88,NANOG,NCK2,NEDD9,Nfat (family),NFAT5,NFE2L2,NFKB1,NOD2,NR…	3	Activated		2.54	4.85e-07	0.0059	AACS,AATF,AATK,ABCA8,ABCB6,ABCC2,ABHD2,ACOT4,ACSF3,ACTG2,ACTR2,ACVR1B,ACVR2B,ADAMTS18,ADSS1,AEN,AGFG1,AGPAT2,AIFM2,AIP,AKR7A2,ALG12,ALPK2,AMZ1,ANXA11,AOAH,APBA2,APBA3,ARHGAP18,ARID2,ARID4A,ARID5A,ARSG,ASTN2,ATAD3A,ATF1,ATG13,ATG4B,ATM,ATP10D,ATP2A3,ATP2B1,ATP6V0D1,ATP6V1E1,ATPAF2,ATRX,ATXN10,B4GALT1,BAG1,BAP1,BCAR4,BCL2L11,BCL6B,BCR,BDH1,BDP1,BICRAL,BLM,BLTP2,BRI3,BRMS1L,BYSL,C16orf74,C1QTNF12,C1…	596 (105)	104
RNF2		transcription regulator	ESR1,H2AX,H2AZ1,MDM2,RNF2,TP53	2	Activated		2.345	5.02e-07	0.0001	AATF,ABCA1,ABCB6,ABCC2,ABCG2,ABCG8,ABHD2,ACADS,ACO1,ACSF3,ACTR2,ACVR1B,ADA,AEN,AGTR1,AIFM2,AKR1B1,AKR1B10,ALDOA,ANGPT1,APAF1,APC,ARHGAP18,ARHGAP5,ARSG,ASTN2,ATG13,ATG4B,ATG7,ATP1B1,ATP2A3,ATP6V0D1,ATPAF2,BAD,BAG1,BAP1,BCCIP,BCL2L11,BCL6B,BCR,BOK,BRCA2,BYSL,CASP8,CASP8AP2,CCNF,CCNG2,CCNH,CCNK,CCP110,CDC14A,CDC16,CDC27,CDC42,CDK1,CDK5,CDKN3,CDT1,CEBPB,CELSR3,CENPA,CENPE,CENPF,CENPK,CENPM,CERS1,CFLA…	352 (6)	6
HSPBP1		other	26s Proteasome,ADAM10,AGO2,AGT,AIFM1,Akt,AKT1,ANXA7,Ap1,APP,ARID3B,ATF2,ATM,ATXN1,BAX,calpain,CBX7,CCND1,CD24,CD40,Cdc42,CDK5,CDKN1A,Creb,CREB1,CREM,CSF1,CTNNB1,DCN,E2f,EGFR,EGR1,EIF2AK2,ELK1,ERBB2,ERK,ERK1/2,ETS1,FAS,FOS,FOXO1,FOXP3,GNAS,GRB2,GSK3B,HBEGF,HDAC2,HIF1A,HRAS,HSF1,Hsp70,HSPA1A/HSPA1B,HSPA5,HSPBP1,ITCH,JAK2,Jnk,JUN,KLF11,KRAS,LAMP2,LIN28A,LYN,MAP2K1,MAP2K4,Mapk,MAPK14,MAPK3,MAPK8,MAPT…	3			-0.623	5.11e-07	0.0076	A1BG,ABCA8,ABCB6,ABCC2,ABCG2,ACOT4,ACOT7,ACSF3,ACVR2B,ADAMTS14,ADAMTS18,ADARB2,ADCY3,AEN,AGPAT2,AIP,AKR1B1,AKR7A2,ALDH2,ALG12,ALOX12,ALPK2,AMMECR1,AMOT,AMZ1,AMZ2P1,ANAPC10,ANKRD13B,ANXA11,AOAH,APBA2,APBA3,ARHGAP29,ARHGAP5,ARID2,ARPC3,ASB2,ASTN2,ATAD3A,ATF1,ATG4D,ATP10D,ATP13A3,ATP2A3,ATP2B1,ATP2B1-AS1,ATP6V0D1,ATP6V1E1,ATPAF2,ATRX,ATXN10,B3GALT6,B4GALT1,BACH1,BAG1,BAP1,BCAR3,BCAR4,BCKDHA,BCL2L11,…	660 (121)	121
RASGRP2		other	ADAM17,AHR,Ap1,ATM,BAX,BRCA1,calpain,CaMKII,Cdc42,CEBPB,CHUK,COL4A3,CREB1,CTNNB1,EGFR,EIF2AK2,EIF4E,ELK1,ERK,ESR1,FOS,FYN,GRIN1,GSK3B,Hdac,HIF1A,HRAS,IGF1R,IKBKB,IKK (complex),ITGA2B,ITGB1,ITGB2,ITGB3,JAK2,JUN,KRAS,LAMA2,MAP2K5,MAP3K1,MAPK1,MAPK14,MAPK7,MAPK8,MAPK9,MAPT,Mek,MNT,MYC,NEDD9,Nfat (family),NFkB (complex),NFKBIA,NRAS,PI3K (complex),PIK3CG,Pkc(s),PLCE1,PLCG2,PLD,PRKCA,PRKCD,PTGS2,Rap1,R…	3			0.488	5.22e-07	0.0064	AACS,AATF,ABCA8,ABCC2,ABCF3,ABHD2,ACAD9,ACO1,ACSF3,ACTR2,ACVR1,ACVR1B,ACVR2B,ADAMTSL1,ADAP1,AEN,AIFM2,ALDH2,ALOX12,ALPK2,AMZ2P1,ANKH,AOAH,AQP4,ARHGAP18,ARHGAP5,ARID4A,ARSG,ASNS,ASTN2,ATAD3A,ATF1,ATG13,ATG4B,ATP2A3,ATP2B2,ATP6V0D1,ATPAF2,ATR,AZIN1,B4GALT1,BACH1,BAP1,BATF3,BCAR3,BCAR4,BCCIP,BCL6B,BCS1L,BDH1,BICRAL,BIRC6,BLM,BOK,BRF1,BRF2,BRI3,BTBD8,BYSL,C16orf74,C1QBP,C3orf52,C8orf33,CA10,CABLES1,C…	604 (86)	81
Frizzled-LRP		complex	26s Proteasome,ABL1,ADAM10,AKT1,Alpha catenin,AMPK,ANXA1,Ap1,APC,AR,ARF1,ATF2,BAX,CASP2,CAV1,CCND1,CD247,CDKN1A,CEBPB,CHUK,Clathrin,Creb,CREB1,DAG1,Dishevelled,E2f,EGFR,EGR1,EIF4E,EIF4EBP1,ELK1,ERBB2,ESR1,estrogen receptor,ETS1,EZR,FOS,FOXO1,FOXO3,Frizzled,Frizzled-LRP,FZD1,FZD2,FZD3,FZD4,FZD6,FZD9,G protein alpha i,GABPA,GATA3,Ggtase I,GLI1,GLI2,GNAQ,GNAS,GRIN3A,GSK3B,HBEGF,Hdac,HDAC1,HDAC2,HIF1…	3			-0.261	5.38e-07	0.0306	A1BG,AATF,ABCA1,ABCA8,ABCF3,ABCG8,ACAD9,ACOT4,ACOT7,ACTR2,ACVR1,ACVR1B,ACVR2B,ADA,ADAMTS14,ADAMTSL1,ADAP1,ADARB2,AEN,AGMAT,AHCYL2,AIFM2,AIP,AKR1B1,AKR7A2,AL713852.1,ALDH2,ALDOA,ALPK2,AMZ2P1,ANKRD13B,ANKRD22,AOAH,APBA2,APBA3,APOO,ARHGAP18,ARHGAP29,ARL2,ARPC3,ARSG,ASNS,ATG13,ATG4B,ATG4D,ATP2B1,ATP2B1-AS1,ATP2B2,ATP6V0D1,ATP6V0E1,ATP6V1E1,ATRX,AZIN1,BACH1,BAP1,BCAR4,BCL10,BCL2L11,BICRAL,BIRC6,BLK,BL…	717 (164)	150
PPP2R5D	-1.698	phosphatase	Akt,Ap1,APC,APP,AR,ATF2,BAX,CCND1,CDKN1A,CEBPB,CREB1,CTNNB1,DDIT3,DLG4,E2F1,EGR1,EIF6,EPHA4,ERK,FANCD2,FOXM1,Foxo,FOXP3,FYN,GATA4,GFI1,GLI1,GLI3,GSK3B,HDAC4,HIF1A,HNF1B,HSF1,IGF1R,IKBKB,INSR,Jnk,JUN,JUP,KAT5,KLF5,KLF6,LATS1,LEF1,LGALS3,MAP3K3,Mapk,MAPK1,MAPK14,MAPK8,MAPK9,MAPT,MDM2,MEF2A,MEF2C,Mek,MITF,MMP9,MTOR,MUC1,MYOG,NCOA1,Nfat (family),NFE2L2,PDX1,PGR,PI3K (complex),PLD,PPARA,PPP2R5D,PPP3R1…	3	Inhibited		-3.341	5.39e-07	0.015	AATF,ABCA5,ABCB6,ABCC2,ABHD2,ACIN1,ACSF3,ACTG1,ACTG2,ACVR1,ACVR1B,ADA,ADAMTS18,ADARB2,ADSS1,AEN,AGFG1,AGMAT,AIFM2,AL713852.1,ALDH2,ALOX12,ALPK2,AMOT,AMZ1,ANKRD22,ANXA11,APBA3,APC,APCDD1L-DT,AQP4,ARHGAP5,ARID2,ASNS,ASTN2,ATAD3A,ATF1,ATP2B1-AS1,ATP2B2,ATP6V0E1,ATPAF2,B3GALT6,BAG1,BAP1,BCAR3,BCAR4,BCL10,BCL6B,BCS1L,BICRAL,BIRC6,BORA,BRI3,C1orf74,C7orf25,CA10,CA5A,CABP7,CALM1 (includes others),CARMIL…	632 (94)	93
EYA3		phosphatase	Akt,Ap1,ATF2,ATM,CASP1,CDC42,Cdc42,CDH1,E2f,ELK1,ERK,ERK1/2,estrogen receptor,EYA3,H2AX,JAK2,Jnk,JUN,MAP2,MAP2K4,MAP3K1,Mapk,MAPK14,MAPK8,MYC,NF2,Nfat (family),NFATC1,NFkB (complex),P38 MAPK,PAK2,PARP1,PI3K (complex),PLD,PLD1,PPARG,PRKCA,PRKDC,Rac,RAC2,RAF1,RAS,RB1,ROCK2,RPS6KB1,SRF,STAT1,STAT3,STAT5a/b,TP53,trabectedin,WAS,ZAP70	3			-0.976	5.47e-07	0.0002	ABCB6,ABCC2,ABCF3,ABCG2,ACO2,ACOT7,ACSF3,ACTG1,ACTG2,ACVR1,ADA,ADCY3,AEN,AGPAT2,AGTR1,AIFM2,AK2,AKR1B1,AKR1B10,ALDOA,ALOX12,AMOT,ANGPT1,ANKH,APAF1,ARHGAP5,ARPC3,ASNS,ASTN2,ATAD3A,ATF2,ATG4B,ATM,ATPAF2,ATR,ATXN10,AZIN1,B3GALT6,BAD,BAG1,BAMBI,BAP1,BCAR3,BCL2L11,BCL6B,BCR,BDH1,BDP1,BEX1,BLM,BOK,BRF1,BRMS1L,C1QBP,C5,C8orf33,CABLES1,CACNA1C,CALM1 (includes others),CASP7,CCL24,CCM2,CCNG2,CCNK,CD38,CD5,…	463 (53)	51
chondroitin sulfate		chemical - endogenous mammalian	5-hydroxytryptamine,ADAM17,AGO2,AMPK,ANXA1,Ap1,ATF6,BAK1,BAX,BCL2,calpain,CASP1,CDX2,CEBPA,CEBPB,CEBPD,chondroitin sulfate,Creb,CREB1,CTNNB1,CYP19A1,DDIT3,EIF4E,ELK1,ERK,ESR1,estrogen receptor,FOS,FOXC2,GATA3,GATA4,IGF1,IKBKB,IL12 (family),IRF3,JAK2,Jnk,JUN,Kallikrein,KAT5,LAMP2,LEP,Mapk,MAPK8,MAPT,MEF2C,MET,MITF,MKNK1,MMP9,MTOR,MYB,MYC,NCF2,NCF4,Nfat (family),NFAT5,NFATC2,NFE2L2,NFkB (complex),N…	3			-0.262	5.51e-07	0.0194	AACS,AATF,ABCA1,ABCB6,ABCF3,ACSF3,ACTG2,ACTR1B,ACTR2,ACVR1,ACVR1B,ACVR2B,AEN,AGFG1,AGPAT2,AGTR1,AIFM2,AK2,AKR7A2,ALDH2,ALPK2,ANGPT1,APBA2,APBA3,AQP4,ARG2,ARHGAP18,ARHGAP29,ARHGAP5,ARID2,ARID4A,ARID5A,ARL2,ARL5B,ARSG,ASTN2,ATAD2,ATF1,ATG13,ATG4B,ATG7,ATP2A3,ATP2B1,ATP6V0A4,ATP6V0D1,ATPAF2,ATRX,AZIN1,BACH1,BAP1,BCAR3,BCAR4,BCL6B,BCS1L,BDH1,BDP1,BIRC6,BLK,BLM,BRF1,BRF2,BRI3,BTBD8,BYSL,C1orf74,C1QBP,…	713 (106)	106
SMARCB1		transcription regulator	ABCB1,Ap1,BCL2,BCL2L1,BHLHE40,BRCA1,calpain,CASP1,CASP2,CASR,CCND1,Cdc42,Cdk,CDK4/6,CDK6,CDKN1A,CDKN1B,CDKN2A,CEBPA,CEBPB,CHUK,COMMD1,CTNNB1,DDX5,DNM2,DNMT3A,DRD2,E2f,E2F1,EGFR,EIF2AK3,EIF4E,EP300,ERBB2,ERN1,ESR2,FOS,FOXA1,FOXA2,FOXO1,FOXO3,GLI1,GNE,GRIN1,GSK3B,H2AX,Hif1,HRAS,HSF1,HUWE1,IL6,IRF7,JAK2,KRAS,MAP2K1,MAP3K1,MAP3K3,MAPT,MDM2,Mek,mir-143,mir-145,mir-23,MRTFA,NANOG,NFE2L2,NFKBIA,NOTCH1,N…	3			-0.827	5.66e-07	0.0014	AACS,ABCA1,ABCB6,ABCC2,ABCG2,ACADS,ACO1,ACO2,ACSF3,ACTG2,ACTR2,ADA,ADAP1,ADSS1,AEN,AGMAT,AGTR1,AIFM2,AKR1B1,AKR7A2,ALDOA,AMZ1,ANKRD22,ANXA11,AP1S2,APBA3,ARHGAP5,ARID4A,ARL2,ARL5B,ARPC3,ASNS,ASTN2,ATAD2,ATG4B,ATG7,ATM,ATP1B1,ATP2B1-AS1,ATP6V0A4,ATPAF2,ATR,ATRX,ATXN10,BACH1,BAD,BAP1,BCAR4,BCKDHA,BCL6B,BEX3,BIRC6,BLK,BLM,BOK,BRCA2,BRF2,BRI3,C15orf39,C1QTNF12,C7orf25,CA5A,CACNB4,CALM1 (includes other…	645 (113)	109
PKI-402		chemical drug	ADRB,Akt,AKT1,AKT2,AMBRA1,AMPK,ARF1,BCL2L1,BTK,CEBPB,EIF4E,EIF4EBP1,EIF4EBP2,ERK,ESR1,FOXO1,HIF1A,HSF1,IRS1,IRS2,JAK2,JINK1/2,Mapk,MAPK1,MAPK3,MAPK8,MAPT,MTOR,MYC,NFKB1,NR3C1,OXSR1,P38 MAPK,PAK2,PDK1,PDPK1,PI3K (family),PIK3CA,PIK3CG,PKI-402,PRDM1,PRKCA,PRKCD,RAC1,RELA,RHOA,RICTOR,RNA polymerase iii,RORC,RPS6KB1,RPS6KB2,RPTOR,SGK1,SIRT1,SMAD3,SQSTM1,SRC,STAT1,STAT3,STAT5a/b,TFEB,TP53,ULK1,VHL	3	Inhibited		-2.902	5.83e-07	0.002	AACS,AATF,ABCA8,ABCB6,ABCF3,ABHD2,ACADS,ACO1,ACO2,ACSF3,ACTR2,ACVR1,ACVR1B,ADAMTS14,ADCY3,AEN,AGPAT2,AGTR1,AIP,AK2,AKR1B1,ALDH2,ALPK2,AMOT,AMZ1,ANXA11,APC,APCDD1L-DT,ARHGAP18,ARHGAP22,ARHGAP5,ARID5A,ARSG,ASNS,ASTN2,ATAD2,ATAD3A,ATF2,ATG13,ATG7,ATM,ATP2B1,ATP6V0A4,ATP6V0D1,ATP6V0E1,ATPAF2,ATR,AZIN1,B3GALT6,BAD,BAP1,BCAR3,BCCIP,BCL10,BCL2L11,BCL6B,BCS1L,BDP1,BEX1,BICRAL,BIRC6,BORA,BRF1,BRMS1L,BYSL,…	582 (64)	63
TNKS2	1.526	enzyme	Akt,AKT1,AMPK,AR,BLOC1S6,CCNE1,Cdc42,CDKN1A,CDKN1B,CHD1,CHUK,CLOCK,CREB1,CTBP1,DLC1,DNMT1,EIF4E,ERBB2,ERBB3,ERK1/2,ESR1,ESR2,estrogen receptor,ETS2,FANCA,FGF10,FOXO1,FOXO3,FOXO4,HAND1,Hif1,HIF1A,HRAS,IGF1R,IKK (complex),ILK,IRF7,ITGB1,KAT6A,KLF4,Lectin,lipid,MAP3K8,MAPK1,MAPK8,MAPT,MDM2,Mek,MET,MTOR,MTORC2,NCOA3,NFATC2,NFkB (complex),NFKBIA,NOTCH4,NR3C1,NUAK1,P38 MAPK,p70 S6k,PDK1,PGK1,PI3K (comp…	3			-0.189	5.83e-07	0.0116	AACS,ABCA8,ABCB6,ABHD5,ACO2,ACSF3,ACTR2,ACTR8,ACVR1B,ADA,ADAMTSL1,ADAP1,ADSS1,AEN,AGFG1,AGPAT2,AIFM2,AIP,AK2,AKR1B10,AL713852.1,ALDH2,ALPK2,AMOT,AMZ2P1,ANGPT1,ANKH,ARHGAP18,ARHGAP22,ARHGAP5,ARID2,ARPC3,ARSG,ASH2L,ASNS,ASTN2,ATAD2,ATF1,ATG13,ATG4B,ATP2B1,ATP2B2,ATP6V0D1,ATP6V1E1,ATPAF2,ATR,ATRX,BAD,BAP1,BATF3,BCAR4,BCKDHA,BCL10,BCL2L10,BCL2L11,BCL6B,BCR,BDH1,BDP1,BEX1,BICRAL,BIRC6,BLM,BLTP2,BOK,BR…	697 (106)	104
rhein		chemical - endogenous non-mammalian	5-hydroxytryptamine,ABCC2,ADAM17,AGO2,Akt,AKT1,ANXA1,Ap1,ATF6,BAK1,BAX,BCL2,calpain,CASP1,Cdc42,CDKN1B,CDX2,CEBPA,CEBPB,CEBPD,Creb,CREB1,CYP19A1,DDIT3,EGFR,EIF4E,EIF4EBP1,ELK1,EP300,ERK1/2,ESR1,estrogen receptor,FOS,FOXC2,GATA3,GATA4,GSK3B,H2AX,HBEGF,HIF1A,IGF1,IKBKB,IL12 (family),ILK,IRF3,ITGB1,JUN,KAT5,LAMP2,LEP,Mapk,MAPK1,MAPK14,MEF2C,MET,MITF,MKNK1,MMP2,MMP9,MTOR,MYB,MYC,NCF2,NCF4,Nfat (famil…	3			0.219	5.83e-07	0.0226	AATF,ABCA1,ABCA8,ABCB6,ABCF3,ACO1,ACOT7,ACSF3,ACTG2,ACTR1B,ACTR2,ACVR1,ACVR1B,ACVR2B,ADAMTSL1,ADCY3,AEN,AGPAT2,AGTR1,AIFM2,AIP,AK2,AKR7A2,ALDH2,ALPK2,AMOT,ANGPT1,APAF1,APBA2,APBA3,APC,AQP4,ARG2,ARHGAP18,ARHGAP29,ARHGAP5,ARID4A,ARID5A,ARL2,ARL5B,ARSG,ASB2,ASTN2,ATAD2,ATAD3A,ATF1,ATG13,ATG4B,ATG7,ATP2A3,ATP2B1,ATP6V0A4,ATP6V0D1,ATPAF2,ATRX,AZIN1,B3GALT6,BACH1,BAP1,BCAR4,BCL6B,BCS1L,BDH1,BDP1,BEX1,B…	754 (121)	121
5S-GlcNAc		chemical reagent	5S-GlcNAc,Akt,BCL2,CEBPB,Creb,CREB1,CTNNB1,EIF4E,ERK1/2,FGFR1,FLNA,FOSB,GAB2,GATA4,GSK3B,HIF1A,IKBKB,IRS1,MITF,MTORC1,NFkB (complex),NFKBIA,NR4A1,POMC,RELA,RPS6KB1,RPS6KB2,Rsk,RXRA,SMAD3,SRF,STAT1,TP53,TSC2	3			0.357	6.05e-07	0.0002	ABCB6,ABCC2,ABCG2,ABCG8,ACADS,ACO1,ACO2,ACSF3,ACTG1,ACTG2,ACVR2B,ADA,ADCY3,AEN,AGPAT2,AIFM2,AK2,AKR1B1,ALPK2,AMOT,ANGPT1,APAF1,APBA2,APC,AQP4,ARG2,ARHGAP22,ARHGAP5,ASNS,ASTN2,ATAD2,ATF1,ATF2,ATG4B,ATM,ATP2A3,ATPAF2,ATR,ATRX,B3GALT6,B4GALT1,BAD,BAP1,BCCIP,BCL2L11,BCL6B,BCR,BIRC6,BOK,BRF2,C16orf74,C1orf74,CA10,CABP7,CACNA1C,CAVIN1,CBLB,CCBE1,CCL25,CCM2,CCNG2,CCNK,CCNT1,CCP110,CD109,CD5,CD9,CDA,CDC1…	502 (34)	33
U2AF2	1.56	other	Akt,AKT1,Alpha catenin,AMPK,ANXA1,Ap1,ARF1,calpain,CASP2,CCND1,CD247,Cdc42,CDKN1B,CHUK,Clathrin,Creb,CREB1,CTNNB1,DAG1,E2f,EGFR,EGR1,EIF4E,ERBB2,ERK1/2,ESR1,estrogen receptor,ETS1,EZR,FHIT,FOS,Ggtase I,GNAQ,GNAS,GRB2,GRIN3A,GSK3B,HBEGF,HRAS,IGF1R,IKBKB,IKK (complex),IRF4,IRF5,ITGB1,ITK,Jnk,JUN,KIT,KLF8,KRAS,LCK,LYN,MAP3K1,Mapk,MAPK1,MAPK14,MAPK7,MAPK8,MAPK9,MDM2,MKNK1,MMP9,MRTFA,MUC1,MYD88,NANOG,…	3			-0.867	6.08e-07	0.0188	A1BG,AATF,ABCA8,ABCB6,ABCC2,ABCG8,ABHD2,ACOT4,ACOT7,ACSF3,ACTG2,ACTR2,ACVR1B,ACVR2B,ADA,ADAMTS14,ADAMTSL1,ADAP1,ADCY3,AGFG1,AIFM2,AIP,AK2,AKR1B1,AKR1B10,ALDH2,ALDOA,ALOX12,ALPK2,AMOT,AMZ2P1,ANKRD13B,AOAH,APAF1,APBA2,APOO,AQP4,ARHGAP18,ARHGAP22,ARID2,ARID4A,ARL2,ARPC3,ARSG,ASNS,ASTN2,ATF1,ATG13,ATG4B,ATG4D,ATP2B1-AS1,ATP2B2,ATP6V0D1,ATP6V1E1,ATPAF2,B3GALT6,BACH1,BCAR4,BCKDHA,BCL10,BCL6B,BCR,BCS1L,…	703 (124)	123
mir-210		microRNA	26s Proteasome,Akt,AKT1,AR,arginase,C/EBP,DNMT1,E2f,EIF2A,ERK,ERK1/2,ERN1,EZR,FOXO1,GSK3B,Hif1,HIF1A,HSF1,Jnk,MAOA,mir-210,Mitochondrial complex 1,MTOR,MYBL2,NDUFA4L2,NR3C1,PPARGC1A,PRKAA,PRKAA1,PRKAA2,PRKACA,PRKCZ,PRKN,PTBP3,RAF1,Rb,RB1,RBL2,RELA,RPS6KB1,RPTOR,RUNX2,SDHD,SIRT1,SREBF1,STIM1,TP53,TSC1,TSC2,YAP1	3			0.268	6.16e-07	0.0002	AACS,ABCA1,ABCB6,ABCC2,ABCG2,ABHD2,ACADS,ACO1,ACO2,ACSF3,ACTG1,ACVR1B,ADA,ADARB2,ADCY3,AEN,AIFM2,AIP,AKR1B10,AL713852.1,ALDOA,ALPK2,AMOT,AMZ1,ANGPT1,ANKH,ANXA11,APAF1,AQP4,ARG2,ARHGAP5,ASNS,ASTN2,ATAD2,ATF2,ATG4B,ATP1B1,ATP2A3,ATP2B1,ATP6V0A4,ATP6V0E1,ATP6V1E1,ATPAF2,ATR,B3GALT6,BAD,BAP1,BCAR3,BCAR4,BCKDHA,BCL10,BCL6B,BCS1L,BDH1,BLM,BOK,BRCA2,BRI3,BRMS1L,C16orf74,C5,C7orf25,CASP7,CASP8AP2,CAVIN1,…	500 (50)	48
PARD6G		other	ADCY,Akt,AKT1,AKT3,AMPK,Ap1,ATF2,BAX,CaMKII,CASP1,CDC42,Cdc42,CDH1,CDK5,E2f,ECT2,EGFR,ELK1,ERK,ERK1/2,estrogen receptor,FADD,GSK3B,HSF1,IKBKB,IRS1,Jnk,JUN,MAP2K1,MAP2K1/2,MAP2K3,MAP2K4,MAP2K5,MAP3K1,Mapk,MAPK1,MAPK14,MAPK3,MAPK7,MAPK8,MEF2C,Mek,MMP2,MMP9,MTOR,NCL,NF2,Nfat (family),NFkB (complex),NR1H4,P38 MAPK,p70 S6k,PAK1,PAK2,PARD6G,PEA15,PHGDH,PI3K (complex),PKD1,PLD,PLD1,PPARG,PRKCA,PRKCD,PRK…	3	Inhibited		-2.616	6.21e-07	0.0005	AACS,ABCA1,ABCB6,ABCG8,ABHD2,ABHD5,ACAD9,ACO2,ACOT7,ACSF3,ACTG1,ACTG2,ACVR1,ADA,ADAP1,AEN,AGPAT2,AGTR1,AIFM2,AIP,AK2,AKR1B10,ALDH2,ALDOA,ALOX12,ALPK2,AMZ1,ANGPT1,ANXA11,APOO,ARG2,ARHGAP5,ARID5A,ASNS,ASTN2,ATAD2,ATAD3A,ATF2,ATG4B,ATM,ATP1B1,ATP2A3,ATP2B1,ATP6V0E1,ATP6V1E1,ATPAF2,B3GALT6,BAMBI,BAP1,BCAR3,BCL10,BCL2L11,BCL6B,BDH1,BDP1,BEX1,BICRAL,BLK,BOK,BRCA2,BRF1,BRMS1L,C1QTNF12,C3orf52,C5,CACNA1E…	526 (83)	82
IRS2-PI3K		complex	26s Proteasome,ADAM10,ADRB,AKT1,Ap1,AR,ARF1,ATF6,AURKB,CaMKII,CCND1,Cdc42,CDK5,CDKN1A,CEBPB,CHUK,CREB1,CTNNB1,EIF2AK3,EIF4E,EIF4EBP1,ELK1,ERK,ERN1,ESR1,FADD,FOXO1,FOXO3,GABPA,GATA3,GCK,HIF1A,HMGA1,HRAS,HSF1,IKBKB,IKK (complex),IL10,Insulin,IRF3,IRF4,IRS2,IRS2-PI3K,ITGB1,Jnk,JUN,KCNIP3,KRAS,MAOA,MAP2K1,MAP3K1,MAPK1,MAPK8,MAPT,MDM2,MEF2C,Mek,MKNK1,MMP14,MMP9,MTOR,MYC,NCF2,NCL,NFE2L2,NFKB1,NOS2,NR1H…	3			0.912	6.23e-07	0.0262	AATF,ABCA1,ABCA8,ABCF3,ABHD5,ACAD9,ACADS,ACTG1,ACTR2,ACVR1,ACVR1B,ADAMTSL1,ADAP1,ADARB2,AGPAT2,AIFM2,AIP,AKR1B1,AKR7A2,AL713852.1,ALDH2,ALDOA,AMZ1,AMZ2P1,ANXA11,APBA3,APOO,ARHGAP18,ARHGAP22,ARID5A,ARPC3,ARSG,ATF1,ATG13,ATG4B,ATP2B1,ATP2B1-AS1,ATP6V0D1,ATP6V1E1,ATRX,AZIN1,BCAR3,BCL6B,BCS1L,BDH1,BDP1,BICRAL,BIRC6,BLK,BLM,BRF1,BRMS1L,BYSL,C16orf74,C1QBP,C1QTNF12,C3orf52,C8orf33,CA10,CA5A,CABLES1,CAB…	582 (123)	110
SKF-83959		chemical reagent	5-hydroxytryptamine,ADAM17,AGO2,AKT1,ANXA1,Ap1,ATF6,BAK1,BAX,Ca2+,calpain,CAMK2A,CASP1,CDX2,CEBPA,CEBPB,CEBPD,Creb,CREB1,CTNNB1,CYP19A1,DDIT3,EGFR,EIF4E,EIF4EBP1,ELK1,EP300,ERK1/2,ESR1,estrogen receptor,F3,FOS,FOXC2,GATA3,GATA4,GSK3B,IGF1,IKBKB,IL12 (family),IRF3,JUN,KAT5,LAMP2,LEP,MAPK1,MAPK14,MAPT,MEF2C,MET,MITF,MKNK1,MMP9,MTOR,MYB,MYC,NCF2,NCF4,Nfat (family),NFAT5,NFATC2,NFE2L2,NFkB (complex),…	3			-0.185	6.54e-07	0.022	AATF,ABCA1,ABCA8,ABCB6,ABCF3,ABHD5,ACO1,ACOT7,ACSF3,ACTG2,ACTR1B,ACTR2,ACVR1,ACVR1B,ACVR2B,AEN,AGPAT2,AGTR1,AIFM2,AIP,AK2,AKR7A2,ALDH2,ALPK2,ANGPT1,APBA2,APBA3,APC,AQP4,ARG2,ARHGAP18,ARHGAP29,ARHGAP5,ARID4A,ARID5A,ARL2,ARL5B,ARSG,ASTN2,ATAD2,ATAD3A,ATF1,ATG4B,ATG7,ATP2A3,ATP2B1,ATP6V0D1,ATP6V1E1,ATPAF2,ATRX,AZIN1,BACH1,BAP1,BCAR4,BCL6B,BCS1L,BDH1,BDP1,BEX1,BICRAL,BIRC6,BLK,BLM,BRF1,BRF2,BRI3,BTBD…	727 (119)	116
rosuvastatin		chemical drug	Akt,Alpha 1 antitrypsin,APP,BMP2,CD44,CXCL12,CXCL8,cytokine,EIF4E,GRIN1,GSK3B,HGF,HMGCR,IGF1,IKBKB,LATS1,Mapk,MAPK1,MAPK14,MMP2,MMP3,MMP9,MTOR,MYC,NEU1,NFKBIA,NOTCH1,PAK2,PF4,PLA2G7,PLG,PRKDC,prostaglandin E2,RAF1,RAS,RELA,RHOA,rosuvastatin,SP1,STAT1,STAT3,TNF,VEGFA,VEGFC,YAP1	3			-0.096	6.62e-07	0.0009	AAK1,AATK,ABCF3,ABHD2,ABHD5,ACADS,ACO1,ACOT7,ACTG1,ACTR1B,ADA,ADAP1,AK2,AKR1B1,ALOX12,ALPK2,AMOT,ANKRD12,ANXA11,APAF1,APC,AQP4,ARHGAP18,ASB2,ASNS,ATAD2,ATAD3A,ATM,ATP2A3,ATP2B2,ATR,ATRX,AZIN1,B3GALT6,BAD,BAG1,BATF3,BCAR4,BCCIP,BCKDHA,BCL10,BCL6B,BCR,BICRAL,BIRC6,BOK,BRCA2,BRF1,BRF2,BRI3,C1QBP,C1QTNF12,C8orf33,CABLES1,CARMIL1,CASP7,CBLB,CCL25,CCL28,CCNT1,CD5,CDC42EP4,CDK5RAP1,CDKN3,CDT1,CELA1,CENP…	438 (45)	44
ADRA1A		G-protein coupled receptor	26s Proteasome,ADAM10,ADAM17,ADRA1A,AIM2,Ap1,APP,AR,BCL6,Ca2+,calpain,CASP1,CBX7,CDC25A,CDKN1B,CDKN2A,CEBPA,CEBPB,CEBPD,CFTR,CHUK,Creb,CREB1,CREM,CSF1,cyclic AMP,EGF,EGFR,EGR1,EIF4E,EIF4EBP1,ELK1,ERK,ERK1/2,ESR1,ETS2,ETV5,EZR,FGFR1,FOS,FOSB,FOXO1,FOXO3,G protein,G protein alpha,G protein alpha i,G protein beta gamma,GABPA,GATA1,GATA3,GATA4,GNA12,GNAS,GNB1,GNG13,H/K/NRAS,Hif1,HIF1A,HRAS,HSF1,IKBKB…	3			0.11	6.67e-07	0.0141	ABCA8,ABCB6,ABCF3,ABHD5,ACAD9,ACSF3,ACTG2,ACTR2,ACVR1,ACVR1B,ACVR2B,ADARB2,AEN,AKR1B10,AL713852.1,ALDH2,ALG12,AMZ1,AMZ2P1,ANKS4B,ANXA11,AOAH,APBA2,APBA3,ARG2,ARHGAP18,ARHGAP22,ARHGAP29,ARHGAP5,ARID5A,ARPC3,ARSG,ASB2,ASB6,ASTN2,ATAD3A,ATF1,ATG13,ATP10D,ATP2B2,ATP6V0D1,ATPAF2,ATXN10,AZIN1,B4GALT1,BAP1,BCAR3,BCAR4,BCL10,BDP1,BEX1,BIRC6,BLM,BRI3,BYSL,C15orf39,C16orf74,C1orf74,C1QBP,C1QTNF12,C3orf52,C…	743 (152)	146
acyline		biologic drug	5-hydroxytryptamine,Actin,acyline,ADAM17,AGO2,ANXA1,Ap1,ATF6,ATM,BAK1,BAX,BCL2,calpain,CASP1,CASP2,CASP3,CASP9,CDK5,CDX2,CEBPA,CEBPB,CEBPD,CGA,Creb,DDIT3,DICER1,EGFR,EIF2AK2,EIF4E,ELK1,EP300,ERK,ESR1,estrogen receptor,FOS,FOXC2,GATA3,GATA4,IGF1,IKBKB,IL12 (family),IL18,IRF3,IRS1,ITGB1,JAK2,Jnk,JUN,KAT5,LAMP2,LEP,Lh,Mapk,MAPT,MEF2C,MET,MITF,MKNK1,MTOR,MYB,MYC,NCF2,NCF4,Nfat (family),NFAT5,NFATC2,N…	3			-0.565	6.68e-07	0.0198	A1BG,AATF,ABCA1,ABCA8,ABCB6,ABCF3,ACOT4,ACOT7,ACSF3,ACTG2,ACTR1B,ACTR2,ACVR1,ACVR1B,ACVR2B,ADAMTSL1,AEN,AGFG1,AGTR1,AIFM2,AK2,AKR7A2,ALDH2,ALPK2,AMZ2P1,ANGPT1,ANKRD13B,APBA2,APBA3,APC,AQP4,ARG2,ARHGAP18,ARHGAP29,ARID2,ARID4A,ARID5A,ARL2,ARL5B,ARSG,ASTN2,ATAD2,ATAD3A,ATG13,ATG4B,ATG7,ATP2A3,ATP2B1,ATP6V0A4,ATP6V0D1,ATPAF2,ATRX,ATXN10,AZIN1,BACH1,BAP1,BCAR3,BCAR4,BCL6B,BDH1,BDP1,BEX1,BIRC6,BLK,BRF1…	705 (121)	119
BPDE-II		chemical toxicant	5-hydroxytryptamine,ADAM17,AGO2,Akt,AKT1,ANXA1,Ap1,ATF6,BAK1,BAX,BCL2,BPDE-II,calpain,CASP1,CDX2,CEBPA,CEBPB,CEBPD,Creb,CREB1,CYP19A1,DDIT3,EGFR,EIF4E,EIF4EBP1,ELK1,EP300,ERK,ERK1/2,ESR1,estrogen receptor,FOS,FOXC2,GATA3,GATA4,GSK3B,H2AX,IGF1,IKBKB,IL12 (family),IRF3,Jnk,JUN,KAT5,LAMP2,LEP,MAPK1,MAPK14,MAPT,MEF2C,MET,MITF,MKNK1,MMP9,MTOR,MYB,MYC,NCF2,NCF4,Nfat (family),NFAT5,NFATC2,NFE2L2,NFkB (c…	3			0.584	6.71e-07	0.0247	AATF,ABCA1,ABCA8,ABCB6,ABCF3,ACO1,ACOT7,ACSF3,ACTG2,ACTR1B,ACTR2,ACVR1,ACVR1B,ACVR2B,ADCY3,AEN,AGPAT2,AGTR1,AIFM2,AIP,AK2,AKR7A2,ALDH2,ALPK2,AMOT,ANGPT1,APBA2,APBA3,APC,AQP4,ARG2,ARHGAP18,ARHGAP29,ARHGAP5,ARID4A,ARID5A,ARL2,ARL5B,ARSG,ASTN2,ATAD2,ATAD3A,ATF1,ATG13,ATG4B,ATG7,ATP2A3,ATP2B1,ATP6V0A4,ATP6V0D1,ATP6V1E1,ATPAF2,ATRX,AZIN1,B3GALT6,BACH1,BAP1,BCAR3,BCAR4,BCL6B,BDH1,BDP1,BEX1,BICRAL,BIRC6…	750 (112)	112
MCRS1		other	ATM,ATR,CHEK1,CHEK2,H2AX,MCRS1,RB1,TP53	2			0.123	6.82e-07	0.0001	ABCA1,ABCB6,ABCC2,ABCG2,ACADS,ACO1,ACO2,ACSF3,ADA,AEN,AGTR1,AIFM2,AKR1B1,ALDOA,ANGPT1,APAF1,ARHGAP5,ASTN2,ATF2,ATG4B,ATG7,ATM,ATP1B1,ATPAF2,ATR,BAD,BAP1,BCKDHA,BCL2L11,BCL6B,BLM,BOK,BRCA2,CASP7,CASP8,CCNF,CCNG2,CCNK,CDC16,CDC6,CDK1,CDKN3,CDT1,CELSR3,CENPA,CENPE,CENPF,CGREF1,CHD3,CHRNA1,CHST12,CKAP2,CKB,CLPP,CNN3,COL18A1,COL1A1,COQ3,COQ4,COX11,COX17,COX5A,CRACR2B,CREB3,CS,CSRP1,CSTB,CTSB,DBI,DCK,D…	264 (8)	7
miR-23a-3p (and other miRNAs w/seed UCACAUU)		mature microRNA	5-hydroxytryptamine,ADAM17,AGO2,Akt,AKT1,ANXA1,Ap1,ATF6,BAK1,BAX,BCL2,BTRC,calpain,CASP1,CASP2,CDX2,CEBPA,CEBPB,CEBPD,CHUK,Creb,CREB1,CYP19A1,DDIT3,EGFR,EIF4E,ELK1,EP300,ERK1/2,ESR1,estrogen receptor,FOS,FOXC2,GATA3,GATA4,GSK3B,H2AX,IGF1,IKBKB,IL12 (family),IRF3,Jnk,JUN,KAT5,LAMP2,LEP,MAPK1,MAPK14,MAPK8,MAPK9,MAPT,MEF2C,MET,miR-23a-3p (and other miRNAs w/seed UCACAUU),MITF,MKNK1,MMP9,MTOR,MYB,MYC…	3			0.503	6.83e-07	0.0201	AATF,ABCA1,ABCA8,ABCB6,ABCF3,ACAD9,ACO1,ACOT7,ACSF3,ACTG2,ACTR1B,ACTR2,ACVR1,ACVR1B,ACVR2B,ADCY3,AEN,AGPAT2,AGTR1,AIFM2,AIP,AK2,AKR7A2,ALDH2,ALPK2,AMOT,ANGPT1,APBA2,APBA3,APC,AQP4,ARG2,ARHGAP18,ARHGAP29,ARHGAP5,ARID4A,ARID5A,ARL2,ARL5B,ARSG,ASTN2,ATAD2,ATAD3A,ATF1,ATF2,ATG13,ATG4B,ATG7,ATP2A3,ATP2B1,ATP6V0A4,ATP6V0D1,ATP6V1E1,ATPAF2,ATRX,AZIN1,B3GALT6,BACH1,BAP1,BATF3,BCAR4,BCCIP,BCL6B,BDH1,BEX1,…	776 (118)	118
FGF6		growth factor	ADAM10,Akt,AKT1,Ap1,APP,ATF2,ATM,BRCA1,CaMKII,CBX7,CCND1,CDC25A,CDKN1A,CEBPB,CHUK,CITED2,Creb,CREB1,CREM,CSF1,DUSP1,E2f,EGFR,EIF2AK2,EIF4E,EIF4EBP1,ELK1,EP300,ERBB2,ERBB3,ERF,ERK,ERK1/2,ESR1,estrogen receptor,ETS1,FGF2,FGF6,FGFR,FGFR1,FGFR2,FGFR3,FGFR4,FLNA,FOS,FOXO1,GABPA,GATA4,GSK3B,Hdac,HIF1A,HRAS,HSF1,IKBKB,IKK (complex),IRF3,Jnk,JUND,KAT5,KLF4,KRAS,LIN28A,MAP2K1,MAP2K5,MAP3K1,MAPK1,MAPK3,MAP…	3			-0.297	6.9e-07	0.0209	A1BG,AACS,ABCA8,ABCB6,ABCC2,ABCF3,ABHD5,ACO1,ACOT4,ACOT7,ACSF3,ACTG2,ACTR2,ACTR8,ACVR1,ACVR1B,ACVR2B,ADAMTS18,AEN,AGAP3,AIP,AKR7A2,ALG12,AMOT,AMZ1,AMZ2P1,ANKRD13B,ANKRD22,ANXA11,APBA2,APBA3,AQP4,ARG2,ARHGAP18,ARHGAP5,ARID5A,ARPC3,ARSG,ASH2L,ASNS,ASTN2,ATAD3A,ATF1,ATG13,ATG4B,ATMIN,ATP10D,ATP1B1,ATP2B1-AS1,ATP2B2,ATP6V0A4,ATP6V0D1,ATP6V1E1,ATPAF2,ATRX,ATXN10,AZIN1,B3GALT6,BACH1,BAP1,BATF3,BCAR3,BC…	724 (139)	136
PEPCK		group	26s Proteasome,Akt,AKT1,BAK1,EIF2A,ERK,ERK1/2,ERN1,FOXO1,GSK3B,HIF1A,HSF1,IRS2,Jnk,JUN,MTOR,NR3C1,PCK1,PEPCK,PPARGC1A,PRKAA,PRKACA,PRKCZ,PRKN,RAF1,RELA,RPS6KB1,RPTOR,SIRT1,SREBF1,STIM1,TP53,TSC1,TSC2,YAP1	3			-0.047	6.94e-07	0.0002	AACS,ABCA1,ABCB6,ABCC2,ABCG2,ABHD2,ACADS,ACO1,ACSF3,ACTG1,ADA,ADARB2,ADCY3,AEN,AIFM2,AIP,AKR1B10,ALDOA,ALOX12,ALPK2,AMOT,AMZ1,ANGPT1,ANKH,ANXA11,AQP4,ARG2,ARHGAP5,ASNS,ASTN2,ATAD2,ATF2,ATG4B,ATP2A3,ATP2B1,ATP6V0A4,ATP6V0E1,ATP6V1E1,ATPAF2,ATR,B3GALT6,BAD,BAP1,BCAR3,BCAR4,BCL10,BCL6B,BCS1L,BDH1,BLM,BOK,BRCA2,BRI3,BRMS1L,C16orf74,C5,C7orf25,CACNA1C,CAVIN1,CCNG2,CCNK,CCNT1,CCT7,CD9,CDC14A,CDC16,CDC4…	445 (35)	35
EPM2A		phosphatase	26s Proteasome,AMPK,Ap1,APC,APP,AR,ATF2,BAX,CCND1,CD274,CDKN1A,CEBPB,CFTR,Creb,CTNNB1,EGR1,EP300,EPM2A,ERK1/2,FANCD2,FOXM1,FOXO1,FOXO3,FOXP3,GATA4,GFI1,GLI3,GSK3A,GSK3B,HDAC4,HIF1A,HIPK2,HMGCR,HNF1B,HTT,IGF1R,IKBKB,INSR,ITGB1,JAK2,JUN,JUP,KAT5,KLF5,KLF6,LATS1,LEF1,LGALS3,MAP2K1,Mapk,MAPK14,MAPT,MDM2,MEF2D,MMP9,MTOR,MUC1,MYC,NCOA1,NDRG1,NEDD4,Nfat (family),NFE2L2,NFKB1,NFKB2,NFKBIA,NR3C1,p70 S6k,P…	3	Inhibited		-2.578	6.96e-07	0.0112	AACS,AATF,ABCB6,ABCF3,ACIN1,ACO1,ACOT7,ACSF3,ACTG1,ACTG2,ACVR1B,ACVR2B,ADA,ADAMTS18,ADAMTSL1,ADARB2,AEN,AGFG1,AGPAT2,AGTR1,AIFM2,AK2,AKR1B10,AL713852.1,ALDH2,ALOX12,ALPK2,APBA2,APBA3,APC,APCDD1L-DT,AQP4,ARHGAP29,ARHGAP5,ARID2,ARID5A,ASNS,ASTN2,ATG13,ATP1B1,ATP2B1-AS1,ATP2B2,ATPAF2,AZIN1,BAP1,BCAR4,BCCIP,BCL2L11,BCL6B,BCR,BCS1L,BIRC6,BLK,BORA,BRF1,BRF2,BRI3,BRMS1L,C16orf74,C1QBP,C7orf25,C8orf33,CA…	597 (106)	105
tyrphostin AG 18		chemical drug	26s Proteasome,ABL2,ADAM10,ADAM17,AGO2,AGT,Akt,ANXA7,Ap1,APP,AR,ARF1,ATM,BCL6,calpain,CaMKII,CASP1,CBX7,Cdc42,CDKN1B,CEBPA,CEBPB,CEBPD,CHUK,CITED2,Creb,CREB1,CREM,CSF1,CTNNB1,DCN,E2f,EGFR,EGR1,EIF4EBP1,ELK1,EPHA4,EPHA8,EPHB4,ERBB2,ERK,ERK1/2,ESR1,ETS1,ETS2,ETV5,FGFR1,FGFR2,FGFR3,FGFR4,FLT1,FLT3LG,FOS,FOSB,FOXO1,FOXO3,GABPA,GATA1,GATA3,GATA4,GNAS,GSK3B,HAS2,HBEGF,Hif1,HIF1A,HRAS,HSF1,IKBKB,IL10,IN…	3			-0.07	7.02e-07	0.0276	A1BG,ABCA8,ABCB6,ABCF3,ABCG2,ABHD5,ACAD9,ACIN1,ACO1,ACOT4,ACOT7,ACSF3,ACTG2,ACTR2,ACTR8,ACVR1,ACVR1B,ACVR2B,ADAMTS14,ADAMTS18,ADARB2,AEN,AKR1B10,AKR7A2,AL713852.1,ALG12,ALPK2,AMMECR1,AMZ1,AMZ2P1,ANAPC10,ANGPT1,ANKRD13B,ANXA11,AOAH,APBA2,APBA3,ARG2,ARHGAP18,ARHGAP22,ARHGAP29,ARHGAP5,ARID2,ARPC3,ARSG,ASB6,ASH2L,ASTN2,ATAD3A,ATF1,ATG13,ATG4D,ATMIN,ATP10D,ATP1B1,ATP6V0A4,ATP6V0D1,ATPAF2,ATXN10,AZIN1,…	816 (192)	190
miR-149-5p (miRNAs w/seed CUGGCUC)		mature microRNA	ADAM17,Akt,Ap1,APP,AR,ATF2,CaMKII,CAV1,CCND1,CD3,CDKN1B,CHUK,CTLA4,CTNNB1,EGFR,ELK1,ERBB2,ERK,ERK1/2,ESR1,FOXO3,FYN,HIPK2,HRAS,IKBKB,INPP5D,JAK2,Jnk,LCK,MAP2,MAP3K1,Mapk,MAPK1,MAPK14,MAPK8,MAPT,Mek,MET,miR-149-5p (miRNAs w/seed CUGGCUC),MMP14,MTOR,MYC,Nfat (family),NFATC1,NFkB (complex),NFKBIA,NMDA Receptor,NOS2,P38 MAPK,PAK1,PAK2,PGR,PI3K (complex),Pkc(s),PLCG1,PRKCE,PRKD1,PTPN11,Rac,RAC1,RAC2,R…	3			1.419	7.02e-07	0.0072	AATF,ABCA8,ABCF3,ABHD2,ACADS,ACOT7,ACTG1,ACTG2,ACTR2,ACVR1,ACVR1B,ADA,ADAMTS18,ADCY3,AGTR1,AK2,AKR1B1,AKR1B10,AL713852.1,ALDH2,ALDOA,AMOT,ANKH,APAF1,ARG2,ARHGAP18,ARHGAP29,ARID5A,ARPC3,ARSG,ASNS,ATAD3A,ATG13,ATG4B,ATP2A3,ATP2B1,ATP2B1-AS1,ATP2B2,ATP6V0D1,ATR,AZIN1,B3GALT6,BCAR3,BCAR4,BCKDHA,BCL10,BCS1L,BDP1,BICRAL,BOK,BRF1,BRF2,BRI3,BRMS1L,BTBD8,BYSL,C15orf39,C1QBP,C1QTNF12,C8orf33,CABLES1,CALM1 …	644 (80)	79
CMTM7		cytokine	5-hydroxytryptamine,ADAM17,AGO2,Akt,AKT1,ANXA1,Ap1,ATF6,BAK1,BAX,BCL2,calpain,CASP1,CDX2,CEBPA,CEBPB,CEBPD,CMTM7,Creb,CREB1,CYP19A1,DDIT3,EGFR,EIF4E,EIF4EBP1,ELK1,EP300,ERK,ERK1/2,ESR1,estrogen receptor,FOS,FOXC2,GATA3,GATA4,GSK3B,H2AX,IGF1,IKBKB,IL12 (family),IRF3,Jnk,JUN,KAT5,LAMP2,LEP,MAPK1,MAPK14,MAPT,MEF2C,MET,MITF,MKNK1,MMP9,MTOR,MYB,MYC,NCF2,NCF4,Nfat (family),NFAT5,NFATC2,NFE2L2,NFkB (com…	3			0.511	7.12e-07	0.0252	AATF,ABCA1,ABCA8,ABCB6,ABCF3,ACO1,ACOT7,ACSF3,ACTG2,ACTR1B,ACTR2,ACVR1,ACVR1B,ACVR2B,ADCY3,AEN,AGPAT2,AGTR1,AIFM2,AIP,AK2,AKR7A2,ALDH2,ALPK2,AMOT,ANGPT1,APBA2,APBA3,APC,AQP4,ARG2,ARHGAP18,ARHGAP29,ARHGAP5,ARID4A,ARID5A,ARL2,ARL5B,ARSG,ASTN2,ATAD2,ATAD3A,ATF1,ATG13,ATG4B,ATG7,ATP2A3,ATP2B1,ATP6V0A4,ATP6V0D1,ATP6V1E1,ATPAF2,ATRX,AZIN1,B3GALT6,BACH1,BAP1,BCAR3,BCAR4,BCL6B,BDH1,BDP1,BEX1,BICRAL,BIRC6…	750 (112)	112
SRCIN1		other	ADAM17,Akt,Alpha catenin,AMPK,ANXA1,Ap1,AR,ARF1,ATM,BCL6,BRCA1,C/EBP,calpain,CASP1,CASP2,CCND1,CD247,CDKN1A,CDKN1B,CEBPA,CEBPB,CHUK,Clathrin,Creb,CREB1,CREM,CTNNB1,DAG1,EGR1,EIF2AK2,EIF4E,EIF4EBP1,ELK1,ERK,ERK1/2,ESR1,estrogen receptor,ETS1,ETS2,EZR,FGFR1,FGFR2,FGFR3,FGFR4,FLT1,FOS,FOSB,GATA1,GATA4,Ggtase I,GNAS,GRIN3A,GSK3B,HAS2,HBEGF,Hdac,Hif1,HIF1A,HRAS,IKBKB,IL10,INSR,IRF1,IRF4,IRF5,JAK2,Jnk,…	3			0.597	7.25e-07	0.0349	A1BG,ABCA1,ABCA8,ABCB6,ABCF3,ABCG8,ACIN1,ACOT4,ACSF3,ACTG2,ACVR1,ACVR1B,ACVR2B,ADAMTS14,ADAMTS18,AEN,AIFM2,AKR1B10,AKR7A2,AL713852.1,ALDH2,ALOX12,ALPK2,AMOT,AMZ2P1,ANKRD13B,AOAH,APBA2,APBA3,APOO,ARHGAP18,ARHGAP29,ARHGAP5,ARL2,ARSG,ASB2,ASB6,ASTN2,ATF1,ATG13,ATG4B,ATG4D,ATP10D,ATP2B1-AS1,ATP2B2,ATP6V0D1,ATP6V0E1,ATPAF2,AZIN1,B4GALT1,BACH1,BAP1,BCAR3,BCAR4,BCL10,BCL2L11,BCS1L,BIRC6,BLM,BRI3,BRMS1L,…	718 (161)	159
Cyclin A		group	26s Proteasome,ABCB1,Alpha catenin,Ap1,APC,APEX1,APP,BCL2L1,BHLHE40,BRCA1,BTRC,CASP2,CCNA1,CCNA2,CDC25B,CDC25C,CDC7,CDK1,CDK6,CDKN2A,CDX2,CEBPA,CEBPB,CREBBP,CTNNB1,Cyclin A,Cyclin E,DENR,DNMT3A,E2F1,E2F3,EIF2AK2,EIF2AK3,EIF4E,ELF4,ELK1,EP300,ERBB2,ESR1,ESR2,ESRRA,estrogen receptor,EZH2,EZR,FAS,FASN,FOSL2,FOXK2,FOXM1,FOXO1,FOXP3,GAS2L3,GLI1,GNAQ,GNAS,GRIN1,HDAC4,HIF1A,HMGA1,HNF4A,ID3,IGF2,IL6,INSR…	3			0.036	7.25e-07	0.0097	A1BG,A1BG-AS1,AATF,AATK,ABCA8,ABCB6,ABCC2,ABCG2,ABHD2,ACO1,ACO2,ACSF3,ACTR2,ACVR2B,ADA,ADAMTS17,ADAMTS18,ADARB2,AEN,AGFG1,AGTR1,AHCYL2,AIFM2,AKR1B1,AKR1B10,AKR7A2,ALDH2,ALDOA,ALOX12,AMACR,ANKH,ANKRD13B,ANKRD22,ANXA11,AP1S2,APC,ARHGAP18,ARHGAP29,ARHGAP5,ARID2,ARID5A,ARL16,ARL2,ARL5B,ASB2,ASH2L,ASNS,ASTN2,ATAD2,ATF2,ATG13,ATG4B,ATG7,ATP2B2,ATP6V0A4,ATP6V0D1,ATP6V0E1,ATPAF2,ATR,BACH1,BAD,BAHCC1,BAMB…	789 (129)	121
ATP5F1E		transporter	ADCY,ADCY7,Akt,AKT1,AMPK,Ap1,ARHGDIG,ATF2,ATP5F1E,CHUK,CLOCK,Creb,CREB1,cyclic AMP,DOCK8,EGFR,EIF4E,EIF4EBP1,ELAVL1,ELK1,ERK,F3,GSK3B,HDAC6,HMGA1,HSF1,IKBKB,IKK (complex),INSR,IRF3,IRS,IRS1,JAG1,JAK2,Jnk,JUN,LMNB1,MAPK1,MAPK8,Nfat (family),NFkB (complex),NFKBIA,P38 MAPK,PARP1,PGR,PI3K (complex),Pka,PLA2G4A,PLA2G6,PPARA,PRKCA,PRKD1,PRKG1,PTPN1,PTPN11,RAF1,RARA,RB1,RGS2,RIGI,RPS6KB1,SFPQ,SPI1,SRC,S…	3			-0.042	7.31e-07	0.0033	AACS,ABCA8,ABCB6,ABCC2,ABCG2,ABCG8,ABHD2,ACIN1,ACO1,ACOT7,ACSF3,ACVR1,ACVR2B,ADA,ADAMTS18,ADARB2,ADCY3,AGTR1,AIFM2,AIP,AK2,AKR1B1,ALDH2,AMOT,AMZ1,ANXA11,APBA2,ARHGAP22,ARHGAP29,ARHGAP5,ARL2,ASTN2,ATAD2,ATAD3A,ATF1,ATG13,ATG4B,ATP2A3,ATP2B1,ATP6V0A4,ATP6V0E1,ATP6V1E1,ATPAF2,ATXN10,B3GALT6,BAMBI,BCAR3,BCCIP,BCKDHA,BCL10,BDP1,BICRAL,BIRC6,BLK,BLTP2,BRF1,BRF2,BRMS1L,C5,CA10,CABP7,CALM1 (includes othe…	559 (73)	72
P2RX4	-2.367	ion channel	5-hydroxytryptamine,ADAM17,AGO2,Akt,AKT1,ANXA1,Ap1,ATF6,BAK1,BAX,BCL2,calpain,CASP1,CDX2,CEBPA,CEBPB,CEBPD,Creb,CREB1,CYP19A1,DDIT3,EGFR,EIF4E,EIF4EBP1,ELK1,EP300,ERK,ERK1/2,ESR1,estrogen receptor,FOS,FOXC2,GATA3,GATA4,GSK3B,H2AX,IGF1,IKBKB,IL12 (family),IRF3,Jnk,JUN,KAT5,LAMP2,LEP,MAPK1,MAPK14,MAPT,MEF2C,MET,MITF,MKNK1,MMP9,MTOR,MYB,MYC,NCF2,NCF4,Nfat (family),NFAT5,NFATC2,NFE2L2,NFkB (complex),…	3			0.584	7.32e-07	0.0242	AATF,ABCA1,ABCA8,ABCB6,ABCF3,ACO1,ACOT7,ACSF3,ACTG2,ACTR1B,ACTR2,ACVR1,ACVR1B,ACVR2B,ADCY3,AEN,AGPAT2,AGTR1,AIFM2,AIP,AK2,AKR7A2,ALDH2,ALPK2,AMOT,ANGPT1,APBA2,APBA3,APC,AQP4,ARG2,ARHGAP18,ARHGAP29,ARHGAP5,ARID4A,ARID5A,ARL2,ARL5B,ARSG,ASTN2,ATAD2,ATAD3A,ATF1,ATG13,ATG4B,ATG7,ATP2A3,ATP2B1,ATP6V0A4,ATP6V0D1,ATP6V1E1,ATPAF2,ATRX,AZIN1,B3GALT6,BACH1,BAP1,BCAR3,BCAR4,BCL6B,BDH1,BDP1,BEX1,BICRAL,BIRC6…	750 (112)	112
pyrogallol		chemical toxicant	5-hydroxytryptamine,ADAM17,AGO2,Akt,AKT1,ANXA1,Ap1,ATF6,BAK1,BAX,BCL2,calpain,CASP1,CDX2,CEBPA,CEBPB,CEBPD,Creb,CREB1,CYP19A1,DDIT3,EGFR,EIF4E,EIF4EBP1,ELK1,EP300,ERK,ERK1/2,ESR1,estrogen receptor,FOS,FOXC2,GATA3,GATA4,GSK3B,H2AX,IGF1,IKBKB,IL12 (family),IRF3,Jnk,JUN,KAT5,LAMP2,LEP,MAPK1,MAPK14,MAPT,MEF2C,MET,MITF,MKNK1,MMP9,MTOR,MYB,MYC,NCF2,NCF4,Nfat (family),NFAT5,NFATC2,NFE2L2,NFkB (complex),…	3			0.584	7.32e-07	0.0256	AATF,ABCA1,ABCA8,ABCB6,ABCF3,ACO1,ACOT7,ACSF3,ACTG2,ACTR1B,ACTR2,ACVR1,ACVR1B,ACVR2B,ADCY3,AEN,AGPAT2,AGTR1,AIFM2,AIP,AK2,AKR7A2,ALDH2,ALPK2,AMOT,ANGPT1,APBA2,APBA3,APC,AQP4,ARG2,ARHGAP18,ARHGAP29,ARHGAP5,ARID4A,ARID5A,ARL2,ARL5B,ARSG,ASTN2,ATAD2,ATAD3A,ATF1,ATG13,ATG4B,ATG7,ATP2A3,ATP2B1,ATP6V0A4,ATP6V0D1,ATP6V1E1,ATPAF2,ATRX,AZIN1,B3GALT6,BACH1,BAP1,BCAR3,BCAR4,BCL6B,BDH1,BDP1,BEX1,BICRAL,BIRC6…	750 (112)	112
DCTN1		other	5-hydroxytryptamine,ADAM17,AGO2,Akt,AKT1,ANXA1,Ap1,ATF6,BAK1,BAX,BCL2,calpain,CASP1,CDX2,CEBPA,CEBPB,CEBPD,Creb,CREB1,CYP19A1,DCTN1,DDIT3,EGFR,EIF4E,EIF4EBP1,ELK1,EP300,ERK1/2,ESR1,estrogen receptor,FOS,FOXC2,GATA3,GATA4,GSK3B,H2AX,HNF1A,IGF1,IKBKB,IL12 (family),IRF3,JUN,KAT5,LAMP2,LEP,MAP2K3,MAP2K6,Mapk,MAPK1,MAPK14,MAPK8,MAPT,MEF2C,Mek,MET,MITF,MKNK1,MMP9,MTOR,MYB,MYC,MYOD1,NCF2,NCF4,Nfat (fami…	3			-0.145	7.38e-07	0.0284	AATF,ABCA1,ABCA8,ABCB6,ABCF3,ACO1,ACOT7,ACSF3,ACTG2,ACTR1B,ACTR2,ACVR1,ACVR1B,ACVR2B,ADAMTS14,ADCY3,AEN,AGPAT2,AIFM2,AIP,AK2,AKR7A2,ALDH2,ALPK2,AMOT,ANGPT1,ANKS4B,APBA2,APBA3,APC,AQP4,ARG2,ARHGAP18,ARHGAP29,ARHGAP5,ARID4A,ARID5A,ARL2,ARL5B,ARSG,ASTN2,ATAD2,ATAD3A,ATF1,ATG13,ATG4B,ATG7,ATP2A3,ATP6V0A4,ATP6V0D1,ATP6V1E1,ATPAF2,ATRX,AZIN1,B3GALT6,BACH1,BAP1,BCAR4,BDH1,BDP1,BEX1,BICRAL,BIRC6,BLK,BLM,…	760 (120)	119
AGR2		other	26s Proteasome,ABCB1,AGR2,Akt,APEX1,BAK1,BAX,BCL2,BCL2L1,BHLHE40,CASP1,CASP2,CCND1,CDKN1A,CDKN2A,CEBPA,DDX5,DNMT3A,E2f,E2F1,EIF2AK3,EIF4E,EP300,ERBB2,ERK1/2,FAS,FOXO3,GLI1,GRIN1,H2AX,Hif1,HIF1A,HNF4A,IGF1R,IL6,IRF3,IRS1,JUN,MAP2K1,MAPK8,MAPK9,MAPT,MDM4,Mek,mir-143,mir-145,mir-23,MTOR,MYC,NANOG,NFkB (complex),NFKB1,NFKBIA,NOTCH1,NPM1,NR3C1,P38 MAPK,p70 S6k,PCK1,PGR,PI3K (complex),PPARG,PRKAA1,PRKC…	3			-1.156	7.48e-07	0.0021	ABCA1,ABCB6,ABCC2,ABCF3,ABCG2,ABCG8,ACADS,ACO1,ACO2,ACSF3,ACTG1,ACVR1,ADA,ADAMTS18,ADAP1,ADARB2,ADCY3,AEN,AGMAT,AGTR1,AIFM2,AK2,AKR1B1,ALDH2,ALDOA,ALPK2,AMOT,ANKRD22,APAF1,ARHGAP29,ARHGAP5,ARL2,ARL5B,ASB2,ASTN2,ATAD2,ATAD3A,ATG4B,ATG7,ATP2A3,ATP2B1,ATP2B1-AS1,ATP6V0E1,ATPAF2,ATR,ATRX,AZIN1,B3GALT6,BACH1,BAD,BAG1,BAP1,BCAR4,BCCIP,BCKDHA,BCL10,BCL2L11,BCL6B,BCR,BDH1,BIRC6,BLK,BOK,BRCA2,BRF2,BRI3,C1…	719 (82)	81
AZD4547		chemical drug	ABL1,Akt,AR,ATM,AZD4547,BAX,CEBPA,CHUK,Creb,CREBBP,E2F1,EGFR,EIF2AK2,EIF4E,ERBB2,ERBB3,ERK,ERK1/2,estrogen receptor,EZR,FGF2,FGFR,FGFR1,FGFR2,FGFR3,FGFR4,FOS,FRS2,GATA4,GSK3B,Histone h3,IRF3,JAK2,Jnk,JUN,JUND,KMT2A,Mapk,MAPK1,MAPK3,Mek,MET,mir-198,mir-21,MMP2,MMP9,MYBL2,MYC,MYOD1,NFE2L2,NFKBIA,NGEF,NLRP3,NR3C1,NRAS,P38 MAPK,PDX1,PI3K (complex),Pkc(s),PLC gamma,PLCG2,PPARG,PRKCD,PRKD1,PTPN11,RAF1,…	3			1.59	7.5e-07	0.002	A1BG,ABCA8,ABCB6,ABCF3,ABCG2,ABHD2,ACO2,ACOT4,ACOT7,ACSF3,ACTG2,ACVR1,ACVR2B,ADA,ADAMTS18,ADCY3,AGAP3,AGPAT2,AIFM2,AKR7A2,AL713852.1,ALDH2,AMOT,AMZ2P1,ANKRD13B,ANKRD22,AOAH,APAF1,APBA2,APBA3,ARG2,ARHGAP5,ARID5A,ARSG,ASNS,ASTN2,ATAD2,ATAD3A,ATF1,ATG4B,ATG7,ATM,ATPAF2,AZIN1,B3GALT6,BAD,BAG1,BAHCC1,BAP1,BCAR3,BCAR4,BCCIP,BCKDHA,BCL2L11,BCL6B,BCR,BDH1,BEX1,BICRAL,BIRC6,BRF1,BRF2,BRI3,C1QBP,C3orf52,C5…	665 (86)	82
RB1CC1		other	26s Proteasome,ABCB1,AHR,AMBRA1,ANXA7,Ap1,AR,ARNT,ATG16L1,ATM,BAK1,BAX,BCL2,BCL2L1,BHLHE40,CASP2,CCND1,Cdc42,CDKN1A,CDKN2A,CDX2,CEBPA,CREB1,DDX5,DNMT3A,E2f,E2F1,EGFR,EIF2AK3,EIF4E,EP300,ERBB2,ERK1/2,FAS,FOXO3,GLI1,GRIN1,Hif1,HIF1A,HNF4A,IKK (complex),IL6,JAK2,LCK,MAPK1,MAPK14,MAPK9,MAPT,MDM2,MDM4,Mek,MET,mir-143,mir-145,mir-23,MTOR,MYC,MYD88,NANOG,NEDD9,NFkB (complex),NFKB1,NOTCH1,NPM1,PAK2,PCK1,…	3			0.874	7.56e-07	0.004	A1BG,ABCA1,ABCA8,ABCB6,ABCC2,ABCF3,ABCG2,ABCG8,ACADS,ACO1,ACOT4,ACSF3,ACTG1,ACVR1,ADA,ADAMTS14,ADAMTS18,ADAP1,ADARB2,AEN,AGFG1,AGMAT,AGTR1,AIFM2,AKR1B1,AL713852.1,ALDOA,ALPK2,AMZ2P1,ANKRD13B,AOAH,APAF1,ARHGAP29,ARHGAP5,ARID2,ARID5A,ARL2,ARL5B,ASB2,ASTN2,ATAD3A,ATF1,ATG4B,ATG7,ATP2B1,ATP2B1-AS1,ATP2B2,ATP6V0E1,ATPAF2,ATRX,AZIN1,BAD,BAG1,BAP1,BCAR4,BCKDHA,BCL2L11,BCL6B,BCR,BDH1,BEX1,BICRAL,BIRC6,BL…	754 (96)	94
FBXO31	-2.701	enzyme	5-hydroxytryptamine,ADAM17,AGO2,Akt,AKT1,ANXA1,Ap1,ATF6,BAK1,BAX,BCL2,calpain,CASP1,CDT1,CDX2,CEBPA,CEBPB,CEBPD,Creb,CREB1,CYP19A1,DDIT3,EGFR,EIF4E,EIF4EBP1,ELK1,EP300,ERK1/2,ESR1,estrogen receptor,FBXO31,FOS,FOXC2,GATA3,GATA4,GSK3B,H2AX,IGF1,IKBKB,IL12 (family),IRF3,JUN,KAT5,LAMP2,LEP,MAP2K6,Mapk,MAPK1,MAPK14,MAPK8,MAPT,MEF2C,MET,MITF,MKNK1,MMP9,MTOR,MYB,MYC,MYOD1,NCF2,NCF4,Nfat (family),NFAT5,N…	3			-0.401	7.56e-07	0.0296	AATF,ABCA1,ABCA8,ABCB6,ABCF3,ACO1,ACOT7,ACSF3,ACTG2,ACTR1B,ACTR2,ACVR1,ACVR1B,ACVR2B,ADAMTS14,ADCY3,AEN,AGPAT2,AIFM2,AIP,AK2,AKR7A2,ALDH2,ALPK2,AMOT,ANGPT1,APBA2,APBA3,APC,AQP4,ARG2,ARHGAP18,ARHGAP29,ARHGAP5,ARID4A,ARID5A,ARL2,ARL5B,ARSG,ASTN2,ATAD2,ATAD3A,ATF1,ATG13,ATG4B,ATG7,ATP2A3,ATP6V0A4,ATP6V0D1,ATP6V1E1,ATPAF2,ATRX,AZIN1,B3GALT6,BACH1,BAP1,BCAR4,BCL6B,BDH1,BDP1,BEX1,BICRAL,BIRC6,BLK,BLM,B…	753 (118)	117
LAMTOR5		other	AHR,Akt,AKT1,Alpha catenin,ANXA1,Ap1,AR,ARF1,ATF4,ATM,BAK1,BAX,BRCA1,calpain,CASP1,CASP2,CASP4,CASP9,caspase,CCND1,CD247,CDK4/6,CDKN1A,CDKN1B,CDKN2A,CEBPA,CHUK,Creb,CREB1,CSF2,CXCL8,cytokine,DAG1,DKK1,E2f,EGFR,EIF2AK2,EIF2AK4,EIF4E,ERBB2,ESR1,estrogen receptor,ETS1,EZR,F2,FOS,GATA4,GCK,Ggtase I,GLI1,GNAQ,GNAS,GRIN3A,HBEGF,HIF1A,HNF4A,HRAS,ICAM1,IGF1R,IKBKB,IKK (complex),IL1B,IL33,IL6,IRF3,IRF4,IR…	3			0	7.61e-07	0.0183	A1BG,AATF,ABCA1,ABCA8,ABCB6,ABCF3,ABCG8,ACAD9,ACOT4,ACOT7,ACSF3,ACTG2,ACTR2,ACVR1,ACVR1B,ACVR2B,ADAMTS14,ADAMTS18,ADAMTSL1,ADAP1,ADCY3,AGFG1,AGMAT,AIFM2,AIP,AK2,AL713852.1,ALDH2,ALDOA,AMOT,AMZ2P1,ANGPT1,ANKRD13B,ANKRD22,APBA2,APBA3,APOO,AQP4,ARG2,ARHGAP18,ARHGAP29,ARHGAP5,ARID2,ARID4A,ARL5B,ARPC3,ARSG,ASTN2,ATAD3A,ATF2,ATG13,ATG4B,ATG4D,ATP2B1,ATP2B1-AS1,ATP2B2,ATP6V0D1,ATP6V1E1,ATPAF2,ATRX,ATXN1…	854 (142)	140
glycocholic acid		chemical - endogenous mammalian	ABCB1,ABCB4,ABL1,Akt,AKT1,ATM,BAX,CTNNB1,E2f,ERK1/2,FOXO3,glycocholic acid,GSK3B,HIF1A,IRF3,Jnk,JUN,MAP2K4,MDM2,MTOR,MTORC1,MTORC2,MYOD1,NFkB (complex),RAF1,RB1,RELA,SHH,SMAD2,SMAD3,STAT3,TBK1,TEAD1,TERT,TP53,TP73,YAP1	3			-1.89	7.73e-07	0.0001	ABCA1,ABCB6,ABCC2,ACADS,ACO1,ACO2,ACOT7,ACSF3,ACTG1,ADA,ADCY3,AEN,AGPAT2,AIFM2,AIP,AKR1B10,ALDOA,ALOX12,ALPK2,AMOT,ANGPT1,ANKH,APC,AQP4,ARHGAP22,ARHGAP5,ARL2,ASNS,ASTN2,ATAD2,ATF2,ATG7,ATM,ATP1B1,ATP2B1,ATP6V1E1,ATPAF2,ATR,B3GALT6,B4GALT1,BACH1,BAD,BAMBI,BAP1,BCAR4,BCKDHA,BCL2L11,BCL6B,BCS1L,BLM,BOK,BRI3,BRMS1L,C5,CACNA1C,CAMSAP3,CASP7,CASP8,CAVIN1,CCL24,CCNF,CCNG2,CCNK,CCNT1,CD38,CD9,CDC14A,CDC1…	494 (37)	37
2,3-bis(4-hydroxyphenyl)-propionitrile		chemical reagent	2,3-bis(4-hydroxyphenyl)-propionitrile,AHR,Akt,AKT1,Ap1,ARNT,ATM,BAX,BCL2,Calcineurin protein(s),calpain,carbon monoxide,CASP2,CASP3,CDKN2A,CDX2,CEBPB,CREB1,CTSB,DICER1,EGFR,EIF2AK2,ESR1,ESR2,FASN,GATA1,HDAC2,HDAC4,HDAC5,Hif1,HIF1A,HSF1,HSPB6,IL18,JAK2,MAP3K1,MAPK1,MAPK8,MTOR,NCOA3,NFkB (complex),NFKBIA,NR3C1,P38 MAPK,PARP1,Pka,PLA2G6,PPARA,PPARG,PRKAA,PRKAA1,PRKCD,PTEN,RELA,RELB,RHOA,ROCK1,RUNX2…	3	Inhibited		-2.13	7.77e-07	0.0019	AATF,ABCA8,ABCB6,ABCC2,ABHD2,ACADS,ACO1,ACO2,ACOT7,ACSF3,ACTG1,ACTR2,ACVR1B,ADCY3,AEN,AGFG1,AIFM2,AIP,AK2,ALPK2,AMOT,AMZ1,ANKH,ANKRD22,ANXA11,APC,ARHGAP18,ARHGAP5,ARID2,ARSG,ASNS,ASTN2,ATAD2,ATAD3A,ATF1,ATF2,ATG13,ATG4B,ATG7,ATM,ATP2A3,ATP6V0D1,ATP6V1E1,ATPAF2,ATR,ATXN10,B3GALT6,B4GALT1,BAG1,BAP1,BATF3,BCAR4,BCCIP,BCL10,BCL6B,BCR,BCS1L,BDH1,BDP1,BEX1,BICRAL,BLM,BRF2,BRI3,BRMS1L,BYSL,C3orf52,C5,CA…	667 (68)	67
HAP1		other	5-hydroxytryptamine,ADAM10,ADAM17,AGO2,AKT1,ANXA1,Ap1,APP,ATF6,BCL2,Ca2+,calpain,CaMKII,CASP1,CBX7,CCND1,CDKN1A,CDX2,CEBPA,CEBPB,CEBPD,CITED2,CREB1,CREM,CSF1,CTNNB1,CYP19A1,DDIT3,DUSP1,EGFR,EIF4E,ELK1,EP300,ESR1,estrogen receptor,ETS1,ETS2,FOS,FOXC2,GAB1,GAB2,GABPA,GATA3,GATA4,GSK3B,HAP1,HIF1A,HSF1,IGF1,IKBKB,IL12 (family),IRF3,ITPR1,JUN,KAT5,KLF4,LAMP2,LEP,LIN28A,MAP2K1,MAPK1,MAPK3,MAPT,MED1,MEF…	3			-0.62	7.77e-07	0.0331	AACS,ABCA1,ABCA8,ABCB6,ABCF3,ACO1,ACOT7,ACSF3,ACTG2,ACTR1B,ACTR2,ACTR8,ACVR1,ACVR1B,AEN,AIFM2,AIP,AK2,ALDH2,ALG12,ALPK2,AMZ1,AMZ2P1,ANGPT1,ANXA11,AQP4,ARG2,ARHGAP18,ARHGAP29,ARHGAP5,ARID4A,ARID5A,ARL2,ARL5B,ARSG,ASH2L,ASTN2,ATAD2,ATAD3A,ATF1,ATG13,ATG4B,ATG7,ATMIN,ATP10D,ATP1B1,ATP2B1,ATP2B1-AS1,ATP2B2,ATP6V0A4,ATP6V0D1,ATP6V1E1,ATPAF2,ATRX,ATXN10,AZIN1,B4GALT1,BACH1,BAP1,BCAR4,BCL10,BCL2L10,BCL2…	751 (141)	140
CD47		transmembrane receptor	ACTB,Alpha catenin,AMPK,BCR (complex),CASP1,CAV1,CD247,CD28,CD44,CD47,CD5,CDC37,CDC42,Cdc42,CDH5,CDK5,CDKN1B,CHUK,Creb,CREB1,CTLA4,E2f,EGFR,ELK1,ERN1,estrogen receptor,Fcer1,FCGR2B,FOXO1,FYN,GRIN1,GSK3B,HRAS,IKBKB,IKZF1,IKZF3,IRF7,IRS1,IRS2,ITCH,ITGB1,ITPR2,JAK2,JUN,KDR,LCK,LYN,MAP2K4,MAP2K7,MAP3K1,Map3k7,MAPK14,MAPK8,MAPT,MMP9,MTOR,MYC,MYD88,Nfat (family),NFE2L2,NFKB1,NFKBIA,NLRP3,NMDA Receptor,…	3			-1.091	7.83e-07	0.0069	A1BG,AACS,AATF,ABCA8,ABCB6,ABCF3,ABCG8,ACAD9,ACOT4,ACOT7,ACSF3,ACVR1,ACVR2B,ADAMTSL1,AEN,AGPAT2,AIFM2,AKR7A2,ALDOA,ALOX12,ANKRD13B,APAF1,APBA2,APBA3,AQP4,ARHGAP18,ARHGAP22,ARHGAP5,ARID5A,ARPC3,ASTN2,ATAD2,ATAD3A,ATG4B,ATP2A3,ATP2B1,ATP6V0D1,ATPAF2,ATR,AZIN1,BAP1,BCAR4,BCCIP,BCL10,BCL6B,BCR,BDH1,BDP1,BIRC6,BLM,BRF1,BRF2,BRI3,BTBD8,BYSL,C15orf39,C1QBP,C1QTNF12,C3orf52,C5,C5AR2,C8orf33,CA10,CABLES1,…	525 (99)	95
aloisine A		chemical drug	ACSS2,Akt,AKT1,aloisine A,Ap1,APC,APP,AR,ATF2,AURKB,BAX,BCL2L1,BRCA1,CACNA1A,Calcineurin protein(s),CCND1,CD274,Cdk,CDK1,CDK2,CDK5,CDKN1A,CDKN1B,CEBPB,CHUK,CLOCK,CREB1,CTNNB1,DENR,DLG4,E2F1,E2F3,EIF6,ELF4,ERBB2,ERBB3,ERK,ERK1/2,estrogen receptor,EZH2,EZR,FANCD2,FOS,FOSL2,FOXO1,GATA4,GFI1,GLI3,GSK3A,GSK3B,HDAC4,HIF1A,HMGA1,HNF1B,HSF1,HTT,ID2,ID3,IGF1R,ING1,INSR,ITGB1,KAT5,KLF5,KLF6,LATS1,LEF1,LGAL…	3			1.734	7.94e-07	0.0297	A1BG-AS1,AACS,AATF,ABCA8,ABCB6,ABHD2,ACIN1,ACSF3,ACTG2,ACVR1B,ADA,ADAMTSL1,ADARB2,AGFG1,AGMAT,AGPAT2,AIP,AKR1B10,AL713852.1,ALDH2,ALPK2,AMACR,AMOT,AMZ1,ANXA11,AP1S2,APBA3,APCDD1L-DT,ARHGAP22,ARHGAP5,ARID5A,ARL16,ASNS,ASTN2,ATG13,ATP2B1-AS1,ATP6V0A4,ATP6V0E1,ATP6V1E1,ATPAF2,ATXN10,B3GALT6,BCAR3,BCAR4,BCCIP,BCL10,BCL2L11,BCL6B,BCS1L,BDH1,BICRAL,BIRC6,BLM,BLTP2,BORA,BRF1,BRF2,BRI3,BRMS1L,BTG4,C1orf7…	644 (136)	135
OTUB1		enzyme	26s Proteasome,ABCB1,AHR,APP,ATF4,ATM,ATR,BHLHE40,BTK,Ca2+,caspase,CCND1,CD274,CD40,Cdk,CDK4/6,CDKN1A,CDKN1B,CDKN2A,CEBPA,CEBPB,CIP2A,CREB1,CSF2,CTNNB1,DCN,DDX5,DNMT3A,E2F1,EGF,EIF2AK3,EIF4E,ESR1,ESR2,estrogen receptor,EZH2,FKBP1A,FOXM1,FOXO3,FOXP3,G protein alpha i,GATA1,GLI1,GRIN1,GSK3B,Hif1,HIF1A,HSD17B4,IFNA2,IFNA4,IFNB1,IKBKE,IL17RA,IL1A,IL1B,IL33,IL6,IRF3,IRF4,IRF5,MAF,MAP4K4,MAPT,MDM2,MDM4…	3	Activated		3.162	8.09e-07	0.0136	A1BG,AATF,ABCA1,ABCA8,ABCB6,ABCF3,ABCG8,ABHD2,ABHD5,ACAD9,ACADS,ACO1,ACOT4,ACSF3,ACTG1,ACTG2,ACTR2,ACVR1B,ADAMTS18,ADARB2,AEN,AGMAT,AGTR1,AIFM2,AKR1B1,AKR7A2,ALDOA,AMACR,ANKRD13B,ANKRD22,APAF1,APBA3,APC,APCDD1L-DT,APIP,ARG2,ARHGAP18,ARHGAP29,ARHGAP5,ARID2,ARID4A,ARL2,ARSG,ASB2,ASTN2,ATF1,ATF2,ATG4B,ATG7,ATM,ATP1B1,ATP2A3,ATP2B1,ATP2B1-AS1,ATP2B2,ATP6V0A4,ATP6V0D1,ATPAF2,ATRX,ATXN10,AZIN1,B4GALT1,…	810 (117)	115
P38 MAPK		group	5-hydroxytryptamine,ADAM17,AGO2,Akt,AKT1,ANXA1,Ap1,ATF6,BAK1,BAX,BCL2,calpain,CASP1,CDX2,CEBPA,CEBPB,CEBPD,Creb,CREB1,CYP19A1,DDIT3,EGFR,EIF4E,EIF4EBP1,ELK1,EP300,ERK,ERK1/2,ESR1,estrogen receptor,FOS,FOXC2,GATA3,GATA4,GSK3B,H2AX,IGF1,IKBKB,IL12 (family),IRF3,Jnk,JUN,KAT5,LAMP2,LEP,MAPK1,MAPK14,MAPT,MEF2C,MET,MITF,MKNK1,MMP9,MTOR,MYB,MYC,NCF2,NCF4,Nfat (family),NFAT5,NFATC2,NFE2L2,NFkB (complex),…	2			0.548	8.21e-07	0.0272	AATF,ABCA1,ABCA8,ABCB6,ABCF3,ACO1,ACOT7,ACSF3,ACTG2,ACTR1B,ACTR2,ACVR1,ACVR1B,ACVR2B,ADCY3,AEN,AGPAT2,AGTR1,AIFM2,AIP,AK2,AKR7A2,ALDH2,ALPK2,AMOT,ANGPT1,APBA2,APBA3,APC,AQP4,ARG2,ARHGAP18,ARHGAP29,ARHGAP5,ARID4A,ARID5A,ARL2,ARL5B,ARSG,ASTN2,ATAD2,ATAD3A,ATF1,ATG13,ATG4B,ATG7,ATP2A3,ATP2B1,ATP6V0A4,ATP6V0D1,ATP6V1E1,ATPAF2,ATRX,AZIN1,B3GALT6,BACH1,BAP1,BCAR3,BCAR4,BCL6B,BDH1,BDP1,BEX1,BICRAL,BIRC6…	749 (111)	111
YAP/TAZ		group	Akt,AKT1,AKT3,AMPK,AR,ATM,CCNE1,Cdc42,CDKN1A,CHD1,CREB1,EGFR,EIF4E,ELK1,ERBB3,ERK,ERK1/2,estrogen receptor,FGF10,Foxo,FOXO1,HIF1A,HRAS,IGF1R,IKK (complex),ILK,IRF3,IRS1,Jnk,JUN,LATS1,LATS2,lipid,MAPK1,MAPK14,MAPK3,Mek,MMP2,MTOR,MTORC2,NCOA3,NFkB (complex),NFKB1,NR4A1,P38 MAPK,p70 S6k,PGK1,PI3K (complex),PI3K (family),PTEN,PTPN6,RAF1,RB1,RPS6KB1,RPTOR,RUNX2,SHC1,SMAD2,SMAD3,SP1,SRC,STAT1,STAT3,STA…	3	Inhibited		-2.929	8.26e-07	0.0011	AACS,ABCA8,ABCB6,ABCC2,ABCG8,ABHD2,ACO2,ACOT7,ACSF3,ACTG1,ADA,ADAP1,AGFG1,AGPAT2,AIFM2,AIP,AKR1B10,AL713852.1,ALDH2,ALDOA,ALOX12,AMOT,AMZ2P1,ANGPT1,ANXA11,AQP4,ARHGAP5,ARID2,ARID5A,ARL2,ASNS,ASTN2,ATAD2,ATAD3A,ATF1,ATG4B,ATP1B1,ATP2A3,ATP2B1,ATP6V1E1,ATPAF2,ATR,ATRX,B3GALT6,B4GALT1,BACH1,BCAR3,BCAR4,BCKDHA,BCL6B,BEX1,BICRAL,BIRC6,BLM,BOK,BRF1,BRI3,C16orf74,C1QTNF12,C5,C8orf33,CA10,CABP7,CAMSAP3,C…	621 (78)	78
RABL6		other	26s Proteasome,ABCB1,ADAM17,Akt,Ap1,ATM,BCL2L1,BCL6,BHLHE40,calpain,CASP2,CCND1,CCNE1,CDKN1B,CDKN2A,CEBPD,Creb,CREB1,CREM,DDX5,DNMT3A,DUSP1,E2F1,EGFR,EIF2AK3,EIF4E,EP300,ERBB2,ERK1/2,ESR1,ETS1,FOS,FOSB,FOXO3,GATA1,GATA4,GLI1,GRIN1,GSK3B,HAS2,Hif1,HIF1A,HNF4A,IGF1R,IL10,IL6,ITGB1,JUN,JUND,MAP2K1,MAPK1,MAPK14,MAPK8,MAPK9,MDM2,MDM4,MED1,Mek,mir-143,mir-145,mir-23,MITF,MKNK1,MMP9,MTOR,MYC,MYRF,NANOG,…	3			0.29	8.29e-07	0.0096	AACS,ABCA1,ABCB6,ABCC2,ABCF3,ABCG2,ACADS,ACO1,ACO2,ACSF3,ACTG2,ACTR2,ACVR1,ACVR1B,ADA,ADAMTSL1,ADARB2,ADCY3,AEN,AGFG1,AGMAT,AGTR1,AIFM2,AK2,AKR1B1,AKR1B10,AKR7A2,ALDOA,AMOT,AMZ2P1,ANKRD22,APAF1,APBA2,APBA3,ARHGAP18,ARHGAP5,ARID2,ARL2,ARL5B,ARSG,ASB2,ASB6,ASTN2,ATAD3A,ATF1,ATF2,ATG13,ATG4B,ATG7,ATP10D,ATP1B1,ATP2B1-AS1,ATP6V0D1,ATPAF2,AZIN1,B3GALT6,BACH1,BAD,BAP1,BCAR4,BCKDHA,BCL10,BCL2L11,BCL6B,B…	762 (106)	106
TRIM29		transcription regulator	26s Proteasome,ABCB1,Akt,AKT1,AMPK,APEX1,ATF2,BAK1,BAX,BCL2,BCL2L1,BHLHE40,BRCA1,CASP1,CASP2,CCND1,CDKN1A,CDKN2A,CEBPA,CHUK,CTNNB1,DDX5,DNMT3A,E2f,E2F1,EIF2AK3,EIF4E,EP300,ERBB2,ERK,ERK1/2,FAS,FOXO3,GLI1,GRIN1,H2AX,Hif1,HIF1A,HNF4A,IGF1R,IKBKB,IL6,IRS1,Jnk,LEF1,MAP2K1,Map3k7,MAPK1,MAPK9,MAPT,MDM4,Mek,mir-143,mir-145,mir-23,MTOR,MYC,NANOG,NFKB1,NFKBIA,NOTCH1,NPM1,NR3C1,P38 MAPK,p70 S6k,PARP1,PCK1,…	3			-0.525	8.32e-07	0.0033	AACS,ABCA1,ABCB6,ABCC2,ABCF3,ABCG2,ABCG8,ACADS,ACO1,ACO2,ACOT7,ACSF3,ACVR1,ADA,ADAMTS18,ADAP1,ADARB2,ADCY3,AEN,AGMAT,AGTR1,AHCYL2,AIFM2,AIP,AK2,AKR1B1,ALDH2,ALDOA,ALPK2,AMOT,ANGPT1,ANKRD22,APAF1,APC,ARHGAP29,ARHGAP5,ARL2,ARL5B,ASB2,ASTN2,ATAD3A,ATG4B,ATG7,ATP2A3,ATP2B1,ATP2B1-AS1,ATP6V0E1,ATP6V1E1,ATPAF2,ATRX,ATXN10,AZIN1,B3GALT6,BAD,BAG1,BAP1,BCAR3,BCCIP,BCKDHA,BCL10,BCL2L11,BCL6B,BCR,BDH1,BICRA…	712 (90)	88
L-alanine		chemical - endogenous mammalian	26s Proteasome,AMBRA1,Ap1,BAK1,CDC37,CDKN2A,CREM,EIF2A,EIF4E,EPHA2,ERK,ERK1/2,ERN1,FOXO1,HIF1A,HSF1,Jnk,L-alanine,MTOR,MYC,NR3C1,p70 S6k,PDX1,PPARGC1A,PRKAA,PRKAA1,PRKAA2,PRKACA,PRKN,RAF1,RELA,RPTOR,SIRT1,SREBF1,STIM1,TP53,TSC1,TSC2,ULK1	3			0.187	8.33e-07	0.0007	AACS,ABCB6,ABCC2,ABCF3,ABCG2,ABHD2,ACADS,ACO1,ACSF3,ACVR1,ADA,ADAMTS14,ADARB2,AEN,AIFM2,AK2,AKR7A2,ALPK2,AMZ1,ANGPT1,ANXA11,AQP4,ARG2,ARHGAP5,ASTN2,ATAD3A,ATF2,ATG4B,ATP2B1,ATP6V0A4,ATP6V0E1,ATPAF2,AZIN1,BAG1,BAP1,BCAR3,BCL10,BCL2L11,BCL6B,BCR,BCS1L,BDH1,BIRC6,BLM,BOK,BRCA2,BRMS1L,C16orf74,C1QBP,C5,C7orf25,C8orf33,CABLES1,CACNA1C,CALM1 (includes others),CASP7,CAVIN1,CCL24,CCNK,CCNT1,CCT7,CD9,CDC1…	458 (39)	38
BI 836845		biologic drug	ADAM17,AHCTF1,Akt,AKT1,AMPK,AR,BI 836845,Cdk,CDK2,CDK5,CEBPA,CHEK1,CHUK,Collagen type II,Creb,CREB1,CTNNB1,CYP27B1,EGFR,EIF4E,EIF4EBP1,ELK1,ERBB2,ERK,ERK1/2,ESR1,estrogen receptor,FLNA,FOS,FOXO1,FOXO3,FOXO4,GATA4,GCK,Growth hormone,GSK3B,HIF1A,HRAS,HTT,IGF1,IGF1R,IGF2,IGFBP3,IKBKB,ILK,INSR,ITGB1,JAK2,Jnk,JUN,MADD,MAP2K1/2,Mapk,MAPK1,MAPK3,MAPK7,MAPK9,MAPT,MDM2,MRTFA,MTOR,MTORC1,NFkB (complex),NFK…	3			0.453	8.42e-07	0.0099	A1BG,AACS,AATF,AATK,ABCA1,ABCA8,ABCB6,ABCC2,ABHD2,ACADS,ACOT7,ACSF3,ACTG2,ACTR1B,ACTR2,ACVR1B,ACVR2B,ADA,ADAMTSL1,AEN,AIFM2,AIP,AK2,AKR1B1,AL713852.1,ALDOA,ALOX12,ALPK2,AMOT,AMZ2P1,ANKRD13B,AP1S2,APAF1,APBA2,AQP4,ARG2,ARHGAP18,ARHGAP22,ARHGAP5,ARSG,ASNS,ASTN2,ATAD3A,ATF1,ATG13,ATG4B,ATM,ATP6V0D1,ATP6V1E1,ATPAF2,B3GALT6,BACH1,BAG1,BAP1,BCAR3,BCCIP,BCKDHA,BCL2L11,BCL6B,BCR,BCS1L,BDP1,BICRAL,BIRC6,B…	702 (101)	100
ingenol mebutate		chemical drug	26s Proteasome,ABL1,ACSL4,ADAM17,ADAM9,AKT1,AMPK,Ap1,APC,ATF2,ATM,BAX,BRCA1,calpain,CaMKII,CASP1,CCND1,CEBPB,CHUK,CLOCK,Creb,CREB1,CTNNB1,DLG4,DOCK8,EGFR,EIF2AK2,EIF2AK3,EIF4E,EIF4EBP1,EIF6,ELK1,EPHA4,ERK1/2,ESRRA,F3,FADD,FGF1,FGFR2,FLI1,FOXO1,GAPDH,GLI1,GSK3B,HAX1,Hdac,HDAC6,HMGA1,HRAS,IKBKB,IKK (complex),ingenol mebutate,INSR,IRF3,IRS,JAG1,Jnk,KRAS,LCK,LMNB1,MADD,MAP2K1,MAP2K5,MAP3K1,MAPK1,MAPK…	3	Inhibited		-2.5	8.44e-07	0.0156	AACS,ABCB6,ABCC2,ABCF3,ABHD5,ACAD9,ACIN1,ACO1,ACOT7,ACSF3,ACTG1,ACTG2,ACVR2B,ADAMTS18,ADAP1,AGFG1,AGMAT,AIP,AKR1B1,AKR1B10,AKR7A2,ALPK2,AMZ2P1,ANKRD22,APBA2,APBA3,APOO,AQP4,ARHGAP29,ARHGAP5,ARPC3,ASTN2,ATAD3A,ATF1,ATG4B,ATP2B1-AS1,ATP6V0A4,ATP6V0E1,ATP6V1E1,ATPAF2,ATR,ATXN10,AZIN1,B4GALT1,BATF3,BCAR4,BCKDHA,BCS1L,BDH1,BICRAL,BIRC6,BLK,BLM,BLTP2,BORA,BRI3,C16orf74,C1QBP,C1QTNF12,C3orf52,C8orf44,CA…	635 (143)	140
SAR103168		chemical drug	ADAM17,AGO2,AGT,AKT1,ANXA7,Ap1,APP,AR,ARF1,ARID3B,ATM,calpain,CaMKII,CASP1,CCND1,CD274,CD3,Cdc42,CDKN1B,CHUK,Creb,CREB1,CTLA4,CTNNB1,DCN,E2f,EGFR,EGR1,EIF4E,ERBB2,ERK1/2,ESR1,estrogen receptor,FAS,FGF2,FGFR1,FGFR2,FGFR3,FGFR4,FLT1,FOS,FOXO1,FOXO3,GNAS,GSK3B,HBEGF,HIF1A,HIPK2,HRAS,IGF1R,IKBKB,INSR,ITCH,JAK2,Jnk,JUN,JUND,KDR,KLF11,KRAS,LCK,MAP2K4,Mapk,MAPK14,MAPK8,MAPT,Mek,MET,mir-198,MMP14,MMP9,MT…	3	Activated		2.258	8.48e-07	0.0216	A1BG,AATF,ABCA8,ABCC2,ABCF3,ABCG2,ACADS,ACO2,ACOT4,ACOT7,ACTR2,ACVR1,ACVR1B,ACVR2B,ADA,ADAMTS14,ADAMTS18,AGAP3,AGPAT2,AIFM2,AIP,AK2,AKR7A2,AL713852.1,ALDOA,ALOX12,ALPK2,AMMECR1,AMZ2P1,ANAPC10,ANKRD13B,AOAH,APBA2,APBA3,ARHGAP18,ARHGAP22,ARHGAP29,ARID2,ARPC3,ARSG,ASB2,ASNS,ATAD3A,ATF1,ATG13,ATG4B,ATG4D,ATP2A3,ATP2B1-AS1,ATP6V0D1,ATP6V1E1,ATR,ATXN10,AZIN1,BACH1,BCAR4,BCL10,BCL2L11,BCS1L,BDH1,BDP1,BI…	754 (128)	127
PI 3-kinase inhibitor		chemical drug	ADAM10,AKT1,Ap1,AR,ATF2,ATM,BLOC1S6,BRCA1,CaMKII,CASP1,CASR,CBX7,CCND1,CDKN1B,CDKN2A,CEBPB,CHUK,CITED2,CLOCK,Creb,CREB1,CREM,CSF1,CTNNB1,DUSP1,EIF4E,ERBB2,ESR2,ETS1,ETS2,FOS,FOXO1,GABPA,GATA4,GSK3B,HAND1,Hif1,HIF1A,HMGA1,HSF1,INSR,IRF3,IRF7,ITGB1,JAK2,JUN,JUND,KAT5,KLF4,LIN28A,MAP2K1,MAP3K3,MAP3K8,MAPK1,MAPK9,MDM2,mitomycin C,MKNK1,MMP9,MYB,NCL,NCOA1,NCOA2,Nfat (family),NFATC2,NFE2L2,NFKBIA,NOS2,…	3			0.279	8.52e-07	0.0038	AACS,ABCA1,ABHD5,ACAD9,ACO1,ACTG2,ACTR8,ACVR2B,ADAMTS18,ADAMTSL1,ADSS1,AGFG1,AIP,AL713852.1,AMZ1,AMZ2P1,ANGPT1,ANKH,ANXA11,APBA2,APBA3,ARG2,ARHGAP22,ARHGAP29,ARID2,ARL5B,ARPC3,ASH2L,ASNS,ATAD2,ATF1,ATG7,ATM,ATMIN,ATP1B1,ATP2B1-AS1,ATP2B2,ATP6V1E1,ATR,ATXN10,BACH1,BAD,BATF3,BCAR4,BCKDHA,BCL10,BCL2L10,BCL2L11,BCS1L,BICRAL,BIRC6,BLK,BLTP2,BRCA2,BRF2,BRI3,BRMS1L,BTBD8,C16orf74,C1QTNF12,C3orf52,C7orf2…	629 (134)	133
PAFAH1B1		enzyme	Akt,AKT1,Ap1,ATF2,BCL2,CASP1,CDC42,Cdc42,CDH1,CDK6,CTNNB1,Dynein,E2f,ECT2,EGFR,ERK,ERK1/2,ESR1,estrogen receptor,GSK3B,HIF1A,HRAS,Jnk,JUN,MAP2K1/2,MAP2K3,MAP3K1,MAP3K3,MAPK1,MAPK14,MAPK3,MAPK8,Mek,MMP9,MTORC2,NF2,Nfat (family),NFAT5,NFkB (complex),NFKBIA,NOD2,NR3C2,P38 MAPK,p70 S6k,PAFAH1B1,PAK2,PHLPP1,PI3K (complex),PLA2G4A,PLCG2,PLD,PPARG,PRKAA,PRKCA,RAC1,RAF1,RAS,RB1,reactive oxygen species,RE…	3			1.239	8.52e-07	0.0018	AATF,AATK,ABCA8,ABCB6,ABCC2,ABHD2,ACO2,ACOT4,ACOT7,ACSF3,ACTG2,ACTR2,ACVR1B,ADA,ADCY3,ADSS1,AEN,AGPAT2,AIFM2,AIP,AK2,AKR1B10,ALDOA,ALOX12,ALPK2,AMOT,ANGPT1,ANKH,APAF1,AQP4,ARG2,ARHGAP18,ARHGAP5,ARSG,ASNS,ASTN2,ATAD2,ATAD3A,ATG13,ATG4B,ATM,ATP2A3,ATP6V0D1,ATP6V1E1,ATPAF2,ATR,B3GALT6,BAD,BAG1,BAP1,BCAR3,BCAR4,BCL2L11,BCL6B,BCR,BCS1L,BDH1,BDP1,BEX1,BICRAL,BOK,BRCA2,BRF1,BRF2,BRI3,BRMS1L,BYSL,C1QTNF1…	586 (70)	68
SEMA4D	1.879	transmembrane receptor	AHR,Akt,AKT1,Alp,Alpha catenin,AR,ARF1,ATM,ATR,BAK1,BAX,BTK,CAV1,CD72,Cdc42,CDKN1B,CHUK,Creb,CTNNB1,EGFR,ERBB2,ERBB3,ERK1/2,ESR1,estrogen receptor,EZR,FADD,FOS,FOXO1,FOXO3,GAB1,GRB2,GSK3B,HBEGF,HIF1A,HRAS,ILK,IRF3,IRS1,JAK2,JUN,KRAS,L-tyrosine,MAP2K1,MAP2K5,MAP3K1,MAP3K3,MAP3K8,Mapk,MAPK1,MAPK14,MAPK7,MED1,Mek,MET,MMP9,MRTFA,MST1R,MTORC1,MXD1,MYD88,NFATC1,NFKB1,NFKBIA,NGF,NOTCH1,P38 MAPK,p70 S6k,…	3			-0.196	8.58e-07	0.0066	A1BG,AACS,AATF,ABCA8,ABCB6,ACOT4,ACSF3,ACTG2,ACTR2,ACVR1B,ACVR2B,ADA,ADAMTS18,ADCY3,ADSS1,AEN,AIP,AK2,AKR1B1,AKR1B10,AL713852.1,ALDH2,ALOX12,ALPK2,AMOT,AMZ2P1,ANGPT1,ANKRD13B,APBA2,ARHGAP18,ARHGAP22,ARHGAP5,ARID4A,ARID5A,ARPC3,ARSG,ASB2,ASNS,ASTN2,ATAD3A,ATG13,ATG4B,ATM,ATP10D,ATP2A3,ATP2B1,ATP6V0D1,ATP6V1E1,ATPAF2,ATXN10,B3GALT6,BACH1,BAG1,BAP1,BCKDHA,BCL10,BCL6B,BCR,BCS1L,BICRAL,BLM,BRF2,BTBD8,…	649 (105)	99
ATE1		enzyme	ADAM10,ADAM17,ANXA7,Ap1,APP,ATE1,ATF2,ATM,BCL11B,Calmodulin,CASR,CBX7,CCND1,CDKN1A,CEBPA,CEBPB,CFTR,CHUK,CITED2,Creb,CREB1,CREM,CRHR1,CSF1,CTNNB1,CXCR4,CYP19A1,DUSP1,EGLN,EIF2S1,EIF4E,EIF4EBP1,EP300,ERBB2,ERK,ESR1,ETS1,ETS2,FAS,FOS,FOSL2,G6PD,GAB1,GABPA,GATA4,GNE,GRIN1,GSK3B,Hdac,HIF1A,HRAS,HSF1,IKBKB,IKK (complex),ITGB1,Jnk,JUND,KAT5,KLF4,KLHL3,KRAS,LCK,LIN28A,MAP2K1,MAP2K4,MAP2K7,MAP3K1,MAPK1,M…	3			1.255	8.58e-07	0.0278	A1BG,ABCA1,ABCA8,ABCB6,ABCF3,ABHD5,ACO1,ACSF3,ACTG1,ACTG2,ACTR2,ACTR8,ACVR1,ACVR1B,ADAMTS18,ADAMTSL1,AEN,AIFM2,AK2,AKR7A2,ALDH2,ALDOA,ALG12,AMZ1,AMZ2P1,ANXA11,APBA2,APBA3,AQP4,ARG2,ARHGAP18,ARHGAP5,ARID5A,ARPC3,ARSG,ASH2L,ASTN2,ATAD2,ATF1,ATF2,ATG13,ATG4B,ATMIN,ATP10D,ATP1B1,ATP2B1-AS1,ATP2B2,ATP6V0A4,ATP6V0D1,ATP6V0E1,ATPAF2,ATRX,ATXN10,AZIN1,B4GALT1,BAD,BAP1,BCAR4,BCKDHA,BCL10,BCL2L10,BCS1L,BIC…	734 (152)	151
NCOA4		transcription regulator	ADCY,AHR,Akt,AKT1,AMPK,androgen,APP,AR,ARNT,ATM,Calcineurin protein(s),CCNE1,Creb,CREB1,CYP19A1,EGF,EGFR,ELK1,ERBB2,ERK,ERK1/2,ESR1,ESR2,G protein alpha i,GATA1,GSK3B,HIF1A,HSD17B4,IGF1R,IL22,Jnk,L-triiodothyronine,MAPK7,Mek,MITF,NCOA2,NCOA3,NCOA4,NFKBIA,NR3C1,NR4A1,P38 MAPK,Pkc(s),PRKCD,RAF1,Rb,RB1,RUNX2,RXRA,RXRB,SHC1,SMAD2,SMAD3,SMAD4,SP1,SRC,SREBF2,STAT5A,STAT5B,STING1,STUB1,T3-TR-RXR,tamoxif…	3			-1.091	8.75e-07	0.0029	A1BG,AATF,AATK,ABCA1,ABCA8,ABCB6,ABCC2,ABCG8,ABHD2,ACADS,ACO2,ACOT4,ACOT7,ACSF3,ACTG2,ACTR2,ACVR1B,ACVR2B,ADA,ADAP1,ADCY3,AEN,AIFM2,AIP,AK2,AKR1B1,AKR1B10,AL713852.1,ALDH2,ALDOA,AMOT,AMZ2P1,ANKRD13B,ANKRD22,APAF1,APBA2,APC,AQP4,ARG2,ARHGAP18,ARHGAP22,ARHGAP5,ARSG,ASNS,ASTN2,ATAD2,ATAD3A,ATF1,ATG13,ATG4B,ATP1B1,ATP2A3,ATP2B1,ATP2B2,ATP6V0D1,ATP6V1E1,ATPAF2,ATR,ATRX,B3GALT6,BAD,BAG1,BAP1,BATF3,BCAR…	707 (70)	69
Cryptochrome		group	Akt,AMPK,AR,Arntl-Clock,ATF4,ATM,BAK1,BAX,BRCA1,calpain,CCND1,Cdk,CDK4/6,CDKN1A,CDKN1B,CDKN2A,CLOCK,CREB1,CREBBP,CRY1,Cryptochrome,CTNNB1,DKK1,EIF2AK4,ERK,ERK1/2,F2,FOS,GABP,GATA1,GATA3,GCK,GLI1,HIF1A,ICAM1,IRF9,JUN,MAPK14,MDM2,MED1,mir-19,mir-22,MMP9,MYC,NCOA2,NFKBIA,NR1H4,NR3C1,P38 MAPK,PAX5,PI3K (complex),PTEN,PTGS2,Rb,RB1,RBL2,RBP1,RELA,RPS6KB1,SP1,STAT1,STAT3,STAT5A,TERT,TP53,TP73,TRAF2,TSG1…	3			-0.425	8.87e-07	0.0017	AACS,ABCA1,ABCB6,ABCF3,ABHD2,ACADS,ACO1,ACSF3,ACTG1,ACVR1,ADAMTS18,ADAP1,ADCY3,AEN,AGFG1,AGMAT,AGPAT2,AIFM2,AK2,AKR1B10,AL713852.1,ALDOA,ALOX12,ALPK2,AMOT,ANGPT1,ANKRD22,APBA3,AQP4,ARHGAP22,ARHGAP29,ARID2,ARL2,ASTN2,ATAD3A,ATF1,ATF2,ATG4B,ATP10D,ATP2B1-AS1,ATPAF2,ATRX,AZIN1,B3GALT6,BAG1,BAP1,BCAR3,BCCIP,BCKDHA,BCL2L11,BCL6B,BCR,BCS1L,BLK,BLTP2,BRF1,BRF2,C1QBP,C8orf33,CA10,CA5A,CABLES1,CABP7,CAMSA…	671 (68)	65
C3G-CRKL		complex	Akt,AKT1,Ap1,ATM,BCR-ABL1,BRCA1,C3G-CRKL,Calcineurin protein(s),calpain,Cdc42,CDKN1B,CEBPB,CHUK,CREB1,CRKL,DIAPH1,ECT2,EIF2AK2,EIF4E,ELK1,ESR1,FYN,Hdac,HRAS,IKBKB,IKK (complex),IRS1,Jnk,JUN,KRAS,MAP2K5,MAP3K1,Mapk,MAPK1,MAPK14,MAPK7,MAPK8,MAPT,MNT,MRTFA,MTOR,MYC,Nfat (family),NFATC1,NFkB (complex),NFKB1,NFKBIA,NRAS,P38 MAPK,PIK3CA,PIK3CG,Pkc(s),PLD,PPARG,PRKAA,PRKCA,PTGS2,RAC2,Rap,RAPGEF1,RAS,RAS…	3			0.081	9.07e-07	0.0067	AACS,AATF,ABCB6,ABCC2,ABCF3,ABCG2,ABCG8,ABHD2,ACSF3,ACTG1,ACTG2,ACTR2,ACVR1,ACVR1B,ACVR2B,ADA,ADCY3,AEN,AGPAT2,AGTR1,AIFM2,AIP,ALOX12,ALPK2,AMOT,APAF1,APC,AQP4,ARHGAP18,ARHGAP5,ARID4A,ARPC3,ARSG,ASNS,ASTN2,ATAD3A,ATF1,ATG13,ATG4B,ATM,ATP2A3,ATP6V0D1,ATP6V1E1,ATPAF2,ATR,AZIN1,B3GALT6,B4GALT1,BACH1,BAP1,BATF3,BCAR4,BCCIP,BCL6B,BDP1,BEX1,BICRAL,BIRC6,BLM,BRCA2,BRF1,BRF2,BRI3,BRMS1L,BYSL,C16orf74,C1Q…	606 (79)	76
RNF43		enzyme	26s Proteasome,ABCB1,AKT1,Alpha catenin,APC,APEX1,AR,ATM,BAK1,BAX,BCL2L1,BHLHE40,BTRC,CASP1,CASP2,CDKN1A,CDKN2A,CEBPA,CREBBP,CSF1,CTNNB1,DDX5,DNMT3A,E2f,E2F1,E2F4,EIF2AK3,EIF4E,EP300,ERBB2,ERK,ESRRA,EZH2,F2RL1,FAS,FOXO3,GLI1,GRIN1,HDAC1,Hif1,HIF1A,HNF4A,IFITM1,IGF1R,IL6,IRS1,Jnk,LEF1,MAP2K1,MAPK9,MAPT,MDM4,mir-145,mir-23,MTOR,NFKB1,NFKBIA,NOTCH1,NPM1,NR3C1,P38 MAPK,p70 S6k,PCK1,PGR,POU5F1,PPARG,P…	3			0.679	9.2e-07	0.0032	AATK,ABCA1,ABCB6,ABCC2,ABCG2,ABCG8,ACO1,ACO2,ACOT4,ACOT7,ACSF3,ACTG1,ADA,ADAMTS18,ADAP1,ADARB2,AEN,AGMAT,AGTR1,AHCYL2,AIFM2,AIP,AKR1B1,AL713852.1,ALDH2,ALDOA,ALPK2,AMACR,ANKRD22,APAF1,APC,ARHGAP29,ARHGAP5,ARID2,ARL2,ARL5B,ASB2,ASH2L,ASTN2,ATG4B,ATG7,ATP2A3,ATP2B1,ATP6V0A4,ATP6V0E1,ATP6V1E1,ATPAF2,ATR,ATRX,BAD,BAMBI,BAP1,BATF3,BCAR3,BCAR4,BCCIP,BCKDHA,BCL10,BCL2L10,BCL2L11,BCL6B,BCS1L,BDH1,BIRC6,B…	702 (89)	89
USP38		peptidase	AHR,Akt,AKT1,androgen,AR,ARNT,ATM,BCL2,BRCA1,BTRC,carbon monoxide,CASP2,CCNE1,CDX2,CHUK,Creb,CREB1,CTSB,E2F3,E2F4,ELK1,EP300,ERBB2,ERK,ERK1/2,ESR1,GSK3B,HDAC1,HIF1A,Hsp27,IKBKB,IL1RL1,IL33,Jnk,JUN,KDM1A,LEF1,MAP3K8,MAPK1,MAPK7,MAPK9,Mek,MTOR,MYD88,NCOA2,NCOA4,NFkB (complex),NFKB2,NFKBIA,NR3C1,NR4A1,P38 MAPK,Pka,PPARG,PRKACA,Pro-inflammatory Cytokine,PTGS2,Rb,RB1,REL,RELA,RXRA,SHC1,SMAD2,SMAD7,SRC…	3	Activated		3.989	9.32e-07	0.003	AACS,AATF,ABCA1,ABCA8,ABCB6,ABCC2,ACAD9,ACO1,ACO2,ACSF3,ACTG1,ACTR2,ACVR1,ACVR2B,ADCY3,AEN,AGTR1,AHCYL2,AIFM2,AIP,AK2,AKR1B1,AL713852.1,ALDH2,ALOX12,ALPK2,AMOT,AMZ2P1,ANKRD22,APAF1,APBA2,AQP4,ARG2,ARHGAP18,ARHGAP5,ARSG,ASNS,ASTN2,ATAD2,ATF1,ATF2,ATG13,ATG4B,ATG7,ATM,ATP2A3,ATP2B1,ATP6V0D1,ATPAF2,B3GALT6,BAG1,BAP1,BATF3,BCAR3,BCAR4,BCCIP,BCKDHA,BCL2L11,BCL6B,BCR,BCS1L,BDH1,BICRAL,BLM,BOK,BRCA2,BRF…	693 (75)	75
FAK-Src		complex	26s Proteasome,ADAM10,AKT1,Alpha catenin,AMPK,ANXA1,Ap1,AR,ARF1,ATF2,BAX,BCAR1,CASP2,CAV1,CD247,Cdc42,CDKN1A,CEBPB,CHUK,Clathrin,Creb,CREB1,CTNNB1,DAG1,E2f,EGFR,EGR1,EIF4E,ELK1,ERBB2,ERK,ERK1/2,ESR1,estrogen receptor,ETS1,EZR,FAK-Src,FOS,FOXO1,FOXO3,GABPA,GATA3,Ggtase I,GIT2,GNAQ,GNAS,GRIN3A,HBEGF,HIF1A,HRAS,IGF1R,IKBKB,IKK (complex),IL10,ILK,INSR,IRF3,IRF4,IRF5,ITGB1,ITK,KCNIP3,KLF8,KRAS,LCK,MAO…	3			-0.673	9.69e-07	0.0447	A1BG,AATF,ABCA1,ABCA8,ABCB6,ABCF3,ACAD9,ACOT4,ACOT7,ACSF3,ACTR2,ACVR1,ACVR1B,ACVR2B,ADA,ADAMTS14,ADAMTSL1,ADAP1,ADARB2,AGFG1,AIFM2,AIP,AKR1B10,AKR7A2,AL713852.1,ALDH2,ALDOA,ALPK2,AMZ2P1,ANKRD13B,AOAH,APBA2,APBA3,APOO,ARHGAP18,ARID2,ARL2,ARPC3,ARSG,ASNS,ASTN2,ATF1,ATG13,ATG4B,ATG4D,ATP2B1,ATP2B2,ATP6V0D1,ATP6V0E1,ATP6V1E1,ATPAF2,ATRX,AZIN1,BACH1,BCAR3,BCAR4,BCL10,BCL2L11,BCL6B,BCS1L,BDH1,BICRAL,BI…	716 (142)	136
LCK/Fyn		group	Akt,AKT1,Alpha catenin,ANXA7,Ap1,AR,BCL6,Ca2+,CaMKII,CASP1,CAV1,CCNE1,CD226,CD247,CD3,CD3-TCR,CD3E,CDK5,CDK6,CHUK,Creb,CREB1,CTLA4,CTNNB1,CXCL12,EGFR,EIF4E,ELK1,EPHA4,ERK1/2,ERN1,ESR1,EZR,Fcer1g dimer,FOXP3,FYN,GRB2,GRIN1,GSK3B,HRAS,HSF1,IKBKB,IKK (complex),IL2,INPP5D,INSR,IRF3,IRF7,ITCH,ITGB1,JAK2,Jnk,JUN,LAT,LCK,LCK/Fyn,MAP2,MAP2K1,MAP2K4,MAP3K1,MAPK8,MAPK9,MAPT,MED28,Mek,MMP9,NEDD9,Nfat (famil…	3			-1.188	9.93e-07	0.016	A1BG,AATF,ABCA8,ABCB6,ABHD2,ABHD5,ACAD9,ACOT4,ACSF3,ACTG1,ACTG2,ACTR2,ACVR2B,ADAMTSL1,ADAP1,AEN,AGPAT2,AIFM2,AIP,AK2,AKR1B1,AKR1B10,AKR7A2,AL713852.1,ALDOA,ALOX12,ALPK2,AMOT,AMZ1,AMZ2P1,ANKRD12,ANKRD13B,ANXA11,AOAH,APBA2,APBA3,ARHGAP18,ARHGAP5,ARHGAP8/PRR5-ARHGAP8,ARID5A,ARSG,ASTN2,ATAD3A,ATF1,ATF2,ATG13,ATG4B,ATM,ATP2B1,ATP2B2,ATP6V0D1,ATP6V1E1,ATPAF2,ATR,ATRX,B3GALT6,BAP1,BCAR4,BCKDHA,BCL10,BCL…	681 (114)	106
dapagliflozin		chemical drug	AHR,Akt,Ap1,ARNT,ATF2,ATF4,carbon monoxide,CDX2,Creb,CREB1,CREB3,CREB3L4,CREBBP,CTNNB1,CTSB,dapagliflozin,EGR2,HMOX1,Ikb,JUN,MAOA,MAPK8,MMP2,NFKB1,NR3C1,Ppar,PPARG,PPARGC1A,RELA,RELB,RXRA,SMAD2,SMAD3,STAT5a/b,TP53,YAP1	3	Activated		2.397	1.05e-06	0.0002	ABCC2,ABCG8,ABHD2,ABHD5,ACADS,ACO1,ACSF3,ACTG1,ACVR1,ACVR2B,ADA,ADCY3,AEN,AIFM2,ALDH2,ALOX12,ALPK2,AMOT,ANGPT1,ANKH,ANKRD22,APBA2,APBA3,APC,ARG2,ARHGAP22,ARHGAP5,ASNS,ASTN2,ATAD2,ATF1,ATG4B,ATG7,ATM,ATP1B1,ATP2B1,ATPAF2,ATR,B3GALT6,BAD,BAP1,BCAR4,BCKDHA,BCL6B,BCS1L,BDH1,BDP1,BEX1,BLK,BLM,BRCA2,BRF1,BRI3,BRMS1L,CA10,CABP7,CACNA1C,CALM1 (includes others),CASP8,CBLB,CCL25,CCNF,CCNG2,CCNK,CCR3,CD109,…	489 (36)	36
ULK1		kinase	AKT1,AMBRA1,AMPK,AR,ATF2,ATG14,ATM,BECN1,CCND1,CDC37,CHUK,CTNNB1,ELK1,EPHA2,ERBB2,ERK,estrogen receptor,FUNDC1,GSK3B,HRAS,IKBKB,IKK (complex),IRF3,Jnk,LEF1,MAP2K1,Map3k7,MAPK1,MAPK3,MAPK8,MAPT,MMP14,MTOR,MTORC1,MTORC2,MYC,NFkB (complex),NFKB1,NLRP3,P38 MAPK,PIK3C3,PTPN11,Rb,RB1,RB1CC1,RHOA,SMAD2,SMAD3,SMAD4,SRC,SRF,STAT3,TAB2,TBK1,TEAD1,TP53,TP73,TRAF6,ULK1,YAP1	3			1.119	1.1e-06	0.0016	AACS,ABCA8,ABCB6,ABCC2,ABCF3,ABCG8,ACADS,ACO1,ACSF3,ACTG1,ACTG2,ACVR1,ADAMTS14,AGPAT2,AGTR1,AHCYL2,AIFM2,AIP,AK2,AL713852.1,ANGPT1,ANKH,APC,ARHGAP5,ARL2,ASNS,ASTN2,ATAD2,ATAD3A,ATF1,ATF2,ATG4B,ATP1B1,ATP2B1,ATP2B1-AS1,ATP6V1E1,ATPAF2,ATR,AZIN1,B4GALT1,BACH1,BAG1,BAMBI,BCAR3,BCAR4,BCL6B,BCR,BCS1L,BDP1,BICRAL,BLK,BLM,BOK,BRF1,BRI3,C1QBP,C1QTNF12,C5,C8orf33,CABLES1,CAMSAP3,CASP7,CASP8,CASP8AP2,CBFB,…	540 (60)	57
VPS28		transporter	26s Proteasome,Akt,AKT1,APEX1,ATF2,ATM,BAX,BCL2,Calcineurin protein(s),calpain,CASP1,CASP2,CASP3,CASP9,CAT,Cdc42,CDK6,CTNNB1,DICER1,ECT2,EGFR,EIF2AK2,ERK,ESR1,FOXO3,HIF1A,HRAS,IL18,JUN,MAP3K3,MAP3K5,MAPK9,Mek,MMP14,MTORC2,NF2,Nfat (family),NFAT5,NFE2L2,NFKBIA,NOD2,NR3C2,PARP1,PHLPP1,PI3K (complex),PLA2G6,PLCG2,PRKAA,PRKCA,PRKCD,PTEN,RAC1,RELA,ROCK1,RPS6KB1,SRC,SRF,STAT1,STAT3,TCF7L2,TP53,VPS28,WAS	3			0.48	1.1e-06	0.0029	AATF,AATK,ABCA8,ABCB6,ABCC2,ABHD2,ACADS,ACO2,ACOT4,ACOT7,ACSF3,ACTG2,ACTR2,ACVR1B,ADARB2,ADSS1,AEN,AGFG1,AIFM2,AIP,AK2,AKR7A2,ALPK2,AMOT,ANKH,APAF1,APBA3,ARHGAP18,ARID2,ARSG,ASNS,ASTN2,ATAD3A,ATG13,ATG4B,ATP2A3,ATP6V0D1,ATP6V0E1,ATP6V1E1,ATPAF2,ATR,ATXN10,B3GALT6,BAD,BAG1,BAP1,BCAR3,BCKDHA,BCL2L11,BCL6B,BCR,BCS1L,BLM,BOK,BRF2,BYSL,C1QTNF12,C1QTNF6,C3orf52,CACNB4,CARHSP1,CASP8AP2,CBLB,CCM2,CCNG2,C…	525 (63)	61
Chuk-Ikbkb-Ikbkg		complex	Akt,Ap1,ATM,BACE1,BCL2L1,BTRC,CASP2,CD247,CDKN1B,CDKN2A,CDX1,CHUK,Chuk-Ikbkb-Ikbkg,Creb,CTNNB1,EPAS1,ERK,ERK1/2,FOS,FOXA2,FOXO3,GATA3,GLI1,HTT,Ikb,IKBKB,IKBKE,IKBKG,IKK (complex),IRF1,IRF3,IRF5,IRF7,IRS1,JUN,MAP2K1,MAP2K4,Map3k7,MAPK1,MAPK3,MAPK8,MAPK9,MMP2,MMP9,MTOR,MTORC1,NCOA3,NFKB1,NFKB2,NFKBIA,NOTCH1,NR3C1,P38 MAPK,PIAS1,PRKACA,PTGS2,RB1,REL,STAT1,STAT3,STAT5a/b,STING1,TNFAIP3,TNFRSF1A,TP53,…	3			-1.779	1.18e-06	0.0007	ABCB6,ABCC2,ABCG2,ABHD2,ACAD9,ACO1,ACO2,ACSF3,ACTG1,ACVR2B,ADCY3,AEN,AGMAT,AGTR1,AIFM2,AK2,AKR1B1,AKR1B10,ALOX12,AMOT,ANKRD22,APBA2,APC,AQP4,ARHGAP22,ARHGAP29,ARHGAP5,ARL2,ASB2,ASNS,ASTN2,ATAD2,ATF2,ATM,ATP1B1,ATP2A3,ATP2B1,ATPAF2,ATR,B3GALT6,BAMBI,BAP1,BATF3,BCAR3,BCCIP,BCKDHA,BCL6B,BCS1L,BICRAL,BLK,BOK,BRCA2,BRF2,C1QTNF12,CACNA1E,CACNB3,CALM1 (includes others),CAMSAP3,CARMIL1,CBLB,CBX8,CCNK,CCS…	531 (67)	66
SF 1126		biologic drug	26s Proteasome,ADAM10,ADRB,Akt,AKT1,AMBRA1,Ap1,ARF1,AURKB,BAX,BCL2L1,BRCA1,CCL2,CCND1,CDKN2A,CEBPB,CHUK,Creb,CREB1,CRKL,CTNNB1,E2F1,EIF4E,EIF4EBP2,ELK1,ERK,ESR1,FBXW7,FLI1,FOXO1,GABPA,HBP1,HDAC1,HIPK2,HRAS,HSF1,IGF1R,IKBKB,IL10,ILK,IRF3,ITGB1,JAK2,Jnk,JUN,KAT5,KCNIP3,KRAS,MAP2K1,MAPK1,MAPK14,MAPK3,MAPK8,MAPKAPK2,MDM2,Mek,MMP14,MTOR,MYC,MYCN,NCF2,NFE2L2,NFKBIA,NOS2,NR3C1,NR4A1,NRAS,OXSR1,P38 MAPK,…	3	Inhibited		-2.022	1.18e-06	0.0052	AATF,ABCA1,ABCA8,ABCF3,ACAD9,ACTR2,ACVR1,ACVR1B,ACVR2B,ADAMTS14,ADAMTS18,ADAMTSL1,ADARB2,AGFG1,AIP,AKR1B1,AKR7A2,ALDH2,AMOT,AMZ1,AMZ2P1,ANXA11,APBA2,APBA3,APCDD1L-DT,ARHGAP18,ARID2,ARID5A,ARL2,ARPC3,ARSG,ATAD3A,ATF1,ATG7,ATP2B1,ATP2B1-AS1,ATP6V0D1,AZIN1,B3GALT6,BAD,BCAR3,BCCIP,BCL10,BCL2L11,BDH1,BDP1,BEX1,BICRAL,BIRC6,BLM,BORA,BRF2,BRMS1L,BYSL,C16orf74,C1QBP,C1QTNF12,C3orf52,C8orf33,CA10,CABLES1,…	587 (118)	117
DNMT3A		enzyme	26s Proteasome,ABCB1,Akt,Alp,Ap1,ATM,BAK1,BAX,BCL2,BCL2L1,BHLHE40,CASP1,CASP2,CCND1,Cdc42,CDKN1A,CDKN2A,CEBPA,Creb,CREB1,DDX5,DNA-methyltransferase,DNMT3A,DNMT3B,E2F1,EIF2AK3,EIF4E,EP300,ERBB2,ERK,ERK1/2,FAS,FOXO3,GLI1,GRIN1,GSK3B,Hif1,HIF1A,HNF4A,IKK (complex),IL6,JAK2,JUN,LCK,LYN,MAPK8,MAPK9,MAPT,MDM2,MDM4,Mek,MET,mir-143,mir-145,mir-23,MTOR,MYC,MYD88,NANOG,NEDD9,NFkB (complex),NFKB1,NFKBIA,NOT…	3			-1.134	1.19e-06	0.0057	ABCA1,ABCA8,ABCB6,ABCC2,ABCF3,ABCG2,ABCG8,ACADS,ACO1,ACOT7,ACSF3,ACTG1,ACVR1,ACVR2B,ADA,ADAMTS18,ADAP1,ADARB2,ADCY3,AEN,AGFG1,AGMAT,AGTR1,AIFM2,AK2,AKR1B1,ALDH2,ALDOA,ALPK2,AMOT,AMZ2P1,ANKRD22,AOAH,APAF1,APBA2,ARHGAP29,ARHGAP5,ARID2,ARID5A,ARL2,ARL5B,ASB2,ASTN2,ATAD3A,ATF1,ATG4B,ATG7,ATP2B1,ATP2B1-AS1,ATP2B2,ATP6V0E1,ATPAF2,ATRX,AZIN1,B3GALT6,BAD,BAG1,BAP1,BATF3,BCAR3,BCAR4,BCCIP,BCKDHA,BCL2L11,B…	747 (92)	91
TFAP4		transcription regulator	26s Proteasome,ABCB1,Akt,APEX1,ATM,BAK1,BAX,BCL2,BCL2L1,BHLHE40,CASP1,CASP2,CASP9,CCND1,CDKN1A,CDKN2A,CEBPA,CTNNB1,DDX5,DNMT3A,E2f,E2F1,EIF2AK3,EIF4E,EP300,ERBB2,ERK1/2,FAS,FOXO3,GLI1,GRIN1,H2AX,Hif1,HIF1A,HNF4A,IGF1R,IL6,IRS1,JUN,MAP2K1,MAPK8,MAPK9,MAPT,MDM4,Mek,mir-143,mir-145,mir-23,MTOR,MYC,NANOG,NFKB1,NFKBIA,NOTCH1,NPM1,NR3C1,P38 MAPK,p70 S6k,PAK2,PCK1,PGR,PI3K (complex),PPARG,PRKAA1,PRKCE,R…	3			0.566	1.2e-06	0.0024	ABCA1,ABCB6,ABCC2,ABCF3,ABCG2,ABCG8,ACADS,ACO1,ACO2,ACOT7,ACSF3,ACVR1,ADA,ADAMTS18,ADAP1,ADARB2,ADCY3,AEN,AGMAT,AGTR1,AIFM2,AK2,AKR1B1,ALDH2,ALDOA,ALPK2,AMOT,ANKRD22,APAF1,APC,ARHGAP29,ARHGAP5,ARL2,ARL5B,ASB2,ASTN2,ATAD3A,ATG4B,ATG7,ATP2A3,ATP2B1,ATP2B1-AS1,ATP6V0E1,ATPAF2,ATR,ATRX,AZIN1,B3GALT6,BAD,BAG1,BAP1,BCCIP,BCKDHA,BCL10,BCL2L11,BCL6B,BCR,BDH1,BIRC6,BLK,BLM,BOK,BRCA2,BRF2,BRMS1L,C16orf74,C…	703 (79)	78
SIK2		kinase	ACACA,AKT1,AKT3,Ap1,AR,ATF6,BCL2,BTK,CACNA1A,Cdc42,CDK5,CDK5R1,Creb,CREB1,CTNNB1,DLG4,EIF2AK3,EIF4E,ELK1,ERK,ERN1,ETS2,FN1,FOXO1,FOXO3,FZR1,GATA1,GATA4,Ggtase I,GPX4,HDAC4,HDAC5,Hif1,HIF1A,HMGA1,IKBKB,INSR,Insulin,IRS1,Jnk,JUN,MAP2K1,Mapk,MAPT,MEF2A,MEF2D,Mek,MKNK1,MYC,NFkB (complex),NFKB2,NFKBIA,NR3C2,p70 S6k,PDK1,PI3K (complex),PIK3C3,PIK3CA,PIK3CG,PIK3R1,PLCG2,PPARA,PPARG,PRNP,PTEN,PTPN11,RPS6…	3			0.377	1.26e-06	0.0057	ABCA8,ABCB6,ABCC2,ABCF3,ACOT7,ACSF3,ACTG2,ACTR2,ACVR1,ACVR2B,AEN,AGFG1,AIP,AK2,AKR1B1,AL713852.1,ALDH2,ALOX12,AMZ2P1,AP1S2,APBA2,ARHGAP5,ARID2,ASTN2,ATAD3A,ATG4B,ATM,ATP2A3,ATP2B1,ATP2B2,ATP6V1E1,ATPAF2,AZIN1,BAG1,BAP1,BATF3,BCAR3,BCCIP,BCKDHA,BCL6B,BCR,BCS1L,BIRC6,BLK,BRCA2,BRF1,BRF2,BRMS1L,C1QBP,C1QTNF12,C5,C8orf33,CA10,CABLES1,CABP7,CALM1 (includes others),CASP7,CASP8,CASP8AP2,CBLB,CCL25,CCNK,…	569 (77)	76
JNJ-26483327		chemical drug	ADAM17,AGO2,AGT,Alpha catenin,AMPK,ANXA7,Ap1,APP,AR,ARID3B,ATM,BCR (complex),calpain,CaMKII,CASP1,CCND1,CD247,CD28,CD3,CD3E,CD44,Cdc42,CDK5,CDKN1B,CHUK,Creb,CREB1,CREBBP,CTLA4,CTNNB1,CXCL12,DCN,E2f,EGFR,EGR1,ERBB2,ERBB4,ERK,ERK1/2,ERN1,ESR1,estrogen receptor,FAS,FCGR2B,FLT4,FOS,FOXO1,FOXO3,FOXP3,FYN,GNAS,GRIN1,GSK3B,HBEGF,HIF1A,HIPK2,HRAS,IKBKB,IRF7,IRS1,IRS2,ITCH,ITPR2,JAK2,JNJ-26483327,JUN,KRAS…	3			1.629	1.27e-06	0.0315	A1BG,AACS,AATF,ABCA1,ABCA8,ABCB6,ABCF3,ABCG2,ACOT4,ACOT7,ACSF3,ACTG2,ACTR2,ACVR1,ACVR1B,ACVR2B,ADAMTS14,ADAMTS18,AEN,AIFM2,AK2,AKR7A2,AL713852.1,ALPK2,AMMECR1,AMZ2P1,ANAPC10,ANKRD12,ANKRD13B,AOAH,APBA2,APBA3,ARHGAP18,ARHGAP29,ARHGAP5,ARID2,ARPC3,ARSG,ASNS,ASTN2,ATAD3A,ATF1,ATG13,ATG4B,ATG4D,ATP10D,ATP2B1-AS1,ATPAF2,ATRX,ATXN10,AZIN1,B3GALT6,BACH1,BAP1,BCAR3,BCKDHA,BCL10,BCL2L11,BCL6B,BCS1L,BDP1,B…	763 (143)	140
IGF receptor		group	26s Proteasome,ADAM10,Akt,AKT1,Ap1,AR,ATF2,ATM,BAX,BCL2,BCL2L1,BRCA1,CaMKII,CAV1,CCL2,CCND1,CD247,CD3,CDKN1A,CEBPB,CHUK,Creb,CREB1,CRKL,CTNNB1,EGFR,EIF2AK2,EIF4E,EIF4EBP1,ELK1,ERBB2,ERK,ERK1/2,ESR1,FOXO1,GABPA,GATA3,GCK,GSK3B,Hdac,HIF1A,HMGA1,HRAS,ICAM1,IGF receptor,IGF1R,IGF2,IGF2R,IKBKB,IKK (complex),IL10,ILK,INSR,Insulin,IRF3,IRS1,IRS2,ITGB1,JAK1/2,Jnk,JUNB,JUND,KCNIP3,KRAS,MAOA,MAP2K1,MAP3K1,…	3			0.332	1.28e-06	0.034	AATF,ABCA1,ABCA8,ABCB6,ABCF3,ACAD9,ACADS,ACSF3,ACTG1,ACTG2,ACTR2,ACVR1,ACVR1B,ACVR2B,ADAMTSL1,ADAP1,ADARB2,AEN,AGPAT2,AIP,AKR1B1,AKR1B10,AKR7A2,AL713852.1,ALDH2,ALPK2,AMOT,AMZ2P1,APBA2,APBA3,AQP4,ARHGAP18,ARHGAP22,ARHGAP5,ARID5A,ARPC3,ARSG,ASNS,ASTN2,ATAD3A,ATF1,ATG13,ATM,ATP2A3,ATP2B1-AS1,ATP6V0D1,ATP6V0E1,ATP6V1E1,ATPAF2,ATRX,AZIN1,B3GALT6,B4GALT1,BACH1,BAD,BAP1,BATF3,BCAR3,BCAR4,BCCIP,BCL2L11,…	735 (132)	131
Cyclin D1/cdk4		complex	ABL1,Akt,AKT1,AR,BRCA1,C/EBP,CCND1,CCNE1,Cdk,CDK4,CDK5,CDKN2A,CEBPB,Cyclin D1/cdk4,E2F1,E2F3,EGR1,EIF4EBP1,EP300,estrogen receptor,EZR,FLNA,FOXM1,FOXO3,GLI1,HDAC1,JUN,MAPK14,MAPK3,MAPK8,MAPT,MDM2,MEF2C,MTOR,MYC,NOS3,NPM1,NR4A1,NR4A2,NR4A3,NRF1,OTX2,P38 MAPK,PTEN,RAF1,Rb,RB1,RBL1,RBP1,RHOA,RNF2,ROCK,ROCK2,RPS6KB1,RUNX2,RUNX3,SENP3,SHOX2,STAT3,TCF3,TERT,TFDP1,TFE3,TFEB,THRB,TP53,TP73,TSC1,TSC2,WT1,…	3			1.903	1.28e-06	0.005	ABCB6,ABCC2,ABCF3,ACO1,ACO2,ACOT7,ACSF3,ACVR1,ACVR2B,ADA,ADCY3,AEN,AGFG1,AGMAT,AIFM2,AIP,AK2,AL713852.1,AMOT,ANKH,ANKRD22,ANXA11,APAF1,APC,AQP4,ARHGAP22,ARHGAP29,ARID2,ARL2,ASB2,ASNS,ASTN2,ATAD3A,ATF2,ATM,ATP1B1,ATP2B1,ATP2B1-AS1,ATP6V0A4,ATP6V1E1,ATPAF2,ATR,AZIN1,B3GALT6,B4GALT1,BAG1,BAMBI,BAP1,BCKDHA,BCL6B,BCR,BDP1,BLK,BLM,BOK,BORA,BRMS1L,C15orf39,C16orf74,C1QBP,C5,C8orf33,CABLES1,CACNA1C,CAMSA…	584 (71)	69
NOP53		other	MDM2,NOP53,PTEN,TP53	2			-1.324	1.3e-06	0.0001	ABCA1,ABCB6,ABCC2,ABCG2,ACADS,ACO1,ACO2,ACSF3,ADA,AEN,AGFG1,AGTR1,AIFM2,AKR1B1,ALDOA,ANGPT1,APAF1,ARID2,ASTN2,ATG4B,ATG7,ATPAF2,BAD,BAP1,BCL2L11,BCL6B,BEX1,BOK,BRCA2,CASP8,CCNF,CCNG2,CCNK,CDC16,CDC6,CDK1,CDK10,CDKN3,CDT1,CEBPB,CENPA,CENPE,CENPF,CENPS/CENPS-CORT,CFLAR,CGREF1,CHD1,CHD3,CHST12,CKAP2,CKB,CLPP,CNN3,COL18A1,COL1A1,COQ3,COQ4,COQ5,COX11,CRACR2B,CREB3,CS,CSRP1,CSTB,CTSB,CUL4A,DAAM1,DBI,DC…	276 (4)	3
NSD2		enzyme	26s Proteasome,ABCB1,Akt,AKT1,Ap1,APEX1,AR,ATM,BCL2,BCL2L1,BHLHE40,BRCA1,CASP1,CASP2,CCND1,CDC25A,CDKN1A,CDKN2A,CEBPA,CHUK,Creb,CTNNB1,DDX5,DNMT3A,E2f,E2F1,EIF2AK3,EIF4E,EP300,ERBB2,ERK,EZH2,EZR,FAS,FOS,FOXO3,GATA4,GLI1,GSK3B,Hif1,HIF1A,HNF4A,IGF1R,IL6,IRS1,JAK2,JUN,MAP2K1,MAPK8,MAPK9,MAPT,MDM4,Mek,MET,mir-143,mir-145,mir-21,mir-23,MMP9,MTOR,MYC,MYCN,MYOD1,NANOG,NFkB (complex),NFKBIA,NOTCH1,NPM1,…	3			-0.533	1.3e-06	0.0078	ABCA1,ABCA8,ABCB6,ABCC2,ABCF3,ABCG2,ACADS,ACO1,ACO2,ACOT7,ACSF3,ACTG1,ACTG2,ACVR1,ACVR2B,ADA,ADAMTS18,ADAP1,ADARB2,ADCY3,AEN,AGMAT,AGTR1,AIFM2,AIP,AK2,AKR1B1,AL713852.1,ALDOA,ALPK2,AMACR,AMOT,ANKRD22,AOAH,APAF1,APBA2,APC,ARG2,ARHGAP29,ARHGAP5,ARID2,ARID5A,ARL2,ARL5B,ASB2,ASTN2,ATAD3A,ATF1,ATG4B,ATG7,ATP2A3,ATP2B1,ATP2B1-AS1,ATP6V0E1,ATP6V1E1,ATPAF2,ATR,ATRX,AZIN1,B3GALT6,B3GNT2,BAD,BAG1,BAP1,BCAR…	793 (99)	98
ranitidine		chemical drug	ACHE,ADAM10,Ap1,APP,ATF2,BCL2,CBX7,CDKN1A,CREM,CSF1,CYP2D6,DNA-methyltransferase,DUSP1,ELK1,ERK,ERK1/2,ETS1,FOS,GAB2,Ggt,GRK2,GSK3B,Hdac,HDC,HIF1A,HRH2,HSF1,HSPB8,LIN28A,LRP6,MAP2K1,MAPK1,MAPK3,MAPT,MED1,MKNK1,NFE2L2,NFKBIA,NR3C1,ODC1,p70 S6k,PARP1,PKM,PRKCE,PTPN11,RAF1,ranitidine,Rb,RNA polymerase I,RPS6KB1,RPTOR,SCRIB,SHC1,SMAD2,SNAI2,SREBF1,SREBF2,STAT1,STAT3,tamoxifen,TH,TP53,TWIST1,XBP1,YTHD…	3			1.555	1.3e-06	0.001	AACS,ABCB6,ABCC2,ABCG2,ABCG8,ABHD2,ACADS,ACSF3,ADAMTS18,AEN,AGPAT2,AGTR1,AIFM2,AK2,AKR1B1,AKR7A2,ALG12,AMZ1,AMZ2P1,ANGPT1,ANKH,ANXA11,APBA3,AQP4,ARHGAP5,ASNS,ASTN2,ATF2,ATG4B,ATP10D,ATP1B1,ATP2A3,ATP2B2,ATPAF2,ATR,ATRX,ATXN10,B4GALT1,BACH1,BAP1,BCAR3,BCCIP,BCKDHA,BCL10,BCL2L11,BCL6B,BCS1L,BICRAL,BRF1,BRF2,C5,C7orf25,CALM1 (includes others),CASP8,CASP8AP2,CAVIN1,CBX8,CCNF,CCNK,CCNT1,CCT7,CD38,CD5,…	478 (65)	61
CXCR1	-4.563	G-protein coupled receptor	26s Proteasome,ADAM10,ADAM17,Akt,Alpha catenin,ANXA1,Ap1,ARF1,ASCL1,BCL6,calpain,CASP2,CCNE1,CCR1,CCR5,CD247,CDKN1B,CEBPA,CEBPB,CEBPD,CHUK,Clathrin,Creb,CREB1,CREM,CTNNB1,CXCR1,DAG1,DDIT3,DLG4,E2f,EDN1,EGFR,EGR1,EIF4E,ELK1,EP300,ERBB2,ERK,ERK1/2,ERN1,ESR1,ESRRA,estrogen receptor,ETS1,ETS2,FGFR2,FOS,FOSB,FOSL2,FOXO1,FOXO3,G protein alpha i,GABPA,GATA1,GATA3,GATA4,GNA12/13,GNAI3,GNAS,GRIN3A,GSK3B,H…	3			-0.838	1.3e-06	0.0268	ABCA8,ABCB6,ABCF3,ABCG8,ACAD9,ACSF3,ACTG2,ACTR2,ACVR1B,ACVR2B,ADAMTS14,ADAMTS18,ADARB2,AKR1B10,AKR7A2,ALDH2,ALG12,ALPK2,AMZ2P1,ANXA11,AOAH,APAF1,APBA2,APBA3,APOO,ARG2,ARHGAP18,ARHGAP29,ARHGAP5,ARL2,ARPC3,ARSG,ASB2,ASB6,ASTN2,ATF1,ATG13,ATG4D,ATP10D,ATP2B2,ATP6V0D1,ATPAF2,AZIN1,B3GALT6,BACH1,BAD,BAP1,BCAR3,BCAR4,BCL10,BCS1L,BIRC6,BLK,BLM,BRI3,BTBD8,BYSL,C15orf39,C16orf74,C1orf74,C1QBP,C1QTNF12,C3o…	753 (194)	193
YWHAH		transcription regulator	26s Proteasome,ADCY,Akt,AKT1,Ap1,BAK1,BAX,BCL2,CASP1,CCNE1,CDC25A,CHUK,CREB1,CTNNB1,E2f,EGFR,ELK1,ERK,ERK1/2,FOXO1,GATA4,GC-GCR dimer,GCK,glucocorticoid,GPR37,GSK3B,HRAS,IKBKB,IKBKG,Jnk,JUN,MAOA,MAP2K1,MAP2K5,MAPK1,MAPK14,MAPK3,MAPK8,MAPT,Mek,MYOD1,NFATC1,NFE2L2,NFKBIA,NLRP3,NOTCH1,NR3C1,NUMBL,P38 MAPK,p70 S6k,Pkc(s),PLD1,PRKN,RAF1,RANBP2,RIPK1,SLC6A3,SNCA,SRC,STAT3,SYT11,TFEB,TP53,TRAF2,TRAF6,YW…	3			0.884	1.31e-06	0.001	AACS,ABCA8,ABCB6,ABCC2,ABCG2,ABCG8,ABHD2,ACO1,ACOT7,ACSF3,ACTG1,ACTG2,ADARB2,ADCY3,AEN,AIP,AK2,AKR1B1,AKR1B10,AKR7A2,ALOX12,AMOT,APBA3,APC,ARHGAP5,ASB2,ASNS,ASTN2,ATAD3A,ATG4B,ATM,ATP1B1,ATP6V1E1,ATPAF2,B3GALT6,BAP1,BCAR3,BCCIP,BCL2L11,BCL6B,BCS1L,BDP1,BICRAL,BOK,BORA,BRF1,BRF2,BRMS1L,C15orf39,C1QTNF12,C5,C8orf33,CA10,CA5A,CABP7,CALM1 (includes others),CARMIL1,CAVIN1,CBLB,CCBE1,CCL24,CCL25,CCNK,C…	512 (67)	66
PARD6A		other	ADRB2,AKT1,AKT3,AMPK,Ap1,atypical protein kinase C,BAX,BCL2,BLOC1S6,CDKN1B,CLOCK,Creb,CTBP1,EGFR,EGR1,EIF6,ELK1,ERBB2,ERK1/2,ESR1,ESR2,FADD,FOXO3,Ggtase I,GSK3A,HAND1,Hif1,HIF1A,HMGA1,IKBKB,INSR,Insulin,IRF7,IRS1,ITGB1,JAK2,JUN,KAT6A,KDR,KLF4,MAP2K1,MAP2K5,MAP3K1,MAP3K8,MAPK1,MAPK3,MAPK7,MAPK8,MAPT,MARK2,MEF2C,Mek,MET,MITF,MMP2,MMP9,MYC,NFATC2,NFE2L2,NFKBIA,NMDA Receptor,NOTCH4,NR1H4,NR3C1,NR4A1,…	3			-1.723	1.38e-06	0.0222	AACS,ABCA1,ABCB6,ABCF3,ABCG8,ABHD5,ACAD9,ACO1,ACOT7,ACSF3,ACTR2,ACTR8,ACVR2B,ADAMTSL1,ADSS1,AEN,AGPAT2,AIP,AKR1B10,AKR7A2,ALDH2,AMZ2P1,ANKH,APBA2,APBA3,APOO,ARHGAP18,ARHGAP22,ARID5A,ARPC3,ARSG,ASH2L,ASTN2,ATAD3A,ATG4B,ATP1B1,ATP2A3,ATP2B2,ATP6V0D1,ATP6V0E1,ATP6V1E1,ATPAF2,AZIN1,BAD,BAP1,BCAR4,BCKDHA,BCL2L10,BCR,BDP1,BICRAL,BIRC6,BLK,BLM,BLTP2,BOK,BRF2,BRI3,BYSL,C16orf74,C1orf74,C1QBP,C1QTNF12,C3o…	594 (118)	116
TSC22D1		transcription regulator	26s Proteasome,ABCB1,AKT1,Ap1,AR,ATF2,ATM,BAK1,BAX,BCL2,BCL2L1,BHLHE40,BRCA1,CASP1,CASP2,CCN2,CCND1,CD44,CDC25A,CDKN1A,CDKN2A,CEBPA,Creb,CTNNB1,DDX5,DNMT3A,E2f,E2F1,EGFR,EIF2AK3,EIF4E,EP300,ERBB2,ERN1,FAS,FOXO1,FOXO3,GLI1,GRIN1,Hif1,HIF1A,IGF1R,IL6,IRF7,IRS1,ITCH,Jnk,JUN,MAP2K1,MAPK8,MAPK9,MAPT,MDM4,Mek,mir-143,mir-145,mir-23,MTORC2,MYC,NANOG,NFKB1,NFKBIA,NOTCH1,NPM1,NR3C1,P38 MAPK,PDPK1,PGR,PPAR…	3			-0.513	1.41e-06	0.0083	ABCA1,ABCB6,ABCC2,ABCF3,ABCG2,ACADS,ACO1,ACO2,ACOT7,ACSF3,ACTG1,ACTG2,ACVR2B,ADA,ADAMTS14,ADAMTS18,ADAP1,ADARB2,AEN,AGMAT,AGPAT2,AGTR1,AIFM2,AIP,AK2,AKR1B1,AL713852.1,ALDOA,ALPK2,AMZ2P1,ANKRD22,APAF1,APBA2,ARHGAP22,ARHGAP29,ARHGAP5,ARID4A,ARL2,ARL5B,ASB2,ASTN2,ATG4B,ATG7,ATP2A3,ATP2B1-AS1,ATP6V1E1,ATPAF2,ATR,ATRX,AZIN1,BACH1,BAD,BAG1,BAP1,BCAR4,BCCIP,BCKDHA,BCL10,BCL6B,BCR,BIRC6,BLK,BOK,BRCA2,BRF…	744 (97)	97
diadenosine triphosphate		chemical - endogenous mammalian	ADAM10,Akt,Ap1,APP,ATF2,BCL2,CaMKII,CBX7,CCND1,CDC25A,CDKN1A,CEBPB,CHUK,CITED2,Creb,CREB1,CREM,CSF1,diadenosine triphosphate,DUSP1,E2f,EGFR,EIF4EBP1,ELK1,EP300,ERF,ERK,ERK1/2,ESR1,ETS1,FOS,FOXO1,G protein alpha i,GAB1,GAB2,GABPA,GATA4,GNAI3,GNB1,GSK3B,HIF1A,HRAS,HSF1,IKBKB,Jnk,JUND,KAT5,KLF4,LIN28A,MAP2K1,MAP2K5,MAPK1,MAPK14,MAPK3,MAPK8,MAPT,MED1,Mek,MET,MKNK1,MYB,MYOD1,NCOA1,NCOA2,NCOA3,NEUROD1,…	3			0.733	1.43e-06	0.0169	AACS,ABCA8,ABCB6,ABCC2,ABHD5,ACADS,ACO1,ACO2,ACOT7,ACSF3,ACTG2,ACTR2,ACTR8,ACVR1,ACVR1B,ACVR2B,ADAMTS18,AEN,AK2,AKR1B1,AKR7A2,ALG12,ALPK2,AMOT,AMZ1,AMZ2P1,ANKH,ANXA11,APBA2,APBA3,AQP4,ARG2,ARHGAP18,ARHGAP5,ARID5A,ARSG,ASH2L,ASNS,ASTN2,ATAD2,ATAD3A,ATF1,ATG13,ATG4B,ATMIN,ATP10D,ATP1B1,ATP2B1-AS1,ATP2B2,ATP6V0A4,ATP6V0D1,ATPAF2,ATRX,ATXN10,B3GALT6,B4GALT1,BACH1,BAMBI,BAP1,BCAR3,BCKDHA,BCL10,BCL2L10…	671 (109)	108
PRG2		other	AKT1,AMPK,Ap1,AR,BAX,BLOC1S6,CaMKII,CDK5,CDKN1A,CDKN1B,CHUK,CLOCK,CREB1,CTBP1,CTNNB1,DNMT1,EPHA2,ERBB2,ERK1/2,ESR1,ESR2,ETS2,FADD,FANCA,FOXO1,FOXO3,FOXO4,GSK3B,HAND1,Hif1,HIF1A,HMOX1,HSF1,IKBKB,IKK (complex),IRF4,IRF7,IRS1,ITGB1,KAT6A,KLF4,MAP2K1,MAP2K4,MAP2K5,MAP3K1,MAP3K8,Mapk,MAPK1,MAPK7,MAPT,MDM2,MEF2C,Mek,MET,MMP9,MTOR,NCL,NFATC2,NFkB (complex),NFKB1,NFKBIA,NOTCH4,NR1H4,NR3C1,NUAK1,P38 MAPK,…	3			-0.38	1.45e-06	0.0299	AACS,ABCA1,ABCA8,ABCB6,ACAD9,ACADS,ACO2,ACSF3,ACTR2,ACTR8,ACVR1B,ADA,ADAMTSL1,ADAP1,ADSS1,AEN,AGFG1,AGPAT2,AIFM2,AIP,AK2,AKR1B10,AL713852.1,ALDH2,ALPK2,AMZ1,ANKH,ANXA11,APOO,ARHGAP18,ARHGAP22,ARHGAP5,ARID2,ARPC3,ARSG,ASH2L,ASNS,ASTN2,ATF1,ATG13,ATG4B,ATP2B1,ATP2B2,ATP6V0D1,ATP6V0E1,ATP6V1E1,ATPAF2,ATR,ATRX,BAD,BAP1,BCAR4,BCL2L10,BCL6B,BCR,BCS1L,BDH1,BICRAL,BIRC6,BLK,BLM,BLTP2,BOK,BRF2,BRI3,BYSL,C…	694 (116)	114
Rac/Cdc42		group	Akt,AKT1,Ap1,ATF2,CASP1,CDC42,Cdc42,CDH1,CDK6,CHUK,CTNNB1,E2f,ECT2,EGFR,ELAVL1,ERK,ERK1/2,ESR1,estrogen receptor,HIF1A,HRAS,IKBKB,IKK (complex),Jnk,JUN,MAP2K1,MAP2K1/2,MAP2K2,MAP2K3,MAP2K5,MAP3K,MAP3K1,MAP3K12,MAP3K14,MAP3K3,MAP3K8,Mapk,MAPK1,MAPK14,MAPK3,MAPK8,Mek,MTORC2,NF2,Nfat (family),NFAT5,NFkB (complex),NFKBIA,NOD2,NR3C2,P38 MAPK,PAK1,PAK2,PAK4,PHLPP1,PI3K (complex),PLA2G4A,PLCG2,PLD,PPARG…	3			0.252	1.47e-06	0.0045	AACS,AATF,AATK,ABCA8,ABCB6,ABCC2,ABHD2,ACO2,ACOT4,ACOT7,ACSF3,ACTG1,ACTG2,ACTR2,ACVR1B,ADA,ADCY3,ADSS1,AEN,AGPAT2,AIFM2,AIP,AK2,AKR1B10,ALDOA,ALOX12,ALPK2,AMOT,ANGPT1,ANKH,APAF1,AQP4,ARG2,ARHGAP18,ARHGAP22,ARHGAP5,ARPC3,ARSG,ASNS,ASTN2,ATAD3A,ATG13,ATG4B,ATP2A3,ATP6V0D1,ATP6V1E1,ATPAF2,B3GALT6,BAD,BAG1,BAP1,BCAR3,BCL6B,BCR,BCS1L,BDH1,BDP1,BEX1,BICRAL,BOK,BRCA2,BRF1,BRF2,BRMS1L,BYSL,C1QTNF12,C1QTN…	568 (80)	78
UTS2		other	ABL1,Akt,AKT1,calpain,Cdc42,CHUK,Creb,DIAPH1,ECT2,ERK1/2,EZR,Gsk3,HRAS,IKBKB,IRF4,Jnk,MAP3K1,MAP3K8,MAPK1,MAPK14,MAPK3,MAPK8,MMP2,MRTFA,MYC,NFATC1,NFkB (complex),NFKB1,P38 MAPK,PI3K (complex),PLD,PLD1,PPARG,PRKCA,PRKCG,PTEN,RAF1,RELA,RHOA,ROCK,ROCK1,ROCK2,SMAD3,SRF,STAT3,STAT5a/b,Tgf beta,TP53,UTS2,YAP1	3			-1.856	1.49e-06	0.001	ABCB6,ABCC2,ABCF3,ABCG2,ACO2,ACOT7,ACSF3,ACTG1,ACTG2,ACVR1,ACVR2B,ADA,ADCY3,AEN,AGFG1,AGTR1,AIFM2,AIP,AK2,AKR1B1,ALDOA,ALOX12,ALPK2,AMOT,ANKH,APAF1,APBA2,APC,AQP4,ARHGAP22,ARID2,ARID4A,ASNS,ASTN2,ATAD2,ATAD3A,ATF2,ATG4B,ATP1B1,ATP6V1E1,ATPAF2,ATR,AZIN1,B3GALT6,B4GALT1,BACH1,BAG1,BAP1,BCAR4,BCL6B,BCR,BDH1,BDP1,BICRAL,BOK,BRCA2,BRF1,BRI3,BRMS1L,C1QBP,C1QTNF12,C5,C8orf33,CABLES1,CACNB3,CASP8,CAVIN1,…	512 (50)	49
IC261		chemical drug	26s Proteasome,ABCB1,ACSS2,AKT1,APC,APEX1,APP,AR,ATM,BACE1,BCL2,BCL2L1,BHLHE40,BMAL1,CACNA1A,Calcineurin protein(s),CASP1,CASP2,CCND1,CDK5,CDKN1B,CDKN2A,CEBPA,CEBPB,CLOCK,CREB1,CSNK1D,CSNK1E,cytarabine,DDX5,DNMT3A,E2F1,EIF2AK3,EIF4E,EP300,ERK,FAS,fluoxetine,FOXO1,FOXO3,GJA1,GLI1,Hif1,HIF1A,HNF4A,IC261,IGF1R,IL6,IRS1,ITGB1,JAK2,JUN,LMNB1,MAP3K1,MAPK8,MAPK9,MAPT,MDM2,MDM4,MECP2,MEF2A,MEF2C,MEF2D,Me…	3			-0.525	1.49e-06	0.0125	AATK,ABCA1,ABCB6,ABCC2,ABCF3,ABCG2,ACADS,ACO1,ACOT4,ACOT7,ACSF3,ACVR1,ADA,ADAMTS18,ADAMTSL1,ADARB2,AEN,AGMAT,AGTR1,AIFM2,AIP,AK2,AKR1B1,AL713852.1,ALDH2,ALDOA,ALPK2,ANKRD22,APAF1,AQP4,ARHGAP29,ARHGAP5,ARL2,ARL5B,ARPC3,ASB2,ASTN2,ATAD3A,ATF1,ATG4B,ATG7,ATP2A3,ATP2B1-AS1,ATP6V0E1,ATP6V1E1,ATPAF2,AZIN1,BAD,BAG1,BAP1,BCAR3,BCCIP,BCKDHA,BCL10,BCL2L11,BCL6B,BCR,BIRC6,BLTP2,BOK,BRCA2,BRF2,C16orf74,C1QBP…	712 (101)	98
CDK4-Cyclin D2		complex	26s Proteasome,ABL1,AKT1,AKT2,AR,BAX,BRCA1,CCND1,CCND2,CCNE1,Cdk,CDK4,CDK4-Cyclin D2,CDK6,CDKN2A,CEBPB,E2F1,EGR1,EIF4EBP1,ERK,EZR,FOXM1,FOXO3,GATA4,GLI1,JUN,MAPK14,MAPK3,MAPK8,MAPT,MDM2,MEF2C,MTOR,MYC,MYOD1,NPM1,NR4A1,NR4A2,NR4A3,OTX2,P38 MAPK,PPARG,PTEN,RAF1,RB1,RBL2,RBP1,RNF2,SENP3,SHOX2,TERT,TFDP1,TFE3,TFEB,TP53,TP73,WT1,YY1	3			1.775	1.5e-06	0.0038	ABCB6,ABCC2,ABCF3,ABCG2,ABCG8,ACO1,ACO2,ACOT7,ACSF3,ACTG2,ACVR1,ACVR1B,ACVR2B,ADARB2,ADCY3,AEN,AGFG1,AGMAT,AGTR1,AIFM2,AIP,AK2,AL713852.1,ANKH,ANKRD22,ANXA11,APC,AQP4,ARHGAP22,ARHGAP29,ARID2,ARL2,ASNS,ASTN2,ATAD3A,ATF2,ATM,ATP1B1,ATP2B1,ATP2B1-AS1,ATP6V1E1,ATPAF2,ATR,AZIN1,B4GALT1,BAG1,BAMBI,BAP1,BCAR3,BCKDHA,BCL2L11,BCL6B,BCR,BDH1,BDP1,BEX1,BLK,BLM,BOK,BORA,BRF1,BRMS1L,C1QBP,C5,C8orf33,CABLES1,C…	560 (58)	55
SHC4		other	ABL1,AGO2,AGT,Akt,AKT1,ANXA7,Ap1,ARF1,ARID3B,ATM,BRCA1,calpain,Cdc42,CEBPB,CHUK,Creb,CREB1,CTNNB1,DCN,E2f,EGFR,EGR1,EIF2AK2,EIF4E,ELK1,ERBB2,ERK,ERK1/2,ESR1,FAS,FOS,FOXO1,FOXO3,FYN,GAB1,GNAS,GSK3B,HBEGF,Hdac,HIF1A,HRAS,IKBKB,IKK (complex),ITCH,JAK2,Jnk,JUN,KLF11,KRAS,MAP2K1/2,MAP2K4,MAP2K5,MAP3K1,Mapk,MAPK1,MAPK14,MAPK7,MAPK8,MAPT,Mek,MET,MMP9,MNT,MTOR,MUC1,MYC,NEDD9,Nfat (family),NFkB (complex),…	3			-0.829	1.51e-06	0.0132	A1BG,AACS,AATF,ABCA8,ABCF3,ABCG2,ACADS,ACO1,ACOT4,ACOT7,ACTG2,ACTR2,ACVR1,ACVR1B,ACVR2B,ADA,ADAMTS14,ADAMTS18,ADAP1,ADCY3,AGPAT2,AIFM2,AIP,AKR1B1,AKR1B10,ALDH2,ALOX12,ALPK2,AMMECR1,AMOT,AMZ2P1,ANAPC10,ANKRD13B,AOAH,APAF1,APBA2,ARG2,ARHGAP18,ARHGAP29,ARID2,ARPC3,ARSG,ASB2,ASNS,ATAD3A,ATF1,ATG13,ATG4B,ATG4D,ATP2A3,ATP6V0D1,ATP6V1E1,ATR,ATXN10,AZIN1,B3GALT6,B4GALT1,BACH1,BATF3,BCAR3,BCAR4,BCL2L11,BC…	704 (116)	115
BARD1		transcription regulator	AURKB,BARD1,CASP3,ESR1,H2AX,NPM1,TP53,Ubiquitin	2	Inhibited		-2.188	1.52e-06	0.0001	AATF,ABCA1,ABCB6,ABCC2,ABCG2,ABCG8,ABHD2,ACADS,ACO1,ACSF3,ACTR2,ACVR1B,ADA,AEN,AGTR1,AIFM2,AKR1B1,ALDOA,ANGPT1,APAF1,APC,ARHGAP18,ARHGAP5,ARSG,ASTN2,ATG13,ATG4B,ATG7,ATP1B1,ATP2A3,ATP6V0D1,ATPAF2,BAD,BAG1,BAMBI,BAP1,BCCIP,BCL2L11,BCL6B,BCR,BLM,BOK,BRCA2,BYSL,CASP8,CASP8AP2,CCNF,CCNG2,CCNH,CCNK,CCP110,CDC16,CDC27,CDC42,CDC6,CDK1,CDK5,CDKN3,CDT1,CELSR3,CENPA,CENPE,CENPF,CENPK,CENPM,CERS1,CFLAR,CGRE…	351 (8)	7
valinomycin		chemical reagent	ABCB1,Actin,Akt,AKT1,AKT2,AMBRA1,AMPK,APEX1,ATM,BAX,BCL2,BCL2L1,Calcineurin protein(s),calpain,CASP1,CASP2,CASP3,DICER1,EIF2AK2,EIF4E,EIF4EBP1,EIF4EBP2,ERK1/2,ESR1,FOXO3,HIF1A,HSF1,IL18,IRS1,IRS2,MAP3K1,MAPT,MTOR,MTORC1,MYC,NFkB (complex),NFKB1,NR3C1,OXSR1,p70 S6k,PARP1,PDPK1,PI3K (complex),PLA2G6,PRDM1,PRKCA,PRKCD,PRKN,PTEN,RAC1,RB1CC1,RHOA,RICTOR,RNA polymerase iii,ROCK1,RORC,RPS6KB1,RPS6KB2,RP…	3	Inhibited		-2.212	1.57e-06	0.0046	AACS,AATF,ABCB6,ABCF3,ABCG2,ABCG8,ABHD2,ACADS,ACO1,ACO2,ACSF3,ACTR2,ACVR1,ACVR1B,ADAMTS14,ADCY3,AEN,AGFG1,AGPAT2,AGTR1,AIFM2,AIP,AK2,AKR1B1,ALDH2,ALOX12,AMOT,AMZ1,ANKH,ANXA11,APAF1,APC,APCDD1L-DT,AQP4,ARHGAP18,ARHGAP22,ARID2,ARID5A,ARSG,ASNS,ASTN2,ATAD2,ATAD3A,ATF2,ATG13,ATG4B,ATG7,ATM,ATP1B1,ATP2B1,ATP6V0A4,ATP6V0D1,ATP6V0E1,ATPAF2,ATR,ATXN10,AZIN1,B3GALT6,B4GALT1,BAP1,BCCIP,BCL10,BCL6B,BCS1L,BE…	596 (71)	70
SMYD2		enzyme	26s Proteasome,ABCB1,AKT1,Ap1,APEX1,ATF2,ATM,BAK1,BAX,BCL2,BCL2L1,BHLHE40,CASP1,CASP2,CCND1,CDKN1A,CDKN2A,CEBPA,CTNNB1,DDX5,DNMT3A,E2f,E2F1,EIF2AK3,EIF4E,EP300,ERBB2,ERK1/2,FAS,FOXO3,GLI1,GRIN1,Hif1,HIF1A,HNF4A,IGF1R,IKBKB,IL6,IRF3,IRF7,IRS1,Jnk,MAP2K1,MAP2K7,MAP3K1,Map3k7,MAP4K4,MAPT,MAVS,MDM4,Mek,mir-143,mir-145,mir-23,MTOR,MYC,NANOG,NFKB1,NFKBIA,NOTCH1,NPM1,NR3C1,P38 MAPK,p70 S6k,PCK1,PGR,PPAR…	3			-0.152	1.57e-06	0.0032	ABCA1,ABCB6,ABCC2,ABCF3,ABCG2,ABCG8,ACADS,ACO1,ACOT7,ACSF3,ACVR1,ADA,ADAMTS18,ADAP1,ADARB2,AEN,AGMAT,AGTR1,AIFM2,AIP,AK2,AKR1B1,ALDH2,ALDOA,ALPK2,ANKRD22,APAF1,APC,APIP,ARHGAP29,ARHGAP5,ARL2,ARL5B,ASB2,ASNS,ASTN2,ATAD3A,ATG4B,ATG7,ATP2A3,ATP2B1,ATP2B1-AS1,ATP6V1E1,ATPAF2,ATR,ATRX,AZIN1,BAD,BAG1,BAP1,BCCIP,BCKDHA,BCL10,BCL2L11,BCL6B,BCR,BDH1,BIRC6,BLM,BOK,BRCA2,BRF2,BRMS1L,C16orf74,C1QBP,C8orf33,C…	690 (84)	84
policosanol		chemical drug	26s Proteasome,Akt,AKT1,BAK1,EIF2A,ERK,ERK1/2,ERN1,FOXO1,GSK3B,HIF1A,HMGCR,HSF1,Jnk,LATS1,Mapk,MTOR,MYC,NR3C1,policosanol,PPARGC1A,PRKAA,PRKAA1,PRKAA2,PRKACA,PRKCZ,RAF1,RAS,RELA,RPS6KB1,RPTOR,SIRT1,SREBF1,STIM1,TP53,TSC1,TSC2,YAP1	3			0.09	1.57e-06	0.0003	AACS,ABCA1,ABCB6,ABCC2,ABCF3,ABCG2,ABHD2,ACADS,ACO1,ACSF3,ACTG1,ACVR1,ADARB2,ADCY3,AEN,AIFM2,AIP,AK2,AKR1B10,ALDOA,ALPK2,AMOT,AMZ1,ANKH,ANXA11,AQP4,ARG2,ARHGAP5,ASNS,ASTN2,ATAD2,ATAD3A,ATG4B,ATP2A3,ATP2B1,ATP6V0A4,ATP6V0E1,ATP6V1E1,ATPAF2,ATR,AZIN1,B3GALT6,B4GALT1,BAD,BAG1,BAP1,BCAR3,BCAR4,BCL10,BCL6B,BCR,BCS1L,BDH1,BLM,BOK,BRCA2,BRI3,BRMS1L,C16orf74,C1QBP,C5,C7orf25,C8orf33,CABLES1,CACNA1C,CAVIN…	492 (38)	37
muromonab-CD3		biologic drug	Actin,ADM,AKT1,ATM,Calcineurin protein(s),caspase,CD28,CD3,CD3E,Complement,CREB1,CTLA4,CXCL12,CXCR3,EGFR,EGR1,ELK1,ESR1,EZR,FOXP3,GAB2,HRAS,IKBKG,IKK (complex),ITGB1,JUN,LCK,Mapk,MAPK1,MAPK8,MED28,Mek,Mlc,muromonab-CD3,MYH9,NCL,NFKB1,NRAS,PAK2,PI3K (complex),PIK3CG,PIK3R1,Pkc(s),PLCG1,PLCG2,PRKCA,PRKCD,PRKD1,RAC1,RAF1,RPS6KB1,SH2B3,SHC1,STAT3,STAT5A,STAT6,SYK,TCF12,TCF3,TCR,ZAP70	3	Activated		3.031	1.62e-06	0.0012	AATF,ABCA1,ABCG8,ABHD2,ACO1,ACTG2,ACTR2,ACVR1B,ADA,ADAMTSL1,ADAP1,AIP,ALDH2,ALOX12,AMZ2P1,ANKRD12,APC,ARHGAP18,ARID5A,ARSG,ASB2,ASNS,ATAD3A,ATF1,ATG13,ATM,ATP1B1,ATP2A3,ATP6V0D1,ATP6V1E1,ATR,ATRX,BAG1,BCL2L11,BCR,BDP1,BICRAL,BLM,BTBD8,BYSL,C15orf39,C1QTNF12,C3orf52,C5,CA10,CABP7,CASP7,CAVIN1,CBLB,CCNF,CCNG2,CCNH,CCNT1,CCP110,CCS,CD38,CD5,CDA,CDC27,CDC6,CDK1,CDK5,CDKN3,CDT1,CENPA,CENPE,CENPF,CENPK…	405 (61)	59
GSKJ4		chemical reagent	GSKJ4	1		biased	-0.392	1.65e-06	0.0001	FXN,IDH2,MRPL11,MRPL12,MRPL28,MRPL53,MRPS12,MRPS18A,MT-ATP6,MT-ATP8,MT-CO1,MT-CO2,MT-CO3,MT-CYB,MT-ND1,MT-ND2,MT-ND3,MT-ND4,MT-ND5,MT-ND6,MTFMT,PAM16,TIMM22,TIMM50,TOMM40,TRMT1	26 (1)	1
MKNK		group	AMPK,Ap1,ATF4,ATM,AXL,BAK1,BAX,BID,BRCA1,calpain,CCND1,Cdk,CDK4/6,CDKN1A,CDKN1B,CDKN2A,Cpla2,CREB1,CTNNB1,DKK1,EIF2AK4,EIF4E,EIF4EBP1,ERK,F2,GADD45A,GCK,GLI1,Jnk,MAPK14,MDM2,Mek,mir-19,mir-22,MKNK,MKNK1,MKNK2,MMP3,MMP9,MYC,NFKBIA,P38 MAPK,PAX5,PLA2G10,PLA2G2A,PLA2G4A,PLA2G6,PPARG,PTEN,Rb,RB1,RBL2,RELA,RPS6KB1,SFPQ,SFRP1,SP1,STAT3,TERT,Tgf beta,TP73,TRAF2	3			-0.534	1.65e-06	0.0002	AACS,ABCA1,ABCF3,ABCG2,ABCG8,ABHD2,ACADS,ACIN1,ACOT7,ACVR1,ADA,ADAP1,ADARB2,ADCY3,AEN,AGFG1,AGMAT,AGPAT2,AK2,AKR1B1,ALDOA,ALPK2,ANGPT1,ANKRD22,APBA3,APC,AQP4,ARHGAP22,ARHGAP29,ARHGAP5,ARID2,ARID4A,ARL2,ATAD3A,ATF1,ATF2,ATG7,ATP1B1,ATP2B1-AS1,ATRX,AZIN1,BACH1,BAD,BAG1,BAMBI,BAP1,BCAR3,BCCIP,BCKDHA,BCL2L11,BCR,BCS1L,BDH1,BIRC6,BLK,BOK,BRF1,BRF2,BYSL,C1QBP,C8orf33,CA10,CA5A,CABLES1,CABP7,CALM1 (incl…	593 (62)	59
GDP-beta-S		chemical toxicant	ADAM10,ADAM17,AKT1,ANXA7,Ap1,APP,AR,ATF2,ATM,BCL11B,BCL6,C/EBP,Calcineurin protein(s),Calmodulin,calpain,CASP1,CASR,CBX7,CCND1,CDKN1B,CEBPA,CEBPB,CFTR,CITED2,Creb,CREB1,CREM,CRHR1,CSF1,CTNNB1,CXCR4,CYP19A1,EGFR,EGLN,EGR1,EIF4E,EIF4EBP1,ELK1,EP300,ERBB2,ERK,ERK1/2,ESR1,ETS2,FAS,FOS,FOSB,FOSL2,G6PD,GABPA,GATA1,GATA4,GDP-beta-S,GNE,GRIN1,GSK3B,HAS2,Hdac,Hif1,HIF1A,HRAS,HSF1,IL10,Jnk,JUND,KAT5,KLF4,K…	3			0.322	1.67e-06	0.05	A1BG,ABCA8,ABCB6,ABCF3,ABHD5,ACO1,ACSF3,ACTG2,ACTR2,ACTR8,ACVR1,ACVR1B,ADAMTS18,AEN,AIFM2,AIP,AK2,AKR1B10,AKR7A2,AL713852.1,ALDH2,ALG12,ALPK2,AMZ1,AMZ2P1,ANKH,ANXA11,APBA2,APBA3,AQP4,ARG2,ARHGAP18,ARHGAP22,ARHGAP29,ARHGAP5,ARID5A,ARPC3,ARSG,ASB2,ASB6,ASH2L,ASTN2,ATAD3A,ATF1,ATF2,ATG13,ATG4B,ATMIN,ATP10D,ATP1B1,ATP2B1-AS1,ATP2B2,ATP6V0A4,ATP6V0D1,ATP6V0E1,ATP6V1E1,ATPAF2,ATXN10,AZIN1,B4GALT1,BAP1,…	783 (168)	167
APH1B		peptidase	26s Proteasome,ABCB1,Actin,Akt,AKT1,APEX1,APH1B,BAK1,BAX,BCL2,BCL2L1,BHLHE40,Calcineurin protein(s),calpain,CASP1,CASP2,CASP3,CAT,CCND1,CDKN1A,CDKN2A,CEBPA,CTNNB1,DDX5,DICER1,DNMT3A,E2f,E2F1,EIF2AK2,EIF2AK3,EIF4E,EP300,ERBB2,ERK1/2,FAS,FOXO3,GLI1,GRIN1,Hif1,HIF1A,HNF4A,IGF1R,IL18,IL6,IRS1,JUN,MAP2K1,MAP3K1,MAPK8,MAPK9,MAPT,MDM4,Mek,mir-143,mir-145,mir-23,MTOR,MYC,NANOG,NFkB (complex),NFKB1,NFKBIA…	3			-0.851	1.7e-06	0.0059	ABCA1,ABCB6,ABCC2,ABCF3,ABCG2,ABCG8,ACADS,ACO1,ACOT7,ACSF3,ACVR1,ADA,ADAMTS18,ADAP1,ADARB2,ADCY3,AEN,AGFG1,AGMAT,AGTR1,AIFM2,AIP,AK2,AKR1B1,ALDH2,ALDOA,ALPK2,AMOT,ANKRD22,APAF1,APC,ARHGAP29,ARHGAP5,ARID2,ARL2,ARL5B,ASB2,ASTN2,ATAD3A,ATG4B,ATG7,ATP2A3,ATP2B1,ATP2B1-AS1,ATP6V0E1,ATP6V1E1,ATPAF2,ATRX,ATXN10,AZIN1,B3GALT6,BAD,BAG1,BAP1,BCCIP,BCKDHA,BCL10,BCL2L11,BCL6B,BCR,BDH1,BIRC6,BLK,BOK,BRCA2,BRF…	731 (92)	91
SIAH2		transcription regulator	26s Proteasome,ABCB1,AIRE,Akt,Ap1,APP,AR,ATM,BHLHE40,Calcineurin protein(s),CASP1,CASP2,CASP4,CASP8,caspase,CBX3,CCAR2,CCND1,CDKN1A,CDKN2A,CEBPA,CEBPB,CHEK2,CHUK,CREB1,CTNNB1,DDIT3,DDX5,DNMT3A,E2f,E2F3,EGFR,EIF2AK2,EIF2AK3,EIF4E,ELF4,ERBB2,ESR1,FADD,FAS,FOS,FOXM1,FOXO1,FOXO3,GLI1,GRIN1,HIF1A,HIPK2,HMGA1,HNF4α dimer,ICAM1,IGF1R,IKBKB,IL12 (complex),IL1B,IL33,IL6,Jnk,MAP3K1,MAP3K8,MAP4K4,MAPK1,MAPK…	3			-1.482	1.72e-06	0.0188	AAK1,AATF,AATK,ABCA1,ABCB6,ABCC2,ABCG2,ACADS,ACO1,ACSF3,ACTG1,ACTR2,ACVR1B,ADA,ADARB2,AEN,AGMAT,AGTR1,AIFM2,AKR1B1,AKR7A2,AL713852.1,ALDOA,AMOT,ANGPT1,ANKRD22,ANXA11,APAF1,APBA3,APIP,ARG2,ARHGAP29,ARHGAP5,ARID5A,ARL5B,ARSG,ASB2,ASTN2,ATF1,ATF2,ATG4B,ATG7,ATP2B1-AS1,ATP2B2,ATP6V0D1,ATPAF2,ATR,ATRX,ATXN10,B3GALT6,BACH1,BAD,BAP1,BATF3,BCAR4,BCL10,BCL2L10,BCL6B,BEX1,BICRAL,BIRC6,BLM,BOK,BRCA2,BRI3,BR…	765 (119)	117
Type I Receptor-Type II Receptor		complex	ABL1,ACVR1,ACVR1B,ACVR1C,ACVR2A,ACVR2B,Ap1,ATF2,CASP1,caspase,CD44,CDC42,Cdc42,CDK5,Creb,E2f,EIF4EBP1,ERK,ERK1/2,estrogen receptor,Jnk,JUN,MAP2K3,MAP2K4,MAP3K1,MAPK1,MAPK14,MAPK8,MMP14,MMP2,MTOR,NF2,Nfat (family),NODAL,P38 MAPK,p70 S6k,PAK2,PI3K (complex),Pkc(s),PLD1,PPARG,PRKCA,PTH1R,RAF1,RAS,RB1,RBL2,RELA,RPS6KB1,SHC1,Smad2/3,SMAD3,SRF,STAT3,Tgf beta,TGFB1,TGFBR1,TGFBR2,TP53,TRAF6,Type I Recept…	3			-1.131	1.75e-06	0.0013	ABCB6,ABCC2,ACO2,ACOT7,ACSF3,ACTG1,ACTG2,ACVR1,ACVR2B,ADA,ADCY3,AEN,AGTR1,AIFM2,AKR1B10,ALDH2,ALDOA,ALOX12,ALPK2,AMOT,AMZ2P1,ANGPT1,APAF1,APBA2,ARG2,ARHGAP22,ARHGAP5,ARID4A,ASNS,ASTN2,ATAD2,ATM,ATP2B1,ATPAF2,ATR,BACH1,BAD,BAP1,BCAR3,BCAR4,BCL2L11,BCL6B,BDH1,BDP1,BICRAL,BOK,BRF1,BRI3,BRMS1L,C5,CALM1 (includes others),CASP7,CBFB,CCL24,CCM2,CCNK,CCR3,CD38,CD5,CDC14A,CDC16,CDC42EP5,CDK1,CDK5RAP1,CDKN…	489 (64)	59
USP39		peptidase	26s Proteasome,ABCB1,Akt,AKT1,APEX1,ATM,BAK1,BAX,BCL2L1,BHLHE40,BTRC,CASP1,CCND1,CDKN1A,CDKN2A,CEBPA,CHUK,CTNNB1,DDX5,DNMT3A,E2f,E2F1,EIF2AK3,EIF4E,EP300,ERBB2,ERK,ERK1/2,FAS,FOXO3,GLI1,GRIN1,H2AX,Hif1,HIF1A,HNF4A,IGF1R,IKBKB,IL6,IRS1,JUN,MAP2K1,MAPK8,MAPK9,MAPT,MDM4,Mek,mir-143,mir-145,mir-23,MTOR,MYC,NANOG,NFkB (complex),NFKB1,NFKB2,NFKBIA,NOTCH1,NPM1,NR3C1,P38 MAPK,p70 S6k,PCK1,PGR,PI3K (compl…	3			-0.774	1.75e-06	0.0038	ABCA1,ABCB6,ABCC2,ABCF3,ABCG2,ABCG8,ACAD9,ACADS,ACO1,ACO2,ACOT7,ACSF3,ACVR1,ADA,ADAMTS18,ADAP1,ADARB2,ADCY3,AEN,AGMAT,AIFM2,AIP,AK2,AKR1B1,ALDH2,ALDOA,ALPK2,AMOT,ANKRD22,APAF1,APC,ARHGAP29,ARHGAP5,ARL2,ARL5B,ASB2,ASTN2,ATAD3A,ATF2,ATG4B,ATG7,ATP2A3,ATP2B1,ATP2B1-AS1,ATP6V0E1,ATP6V1E1,ATPAF2,ATR,ATRX,AZIN1,B3GALT6,BAD,BAG1,BAP1,BATF3,BCAR3,BCCIP,BCKDHA,BCL10,BCL2L11,BCL6B,BCR,BDH1,BIRC6,BLK,BLM,BO…	737 (85)	84
ginsenoside Re		chemical drug	Actin,AHR,AKT1,APEX1,ARNT,ATM,BAX,BRCA1,Calcineurin protein(s),calpain,CASP2,CASP3,CASP4,CASP8,CASP9,CAT,CDK2,CDKN1A,CDKN1B,CDKN1C,CDX2,CEBPB,CHUK,CTNNB1,DENR,DICER1,E2F1,E2F3,EGFR,EIF2AK2,ELF4,ESR1,estrogen receptor,FOXO1,FOXP3,ginsenoside Re,ID2,ID3,IL18,IL1B,IL22,IRAK1,IRF7,IRS1,MAPK1,MAPK9,MAPT,MDM2,MITF,MMP14,MMP9,MPO,MYBL2,MYC,MYOD1,NCOA1,NFKB1,NFKBIA,NLRP3,NPM1,PAK2,PARP1,PGR,PLA2G6,PRKAA2…	3	Inhibited		-2.713	1.76e-06	0.0269	A1BG-AS1,AATF,ABCA1,ABCB6,ABCF3,ABCG2,ABCG8,ACO1,ACSF3,ACTR2,ACVR1B,ADAMTS18,ADAP1,AEN,AGFG1,AGMAT,AIP,ALDH2,ALDOA,ALPK2,ANKRD22,ANXA11,AP1S2,APAF1,ARG2,ARHGAP18,ARHGAP29,ARHGAP5,ARID2,ARL16,ARL2,ARSG,ASNS,ASTN2,ATAD2,ATF1,ATG13,ATG4B,ATP1B1,ATP2B1,ATP6V0D1,ATP6V1E1,ATPAF2,ATXN10,AZIN1,BACH1,BAP1,BCCIP,BCKDHA,BCL10,BCL2L10,BCL2L11,BCL6B,BCS1L,BICRAL,BLK,BLM,BRF2,BTG4,BYSL,C15orf39,C19orf25,C1orf7…	647 (98)	95
Glucocorticoid-GCR-DHT-AR		complex	Akt,AKT1,Ap1,AR,ATM,BRCA1,CASP2,CAV1,CEBPA,CHEK2,CHGA,Creb,dihydrotestosterone,DUSP1,EGFR,ELK1,EP300,ERBB2,ERBB3,ESR1,EZH2,FCGR1A,FOS,GABP,GATA1,GATA3,GC-GCR dimer,glucocorticoid,Glucocorticoid-GCR,Glucocorticoid-GCR-DHT-AR,GSR,HIF1A,HMGCR,Hsp27,IL4,IL6,IRF3,IRF9,JUN,LIF,MAPK1,MAPK14,MAPK7,MAPT,MED1,MED14,Mek,MTOR,MXD1,NCOA2,Nfat (family),NFKB1,NR1H4,NR1I2,NR3C1,NR3C2,NR4A1,P38 MAPK,p70 S6k,PI3K …	3	Inhibited		-3.724	1.81e-06	0.0238	AACS,AATF,ABCA8,ABCB6,ACADS,ACSF3,ACTR2,ACVR1,ACVR1B,ACVR2B,ADAMTS18,ADAP1,AEN,AGPAT2,AIFM2,AIP,AK2,ALDOA,ALOX12,AMACR,AMOT,AMZ2P1,APAF1,APBA2,APOO,ARHGAP18,ARHGAP22,ARHGAP5,ARID2,ARID5A,ARL2,ARMC6,ARSG,ASTN2,ATAD2,ATAD3A,ATG13,ATM,ATP10D,ATP2A3,ATP2B1,ATP2B1-AS1,ATP6V0D1,ATP6V1E1,ATPAF2,ATR,B3GALT6,BAG1,BAP1,BCCIP,BCL2L11,BCL6B,BCS1L,BICRAL,BLK,BLM,BYSL,C16orf74,C5,CA5A,CABLES1,CALM1 (includes o…	521 (82)	77
APEX1		enzyme	Ap1,APEX1,Hif1,HIF1A,NFKB1,SIRT1,temozolomide,TP53,YAP1	2			-1.2	1.82e-06	0.0001	ABCA1,ABCB6,ABCC2,ABCG2,ACADS,ACO1,ACSF3,ACTG1,ADA,AEN,AGTR1,AIFM2,AKR1B1,APAF1,AQP4,ARHGAP5,ASNS,ASTN2,ATAD2,ATG4B,ATG7,ATP2A3,ATPAF2,ATR,BAD,BAMBI,BAP1,BCAR4,BCL6B,BCS1L,BOK,BRI3,CALM1 (includes others),CAVIN1,CCNF,CCNG2,CCNK,CCNT1,CD9,CDC16,CDK1,CDK5RAP1,CDKN3,CDT1,CEBPB,CELSR3,CENPA,CENPE,CENPF,CEP131,CGREF1,CHD3,CHST12,CKAP2,CKB,CKLF,CLEC10A,CLPP,CNN3,COL18A1,COPG1,COQ3,COQ4,COQ5,COX11,COX5A…	336 (9)	9
TP53INP1		other	26s Proteasome,ABCB1,Akt,AKT1,APEX1,ATM,BAK1,BAX,BCL2,BCL2L1,BHLHE40,CASP1,CASP2,CCND1,CDKN1A,CDKN2A,CEBPA,CTNNB1,DNMT3A,E2f,E2F1,EIF2AK3,EIF4E,EP300,ERBB2,ERK1/2,ETS1,FAS,FOXO3,FOXP1,GLI1,GRIN1,H2AX,Hif1,HIF1A,HNF4A,IGF1R,IL6,IRS1,JUN,MAP2K1,MAPK8,MAPK9,MAPT,MDM4,Mek,mir-143,mir-145,mir-23,MTOR,MYC,NANOG,NFkB (complex),NFKB1,NFKBIA,NOTCH1,NPM1,NR3C1,P38 MAPK,p70 S6k,PCK1,PGR,PI3K (complex),PPARA…	3			0.187	1.82e-06	0.0039	ABCA1,ABCB6,ABCC2,ABCF3,ABCG2,ACADS,ACO1,ACO2,ACOT7,ACSF3,ACVR1,ADA,ADAMTS18,ADAP1,ADARB2,ADCY3,AEN,AGMAT,AGTR1,AIFM2,AIP,AK2,AKR1B1,ALDH2,ALDOA,ALPK2,AMOT,ANKRD22,APAF1,APC,ARHGAP29,ARHGAP5,ARL2,ARL5B,ASB2,ASTN2,ATAD3A,ATG4B,ATG7,ATP2A3,ATP2B1,ATP2B1-AS1,ATP6V0E1,ATP6V1E1,ATPAF2,ATR,ATRX,AZIN1,B3GALT6,BACH1,BAD,BAG1,BAP1,BCCIP,BCKDHA,BCL10,BCL2L11,BCL6B,BCR,BDH1,BIRC6,BLK,BLM,BOK,BRCA2,BRF2,BRMS…	715 (83)	83
ST1926		chemical drug	ST1926	1		biased	-0.156	1.83e-06	0.0001	AK2,AKR1B1,ARPC3,ATP2B2,CEBPB,CLIC1,EEF2,EIF3D,EIF3G,EIF4A2,H2AZ1,HMGN2,KARS1,KPNA2,MEN1,MOB1A,MTCH2,NOP10,NPM1,PABPC1,POLR2G,PSMF1,ROBO4,RPL10,RPL36A,RPL8,RPLP1,RPS2,RPS27,SAP18,SEM1,SNRPF,SNRPG,SSBP1,TBL1XR1,TMEM258,TMSB10/TMSB4X,TRIR,UBL5,VAMP8,YBX1	41 (1)	1
quetiapine		chemical drug	ADAM10,ADIPOQ,ADORA2A,ADRA1A,ADRA1B,ADRA1D,ADRA2A,ADRA2B,ADRA2C,AMPK,Ap1,ATM,BCL2,CACNA1A,Calcineurin protein(s),calpain,CASP2,CASP3,CBX7,CCND1,CDKN1A,CDKN1B,CHRM1,CITED2,CNR1,Creb,CSF1,CTNNB1,CYP2C8,DICER1,dopamine receptor,DRD1,DRD2,DRD3,EIF2AK2,EIF2AK3,EIF4E,ERK1/2,ERN1,ESR1,ETS1,ETS2,FGFR1,FLNA,FOXO1,G protein alpha i,G6PD,GABPA,GNAS,Gαi/o,HDAC5,HIF1A,HNF4A,HRAS,HRH1,HSF1,HTR1A,HTR1B,HTR2A,HT…	3	Activated		2.425	1.85e-06	0.028	A1BG,AACS,ABCA8,ABCB6,ABHD5,ACO1,ACO2,ACOT4,ACSF3,ACTR2,ACTR8,ACVR1,ACVR1B,ACVR2B,ADAP1,AGFG1,AIFM2,AK2,AKR7A2,ALDH2,ALOX12,AMZ1,AMZ2P1,ANKRD13B,ANXA11,APBA2,APBA3,AQP4,ARG2,ARHGAP18,ARHGAP22,ARHGAP29,ARID2,ARID5A,ARSG,ASH2L,ASTN2,ATG4B,ATMIN,ATP10D,ATP1B1,ATP2B1-AS1,ATP2B2,ATP6V0A4,ATP6V0D1,ATP6V1E1,ATPAF2,BACH1,BAP1,BATF3,BCAR4,BCCIP,BCL10,BCL2L10,BCL2L11,BCL6B,BCR,BCS1L,BICRAL,BLK,BOK,BRF2,BRI…	633 (137)	123
sirolimus		chemical drug	Akt,AKT1,AMPK,BCL2,Ca2+,Calcineurin protein(s),Calmodulin,calpain,CCND1,Cdc42,Cdk,CDKN1A,CEBPA,Creb,CREB1,DNM1L,E2f,EIF2AK3,EIF4E,EIF4G1,ERBB2,ERK,ERN1,FKBP1A,FKBP5,FMR1,FOXO1,FOXO3,GATA4,GSK3B,Hif1,HIF1A,HSF1,INSR,IRS1,IRS2,Jnk,JUN,MAF1,MAP2K1/2,MAPK1,MAPK8,MAPT,MDM2,Mek,MKNK1,MMP3,MTOR,MYC,NFkB (complex),NFKB1,NFKBIA,ODC1,P38 MAPK,p70 S6k,PI3K (complex),PI3K (family),PPARG,PPP2CA,PRKCA,PRKCD,RA…	2			-0.775	1.89e-06	0.0112	A1BG,AACS,ABCB6,ABCF3,ABCG2,ABCG8,ABHD11,ABHD5,ACO1,ACOT4,ACOT7,ACSF3,ACTG2,ACVR1,ACVR2B,ADAP1,ADCY3,AEN,AGAP1,AIP,AK2,AKR1B1,ALOX12,AMOT,AMZ1,ANKRD13B,ANXA11,APBA2,APC,ARG2,ARHGAP18,ARHGAP5,ASNS,ASTN2,ATAD2,ATAD3A,ATF1,ATG7,ATP2B1-AS1,ATP6V0A4,ATP6V0D1,ATP6V0E1,ATP6V1E1,ATPAF2,ATR,ATRIP,AZIN1,BAG1,BAP1,BCAR3,BCCIP,BCKDHA,BCL2L11,BCL6B,BCR,BCS1L,BDH1,BDP1,BEX1,BICRAL,BIRC6,BOK,BORA,BRF2,BRMS1L,C1…	666 (78)	78
MYO9B		enzyme	26s Proteasome,ABCB1,Akt,AKT1,Ap1,APEX1,ATM,BAK1,BAX,BCL2L1,BHLHE40,CASP1,CASP2,CCND1,CDC42,Cdc42,CDKN1A,CDKN2A,CEBPA,Creb,CTNNB1,DDX5,DNMT3A,E2F1,EIF2AK3,EIF4E,EP300,ERBB2,ERK,estrogen receptor,FAS,FOXO3,GLI1,GRIN1,Hif1,HIF1A,HNF4A,IGF1R,IL6,IRS1,Jnk,LATS1,MAP2K1,MAP2K4,MAP2K7,MAP3K1,MAPK1,MAPK9,MAPT,MDM4,Mek,mir-143,mir-145,mir-23,MRTFA,MTOR,MYC,MYO9B,NANOG,Nfat (family),NFKB1,NFKBIA,NOTCH1,NPM…	3			-0.151	1.9e-06	0.0071	ABCB6,ABCC2,ABCF3,ABCG2,ABCG8,ACADS,ACO1,ACOT7,ACSF3,ACTG1,ACTG2,ACVR1,ACVR2B,ADA,ADAMTS18,ADAP1,ADARB2,AEN,AGMAT,AGTR1,AIFM2,AIP,AK2,AKR1B1,ALDH2,ALDOA,ALPK2,ANKRD22,ANXA11,APAF1,APBA2,ARHGAP29,ARHGAP5,ARL2,ARL5B,ARPC3,ASB2,ASTN2,ATAD3A,ATG4B,ATG7,ATP2A3,ATP2B1,ATP2B1-AS1,ATP6V0E1,ATP6V1E1,ATPAF2,ATR,ATRX,AZIN1,B3GALT6,BAD,BAG1,BAP1,BCAR3,BCAR4,BCCIP,BCL10,BCL6B,BCR,BDH1,BICRAL,BIRC6,BLK,BLM,BOK…	700 (98)	97
LRP8		transmembrane receptor	ADAM17,AHR,AKT1,AMPK,Ap1,APP,AR,ATM,ATXN1,AURKB,calpain,CCND1,CD3,CDKN1A,CDKN1B,CHUK,CLOCK,CRTC1,CTLA4,CTNNB1,DAB1,DUSP1,EIF2AK2,EPHA4,EPHA8,EPHB4,ESR2,ETS2,FANCA,FGFR1,FGFR2,FGFR3,FGFR4,FLT1,FOXO3,FURIN,FYN,GRIN3A,HAND1,Hif1,HIF1A,HIPK2,HMGCR,HRAS,IGF1R,IKBKB,IKK (complex),INSR,IRF3,ITGB1,JUN,KAT6A,KLF4,L-glutamic acid,L-tyrosine,LCK,LRP1,LRP8,MAP2K1,MAP2K5,MAP3K8,MAPK8,MAPT,MDM2,MMP14,MTOR,MTOR…	3	Inhibited		-4.334	1.95e-06	0.0205	AACS,ABCA1,ABCA8,ABCB6,ABCF3,ABHD5,ACADS,ACIN1,ACSF3,ACTR8,ADAMTS18,ADAMTSL1,ADSS1,AEN,AGPAT2,AIP,AK2,AKR1B10,AL713852.1,ANKH,ARHGAP22,ARHGAP29,ASH2L,ASTN2,ATG4B,ATP2B1-AS1,ATP6V1E1,ATPAF2,ATRX,ATXN10,AZIN1,BAD,BAP1,BCL10,BCL2L10,BCL6B,BCS1L,BDH1,BDP1,BIRC6,BLK,BLM,BLTP2,BOK,BRF2,BTBD8,C15orf39,C16orf74,C1QBP,C1QTNF12,C8orf33,CA5A,CABLES1,CACNB3,CALM1 (includes others),CARMIL1,CBFB,CCL25,CCNK,CCN…	543 (127)	124
PKC (α,ε,θ)		group	ADAM17,Akt,AKT1,Ap1,ARHGDIG,ATF2,CaMKII,CDKN1B,CHEK1,CHUK,CLOCK,Creb,CREB1,CREBBP,DLG4,DOCK8,EGFR,EIF4E,EIF4EBP1,ELK1,EPHA4,ERK1/2,ESR1,ESRRA,F3,FGFR2,FOS,GSK3B,HMGA1,IKBKB,IKK (complex),INSR,IRF3,IRS,JAG1,JAK2,Jnk,JUN,LCK,LMNB1,MAP2K1/2,MAP2K4,MAP3K1,Map3k7,MAPK1,MAPK3,MAPK8,MAPK9,MITF,MKNK1,MMP9,NANOG,NFkB (complex),NFKB1,NFKBIA,NRIP1,P38 MAPK,PARP1,PGR,PI3K (complex),Pka catalytic subunit,PKC …	3			1.357	1.97e-06	0.0247	AATF,ABCA8,ABCB6,ABCC2,ACIN1,ACO1,ACOT7,ACSF3,ACTG2,ACTR2,ACVR1,ACVR1B,ACVR2B,ADAMTS18,ADARB2,ADCY3,AGTR1,AIP,AK2,AKR1B1,AKR1B10,ALDH2,ALPK2,AMZ2P1,APBA2,APC,ARHGAP18,ARHGAP22,ARHGAP29,ARHGAP5,ARL2,ARSG,ASTN2,ATAD3A,ATF1,ATG4B,ATP2B1,ATP6V0A4,ATP6V0D1,ATP6V0E1,ATP6V1E1,ATPAF2,ATR,ATRX,ATXN10,B3GALT6,BAG1,BAMBI,BCKDHA,BCR,BICRAL,BIRC6,BLK,BLTP2,BRF2,BRMS1L,BYSL,C16orf74,C1orf74,C3orf52,CA10,CABP7,…	591 (95)	92
STK11		kinase	Akt,AKT1,AMPK,ATF2,AXL,CASP3,CAT,CSF1R,EGFR,EPHA2,ERBB2,ESR1,ETV4,FGFR4,GSK3B,IGF1R,INSR,LOC102724428/SIK1,MET,MTOR,MUSK,NUAK1,P38 MAPK,p70 S6k,PRKAA,PRKAA1,PRKAA2,PRKACA,PTPN1,PTPN11,RELA,RET,RHOA,ROR2,Sik1,SMAD4,SMARCA4,STK11,TP53,YAP1	2	Activated		4.4	2.01e-06	0.001	A1BG-AS1,AACS,AATF,ABCA1,ABCB6,ABCG8,ABHD2,ACADS,ACOT7,ACSF3,ACTG1,ACTR2,ACVR1,ACVR1B,ADCY3,AEN,AGMAT,AGTR1,AIFM2,AIP,AK2,AKR1B10,ALDH2,ALDOA,ALPK2,AMOT,ANGPT1,ANKH,AP1S2,APAF1,APC,AQP4,ARG2,ARHGAP18,ARHGAP5,ARID5A,ARL16,ARPC3,ARSG,ASNS,ASTN2,ATAD2,ATAD3A,ATG13,ATG4B,ATM,ATP6V0D1,ATP6V0E1,ATP6V1E1,ATPAF2,B3GALT6,B4GALT1,BAD,BAG1,BAMBI,BAP1,BCAR4,BCCIP,BCKDHA,BCL2L11,BCL6B,BCR,BEX1,BOK,BRI3,BTG4,B…	527 (40)	40
xenon		chemical drug	ADAM10,Akt,Ap1,APP,ATF2,BCL2,Calcineurin protein(s),calpain,CaMKII,CBX7,CCND1,CDKN1A,Complement,Creb,CREB1,CREM,CSF1,ELK1,ETS1,FOS,GAB2,GRIN1,GRIN3A,GRK2,HIF1A,HSF1,HSPB8,JUN,L-glutamic acid,LIN28A,LRP6,MAP2K1,Mapk,MAPK1,MAPK14,MAPK3,MAPT,MED1,MKNK1,Nfat (family),NFE2L2,NFkB (complex),NFKBIA,NMDA Receptor,NR3C1,NRAS,NTRK2,P38 MAPK,p70 S6k,Pkc(s),PKM,PTPN11,RAS,Rb,RPS6KB1,RPTOR,SCRIB,SHC1,SMAD2,SN…	3			-1.759	2.01e-06	0.0047	ABCA8,ABCB6,ABCC2,ABCG8,ABHD2,ACADS,ACOT7,ACSF3,ACVR2B,ADAMTS18,AEN,AGPAT2,AGTR1,AIFM2,AK2,AKR1B1,AKR7A2,ALG12,ALOX12,AMOT,AMZ1,AMZ2P1,ANGPT1,ANKH,ANXA11,APBA2,APBA3,ARHGAP5,ASNS,ASTN2,ATAD2,ATF1,ATG4B,ATP10D,ATP1B1,ATP2A3,ATP2B1-AS1,ATP2B2,ATPAF2,ATR,ATRX,B3GALT6,B4GALT1,BACH1,BAMBI,BAP1,BCCIP,BCKDHA,BCL10,BCL2L11,BCL6B,BCS1L,BEX1,BICRAL,BRF1,BRF2,C5,C7orf25,CA10,CABP7,CALM1 (includes others),CA…	543 (71)	70
CBX3		transcription regulator	26s Proteasome,AGO2,AGT,Akt,AKT1,ANXA7,Ap1,ARF1,ARID3B,ATM,BAK1,BAX,calpain,CASP1,CBX3,CCNE1,Cdc42,Creb,CREB1,CTNNB1,DCN,E2f,EGFR,EGR1,ERBB2,ERK,ERK1/2,FAS,FOS,FOXO1,FOXO3,FYN,GAB1,GATA4,GCK,GNAS,GRB2,GSK3B,HBEGF,HIF1A,HRAS,IKBKG,ITCH,JAK2,Jnk,JUN,KLF11,KRAS,LYN,MAOA,MAP2K1/2,MAP2K4,Mapk,MAPK1,MAPK14,MAPK8,MAPT,Mek,MET,MMP9,MUC1,NEDD9,NFKB1,NFKBIA,NLRP3,NOTCH1,NTRK1,ODC1,OTUD7B,P38 MAPK,p70 S6k,P…	3			0.118	2.03e-06	0.0069	A1BG,ABCA8,ABCB6,ABCC2,ABCG2,ABHD2,ACO1,ACOT4,ACOT7,ACSF3,ACTG2,ACVR2B,ADAMTS14,ADAMTS18,ADAP1,ADARB2,ADCY3,AEN,AGPAT2,AGTR1,AIP,AK2,AKR1B1,AKR1B10,ALDH2,ALOX12,AMMECR1,AMOT,AMZ2P1,ANAPC10,ANKRD13B,AOAH,APBA2,ARG2,ARHGAP29,ARHGAP5,ARID2,ARPC3,ASB2,ASNS,ASTN2,ATAD2,ATAD3A,ATG4D,ATP2B1,ATP6V1E1,ATPAF2,ATR,ATXN10,B3GALT6,BACH1,BAG1,BAP1,BCAR3,BCAR4,BCCIP,BCL2L11,BCL6B,BCS1L,BDH1,BDP1,BICRAL,BLM,BORA…	645 (103)	103
RAD21		transcription regulator	AMPK,Ap1,ATF4,ATM,AXL,BAK1,BAX,BID,BRCA1,calpain,CCND1,Cdk,CDK4/6,CDKN1A,CDKN1B,CDKN2A,CHEK2,CREB1,CTNNB1,DKK1,E2F1,E2F3,EIF2AK4,ERK,F2,FOXM1,GADD45A,GCK,GLI1,Jnk,MAPK14,MAPT,MDM2,MDM4,mir-19,mir-22,MMP9,MYC,NFKBIA,P38 MAPK,PAX5,PKM,PTEN,RAD21,Rb,RB1,RBL2,RELA,SFRP1,SIAH2,SP1,STAT3,TERT,Tgf beta,TP53,TP73,TRAF2	3			1.37	2.04e-06	0.0007	AACS,ABCA1,ABCB6,ABCC2,ABCF3,ABCG2,ABCG8,ABHD2,ACO1,ACSF3,ACVR1,ADA,ADAP1,ADCY3,AGFG1,AGMAT,AIFM2,AK2,AKR1B1,ALDOA,ALOX12,ALPK2,ANGPT1,ANKRD22,APAF1,APBA3,APC,AQP4,ARHGAP22,ARHGAP29,ARHGAP5,ARID2,ARID4A,ARL2,ASTN2,ATAD3A,ATF1,ATF2,ATG4B,ATP1B1,ATP2B1-AS1,ATPAF2,ATRX,AZIN1,B4GALT1,BACH1,BAD,BAG1,BAMBI,BCAR3,BCCIP,BCKDHA,BCL2L11,BCL6B,BCR,BCS1L,BLK,BOK,BRF1,BRF2,C1QBP,C8orf33,CA10,CA5A,CABLES1,CABP…	616 (57)	57
wortmannin		chemical drug	ACLY,Akt,AKT1,Ap1,AR,ARF1,ATM,ATR,BTK,CACNA1A,CEBPA,CHUK,Creb,CREB1,EGFR,EIF4E,EIF4EBP1,EIF4G1,ERK,ERK1/2,ESR1,FOXO1,FOXO3,FOXO4,GAB1,GPAT3,GPAT4,GSK3B,HIF1A,HRAS,IKBKB,IKK (complex),INSR,ITGB1,ITK,JUN,KRAS,MAP2K1,MAP2K1/2,Mapk,MAPK1,MAPK14,MAPT,Mek,MMP1,MTOR,NFkB (complex),NFKBIA,Notch,NR3C1,p70 S6k,PI3K (complex),PI3K (family),PIK3CG,PIK3R1,PLCG1,PLD,PRKCA,PRKCD,PRKCI,PTEN,PTGS2,RAF1,RAS,RB1,RE…	2			0	2.11e-06	0.0124	AACS,AATF,ABCA8,ABCB6,ACO1,ACSF3,ACTR2,ACVR1B,ACVR2B,ADAMTSL1,ADAP1,ADCY3,AEN,AGFG1,AGPAT2,AGTR1,AIP,AK2,AKR1B1,AL713852.1,ALOX12,ALPK2,AMOT,AMZ2P1,ANKH,APBA2,APC,ARG2,ARHGAP18,ARHGAP5,ARID2,ARPC3,ARSG,ASNS,ASTN2,ATAD3A,ATF1,ATG13,ATP2A3,ATP2B2,ATP6V0D1,ATP6V1E1,ATPAF2,ATR,ATRIP,ATRX,B3GALT6,BAMBI,BAP1,BATF3,BCAR3,BCKDHA,BCL2L11,BCL6B,BCR,BCS1L,BDH1,BICRAL,BIRC6,BLM,BRF2,BTBD8,BYSL,C16orf74,C1QTN…	648 (82)	82
SNCAIP		transcription regulator	26s Proteasome,ABCB1,ADCY,Akt,Ap1,BCL2,BCL2L1,beta-estradiol,BHLHE40,Calcineurin protein(s),calpain,CASP2,CASP3,CCND1,CDKN1A,CDKN2A,CEBPA,CFTR,CTNNB1,DCC,DDX5,DICER1,DNMT3A,E2f,E2F1,EGFR,EIF2AK2,EIF4E,ERBB2,ERK,ERN1,ESR1,FOXO3,fulvestrant,GLI1,GRIN1,GRK5,GSK3B,HIF1A,HNF4A,HTT,IGF1R,IL18,IL6,IREB2,Jnk,JUN,MAP2K1,MAP3K1,MAPK9,MDM4,Mek,mir-143,mir-145,mir-23,MMP9,MTOR,MYC,NANOG,NCOA1,NCOA2,NFKB1,NFK…	3			-0.142	2.12e-06	0.0246	AATF,ABCA1,ABCA5,ABCB6,ABCC2,ABCF3,ABCG2,ACADS,ACO1,ACSF3,ACTG1,ACTR2,ACVR1,ACVR1B,ACVR2B,ADA,ADAP1,ADARB2,AEN,AGFG1,AGMAT,AGTR1,AIFM2,AK2,AKR1B1,ALDH2,ALDOA,ALPK2,AMOT,AMZ1,ANKRD12,ANKRD22,ARHGAP18,ARHGAP29,ARHGAP5,ARID2,ARID4A,ARID5A,ARL5B,ARMT1,ASB1,ASTN2,ATAD3A,ATG13,ATG4B,ATP2B1-AS1,ATP2B2,ATP6V0D1,ATP6V0E1,ATPAF2,ATXN10,AZIN1,B3GALT6,BAD,BAP1,BCAR3,BCKDHA,BCL2L11,BCL6B,BDH1,BIRC6,BLK,BOK,BR…	798 (96)	94
AGR2		other	AGR2,TP53,YAP1	2	Inhibited		-2.304	2.13e-06	0.0001	ABCA1,ABCB6,ABCC2,ABCG2,ACADS,ACO1,ACSF3,ACTG1,ADA,AEN,AGTR1,AIFM2,AKR1B1,ALDOA,APAF1,ARHGAP5,ASTN2,ATAD2,ATG4B,ATG7,ATPAF2,ATR,BAD,BAP1,BCAR4,BCL2L11,BCL6B,BOK,BRCA2,BRI3,CASP8,CCNF,CCNG2,CCNK,CDC16,CDC6,CDK1,CDK5RAP1,CDKN3,CDT1,CELSR3,CENPA,CENPE,CENPF,CEP131,CFLAR,CGREF1,CHD3,CHST12,CKAP2,CKB,CKLF,CLPP,CNN3,COL18A1,COPG1,COQ3,COQ4,COQ5,COX11,COX5A,CRACR2B,CREB3,CS,CSRP1,CSTB,CTSB,DBI,DCK,DCTN2…	272 (3)	2
NR1H3	-3.199	ligand-dependent nuclear receptor	ABCA1,ADRB2,AKT1,APC,APOC3,APP,BAD,BCL2L1,BLOC1S6,CCND1,CDKN1B,CEBPA,CEBPB,CLOCK,CSF2,E2F1,EGFR,EGR1,EIF6,ELK1,ERBB2,ERK,ESR1,ESR2,ETS2,FANCD2,FASN,FOXM1,FOXO1,FOXO3,FOXP3,GATA4,GFI1,GLI3,GSK3B,HAND1,HDAC4,Hif1,HNF1B,HNF4A,HSF1,IDH1,IGF1R,INSR,IRF7,ITGB1,JAK2,JUN,JUP,KAT5,KAT6A,KLF4,KLF5,KLF6,LEF1,LGALS3,LIPE,LPL,MAP2K1,MAP3K8,Mapk,MEF2D,MET,MITF,MTOR,MUC1,NCOA1,Nfat (family),NFATC2,NFE2L2,NR1H3,…	3	Inhibited		-2.295	2.17e-06	0.0179	A1BG,AACS,ABCA1,ABCB6,ABCG8,ABHD5,ACADS,ACIN1,ACO1,ACOT4,ACSF3,ACTG2,ACTR2,ACTR8,ADA,ADAMTS18,ADAMTSL1,ADARB2,ADSS1,AEN,AGFG1,AIFM2,AIP,AKR1B10,ALDH2,ALDOA,AMZ1,ANKH,ANKRD13B,ANKRD22,ANXA11,APAF1,APBA3,APCDD1L-DT,ARG2,ARHGAP18,ARHGAP22,ARHGAP29,ARHGAP5,ARID2,ARID5A,ARPC3,ARSG,ASH2L,ASNS,ASTN2,ATG13,ATP1B1,ATP2B1-AS1,ATP2B2,ATP6V0D1,ATP6V0E1,ATP6V1E1,ATPAF2,BAD,BAP1,BATF3,BCAR3,BCAR4,BCL10,BCL2L10…	661 (124)	121
PLK3		kinase	ABCB1,ADAM17,AIFM1,AKT1,AMPK,APC,APP,ATF2,ATM,BAK1,BAX,BCL2L1,BHLHE40,BLOC1S6,BRCA1,CASP2,CDC25C,Cdc42,CDK6,CDKN1B,CDKN2A,CEBPA,CEBPB,CHEK2,CLOCK,DNMT3A,E2F3,EGR2,EIF2AK3,EIF6,ESR1,ESR2,estrogen receptor,ETS2,FANCD2,FOS,FOXO1,FOXO3,FOXP3,GATA1,GATA4,GLI1,GLI3,GRIN1,GSK3B,H2AX,HAND1,HDAC4,HNF1B,HNF4A,HRAS,HSF1,IKBKB,IL6,INSR,ITGB1,ITPR2,JUN,KAT5,KLF4,KLF5,KLF6,LEF1,LGALS3,MAP3K8,Mek,MET,mir-143,mi…	3			-1.225	2.2e-06	0.0182	AACS,ABCA1,ABCA8,ABCB6,ABCC2,ABCF3,ABCG2,ABHD5,ACADS,ACIN1,ACO1,ACO2,ACSF3,ACTR2,ACTR8,ADA,ADAMTSL1,ADSS1,AEN,AGFG1,AGMAT,AGTR1,AIFM2,AIP,AKR1B1,AKR1B10,ALDOA,ALOX12,AMZ1,AMZ2P1,ANGPT1,ANKH,ANKRD22,ANXA11,APAF1,APBA3,APCDD1L-DT,ARHGAP18,ARHGAP5,ARID2,ARL2,ARL5B,ARPC3,ARSG,ASB2,ASH2L,ASNS,ASTN2,ATG13,ATG4B,ATG7,ATP2B2,ATP6V0D1,ATP6V1E1,ATPAF2,ATXN10,AZIN1,BAD,BAP1,BATF3,BCAR4,BCKDHA,BCL2L10,BCL6B,…	770 (137)	135
xanthine derivative CB002 analog 10		chemical reagent	26s Proteasome,ABCB1,AKT1,APEX1,ATF2,ATM,ATR,BAK1,BAX,BCL2,BCL2L1,BHLHE40,BRCA1,CASP1,CASP2,CCND1,CDKN1A,CDKN2A,CEBPA,CREB1,CTNNB1,cytarabine,DDX5,DNMT3A,E2f,EIF2AK3,EIF4E,EP300,ERBB2,ERK1/2,FANCD2,FAS,FOXO3,GLI1,GRIN1,GSK3B,Hif1,HIF1A,HNF4A,IGF1R,IL6,IRS1,Jnk,MAP2K1,MAPK8,MAPK9,MAPT,MDM2,MDM4,Mek,mir-143,mir-145,mir-23,MTOR,MYC,NANOG,NCL,NFkB (complex),NFKB1,NFKBIA,NOTCH1,NR3C1,P38 MAPK,p70 S6k,…	3			0.226	2.2e-06	0.0049	ABCA1,ABCB6,ABCC2,ABCF3,ABCG2,ABCG8,ACADS,ACO1,ACO2,ACOT7,ACSF3,ACVR1,ADA,ADAMTS18,ADAP1,ADARB2,AEN,AGMAT,AGTR1,AIFM2,AIP,AK2,AKR1B1,ALDH2,ALDOA,ALPK2,ANKRD22,APAF1,APC,ARHGAP29,ARHGAP5,ARID5A,ARL2,ARL5B,ASB2,ASTN2,ATAD3A,ATF1,ATG4B,ATG7,ATM,ATP2A3,ATP2B1,ATP2B1-AS1,ATP6V0E1,ATP6V1E1,ATPAF2,ATR,ATRX,AZIN1,BAD,BAG1,BAP1,BCCIP,BCKDHA,BCL10,BCL2L11,BCL6B,BCR,BDH1,BIRC6,BLK,BLM,BOK,BRCA2,BRF2,BRMS1L,…	704 (85)	84
xanthine derivative CB002 analog 5		chemical reagent	26s Proteasome,ABCB1,AKT1,APEX1,ATF2,ATM,ATR,BAK1,BAX,BCL2,BCL2L1,BHLHE40,BRCA1,CASP1,CASP2,CCND1,CDKN1A,CDKN2A,CEBPA,CREB1,CTNNB1,cytarabine,DDX5,DNMT3A,E2f,EIF2AK3,EIF4E,EP300,ERBB2,ERK1/2,FANCD2,FAS,FOXO3,GLI1,GRIN1,GSK3B,Hif1,HIF1A,HNF4A,IGF1R,IL6,IRS1,Jnk,MAP2K1,MAPK8,MAPK9,MAPT,MDM2,MDM4,Mek,mir-143,mir-145,mir-23,MTOR,MYC,NANOG,NCL,NFkB (complex),NFKB1,NFKBIA,NOTCH1,NR3C1,P38 MAPK,p70 S6k,…	3			0.226	2.2e-06	0.0049	ABCA1,ABCB6,ABCC2,ABCF3,ABCG2,ABCG8,ACADS,ACO1,ACO2,ACOT7,ACSF3,ACVR1,ADA,ADAMTS18,ADAP1,ADARB2,AEN,AGMAT,AGTR1,AIFM2,AIP,AK2,AKR1B1,ALDH2,ALDOA,ALPK2,ANKRD22,APAF1,APC,ARHGAP29,ARHGAP5,ARID5A,ARL2,ARL5B,ASB2,ASTN2,ATAD3A,ATF1,ATG4B,ATG7,ATM,ATP2A3,ATP2B1,ATP2B1-AS1,ATP6V0E1,ATP6V1E1,ATPAF2,ATR,ATRX,AZIN1,BAD,BAG1,BAP1,BCCIP,BCKDHA,BCL10,BCL2L11,BCL6B,BCR,BDH1,BIRC6,BLK,BLM,BOK,BRCA2,BRF2,BRMS1L,…	704 (85)	84
xanthine derivative CB002 analog 11		chemical reagent	26s Proteasome,ABCB1,AKT1,APEX1,ATF2,ATM,ATR,BAK1,BAX,BCL2,BCL2L1,BHLHE40,BRCA1,CASP1,CASP2,CCND1,CDKN1A,CDKN2A,CEBPA,CREB1,CTNNB1,cytarabine,DDX5,DNMT3A,E2f,EIF2AK3,EIF4E,EP300,ERBB2,ERK1/2,FANCD2,FAS,FOXO3,GLI1,GRIN1,GSK3B,Hif1,HIF1A,HNF4A,IGF1R,IL6,IRS1,Jnk,MAP2K1,MAPK8,MAPK9,MAPT,MDM2,MDM4,Mek,mir-143,mir-145,mir-23,MTOR,MYC,NANOG,NCL,NFkB (complex),NFKB1,NFKBIA,NOTCH1,NR3C1,P38 MAPK,p70 S6k,…	3			0.226	2.2e-06	0.0049	ABCA1,ABCB6,ABCC2,ABCF3,ABCG2,ABCG8,ACADS,ACO1,ACO2,ACOT7,ACSF3,ACVR1,ADA,ADAMTS18,ADAP1,ADARB2,AEN,AGMAT,AGTR1,AIFM2,AIP,AK2,AKR1B1,ALDH2,ALDOA,ALPK2,ANKRD22,APAF1,APC,ARHGAP29,ARHGAP5,ARID5A,ARL2,ARL5B,ASB2,ASTN2,ATAD3A,ATF1,ATG4B,ATG7,ATM,ATP2A3,ATP2B1,ATP2B1-AS1,ATP6V0E1,ATP6V1E1,ATPAF2,ATR,ATRX,AZIN1,BAD,BAG1,BAP1,BCCIP,BCKDHA,BCL10,BCL2L11,BCL6B,BCR,BDH1,BIRC6,BLK,BLM,BOK,BRCA2,BRF2,BRMS1L,…	704 (85)	84
xanthine derivative CB002 analog 6		chemical reagent	26s Proteasome,ABCB1,AKT1,APEX1,ATF2,ATM,ATR,BAK1,BAX,BCL2,BCL2L1,BHLHE40,BRCA1,CASP1,CASP2,CCND1,CDKN1A,CDKN2A,CEBPA,CREB1,CTNNB1,cytarabine,DDX5,DNMT3A,E2f,EIF2AK3,EIF4E,EP300,ERBB2,ERK1/2,FANCD2,FAS,FOXO3,GLI1,GRIN1,GSK3B,Hif1,HIF1A,HNF4A,IGF1R,IL6,IRS1,Jnk,MAP2K1,MAPK8,MAPK9,MAPT,MDM2,MDM4,Mek,mir-143,mir-145,mir-23,MTOR,MYC,NANOG,NCL,NFkB (complex),NFKB1,NFKBIA,NOTCH1,NR3C1,P38 MAPK,p70 S6k,…	3			0.226	2.2e-06	0.0049	ABCA1,ABCB6,ABCC2,ABCF3,ABCG2,ABCG8,ACADS,ACO1,ACO2,ACOT7,ACSF3,ACVR1,ADA,ADAMTS18,ADAP1,ADARB2,AEN,AGMAT,AGTR1,AIFM2,AIP,AK2,AKR1B1,ALDH2,ALDOA,ALPK2,ANKRD22,APAF1,APC,ARHGAP29,ARHGAP5,ARID5A,ARL2,ARL5B,ASB2,ASTN2,ATAD3A,ATF1,ATG4B,ATG7,ATM,ATP2A3,ATP2B1,ATP2B1-AS1,ATP6V0E1,ATP6V1E1,ATPAF2,ATR,ATRX,AZIN1,BAD,BAG1,BAP1,BCCIP,BCKDHA,BCL10,BCL2L11,BCL6B,BCR,BDH1,BIRC6,BLK,BLM,BOK,BRCA2,BRF2,BRMS1L,…	704 (85)	84
KRIT1		other	ABL1,Akt,AKT1,ATF2,calpain,Cdc42,CDKN1B,CHUK,Creb,CTNNB1,ECT2,ERK1/2,EZR,FYN,HRAS,IRS1,Jnk,JUN,JUP,KRIT1,LATS1,MAP2K4,MAP2K7,MAP3K1,MAPK1,MAPK14,MAPK3,MAPK8,MMP2,MRTFA,Nfat (family),NFATC1,NFkB (complex),NFKB1,P38 MAPK,PIK3R1,PLD,PLD1,PPARG,PRKCA,PRKCG,RAC2,RAF1,Ras homolog,RELA,RHOA,RHOBTB2,RHOH,RHOU,ROCK,ROCK1,ROCK2,RPS6,SRF,STAT3,STAT5a/b,TAFAZZIN,Tgf beta,TP53,WAS,YAP1	3			1.498	2.23e-06	0.0007	ABCA1,ABCB6,ABCC2,ABCG2,ACOT7,ACSF3,ACTG1,ACTG2,ACVR2B,ADA,ADCY3,AEN,AGPAT2,AGTR1,AIFM2,AIP,AKR1B1,AKR1B10,ALDOA,ALOX12,ALPK2,AMOT,ANGPT1,ANXA11,APBA2,AQP4,ARHGAP5,ARID4A,ARPC3,ASNS,ASTN2,ATAD2,ATF2,ATG4B,ATP1B1,ATP2A3,ATP6V1E1,ATPAF2,ATR,B3GALT6,B4GALT1,BACH1,BAD,BAP1,BCAR4,BCKDHA,BCL6B,BCS1L,BDH1,BDP1,BEX1,BICRAL,BOK,BRCA2,BRF1,BRI3,BRMS1,BRMS1L,C1QTNF12,C5,CASP8,CAVIN1,CCL24,CCM2,CCNF,CCNK,CD3…	485 (61)	60
SLC52A1		transporter	26s Proteasome,ABCB1,ADAM10,AHR,Akt,Ap1,APP,ARNT,ATM,BCL2L1,BHLHE40,BTRC,CaMKII,carbon monoxide,CASP1,CASP2,CBX7,CCND1,CDKN1A,CDKN2A,CDX2,CEBPA,CEBPB,CITED2,Creb,CREB1,CREM,CSF1,CSF2,CTNNB1,DDX5,DNMT3A,DUSP1,E2F1,EGFR,EIF2AK3,EIF4E,ERBB2,ERK,ERK1/2,ERN1,ESR1,estrogen receptor,ETS1,FAS,FOS,FOXO1,FOXO3,GATA3,GATA4,GLI1,GRIN1,GSK3B,Hif1,HIF1A,IKBKB,IL1B,IL6,IRF3,IRF4,JUND,KAT5,KLF4,LIN28A,MAP2K1,MAP…	3			0	2.28e-06	0.0235	AACS,ABCA1,ABCB6,ABCC2,ABCF3,ABCG2,ABHD5,ACAD9,ACADS,ACO2,ACSF3,ACTG2,ACTR2,ACTR8,ACVR1,ACVR1B,ACVR2B,ADA,ADARB2,AEN,AGMAT,AGTR1,AIFM2,AKR1B1,AKR7A2,ALDOA,ALG12,ALPK2,AMOT,AMZ2P1,APAF1,APBA2,APBA3,ARG2,ARHGAP18,ARHGAP29,ARHGAP5,ARID5A,ARL2,ARSG,ASB2,ASH2L,ASTN2,ATAD3A,ATG13,ATG4B,ATG7,ATMIN,ATP10D,ATP1B1,ATP2B1,ATP2B1-AS1,ATP2B2,ATP6V0D1,ATP6V0E1,ATPAF2,ATRX,ATXN10,AZIN1,B3GALT6,B4GALT1,BACH1,BAD…	836 (128)	128
VRK1		kinase	ATF2,Casein,CSNK2B,H2AX,Histone h3,MAPK8,TP53,VRK1	2			1.25	2.3e-06	0.0001	ABCB6,ABCC2,ABCG2,ACADS,ACO1,ACSF3,ADA,AEN,AGTR1,AIFM2,AKR1B1,ALDOA,ANGPT1,APAF1,ARHGAP5,ASNS,ASTN2,ATF2,ATG4B,ATPAF2,B4GALT1,BAD,BAP1,BCKDHA,BCL2L11,BCL6B,BDP1,BOK,BRCA2,BRF1,CASP8,CCNF,CCNG2,CCNK,CDC16,CDC6,CDK1,CDKN3,CDT1,CEBPB,CELSR3,CENPA,CENPE,CENPF,CGREF1,CHD3,CHST12,CKAP2,CKB,CLPP,CNN3,COL18A1,COQ3,COQ4,COQ5,COX11,COX5A,CRACR2B,CREB3,CS,CSRP1,CSTB,CTSB,DBI,DCK,DCTN2,DDB2,DDIT4L,DGAT1,DICE…	256 (8)	8
1beta,25-dihydroxyvitamin D3		chemical drug	1beta,25-dihydroxyvitamin D3,26s Proteasome,ADAM10,Akt,AKT1,Alp,Ap1,AR,ATF2,CaMKII,CBX7,CDKN1A,CEBPB,CHUK,CITED2,Creb,CREB1,CSF1,CTNNB1,EGFR,EIF4EBP1,ELK1,EP300,ERK,ERK1/2,ESR1,ETS1,ETS2,FOS,FOXO1,FOXO3,GABPA,GATA3,GATA4,GSK3B,HIF1A,HSF1,IKBKB,IKK (complex),IL10,ILK,IRF3,ITGB1,JAK2,Jnk,JUND,KAT5,KCNIP3,KLF4,KRAS,LIN28A,MAOA,MAP2K1,MAPK1,MAPK14,MAPK8,MDM2,Mek,MET,MKNK1,MMP14,MTOR,MYB,MYC,NCF2,NCOA…	3			-1.131	2.32e-06	0.0366	ABCA1,ABCB6,ABCF3,ABHD5,ACAD9,ACO1,ACOT7,ACSF3,ACTG2,ACTR2,ACTR8,ACVR1,ACVR1B,ACVR2B,ADAMTSL1,ADAP1,ADARB2,AIP,AKR1B1,AKR7A2,AL713852.1,ALPK2,AMOT,AMZ1,AMZ2P1,ANXA11,APBA2,APBA3,ARG2,ARHGAP18,ARHGAP22,ARHGAP5,ARID5A,ARPC3,ARSG,ASH2L,ASNS,ASTN2,ATAD3A,ATF1,ATG13,ATMIN,ATP1B1,ATP2B1,ATP6V0A4,ATP6V0D1,ATP6V0E1,ATP6V1E1,ATPAF2,ATRX,ATXN10,AZIN1,B3GALT6,BACH1,BAP1,BCAR3,BCCIP,BCL10,BCL2L10,BCL2L11,BCL…	704 (124)	122
SALL4		transcription regulator	POU5F1,SALL4,TP53,ZBTB16	2	Inhibited		-2.248	2.38e-06	0.0001	ABCA1,ABCB6,ABCC2,ABCG2,ACADS,ACO1,ACSF3,ACVR1,ADA,AEN,AGTR1,AIFM2,AKR1B1,ALDOA,ANGPT1,APAF1,ARHGAP5,ASH2L,ASTN2,ATF1,ATG4B,ATG7,ATP1B1,ATP6V0A4,ATPAF2,B3GNT2,BAG1,BAP1,BCL10,BCL2L10,BCL2L11,BCL6B,BIRC6,BOK,BRCA2,CASP7,CASP8,CCNF,CCNG2,CCNK,CCNT2,CD38,CDC16,CDC42,CDC6,CDK1,CDKN3,CDS2,CDT1,CELSR3,CENPA,CENPE,CENPF,CFLAR,CGREF1,CHD3,CHST12,CKAP2,CKB,CLEC4C,CLPP,CNN3,COBLL1,COL18A1,COL1A1,COQ3,COQ4,…	301 (4)	4
amlodipine		chemical drug	9,10-dimethyl-1,2-benzanthracene,ABL1,acetaminophen,ADAM10,ADAM17,AGO2,AGT,Alp,amlodipine,ANXA7,APP,ASCL1,ATM,BCL11B,BCL2L1,benzo(a)pyrene,CACNA1A,CACNA1C,CACNA1D,CACNA2D1,Calcineurin protein(s),Calmodulin,calpain,CASR,CCND1,CCNE1,Cdc42,CDKN1A,CDKN2A,CEBPA,CEBPB,CFTR,clopidogrel,Creb,CREB1,CREM,CTNNB1,CXCR4,cyclophosphamide,CYP,CYP1B1,CYP27B1,Cyp2c23,CYP2C8,CYP2C9,CYP2D6,DCN,DDIT3,diclofenac,EDN1…	3			-0.581	2.39e-06	0.0473	AATF,ABCA1,ABCA8,ABCF3,ABCG2,ACADS,ACIN1,ACOT4,ACOT7,ACSF3,ACTG2,ACTR2,ACVR1,ACVR1B,ADAMTS14,ADAMTS18,ADAMTSL1,ADARB2,AK2,ALPK2,AMACR,AMMECR1,AMZ2P1,ANAPC10,ANKRD13B,AOAH,APBA2,APBA3,AQP4,ARG2,ARHGAP18,ARHGAP22,ARHGAP29,ARHGAP5,ARID2,ARPC3,ARSG,ASB2,ASTN2,ATAD3A,ATF1,ATF2,ATG13,ATG4D,ATM,ATP2B1-AS1,ATP6V0D1,ATPAF2,ATRX,ATXN10,AZIN1,B3GNT3,BAD,BAP1,BCAR3,BCAR4,BCL6B,BCS1L,BICRAL,BIRC6,BLM,BRF2,BRI…	758 (187)	178
MRPL12	-2.826	other	MRPL12	1	Activated	biased	2.646	2.4e-06	0.0001	MT-CO1,MT-CO2,MT-ND1,MT-ND2,MT-ND6,MT-RNR1,MT-RNR2	7 (1)	1
dimaprit		chemical drug	ADAM10,Akt,Ap1,APP,ATF2,BCL2,CBX7,CCND1,CDKN1A,Creb,CREM,CSF1,dimaprit,DUSP1,ELK1,ERK,ERK1/2,ETS1,FOS,GAB2,GRK2,GSK3B,HIF1A,HRH2,HSF1,HSPB8,JUN,LIN28A,LRP6,MAP2K1,Mapk,MAPK1,MAPK3,MAPT,MED1,MKNK1,NFE2L2,NFkB (complex),NFKBIA,NR3C1,p70 S6k,PARP1,PKM,PTPN11,Rb,RPS6KB1,RPTOR,SCRIB,SHC1,SMAD2,SNAI2,SREBF1,SREBF2,STAT1,STAT3,TH,TP53,TWIST1,XBP1,YTHDF2	3	Inhibited		-2.221	2.42e-06	0.0022	AACS,ABCB6,ABCC2,ABCG2,ABCG8,ABHD2,ACADS,ACOT7,ACSF3,ACVR2B,ADAMTS18,ADCY3,AEN,AGPAT2,AGTR1,AIFM2,AK2,AKR1B1,AKR7A2,ALG12,ALOX12,AMOT,AMZ1,AMZ2P1,ANGPT1,ANKH,ANXA11,APBA2,APBA3,AQP4,ARHGAP5,ASNS,ASTN2,ATAD2,ATF2,ATG4B,ATP10D,ATP1B1,ATP2A3,ATP2B1-AS1,ATP2B2,ATPAF2,ATR,ATRX,ATXN10,B3GALT6,B4GALT1,BACH1,BAMBI,BAP1,BCAR3,BCCIP,BCKDHA,BCL10,BCL2L11,BCL6B,BCS1L,BEX1,BICRAL,BRF1,BRF2,C5,C7orf25,CALM1 (i…	548 (60)	59
WZ3105		chemical drug	Akt,AKT1,AMBRA1,APC,BMAL1,CDC37,CLK2,CSNK1E,CTNNB1,EIF4EBP1,FLT3,FUS,GRB2,LRP6,Mapk,MAPK8,MAPT,MMP14,PER1,PER3,PI3K (complex),PTPN1,ROR2,SHC1,SIRT3,SMAD2,SMAD3,SNAI1,STAT,STAT5A,STAT5a/b,TCF7L2,TGFBR2,TP53,ULK1,WZ3105,YAP1	3	Inhibited		-3.477	2.43e-06	0.0001	AATK,ABCB6,ABCC2,ABCG2,ACO1,ACOT4,ACSF3,ACTG1,ADAMTS14,ADCY3,AEN,AGPAT2,AGTR1,AIFM2,AIP,AKR1B1,AKR1B10,ALDOA,AMOT,AMZ2P1,ANGPT1,ANKH,APAF1,APC,ARHGAP22,ARHGAP5,ARID5A,ARPC3,ASTN2,ATAD2,ATG4B,ATM,ATP6V1E1,ATPAF2,ATR,B3GALT6,B4GALT1,BAMBI,BAP1,BCAR4,BCL6B,BCS1L,BDP1,BOK,BRCA2,BRF1,BRI3,BRMS1L,CACNA1C,CARHSP1,CASP7,CCNF,CCNK,CCP110,CDC16,CDC42EP5,CDC6,CDK5,CDK5RAP1,CDKN3,CDT1,CEBPB,CELSR3,CENPA,CENP…	417 (37)	34
CDK4/6-Cyclin D1		complex	26s Proteasome,ABL1,Akt,AKT1,AKT2,BCL2,BRCA1,CASP2,CCND1,CCND2,CCND3,CCNE1,CDC25A,CDK4,CDK4/6,CDK4/6-Cyclin D1,CDK5,CDK6,CDKN1A,CDKN1B,CDKN2A,CEBPB,Cyclin D,DDIT3,E2f,E2F1,E2F3,E2F4,EGR1,EIF4EBP1,ELK1,EP300,estrogen receptor,EZH2,EZR,FLNA,FOXM1,FOXO3,GATA4,GLI1,GSK3B,HDAC1,HSF1,ID2,ISL1,JUN,MAPK1,MAPK14,MAPK3,MAPK8,MAPT,MDM2,MEF2C,MTOR,MYB,MYBL2,MYC,MYOD1,NPM1,NR4A1,NR4A2,NR4A3,NRF1,OTX2,p70 S6k,…	3			1.698	2.52e-06	0.0158	ABCB6,ABCC2,ABCF3,ABCG8,ACO1,ACO2,ACOT7,ACSF3,ACTG2,ACVR1,ACVR1B,ACVR2B,ADAP1,ADARB2,ADCY3,AEN,AGFG1,AGMAT,AIFM2,AIP,AK2,AMACR,AMOT,AMZ1,ANKRD22,AP1S2,APC,AQP4,ARHGAP22,ARHGAP29,ARID2,ARL2,ASTN2,ATAD3A,ATF2,ATP1B1,ATP2A3,ATP2B1,ATP2B1-AS1,ATP6V0A4,ATP6V1E1,ATPAF2,ATR,ATRX,AZIN1,B3GALT6,B4GALT1,BAG1,BAMBI,BAP1,BCKDHA,BCL10,BCL2L11,BCL6B,BCR,BDP1,BICRAL,BLM,BOK,BORA,BRMS1L,C16orf74,C1QBP,C5,C8orf33…	583 (93)	88
CD40LG		cytokine	Akt,AKT1,Ap1,BCL2,CD28,CD40,CD40LG,CREB1,EIF4EBP1,ERK,ERK1/2,FOS,GSK3B,IKBKB,IL15,ITGB1,ITGB3,JAK3,Jnk,JUN,LCK,LYN,MAP2K1/2,MAPK1,MAPK14,MAPK3,MAPK8,MAPK9,MAPT,NFkB (complex),NFKB1,NFKB2,NFKBIA,P38 MAPK,PI3K (complex),PRKCA,PRKCD,RAF1,REL,RELA,RELB,STAT3,STAT6,TP53	2			-1.254	2.56e-06	0.0005	ABCB6,ABCC2,ABCG2,ABCG8,ACAD9,ACADS,ACO1,ACOT7,ACSF3,ACTG1,ADA,ADAMTSL1,ADAP1,ADCY3,AEN,AIFM2,AIP,AK2,AKR1B1,AKR1B10,ALDH2,ALOX12,ALPK2,AMOT,ANGPT1,ANKH,APAF1,ARG2,ARHGAP5,ARID5A,ARMC6,ASNS,ASTN2,ATF1,ATG4B,ATM,ATP1B1,ATP6V0D1,ATP6V0E1,ATP6V1E1,ATPAF2,B3GALT6,BAMBI,BAP1,BCAR3,BCCIP,BCL6B,BDP1,BEX1,BICRAL,BRF1,BRF2,BRMS1L,BYSL,C1QTNF12,C3orf52,CA10,CABP7,CACNA1E,CALM1 (includes others),CCL24,CCL25…	535 (44)	44
RAD23A		other	26s Proteasome,ABCB1,Akt,AKT1,Ap1,ATF2,ATM,BCL2,BCL2L1,beta-estradiol,BHLHE40,CASP1,CASP2,CCND1,CDKN1A,CDKN2A,CEBPA,CFTR,CREB1,CREBBP,CTNNB1,DDX5,DNMT3A,E2f,E2F1,EGFR,EIF4E,EP300,ERBB2,ERK,ERN1,ESR1,FAS,FOXO3,fulvestrant,GLI1,GRIN1,Hif1,HIF1A,HNF4A,HTT,IGF1R,IL6,IREB2,JUN,MAP2K1,MAPK1,MAPK14,MAPK8,MAPK9,MAPT,MDM4,Mek,mir-143,mir-145,mir-23,MTOR,MYC,NANOG,NCOA1,NCOA2,NCOA3,NFKB1,NFKBIA,NOTCH1,NPM1…	3			0.139	2.56e-06	0.0331	AATF,ABCA1,ABCA5,ABCB6,ABCC2,ABCF3,ABCG2,ACADS,ACO1,ACO2,ACSF3,ACTG1,ACTR2,ACVR1,ACVR1B,ACVR2B,ADA,ADAP1,ADARB2,AEN,AGMAT,AGTR1,AIFM2,AIP,AK2,AKR1B1,ALDH2,ALDOA,ALPK2,AMOT,AMZ1,ANKRD12,ANKRD22,ARHGAP18,ARHGAP29,ARHGAP5,ARID4A,ARID5A,ARL2,ARL5B,ARMT1,ASB1,ASTN2,ATAD3A,ATF1,ATG13,ATG4B,ATP2B1-AS1,ATP2B2,ATP6V0D1,ATP6V0E1,ATP6V1E1,ATPAF2,ATR,AZIN1,B3GALT6,BAD,BAP1,BCAR3,BCL2L11,BCL6B,BDH1,BICRAL,BIR…	826 (95)	93
MRN		complex	ABL1,Akt,AMPK,ATF2,ATM,ATR,BAP1,BRCA1,CHEK2,Creb,CREB1,cytarabine,E2f,E2F1,EIF4EBP1,ELF4,ERK,ERK1/2,GSK3B,H2AX,HIPK2,HSF1,Hsp27,IGF1R,IKBKB,IKBKG,IKK (complex),IRF3,Jnk,JUN,MAP2K4,Map3k7,MAPK1,MDM2,MDM4,MEF2D,MRE11,MRN,MTOR,NBN,NCL,NFAT5,NFKBIA,NPM1,P38 MAPK,PEX5,PI3K (complex),PRKCD,RAD50,RASSF1,RB1,RELA,RPA1,SMARCA4,SP1,SQSTM1,STAT1,STING1,STK11,TOP1,TP53,TRAF6,TREX1,TSC2,UPF1,VCP,WRN,XPA,ZEB1	3	Inhibited		-2.952	2.58e-06	0.0031	A1BG-AS1,AACS,ABCB6,ABCC2,ABCG2,ABHD2,ACAD9,ACSF3,ACVR1,ACVR2B,ADA,ADCY3,AEN,AGMAT,AGTR1,AIFM2,AK2,AKR1B1,AKR1B10,ALDH2,ALOX12,ALPK2,AMACR,AMOT,AMZ1,ANKH,ANXA11,AP1S2,APAF1,APBA2,AQP4,ARHGAP5,ARID5A,ARL16,ASNS,ASTN2,ATAD2,ATF1,ATG4B,ATM,ATP2B1,ATP6V0E1,ATPAF2,ATR,B3GALT6,BAP1,BCAR3,BCCIP,BCL10,BICRAL,BLK,BLM,BRF1,BRF2,BRMS1L,BTG4,C16orf74,C1QTNF6,C3orf52,CA10,CABP7,CBLB,CBX1,CCDC153,CCL24,CCL25,C…	500 (69)	64
Hif1		complex	ADAM10,AHR,Akt,AMPK,ANXA1,ARNT,arsenic trioxide,CDK6,CDKN1A,CHUK,Creb,CREB1,CTNNB1,CXCR4,CYP19A1,CYP1A1,DNM1L,EGFR,EIF4E,ELK1,EP300,ERBB2,ERK,ERK1/2,ERN1,ESR1,ESR2,estrogen receptor,FGFR4,FLT1,FOXO1,FOXO3,FOXO4,FOXP3,GAST,Hif1,HIF1A,HRAS,Hsp90,IGF1R,IGF2,IKBKB,IL1B,INSR,ITGB1,Jnk,JUN,MAP2K1,Mapk,MAPK1,MAPK7,MAPK9,MDM2,Mek,MET,MMP9,MTOR,MTORC1,MUSK,MYOCD,NEDD9,NFE2L2,NFkB (complex),NFKB1,nitric ox…	3			-1.391	2.59e-06	0.0207	AAK1,AATF,AATK,ABCA8,ABHD5,ACO2,ACOT7,ACSF3,ACTG1,ACTR2,ACVR1B,ACVR2B,ADA,ADAMTSL1,ADAP1,AEN,AGFG1,AGPAT2,AGTR1,AIFM2,AK2,AKR7A2,ALDOA,ALOX12,ALPK2,AMOT,AMZ2P1,ANKRD22,ANXA11,AOAH,AP1S2,APAF1,APBA2,APBA3,APCDD1L-DT,AQP4,ARHGAP18,ARHGAP22,ARID2,ARID5A,ARPC3,ARSG,ASNS,ASTN2,ATAD2,ATAD3A,ATF1,ATG13,ATG4B,ATP2B2,ATP6V0D1,ATPAF2,ATR,ATRX,B3GALT6,BACH1,BAMBI,BAP1,BCAR3,BCCIP,BCKDHA,BCL10,BCL2L10,BCL2L1…	746 (97)	97
IGFBP4		other	ADAM17,AHCTF1,Akt,AKT1,AMPK,AR,Calcineurin protein(s),Cdk,CDK5,CEBPA,CHEK1,Collagen type II,Creb,CREB1,CTNNB1,CYP19A1,CYP27B1,EIF4E,EIF4EBP1,ELK1,ERBB2,ERK,ESR1,estrogen receptor,FLNA,FOS,FOXO1,FOXO3,FOXO4,GATA4,GCK,Growth hormone,GSK3B,HIF1A,HRAS,HTT,IGF1,IGF1R,IGFBP3,IGFBP4,ILK,INSR,ITGB1,JAK2,JUN,MADD,Mapk,MAPK1,MAPK14,MAPK7,MAPK9,MAPT,MDM2,MRTFA,MTOR,MTORC1,NFkB (complex),NOS2,NUAK1,ODC1,p70 …	3			0.35	2.59e-06	0.0153	A1BG,AACS,AATF,AATK,ABCA1,ABCA8,ABCB6,ABCC2,ABHD2,ACADS,ACSF3,ACTG2,ACTR1B,ACTR2,ACVR1B,ACVR2B,ADA,ADAMTSL1,ADCY3,AEN,AIFM2,AIP,AKR1B1,AL713852.1,ALDOA,ALOX12,AMOT,AMZ2P1,ANKRD13B,APAF1,APBA2,AQP4,ARHGAP18,ARHGAP22,ARHGAP5,ARSG,ASNS,ASTN2,ATF1,ATG13,ATG4B,ATM,ATP6V0D1,ATP6V1E1,ATPAF2,B3GALT6,BAD,BAG1,BAP1,BCAR3,BCKDHA,BCL2L11,BCL6B,BCR,BCS1L,BDP1,BICRAL,BIRC6,BRMS1L,BYSL,C16orf74,C1QTNF12,C3orf52…	663 (92)	92
CSNK1A1		kinase	ABCB1,AHR,Ap1,APC,AR,ATM,AXIN1,BAK1,BAX,BCL2L1,BHLHE40,BTRC,CARD11,CASP2,CCND1,CDC25A,Cdk,CDK4/6,CDK6,CDKN1A,CDKN1B,CDKN2A,CEBPA,CHRM3,CHUK,CNR1,Creb,CREB1,CSNK1A1,CTNNB1,CXCL8,DDX5,DNMT3A,EGFR,EIF2AK3,EIF4E,EPHA2,ERBB2,ESR1,ESR2,ESRRA,EZH2,F3,FADD,FOXM1,FOXO1,FOXO3,FOXO4,GATA4,GLI1,GRIN1,HDAC1,Hif1,HIF1A,HRAS,IFITM1,IFNAR1,IGF1R,IKBKB,IKK (complex),IL6,IRF3,IRF4,LRRK2,MAP2K1,MAP3K1,MAP4K4,MAPK1,…	3			0.364	2.6e-06	0.016	AACS,AATF,ABCA1,ABCA8,ABCB6,ABCC2,ABCF3,ABCG2,ACAD9,ACADS,ACO1,ACO2,ACSF3,ACTG2,ACTR2,ACVR1,ACVR1B,ACVR2B,ADA,ADAMTS18,ADAP1,AEN,AGMAT,AGTR1,AIFM2,AK2,AKR1B1,AL713852.1,ALDOA,AMACR,ANKRD22,APAF1,APBA2,APC,APIP,ARHGAP18,ARHGAP29,ARHGAP5,ARID2,ARID5A,ARL2,ARSG,ASH2L,ASNS,ASTN2,ATG13,ATG4B,ATG7,ATP2B1-AS1,ATP6V0A4,ATP6V0D1,ATPAF2,ATR,ATRX,AZIN1,BAD,BAP1,BCL6B,BCS1L,BEX1,BICRAL,BLM,BOK,BRCA2,BRF2,BRM…	754 (120)	115
tyrphostin AG 527		chemical drug	ABL1,ADAM9,AGO2,AGT,Akt,AKT1,ANXA7,Ap1,APC,ARID3B,ATM,calpain,CASP1,CCND1,CCNE1,Cdc42,Creb,CREB1,DCN,E2f,EGFR,EGR1,EIF2AK3,ERBB2,ERK,ERK1/2,ESR1,FAS,FGF1,FLI1,FOS,FOXO1,FOXO3,FYN,GAPDH,GNAS,GRB2,GSK3B,HAX1,HBEGF,HIF1A,HRAS,IKBKB,IKK (complex),IRS1,ITCH,JAK2,Jnk,JUN,KLF11,KRAS,LYN,Mapk,MAPK1,MAPK14,MAPK8,MAPK9,MAPT,Mek,MET,MMP14,MMP9,MUC1,NCF2,NEDD9,NFE2L2,NFkB (complex),NFKB1,NFKBIA,NOTCH1,NOTCH2…	3	Activated		3.898	2.62e-06	0.0219	A1BG,AATF,ABCA1,ABCA8,ABCB6,ABCC2,ABCG2,ABHD2,ABHD5,ACO1,ACOT4,ACOT7,ACSF3,ACTR2,ACVR1B,ACVR2B,ADAMTS14,ADAMTS18,ADAP1,ADCY3,AEN,AGPAT2,AGTR1,AIP,AK2,AKR1B1,AKR1B10,AKR7A2,ALDH2,ALOX12,ALPK2,AMMECR1,AMOT,AMZ2P1,ANAPC10,ANKRD13B,AOAH,APBA2,APBA3,ARHGAP18,ARHGAP22,ARHGAP29,ARHGAP5,ARID2,ARL2,ARPC3,ARSG,ASB2,ASNS,ASTN2,ATAD2,ATAD3A,ATF1,ATG13,ATG4D,ATP2A3,ATP2B1,ATP2B1-AS1,ATP6V0D1,ATP6V1E1,ATPAF2,A…	712 (111)	110
PFDN5		transcription regulator	ABCB1,Akt,AMPK,Ap1,ATF4,ATM,BAK1,BAX,BRCA1,calpain,CCND1,Cdk,CDK4/6,CDKN1A,CDKN1B,CDKN2A,CREB1,CTNNB1,DKK1,E2f,EIF2AK4,ERK,F2,GADD45A,GCK,GLI1,HIF1A,Jnk,JUN,MAP2K4,MAPK14,mir-19,mir-22,MMP9,MYC,MYOD1,NFkB (complex),NFKBIA,P38 MAPK,PAX5,PFDN5,PTEN,Rb,RBL2,RELA,SFRP1,SP1,TERT,Tgf beta,TP53,TP73,TRAF2	3			-1.428	2.62e-06	0.0008	AACS,ABCA1,ABCB6,ABCC2,ABCF3,ABCG2,ABCG8,ABHD2,ACO1,ACSF3,ACVR1,ADA,ADAP1,AEN,AGFG1,AGMAT,AIFM2,AK2,AKR1B1,ALDOA,ALOX12,ALPK2,AMOT,ANGPT1,ANKRD22,APBA3,APC,ARHGAP22,ARHGAP29,ARHGAP5,ARID2,ARID4A,ARL2,ASTN2,ATAD3A,ATF1,ATF2,ATG4B,ATG7,ATM,ATP2B1-AS1,ATPAF2,ATRX,AZIN1,B3GALT6,B4GALT1,BACH1,BAD,BAG1,BAP1,BCAR3,BCCIP,BCL6B,BCR,BLK,BOK,BRF1,BRF2,C1QBP,C8orf33,CA10,CA5A,CABLES1,CABP7,CACNA1C,CALM1 (inc…	601 (52)	52
SH2D2A		other	AKT1,Alpha catenin,ANXA1,ANXA7,AR,c-Src,CASP2,CAV1,CD28,CD3,CD5,CHUK,Clathrin,Creb,CREB1,CTLA4,CTNNB1,CXCL12,DAG1,E2f,EGFR,EGR1,EIF4E,ELK1,ERBB2,ESR1,estrogen receptor,ETS1,EZR,FHIT,FOS,FOXP3,GNAQ,GNAS,GRIN3A,GSK3B,HBEGF,HNF4A,IGF1R,IKBKB,IRF4,IRF5,JAK2,JUN,KIT,KRAS,LCK,MAP2K1,MAPK7,MAPK9,MDM2,MED28,MKNK1,MMP9,MUC1,MYD88,NCL,NEDD9,NFKBIA,NMDA Receptor,NOS2,NRAS,p70 S6k,PAK2,PDPK1,PIK3C3,PIK3CG,Pk…	3			0.082	2.67e-06	0.0255	A1BG,AATF,ABCA1,ABCA8,ABCB6,ABCC2,ABCG8,ABHD2,ACADS,ACOT4,ACOT7,ACSF3,ACTG2,ACTR2,ACVR1B,ACVR2B,ADAMTS14,ADAP1,AGPAT2,AIFM2,AIP,AK2,AKR1B1,AL713852.1,ALDH2,ALDOA,ALPK2,ANKRD12,ANKRD13B,AOAH,APAF1,APBA2,APOO,AQP4,ARHGAP18,ARHGAP22,ARHGAP5,ARL2,ARPC3,ARSG,ASTN2,ATF1,ATG13,ATG4B,ATG4D,ATP2B2,ATP6V0D1,ATP6V1E1,ATPAF2,ATRX,BACH1,BCKDHA,BCL10,BCL2L11,BCL6B,BCR,BCS1L,BIRC6,BRF2,BYSL,C15orf39,C3orf52,CA1…	598 (101)	98
stigmatellin		chemical reagent	26s Proteasome,ABCB1,ADAM17,Akt,AKT1,Ap1,AR,ATM,BCL2L1,BCL6,BHLHE40,calpain,CASP2,CCND1,CDKN1B,CDKN2A,CEBPA,CEBPB,CEBPD,Creb,CREB1,CREM,DDX5,DNMT3A,DUSP1,E2f,E2F1,EGFR,EGR1,EIF2AK3,EIF4E,EP300,ERBB2,ERK,ERK1/2,ESR1,ETS1,ETS2,FOS,FOSB,FOXO3,GATA1,GATA4,GLI1,GRIN1,GSK3B,H2AX,HAS2,Hif1,HIF1A,HNF4A,IGF1R,IL10,IL6,ITGB1,JUN,JUND,MAP2K1,MAPK1,MAPK8,MAPK9,MDM4,MED1,Mek,mir-143,mir-145,mir-23,MITF,MKNK1,…	3			0.388	2.68e-06	0.0297	AACS,ABCA1,ABCB6,ABCC2,ABCF3,ABCG2,ACADS,ACO1,ACSF3,ACTG2,ACTR2,ACVR1,ACVR1B,ACVR2B,ADA,ADAMTSL1,ADARB2,ADCY3,AEN,AGMAT,AGTR1,AIFM2,AIP,AK2,AKR1B1,AKR1B10,AKR7A2,AL713852.1,ALDOA,AMOT,AMZ2P1,ANKRD22,APAF1,APBA2,APBA3,ARHGAP18,ARHGAP5,ARL2,ARL5B,ARSG,ASB2,ASB6,ASTN2,ATAD3A,ATF1,ATG13,ATG4B,ATG7,ATP10D,ATP2B1-AS1,ATP6V0D1,ATP6V1E1,ATPAF2,AZIN1,B3GALT6,BACH1,BAD,BAP1,BCAR3,BCAR4,BCL10,BCL2L11,BCL6B,…	805 (115)	114
cladribine		chemical drug	Actin,Akt,AKT1,APEX1,ATM,BAX,BCAP31,BCL2,Calcineurin protein(s),calpain,CASP1,CASP2,CASP3,CASP4,CASP8,CASP9,caspase,CAT,cladribine,DICER1,EIF2AK2,FOXM1,GZMB,H2AX,HIF1A,IL18,IL1B,IRF3,Jnk,MAP3K1,MAPK8,MMP9,NFKB1,NFKBIA,NLRP3,PAK2,PARP1,PLA2G6,POLE2,PRKCD,PRKN,PTEN,RIPK1,ROCK1,RRM1,RRM2,RRM2B,SMPD1,SNAI1,SNAI2,STAT1,TBK1,TICAM1,Tlr,TP53	3			1.671	2.72e-06	0.0004	ABCB6,ABCG2,ACADS,ACO1,ACO2,ACSF3,ADA,ADCY3,AEN,AGFG1,AIFM2,AIP,AK2,AKR1B1,ALDOA,ALOX12,AMOT,APAF1,ARID2,ASNS,ASTN2,ATF1,ATF2,ATG4B,ATM,ATP6V1E1,ATPAF2,ATR,ATXN10,B3GALT6,BACH1,BAD,BAP1,BCCIP,BCL2L10,BCL6B,BCS1L,BDP1,BLM,BRF1,BRF2,BRMS1L,C19orf25,C3orf52,C5AR2,CARMIL1,CASP8,CAVIN1,CBLB,CCL25,CCL28,CCNF,CCNG2,CCNK,CCNT1,CD38,CD5,CD9,CDC16,CDC42,CDK10,CDKN3,CDT1,CENPA,CENPE,CENPF,CENPS/CENPS-CORT,C…	414 (55)	51
CDH3		other	ADAM17,AKT1,APP,AR,CaMKII,CASP1,CCND1,CD3,CDC42,Cdc42,CDH3,CDK6,CDKN1B,CHUK,CTLA4,ERBB2,estrogen receptor,FOXO3,FYN,HIF1A,HIPK2,IKBKB,INPP5D,JAK2,JUN,LCK,MAP3K3,MAPK8,MAPT,MET,MMP14,MTOR,MYC,NF2,Nfat (family),NFAT5,NOD2,NOS2,NR3C2,PAK2,PGR,Pkc(s),PLCG1,PLCG2,PPARG,PRKCE,PRKD1,PTPN11,RAC1,RAC2,RB1,RELA,ROCK2,RPS6KB1,SNCA,SRC (family),SRF,STAT5a/b,STAT6,SYK,TCF7L2,TERT,TLR3,TLR4,TP53,WAS,YAP1	3			1.988	2.74e-06	0.0145	AATK,ABCB6,ABCC2,ABCF3,ACO2,ACOT4,ACSF3,ACTG2,ACVR1,ADAMTS18,ADSS1,AEN,AGPAT2,AIFM2,AIP,AL713852.1,ALDH2,ALOX12,ALPK2,ANKH,ARHGAP18,ARHGAP29,ARHGAP5,ARID5A,ARPC3,ASTN2,ATP2B1,ATP2B1-AS1,ATP2B2,ATP6V1E1,ATPAF2,ATR,AZIN1,BAP1,BCAR4,BCL10,BCL2L11,BCL6B,BDH1,BDP1,BRF1,BRI3,BTBD8,C15orf39,C1QBP,C1QTNF6,C8orf33,CABLES1,CACNB4,CARHSP1,CARMIL1,CASP7,CCL25,CCM2,CCNK,CCNT1,CCR3,CCSAP,CD5,CDC16,CDC42EP4,CDK…	490 (67)	67
CDT1	-2.105	other	26s Proteasome,ABCB1,AKT1,APEX1,ATM,BAK1,BAX,BCL2,BCL2L1,BHLHE40,CASP1,CASP2,CCND1,CDKN1A,CDKN2A,CDT1,CEBPA,CTNNB1,DDX5,DNMT3A,E2f,E2F1,EIF2AK3,EIF4E,EP300,ERBB2,ERK1/2,FANCD2,FAS,FOXO3,GLI1,GRIN1,GSK3B,Hif1,HIF1A,HNF4A,IGF1R,IL6,IRS1,JUN,MAP2K1,MAPK8,MAPK9,MAPT,MDM4,Mek,mir-143,mir-145,mir-23,MYC,NANOG,NBN,NFKB1,NFKBIA,NOTCH1,NPM1,NR3C1,P38 MAPK,p70 S6k,PCK1,PGR,PPARG,PRKAA1,PRKCE,RB1,RELA,RNA p…	3			0.574	2.76e-06	0.0038	ABCA1,ABCB6,ABCC2,ABCF3,ABCG2,ABCG8,ACADS,ACO1,ACO2,ACOT7,ACSF3,ACVR1,ADA,ADAMTS18,ADAP1,ADARB2,AEN,AGMAT,AGTR1,AIFM2,AIP,AK2,AKR1B1,ALDH2,ALDOA,ALPK2,ANKRD22,APAF1,APC,ARHGAP29,ARHGAP5,ARL2,ARL5B,ASB2,ASTN2,ATAD3A,ATG4B,ATG7,ATP2A3,ATP2B1-AS1,ATP6V0E1,ATP6V1E1,ATPAF2,ATR,ATRX,AZIN1,BAD,BAG1,BAP1,BCCIP,BCKDHA,BCL10,BCL2L11,BCL6B,BCR,BDH1,BIRC6,BLK,BLM,BOK,BRCA2,BRF2,BRMS1L,C16orf74,C1QBP,C5,C8orf…	683 (78)	76
MRT68921		chemical drug	Akt,AMBRA1,ATM,BECN1,CDC37,EPHA2,LATS1,MMP2,MMP9,MRT68921,NUAK1,PRKAA,RB1CC1,TP53,ULK1,ULK2,YAP1	3			-1.65	2.82e-06	0.0001	ABCA1,ABCB6,ABCC2,ABCG2,ACADS,ACO1,ACSF3,ACTG1,ADA,ADAMTS14,ADCY3,AEN,AGTR1,AIFM2,AKR1B1,ALDOA,AMOT,ANGPT1,APAF1,ARHGAP5,ASTN2,ATAD2,ATG4B,ATG7,ATM,ATPAF2,B3GALT6,BAD,BAP1,BCAR4,BCL6B,BLM,BOK,BRCA2,BRI3,CARMIL1,CASP7,CASP8,CCNF,CCNG2,CCNK,CDC16,CDC6,CDK5,CDK5RAP1,CDKN3,CDT1,CEBPB,CELSR3,CENPA,CENPE,CENPF,CEP131,CGREF1,CHD3,CHST12,CKAP2,CKB,CKLF,CLPP,CLPTM1,CNN3,COL18A1,COPG1,COQ3,COQ4,COQ5,COX11,…	309 (17)	15
PRKCA		kinase	AKT1,Ap1,ARHGDIG,ATF2,CHUK,CLOCK,Creb,CREB1,DOCK8,EGFR,EIF4E,EIF4EBP1,ELAVL1,ELK1,ERK1/2,F3,GSK3B,HDAC6,HMGA1,HSF1,IKBKB,IKK (complex),INSR,IRF3,IRS,IRS1,JAG1,JAK2,Jnk,JUN,LMNB1,MAPK1,MAPK8,Nfat (family),NFkB (complex),NFKBIA,P38 MAPK,PARP1,PGR,PI3K (complex),PLA2G4A,PLA2G6,PPARA,PRKCA,PRKD1,PRKG1,PTPN1,PTPN11,RAF1,RARA,RB1,RELA,RGS2,RIGI,RPS6KB2,SFPQ,SPI1,SRC,STAT3,TEAD1,TERT,THOC5,TIAM1,TP53,TP…	2			-0.255	2.83e-06	0.0045	ABCA8,ABCB6,ABCC2,ABCG2,ABCG8,ABHD2,ACIN1,ACO1,ACOT7,ACSF3,ACVR2B,ADA,ADAMTS18,ADARB2,AGTR1,AIFM2,AIP,AK2,AKR1B1,AKR1B10,ALDH2,ALDOA,ALPK2,AMZ1,ANXA11,APBA2,ARHGAP22,ARHGAP29,ARHGAP5,ARL2,ASTN2,ATAD2,ATAD3A,ATF1,ATG13,ATG4B,ATP2A3,ATP2B1,ATP6V0A4,ATP6V1E1,ATPAF2,ATXN10,BAMBI,BCAR3,BCCIP,BCKDHA,BCL10,BCL6B,BDP1,BICRAL,BIRC6,BLK,BLTP2,BRF1,BRF2,BRMS1L,C5,CA10,CABP7,CALM1 (includes others),CAMSAP3,C…	554 (65)	65
BI 907828		chemical drug	26s Proteasome,AATF,ABCB1,Akt,AKT1,APEX1,AR,ATM,BAK1,BAX,BCL2,BCL2L1,BHLHE40,BI 907828,BRCA1,CASP1,CASP2,CCND1,CDKN1A,CDKN2A,CEBPA,CTNNB1,DDX5,DLG4,DNMT3A,E2f,EIF2AK3,EIF4E,EP300,ERBB2,ERK1/2,FAS,FBXW7,FLI1,FOXO1,FOXO3,GATA3,GLI1,GRIN1,H2AX,HDAC1,Hif1,HIF1A,HIPK2,HNF4A,IL6,IRS1,JUN,KAT5,MAP2K1,MAPK8,MAPK9,MAPT,MDM2,MDM4,Mek,mir-143,mir-145,mir-23,MTOR,MYC,MYCN,NANOG,NFkB (complex),NFKB1,NFKBIA,NO…	3			-1.902	2.86e-06	0.0106	ABCA1,ABCB6,ABCC2,ABCG2,ABCG8,ACADS,ACO1,ACOT7,ACSF3,ACTG1,ACVR1,ADA,ADAP1,ADARB2,ADCY3,AEN,AGMAT,AGTR1,AIFM2,AIP,AK2,AKR1B1,AL713852.1,ALDH2,ALDOA,AMOT,ANKRD22,APAF1,APC,ARHGAP29,ARHGAP5,ARL2,ARL5B,ASB2,ASTN2,ATAD3A,ATG13,ATG4B,ATG7,ATP2A3,ATP2B1,ATP2B1-AS1,ATP6V0A4,ATP6V0E1,ATP6V1E1,ATPAF2,ATR,ATRX,AZIN1,B3GALT6,BAD,BAG1,BAP1,BCCIP,BCL10,BCL2L11,BCL6B,BCR,BDH1,BIRC6,BLK,BLM,BOK,BRCA2,BRF2,BRMS1…	719 (93)	92
CGM097		chemical drug	26s Proteasome,AATF,ABCB1,Akt,AKT1,APEX1,AR,ATM,BAK1,BAX,BCL2,BCL2L1,BHLHE40,BRCA1,CASP1,CASP2,CCND1,CDKN1A,CDKN2A,CEBPA,CGM097,CTNNB1,DDX5,DLG4,DNMT3A,E2f,EIF2AK3,EIF4E,EP300,ERBB2,ERK1/2,FAS,FBXW7,FLI1,FOXO1,FOXO3,GATA3,GLI1,GRIN1,H2AX,HDAC1,Hif1,HIF1A,HIPK2,HNF4A,IL6,IRS1,JUN,KAT5,MAP2K1,MAPK8,MAPK9,MAPT,MDM2,MDM4,Mek,mir-143,mir-145,mir-23,MTOR,MYC,MYCN,NANOG,NFkB (complex),NFKB1,NFKBIA,NOTCH…	3			-1.902	2.86e-06	0.0106	ABCA1,ABCB6,ABCC2,ABCG2,ABCG8,ACADS,ACO1,ACOT7,ACSF3,ACTG1,ACVR1,ADA,ADAP1,ADARB2,ADCY3,AEN,AGMAT,AGTR1,AIFM2,AIP,AK2,AKR1B1,AL713852.1,ALDH2,ALDOA,AMOT,ANKRD22,APAF1,APC,ARHGAP29,ARHGAP5,ARL2,ARL5B,ASB2,ASTN2,ATAD3A,ATG13,ATG4B,ATG7,ATP2A3,ATP2B1,ATP2B1-AS1,ATP6V0A4,ATP6V0E1,ATP6V1E1,ATPAF2,ATR,ATRX,AZIN1,B3GALT6,BAD,BAG1,BAP1,BCCIP,BCL10,BCL2L11,BCL6B,BCR,BDH1,BIRC6,BLK,BLM,BOK,BRCA2,BRF2,BRMS1…	719 (93)	92
neamine		chemical reagent	ADAM17,ADCY,Akt,AKT1,AMPK,Ap1,ATF2,BRAF,CAV1,CCND1,CDK6,CDKN1B,Creb,CREB1,CSNK2B,CTNNB1,DIO3,EGFR,ELK1,ERBB2,ERK,ERK1/2,F3,FGF2,FGFR1,FGFR2,FGFR4,FLT1,FOXO1,FOXO3,GSK3B,HIF1A,HNF1A,HRAS,Hsp27,IGF1R,INSR,Jnk,JUN,JUND,LIPE,MAP2K1,Mapk,MAPK1,MAPK14,MAPK3,MAPK7,MAPK8,MAPT,MDM2,Mek,MET,MMP14,MMP2,MMP3,MMP9,MTOR,MYC,neamine,NFASC,NFATC2,NFkB (complex),NFKB1,NFKBIA,P38 MAPK,p70 S6k,PAK1,PAK2,PARP1,PI3K …	3	Activated		3.24	2.87e-06	0.0121	ABCA8,ABCB6,ABCC2,ABCF3,ABCG8,ABHD2,ABHD5,ACADS,ACOT7,ACSF3,ACTG1,ACTG2,ACTR2,ACVR1,ACVR1B,ACVR2B,ADA,ADCY3,AEN,AGAP3,AIFM2,AIP,AKR1B1,AKR1B10,ALDH2,ALDOA,ALOX12,AMZ2P1,ANKS4B,APBA2,APC,APCDD1L-DT,ARG2,ARHGAP18,ARHGAP22,ARHGAP5,ARID4A,ARID5A,ARPC3,ASNS,ASTN2,ATAD3A,ATF1,ATG4B,ATM,ATP2A3,ATP2B1-AS1,ATP6V1E1,ATPAF2,ATR,ATXN10,AZIN1,B3GALT6,BACH1,BAD,BAG1,BAP1,BCAR3,BCAR4,BCCIP,BCL6B,BCR,BCS1L,BDP1,…	721 (106)	105
PPP1CA		phosphatase	ADAM10,AKT1,Ap1,APP,ATF3,ATF4,BAD,BCL2L1,BLOC1S6,BMP4,BRAF,Ca2+,calpain,CASP1,CBX7,CCND1,CCNE1,CDC25A,CDKN1A,CDKN1B,CEBPA,CHUK,CITED2,CLOCK,CREB1,CREM,CSF1,CSF2,CTNNB1,DUSP1,E2F1,EIF2AK2,EIF2S1,ERBB2,ESR1,ESR2,ETS1,EZR,FADD,FANCA,FOS,FOXO1,FOXO3,GABPA,GATA4,HAND1,Hif1,HIF1A,HRAS,HSF1,IKBKB,IKK (complex),ILF3,IRF1,IRF3,IRF7,ITGB1,ITPR1,KAT5,KLF4,LIN28A,LRRK2,MAP2K1,MAP2K5,MAP3K1,MAP3K8,MAPK1,MAPK3…	3			-0.428	2.89e-06	0.0143	AACS,ABCA8,ACO1,ACO2,ACOT7,ACTG2,ACTR2,ACTR8,ACVR1B,ADAMTS18,ADAMTSL1,ADSS1,AEN,AGFG1,AIP,AK2,AKR1B10,AKR7A2,ALDH2,ALG12,ALPK2,AMZ1,AMZ2P1,ANKH,ANXA11,APBA3,ARG2,ARHGAP18,ARHGAP22,ARID2,ARPC3,ARSG,ASH2L,ATF1,ATF2,ATG13,ATMIN,ATP10D,ATP1B1,ATP2B1,ATP2B1-AS1,ATP6V0D1,ATP6V1E1,ATRX,ATXN10,B4GALT1,BACH1,BAD,BATF3,BCAR4,BCKDHA,BCL10,BCL2L10,BCR,BCS1L,BICRAL,BIRC6,BLM,BLTP2,BOK,BRF2,BRI3,BTBD8,BYSL,C16…	659 (154)	149
miR-204-5p (and other miRNAs w/seed UCCCUUU)		mature microRNA	AKT1,Alpha catenin,AMPK,ANXA1,Ap1,ARF1,ATM,CASP2,CAV1,CCNE1,CD247,CHUK,Clathrin,Creb,CSF2,DAG1,E2F1,EGFR,EGR1,EIF2AK2,EIF4E,ERBB2,ERK,ESR1,estrogen receptor,ETS1,EZR,FHIT,FOS,GAB1,GATA4,Ggtase I,GNAQ,GNAS,GRB2,GRIN3A,HBEGF,HRAS,IGF1R,IKBKB,IKK (complex),IRF4,IRF5,ITGB1,ITK,JUN,KRAS,MAP2K1,MAP2K3,Mapk,MAPK14,MAPK7,MAPK8,MAPK9,MEF2A,MEF2D,MET,miR-204-5p (and other miRNAs w/seed UCCCUUU),MKNK1,MMP9,…	3			0.667	2.91e-06	0.0176	A1BG,AATF,ABCA8,ABCB6,ABCG2,ABCG8,ABHD2,ACOT4,ACOT7,ACSF3,ACTG2,ACTR2,ACVR1,ACVR1B,ACVR2B,ADAMTS14,ADAMTSL1,ADAP1,AEN,AGPAT2,AIFM2,AIP,AK2,AKR7A2,ALDH2,ALOX12,AMZ2P1,ANKH,ANKRD13B,AOAH,APAF1,APBA2,APOO,ARHGAP18,ARHGAP22,ARHGAP5,ARL2,ARPC3,ARSG,ASNS,ASTN2,ATAD2,ATG13,ATG4B,ATG4D,ATG7,ATM,ATP2B1,ATP2B2,ATP6V0D1,ATP6V1E1,ATPAF2,B4GALT1,BACH1,BAD,BAP1,BATF3,BCAR3,BCAR4,BCKDHA,BCL10,BCL2L11,BCL6B,BCR,…	649 (114)	114
RPS20		other	26s Proteasome,AATF,ABCB1,Akt,AKT1,APEX1,AR,ATM,BAK1,BAX,BCL2,BCL2L1,BHLHE40,BRCA1,CASP1,CASP2,CCND1,CDKN1A,CDKN2A,CEBPA,CTNNB1,DDX5,DLG4,DNMT3A,E2f,EIF2AK3,EIF4E,EP300,ERBB2,ERK1/2,FAS,FBXW7,FLI1,FOXO1,FOXO3,GATA3,GLI1,GRIN1,H2AX,HDAC1,Hif1,HIF1A,HIPK2,HNF4A,IL6,IRS1,JUN,KAT5,MAP2K1,MAPK8,MAPK9,MAPT,MDM2,MDM4,Mek,mir-143,mir-145,mir-23,MTOR,MYC,MYCN,NANOG,NFkB (complex),NFKB1,NFKBIA,NOTCH1,NPM1,…	3			1.902	2.94e-06	0.0107	ABCA1,ABCB6,ABCC2,ABCG2,ABCG8,ACADS,ACO1,ACOT7,ACSF3,ACTG1,ACVR1,ADA,ADAP1,ADARB2,ADCY3,AEN,AGMAT,AGTR1,AIFM2,AIP,AK2,AKR1B1,AL713852.1,ALDH2,ALDOA,AMOT,ANKRD22,APAF1,APC,ARHGAP29,ARHGAP5,ARL2,ARL5B,ASB2,ASTN2,ATAD3A,ATG13,ATG4B,ATG7,ATP2A3,ATP2B1,ATP2B1-AS1,ATP6V0A4,ATP6V0E1,ATP6V1E1,ATPAF2,ATR,ATRX,AZIN1,B3GALT6,BAD,BAG1,BAP1,BCCIP,BCL10,BCL2L11,BCL6B,BCR,BDH1,BIRC6,BLK,BLM,BOK,BRCA2,BRF2,BRMS1…	719 (93)	92
usnic acid		chemical - endogenous non-mammalian	26s Proteasome,Akt,AKT1,BAK1,EIF2A,EIF2S1,ERK1/2,ERN1,FOXO1,GSK3B,HIF1A,HSF1,Jnk,MTOR,NFkB (complex),NR3C1,PPARGC1A,PRKAA,PRKAA1,PRKAA2,PRKACA,PRKCZ,PRKN,RAF1,RELA,RPS6KB1,RPTOR,SIRT1,SREBF1,STIM1,TP53,TSC1,TSC2,usnic acid,YAP1	3			-0.571	2.94e-06	0.0004	AACS,ABCA1,ABCB6,ABCC2,ABCG2,ABHD2,ACADS,ACO1,ACSF3,ACTG1,ADA,ADARB2,ADCY3,AEN,AIFM2,AIP,AKR1B10,ALDOA,ALPK2,AMOT,AMZ1,ANGPT1,ANKH,ANXA11,AQP4,ARHGAP5,ASNS,ASTN2,ATAD2,ATF2,ATG4B,ATP2A3,ATP2B1,ATP6V0A4,ATP6V0E1,ATP6V1E1,ATPAF2,ATR,B3GALT6,B4GALT1,BAD,BAMBI,BAP1,BCAR4,BCL10,BCL6B,BCS1L,BDH1,BLM,BOK,BRCA2,BRI3,BRMS1L,C16orf74,C5,C7orf25,CACNA1C,CAVIN1,CCNG2,CCNK,CCNT1,CCT7,CD9,CDC14A,CDC16,CDC42EP5…	442 (35)	34
CHAF1A		other	26s Proteasome,ABCB1,AKT1,APEX1,AR,ATF2,ATM,ATR,BAK1,BAX,BCL2,BCL2L1,BHLHE40,BRCA1,CASP1,CASP2,CASR,CCND1,CDKN1A,CDKN2A,CEBPA,CHAF1A,CREB1,CTNNB1,cytarabine,DDX5,DNMT3A,E2f,EIF2AK3,EIF4E,EP300,ERBB2,ESR1,FANCD2,FAS,FOXO3,GLI1,GRIN1,GSK3B,H2AX,Hdac,Hif1,HIF1A,HNF4A,IL6,JAK2,Jnk,MAP2K1,MAP3K3,MAPK1,MAPT,MDM2,MDM4,Mek,mir-143,mir-145,mir-23,MTOR,MYC,NANOG,NCL,NFkB (complex),NFKB1,NFKBIA,NOTCH1,NR3C1…	3			0.447	2.95e-06	0.0144	AATF,ABCA1,ABCB6,ABCC2,ABCF3,ABCG2,ACADS,ACO1,ACO2,ACSF3,ACTR2,ACVR1,ACVR1B,ACVR2B,ADA,ADAP1,ADARB2,ADSS1,AEN,AGMAT,AGTR1,AIFM2,AIP,AK2,AKR1B1,AL713852.1,ALDH2,ALDOA,ALPK2,ANKRD22,APAF1,ARHGAP18,ARHGAP5,ARID5A,ARL2,ARL5B,ARSG,ASB2,ASTN2,ATAD3A,ATF1,ATG13,ATG4B,ATG7,ATM,ATP2B1,ATP2B1-AS1,ATP6V0D1,ATP6V0E1,ATP6V1E1,ATPAF2,ATR,ATRX,ATXN10,AZIN1,BAD,BAP1,BCKDHA,BCL10,BCL2L11,BCL6B,BDH1,BICRAL,BIRC6,B…	720 (91)	91
SMARCA4		transcription regulator	26s Proteasome,ABCB1,AHR,Ahr-aryl hydrocarbon-Arnt,androgen,APEX1,APP,AR,ARNT,BAK1,BAX,BCL2L1,BHLHE40,Calcineurin protein(s),CASP1,CASP2,CCND1,CDK2,CDKN1A,CDKN1B,CDKN2A,CDX2,Creb,CREB1,DDX5,DNMT3A,E2F1,E2F3,EGF,EGFR,EIF2AK2,EIF2AK3,EIF4E,ELF4,ELK1,ESR1,estrogen receptor,FANCD2,FOXA1,FOXA2,FOXO1,FOXO3,FOXP3,G protein alpha i,GATA1,GLI1,GRIN1,HDAC2,Hif1,HSD17B4,HSF1,Hspa1b,IGF1R,IL6,JUN,MAPK7,MAPK9…	3			0.796	2.97e-06	0.0157	A1BG,A1BG-AS1,AATF,ABCA1,ABCA8,ABCB6,ABCC2,ABCG8,ABHD2,ACADS,ACO1,ACO2,ACOT4,ACOT7,ACSF3,ACTG1,ACTR2,ACVR1B,ACVR2B,ADARB2,AEN,AGFG1,AGMAT,AGTR1,AIFM2,AKR1B1,AKR7A2,AL713852.1,ALDH2,ALDOA,AMZ1,AMZ2P1,ANKRD13B,ANXA11,AP1S2,APBA2,APC,ARG2,ARHGAP18,ARHGAP5,ARID2,ARL16,ARL2,ARL5B,ARSG,ASTN2,ATF1,ATF2,ATG13,ATM,ATP1B1,ATP2A3,ATP2B1,ATP2B1-AS1,ATP2B2,ATP6V0D1,ATP6V0E1,ATPAF2,ATR,ATXN10,BAG1,BAMBI,BAP1,B…	764 (111)	107
BIRC5		other	26s Proteasome,ABCB1,ADAM17,AIFM1,AMPK,Ap1,ATF4,AURKB,BAX,BCL2,BCL6,BHLHE40,BIRC5,BRCA1,CASP3,CASP4,CASP7,CASP8,caspase,CCND1,Cdc42,CDK2,CDK4/6,CDK6,CDKN2A,CDX2,COMMD1,Creb,CREB1,Cyclin E,DDX5,DICER1,DKK1,DNMT3A,E2F1,E2F4,EIF2AK2,EIF2AK3,EIF4E,ELF4,EP300,ERBB2,ESR1,estrogen receptor,F2,FANCD2,FLT1,FOXA2,FOXO1,FOXP3,GATA4,GCK,GRIN1,HDAC1,HDAC4,HIF1A,histone deacetylase,Histone h3,HNF4A,HRAS,ID2,ID…	3			-0.758	2.97e-06	0.015	A1BG-AS1,AACS,AATF,AATK,ABCA8,ABCB6,ABCC2,ABCF3,ABCG2,ABHD2,ABHD5,ACADS,ACO1,ACO2,ACOT4,ACSF3,ACTG2,ACTR2,ACVR1,ACVR1B,ADA,ADAMTS14,ADARB2,ADSS1,AEN,AHCYL2,AIFM2,AK2,AKR1B1,AKR7A2,ALDH2,ALDOA,ALG12,ALOX12,ANGPT1,ANKH,ANXA11,AP1S2,APBA2,APBA3,APCDD1L-DT,ARG2,ARHGAP18,ARHGAP5,ARID4A,ARID5A,ARL16,ARL5B,ASB2,ASNS,ASTN2,ATAD3A,ATF2,ATG13,ATG4B,ATG7,ATP1B1,ATP2B1,ATP2B1-AS1,ATP6V0D1,ATP6V0E1,ATPAF2,ATX…	767 (139)	134
NCAM2		other	ADAM17,Akt,Ap1,APP,AR,CaMKII,CCND1,CD3,Cdc42,CDKN1B,CHGA,CHUK,Creb,CREB1,CTLA4,CTNNB1,DMD,EGFR,ERBB2,ERK,ESR1,ETS1,FOSB,FOXO3,FYN,GSK3B,HDAC4,HDAC5,HIPK2,HRAS,IFNG,IKBKB,IKK (complex),JAK2,Jnk,JUN,JUNB,KCNJ11,L-type Calcium Channel,LCK,LIPE,MAP2,Mapk,MAPK1,MAPK8,MAPT,Mek,MET,MMP14,MTOR,MYC,MYOG,NCAM2,Nfat (family),NFkB (complex),NFKBIA,NOS2,P38 MAPK,PGR,PI3K (complex),Pkc(s),PLA2G4A,PLCG1,PRKCE,P…	3	Inhibited		-2.304	2.98e-06	0.0331	AATF,ABCA8,ABCF3,ACADS,ACOT7,ACTG1,ACTG2,ACTR2,ACVR1,ACVR1B,ACVR2B,ADA,ADAMTS18,ADCY3,AK2,AKR1B1,AL713852.1,ALDH2,ALDOA,ALOX12,AMOT,ANKH,APAF1,APBA2,ARG2,ARHGAP18,ARHGAP29,ARID5A,ARPC3,ARSG,ASNS,ATAD3A,ATF1,ATG4B,ATP2B1,ATP2B1-AS1,ATP2B2,ATP6V0A4,ATP6V0D1,ATR,AZIN1,B3GALT6,BACH1,BCAR3,BCAR4,BCL10,BCS1L,BDP1,BICRAL,BOK,BRF1,BRF2,BRI3,BRMS1L,BTBD8,BYSL,C15orf39,C1QBP,C1QTNF12,C8orf33,CA10,CABLES1,C…	678 (86)	85
RPL37		other	26s Proteasome,AATF,ABCB1,Akt,AKT1,APEX1,AR,ATM,BAK1,BAX,BCL2,BCL2L1,BHLHE40,BRCA1,CASP1,CASP2,CCND1,CDKN1A,CDKN2A,CEBPA,CTNNB1,DDX5,DLG4,DNMT3A,E2f,EIF2AK3,EIF4E,EP300,ERBB2,ERK1/2,FAS,FBXW7,FLI1,FOXO1,FOXO3,GATA3,GLI1,GRIN1,H2AX,HDAC1,Hif1,HIF1A,HIPK2,HNF4A,IL6,IRS1,JUN,KAT5,MAP2K1,MAPK8,MAPK9,MAPT,MDM2,MDM4,Mek,mir-143,mir-145,mir-23,MTOR,MYC,MYCN,NANOG,NFkB (complex),NFKB1,NFKBIA,NOTCH1,NPM1,…	3			1.902	3.03e-06	0.0109	ABCA1,ABCB6,ABCC2,ABCG2,ABCG8,ACADS,ACO1,ACOT7,ACSF3,ACTG1,ACVR1,ADA,ADAP1,ADARB2,ADCY3,AEN,AGMAT,AGTR1,AIFM2,AIP,AK2,AKR1B1,AL713852.1,ALDH2,ALDOA,AMOT,ANKRD22,APAF1,APC,ARHGAP29,ARHGAP5,ARL2,ARL5B,ASB2,ASTN2,ATAD3A,ATG13,ATG4B,ATG7,ATP2A3,ATP2B1,ATP2B1-AS1,ATP6V0A4,ATP6V0E1,ATP6V1E1,ATPAF2,ATR,ATRX,AZIN1,B3GALT6,BAD,BAG1,BAP1,BCCIP,BCL10,BCL2L11,BCL6B,BCR,BDH1,BIRC6,BLK,BLM,BOK,BRCA2,BRF2,BRMS1…	719 (93)	92
MLXIPL		transcription regulator	AURKA,MLXIPL,PLK1,TP53	2			0.125	3.05e-06	0.0001	ABCA1,ABCB6,ABCC2,ABCG2,ACADS,ACO1,ACSF3,ADA,AEN,AGTR1,AIFM2,AKR1B1,ALDOA,APAF1,ARHGAP5,ASTN2,ATG4B,ATG7,ATPAF2,BAD,BAP1,BCL2L11,BCL6B,BOK,BRCA2,CASP8,CCNF,CCNG2,CCNK,CDC16,CDC6,CDK1,CDKN3,CDT1,CELSR3,CENPA,CENPE,CENPF,CFLAR,CGREF1,CHD3,CHST12,CKAP2,CKB,CLPP,CNN3,COL18A1,COL1A1,COQ3,COQ4,COQ5,COX11,COX5A,CRACR2B,CREB3,CS,CSRP1,CSTB,CTSB,DBI,DCK,DCTN2,DDB2,DDIT4L,DICER1,DNAJA3,DNAJA4,DNAJB4,DNMT1,…	256 (4)	4
polyphosphate		chemical - endogenous mammalian	Akt,AKT1,AKT2,Alp,AMBRA1,AMPK,Ap1,BCL2L1,Ca2+,Creb,EIF4E,EIF4EBP1,EIF4EBP2,ESR1,F11,F12,F2,F3,F7,FOXO3,GSK3B,HGF,HIF1A,HSF1,IL1,IRS1,IRS2,JINK1/2,KLKB1,MAP2K1/2,Mapk,MAPK1,MAPT,MMP2,MMP9,MTOR,MTORC1,MYC,NFkB (complex),NFKB1,NR3C1,OXSR1,p70 S6k,PDPK1,PI3K (complex),PLAU,PLG,polyphosphate,PRDM1,PRKCA,PRKCD,PRL,RAC1,RHOA,RICTOR,RNA polymerase iii,RORC,RPS6KB1,RPS6KB2,RPTOR,SGK1,SIRT1,SMAD3,SQSTM1,ST…	3	Activated		2.179	3.08e-06	0.008	AACS,AATF,ABCB6,ABCF3,ABCG8,ABHD2,ABHD5,ACADS,ACO1,ACO2,ACSF3,ACTR2,ACVR1,ACVR1B,ACVR2B,ADAMTS14,ADCY3,AEN,AGPAT2,AIFM2,AIP,AK2,AKR1B1,ALDH2,ALOX12,AMOT,AMZ1,ANKH,ANXA11,APAF1,APBA2,APC,APCDD1L-DT,AQP4,ARHGAP18,ARHGAP22,ARHGAP5,ARID5A,ARSG,ASNS,ASTN2,ATAD2,ATAD3A,ATF2,ATG13,ATG4B,ATG7,ATP2B1,ATP6V0A4,ATP6V0D1,ATP6V0E1,ATPAF2,AZIN1,B3GALT6,B4GALT1,BAP1,BCCIP,BCL10,BCL6B,BCS1L,BEX1,BICRAL,BIRC6,BOR…	614 (71)	68
HIPK1		kinase	26s Proteasome,ABCB1,AKT1,APEX1,ATM,BAK1,BAX,BCL2,BCL2L1,BHLHE40,CASP1,CASP2,CCND1,CDKN1A,CDKN2A,CEBPA,CHUK,CTNNB1,DDX5,DNMT3A,E2f,E2F1,EIF2AK3,EIF4E,EP300,ERBB2,FAS,FOXO3,GLI1,GRIN1,GSK3B,Hif1,HIF1A,HIPK1,HNF4A,IGF1R,IL6,IRS1,Jnk,JUN,MAP2K1,MAPK8,MAPK9,MAPT,MDM4,Mek,mir-145,mir-23,MTOR,MYC,NANOG,NFKB1,NOTCH1,NPM1,NQO1,NR3C1,P38 MAPK,p70 S6k,PARP1,PCK1,PDK1,PGR,Pkc(s),PPARG,PRKAA1,PRKCE,RB1,RELA,…	3			0.115	3.09e-06	0.0046	ABCA1,ABCB6,ABCC2,ABCF3,ABCG2,ABCG8,ACADS,ACO1,ACO2,ACOT7,ACSF3,ACVR1,ADA,ADAMTS18,ADAP1,ADARB2,AEN,AGMAT,AGTR1,AIFM2,AIP,AKR1B1,ALDH2,ALPK2,ANKRD22,APAF1,APC,ARHGAP29,ARHGAP5,ARL2,ARL5B,ASB2,ASTN2,ATAD3A,ATG4B,ATG7,ATP2A3,ATP2B1,ATP2B1-AS1,ATP6V0E1,ATP6V1E1,ATPAF2,ATR,ATRX,ATXN10,AZIN1,BAD,BAG1,BAP1,BCL10,BCL2L11,BCL6B,BCR,BDH1,BIRC6,BLK,BLM,BOK,BRCA2,BRMS1L,C16orf74,C1QBP,C5,C8orf33,CABLES1,CAL…	683 (80)	79
SPN		transmembrane receptor	26s Proteasome,ABCB1,AGT,Akt,AKT1,Ap1,APEX1,ATM,BAK1,BAX,BCL2L1,BHLHE40,CASP1,CASP2,CCND1,CD247,CD44,CDKN1A,CDKN2A,CEBPA,CTNNB1,DDX5,DNMT3A,E2f,E2F1,EGF,EGFR,EIF2AK3,EIF4E,EP300,ERBB2,ERK,Erm,FAS,FOXO3,GLI1,GRIN1,H2AX,Hif1,HIF1A,HNF4A,IGF1R,IL6,IRS1,JUN,LAMP2,MAP2K1,MAPK1,MAPK8,MAPK9,MAPT,MDM4,Mek,mir-143,mir-145,mir-23,Mmp,MMP14,MMP3,MMP9,MTOR,MYC,NANOG,Nfat (family),NFkB (complex),NFKB1,NFKBIA,…	3			0.142	3.09e-06	0.0294	AAK1,AATK,ABCA1,ABCB6,ABCC2,ABCF3,ABCG2,ABCG8,ACADS,ACO1,ACO2,ACOT7,ACSF3,ACTG2,ADA,ADAMTS18,ADAP1,ADARB2,ADCY3,AEN,AGMAT,AGTR1,AIFM2,AIP,AK2,AKR1B1,ALDOA,ALPK2,AMOT,ANAPC10,ANKRD22,ANXA11,APAF1,APC,ARHGAP18,ARHGAP29,ARHGAP5,ARID2,ARID4A,ARID5A,ARL2,ARL5B,ASB2,ASTN2,ATG4B,ATG7,ATP2A3,ATP2B1-AS1,ATP2B2,ATP6V0E1,ATP6V1E1,ATPAF2,ATR,ATRX,AZIN1,B3GALT6,BAD,BAG1,BAP1,BCAR3,BCCIP,BCL10,BCL2L11,BCL6B,BC…	796 (97)	95
4-butyrolactone		chemical - endogenous mammalian	4-butyrolactone,Akt,APC,APP,AR,AURKB,BCL2,BCL2L1,C/EBP,CDC25A,CDK1,CDKN1B,CDX2,Creb,CREB1,DENR,ERBB2,ERK,ERK1/2,EZH2,fluoxetine,FOS,FOXM1,FOXO1,GAS2L3,GRIN1,GSK3B,HMGA1,IGF1R,ING1,IREB2,JUN,JUNB,KAT5,LATS1,MAP2K1,Mapk,MAPK1,MAPK14,MAPK3,MASTL,MDM2,MDM4,MYOD1,NMDA Receptor,NPM1,PIK3C3,PPP1R1B,PRDX1,PTTG1,Rb,RB1,RBP1,RPS6KB1,SIRT2,SOX2,SQSTM1,SRC,STAT3,STMN1,TP53,TP73,TSC1,YAP1	3			0.084	3.14e-06	0.005	AACS,ABCA8,ABCB6,ABCC2,ABCG2,ACO1,ACO2,ACSF3,ACTG1,ACVR2B,ADAP1,AGTR1,AKR1B1,AKR1B10,AL713852.1,ALDOA,ALOX12,AMACR,AMOT,APBA2,AQP4,ARG2,ARHGAP22,ARHGAP5,ARID2,ARID5A,ARL2,ASTN2,ATAD2,ATF1,ATG4B,ATP1B1,ATP2B2,ATP6V0A4,ATPAF2,ATR,ATRX,B3GALT6,B4GALT1,BAMBI,BCAR3,BCAR4,BCKDHA,BCL6B,BICRAL,BLM,BRI3,C5,C8orf33,CA10,CA5A,CABLES1,CABP7,CAMSAP3,CASP7,CASP8,CCL24,CCL25,CCNK,CCR3,CD109,CD5,CD9,CDA,CDC14A,C…	570 (64)	63
PLK3		kinase	AKT1,ATF2,BCL2L1,CHEK2,GSK3B,H2AX,JUN,PDPK1,PLK3,PTEN,SNCA,TP53	2			-0.442	3.16e-06	0.0001	ABCA1,ABCB6,ABCC2,ABCG2,ACADS,ACO1,ACO2,ACSF3,ADA,AEN,AGFG1,AGTR1,AIFM2,AIP,AKR1B1,AKR1B10,ALDOA,ALOX12,ANGPT1,ANKH,APAF1,ARHGAP5,ARID2,ASNS,ASTN2,ATG4B,ATG7,ATP6V1E1,ATPAF2,BAD,BAP1,BCKDHA,BCL6B,BEX1,BOK,BRCA2,C15orf39,CARMIL1,CASP8,CCNF,CCNG2,CCNK,CDC16,CDC6,CDK1,CDK10,CDKN3,CDT1,CEBPB,CELSR3,CENPA,CENPE,CENPF,CENPS/CENPS-CORT,CGREF1,CHAC1,CHD1,CHD3,CHRM5,CHST12,CHST4,CKAP2,CKB,CLPP,COL18A1,COL…	328 (12)	11
PYHIN1		other	26s Proteasome,ABCB1,Akt,AKT1,APC,APEX1,APP,ATM,BAK1,BAX,BHLHE40,BRCA1,CASP1,CASP2,CCND1,CDK1,CDK2,CDKN1B,CEBPA,CEBPB,DDX5,DLG4,DNMT3A,E2f,E2F1,E2F3,EIF2AK3,EIF4E,ELF4,EP300,ERBB2,ERK1/2,estrogen receptor,EZH2,FAS,FBXW7,FLI1,FOS,FOSL2,FOXO1,FOXO3,FOXP3,GATA3,GLI1,GRIN1,HDAC1,HIPK2,HMGA1,HNF4A,ID2,ID3,IGF1R,IL6,ING1,IREB2,JUN,LATS1,MAP2K1,MAPK14,MAPK8,MAPK9,MASTL,MDM2,Mek,mir-143,mir-145,mir-23,MT…	3			0.415	3.16e-06	0.0164	A1BG-AS1,AACS,ABCA1,ABCA8,ABCB6,ABCC2,ABCF3,ABCG2,ACADS,ACO1,ACO2,ACOT7,ACSF3,ACTG1,ADA,ADARB2,AEN,AGTR1,AIFM2,AIP,AK2,AKR1B1,ALDH2,ALDOA,ALPK2,AMACR,AMOT,ANKRD22,ANXA11,AP1S2,APAF1,ARHGAP5,ARID2,ARID5A,ARL16,ARL5B,ASB2,ASTN2,ATAD3A,ATG13,ATG4B,ATG7,ATP2B1,ATP2B1-AS1,ATP2B2,ATP6V0E1,ATP6V1E1,ATPAF2,ATXN10,AZIN1,B3GALT6,BAD,BAG1,BAP1,BCAR4,BCCIP,BCKDHA,BCL10,BCL2L11,BCL6B,BCR,BDH1,BIRC6,BOK,BRCA2,…	703 (117)	116
RASGRP3		other	ADAM17,Ap1,AR,ATM,BCL6,BRCA1,C/EBP,calpain,CASP1,CCND1,CCNE1,CDC25A,Cdc42,CDKN1A,CDKN1B,CEBPA,CEBPB,CEBPD,CHUK,Creb,CREB1,CREM,CTNNB1,DUSP1,EGFR,EGR1,EIF2AK2,EIF4E,EIF4EBP1,ELK1,ERK,ERK1/2,ESR1,ETS1,ETS2,ETV5,FARP2,FOS,FOSB,GATA1,GATA4,GSK3B,HAS2,Hdac,Hif1,HIF1A,HRAS,IKBKB,IL10,Jnk,JUN,JUND,KRAS,MAP2K1,MAP2K5,MAP3K1,Mapk,MAPK1,MAPK14,MAPK7,MAPK8,MAPT,MED1,Mek,MITF,MKNK1,MMP9,MNT,MTOR,MYC,MYRF,Nfa…	3			-0.563	3.18e-06	0.0422	AACS,ABCA1,ABCA8,ABCB6,ABCF3,ACO1,ACSF3,ACTG2,ACTR2,ACVR1,ACVR1B,ACVR2B,ADAMTS18,ADAP1,AEN,AIFM2,AKR1B10,AKR7A2,AL713852.1,ALDH2,ALOX12,ALPK2,AMZ2P1,ANKH,APBA2,APBA3,AQP4,ARHGAP18,ARHGAP29,ARHGAP5,ARL2,ARPC3,ARSG,ASB2,ASB6,ASNS,ASTN2,ATAD3A,ATF1,ATG13,ATG4B,ATP10D,ATP2B1-AS1,ATP6V0D1,ATP6V0E1,ATPAF2,ATR,AZIN1,B4GALT1,BACH1,BAP1,BCAR3,BCAR4,BCL2L11,BCS1L,BDP1,BICRAL,BIRC6,BLM,BRF1,BRI3,BRMS1L,BYSL…	711 (129)	126
AZD6482		chemical drug	ADRB2,Akt,AKT1,AMBRA1,AMPK,AR,AZD6482,BCL2L1,BLOC1S6,CDKN1A,CDKN1B,CHUK,CLOCK,CREB1,CTNNB1,EGFR,EIF4E,ELK1,ERBB2,ERK,ERK1/2,ESR1,ESR2,ETS2,FANCA,FOXO1,HAND1,Hif1,HIF1A,HSF1,IKK (complex),IRF7,IRS1,IRS2,ITGB1,KDR,KLF4,MAP2K4,MAP3K8,MAPK8,MAPT,MDM2,MET,MTOR,MTORC1,MYC,NFATC2,NFkB (complex),NFKBIA,NOTCH4,NUAK1,OXSR1,p70 S6k,PDK1,PDPK1,PI3K (complex),PLEKHA7,POU5F1,PPARG,PRDM1,PRKCA,PRKCD,PTEN,PTPN1,…	3			0.755	3.24e-06	0.0196	AACS,ABCF3,ABCG8,ABHD5,ACO2,ACOT7,ACTR2,ACTR8,ACVR1B,ADAMTS14,ADAMTSL1,ADAP1,ADSS1,AGFG1,AIP,AK2,AKR1B1,AKR1B10,AL713852.1,ALDH2,ALPK2,AMOT,AMZ1,ANKH,ANXA11,APCDD1L-DT,ARHGAP18,ARID2,ARID5A,ARPC3,ARSG,ASH2L,ASNS,ATAD2,ATF1,ATG13,ATG7,ATM,ATP1B1,ATP2B1,ATP2B2,ATP6V0D1,ATP6V0E1,ATP6V1E1,ATR,ATRX,AZIN1,BAD,BCAR3,BCAR4,BCL10,BCL2L10,BCS1L,BDH1,BDP1,BEX1,BIRC6,BLM,BLTP2,BORA,BRF2,BRI3,BYSL,C16orf74,C1…	633 (101)	100
RPS15		other	26s Proteasome,AATF,ABCB1,Akt,AKT1,APEX1,AR,ATM,BAK1,BAX,BCL2,BCL2L1,BHLHE40,BRCA1,CASP1,CASP2,CCND1,CDKN1A,CDKN2A,CEBPA,CTNNB1,DDX5,DLG4,DNMT3A,E2f,EIF2AK3,EIF4E,EP300,ERBB2,ERK1/2,FAS,FBXW7,FLI1,FOXO1,FOXO3,GATA3,GLI1,GRIN1,H2AX,HDAC1,Hif1,HIF1A,HIPK2,HNF4A,IL6,IRS1,JUN,KAT5,MAP2K1,MAPK8,MAPK9,MAPT,MDM2,MDM4,Mek,mir-143,mir-145,mir-23,MTOR,MYC,MYCN,NANOG,NFkB (complex),NFKB1,NFKBIA,NOTCH1,NPM1,…	3			1.902	3.29e-06	0.0113	ABCA1,ABCB6,ABCC2,ABCG2,ABCG8,ACADS,ACO1,ACOT7,ACSF3,ACTG1,ACVR1,ADA,ADAP1,ADARB2,ADCY3,AEN,AGMAT,AGTR1,AIFM2,AIP,AK2,AKR1B1,AL713852.1,ALDH2,ALDOA,AMOT,ANKRD22,APAF1,APC,ARHGAP29,ARHGAP5,ARL2,ARL5B,ASB2,ASTN2,ATAD3A,ATG13,ATG4B,ATG7,ATP2A3,ATP2B1,ATP2B1-AS1,ATP6V0A4,ATP6V0E1,ATP6V1E1,ATPAF2,ATR,ATRX,AZIN1,B3GALT6,BAD,BAG1,BAP1,BCCIP,BCL10,BCL2L11,BCL6B,BCR,BDH1,BIRC6,BLK,BLM,BOK,BRCA2,BRF2,BRMS1…	719 (93)	92
APH1A		peptidase	26s Proteasome,ABCB1,Actin,Akt,APH1A,BAK1,BAX,BCL2,BCL2L1,BHLHE40,Calcineurin protein(s),calpain,CASP1,CASP2,CASP3,CAT,CCND1,CDKN1A,CDKN2A,CEBPA,CTNNB1,DDX5,DICER1,DNMT3A,E2f,E2F1,EIF2AK2,EIF2AK3,EIF4E,EP300,ERBB2,ERK1/2,FAS,FOXO3,GLI1,GRIN1,HES1,Hif1,HIF1A,HNF4A,IGF1R,IL18,IL6,IRS1,JUN,MAP2K1,MAP3K1,MAPK8,MAPK9,MAPT,MDM2,MDM4,Mek,mir-143,mir-145,mir-23,MTOR,MYC,NANOG,NFkB (complex),NFKB1,NFKBIA,…	3			-1.038	3.3e-06	0.0096	ABCA1,ABCB6,ABCC2,ABCF3,ABCG2,ABCG8,ACADS,ACO1,ACOT7,ACSF3,ACVR1,ADA,ADAMTS18,ADAP1,ADARB2,ADCY3,AEN,AGFG1,AGMAT,AGTR1,AIFM2,AK2,AKR1B1,ALDH2,ALDOA,ALPK2,AMOT,ANKRD22,APAF1,APC,ARHGAP29,ARHGAP5,ARID2,ARL2,ARL5B,ASTN2,ATAD3A,ATG4B,ATG7,ATP2A3,ATP2B1,ATP2B1-AS1,ATP6V0E1,ATPAF2,ATRX,ATXN10,AZIN1,B3GALT6,BAD,BAG1,BAP1,BCCIP,BCKDHA,BCL10,BCL2L11,BCL6B,BCR,BDH1,BIRC6,BLK,BOK,BRCA2,BRF2,BRMS1L,C16orf74,…	728 (95)	95
mir-190		microRNA	Akt,AKT1,AKT2,AMBRA1,AMPK,BCL2L1,EIF4E,EIF4EBP,EIF4EBP1,EIF4EBP2,ERK1/2,ESR1,FOXO3,GSK3B,HIF1A,HSF1,IRS1,IRS2,JINK1/2,MAPT,mir-190,MTOR,MTORC1,MYC,NFkB (complex),NFKB1,NR3C1,OXSR1,p70 S6k,PDPK1,PI3K (complex),PRDM1,PRKCA,PRKCD,RAC1,RB1CC1,RHOA,RICTOR,RNA polymerase iii,RORC,RPS6,RPS6KB1,RPS6KB2,RPTOR,SGK1,SIRT1,SMAD3,SQSTM1,STAT1,STAT3,STAT5a/b,TFEB,TP53,ULK1,VHL	3	Activated		2.294	3.31e-06	0.0037	AACS,AATF,ABCB6,ABCF3,ABCG8,ABHD2,ACADS,ACO1,ACO2,ACSF3,ACTR2,ACVR1,ACVR1B,ADAMTS14,ADCY3,AEN,AGPAT2,AGTR1,AIFM2,AIP,AK2,AKR1B1,ALDH2,AMOT,AMZ1,ANKH,ANXA11,APAF1,APC,APCDD1L-DT,AQP4,ARHGAP18,ARHGAP22,ARHGAP5,ARID5A,ARSG,ASNS,ASTN2,ATAD2,ATAD3A,ATF2,ATG13,ATG4B,ATG7,ATM,ATP1B1,ATP2B1,ATP6V0A4,ATP6V0D1,ATP6V0E1,ATPAF2,AZIN1,B3GALT6,B4GALT1,BAP1,BCCIP,BCL10,BCL6B,BCS1L,BEX1,BIRC6,BOK,BORA,BYSL,C1QBP…	575 (55)	52
Cyclin D		group	26s Proteasome,ABL1,AKT1,APC,BCL2,BRCA1,C/EBP,CASP2,CCND1,CCND2,CCND3,Cdk,CDK12,CDK19,CDK2,CDK4,CDK4/6,CDK6,CDK8,CDKN1A,CDKN1B,CDX2,CTNNB1,Cyclin A,Cyclin D,Cyclin E,DDIT3,DENR,DLG4,E2f,E2F1,E2F4,EGR1,EIF4EBP1,ELF4,ELK1,EP300,estrogen receptor,EZH2,EZR,FLNA,FOXO1,FOXO3,FOXP3,GATA4,GLI1,HDAC1,HIF1A,HSF1,ID2,ID3,ISL1,JUN,MAPK1,MAPK3,MAPK8,MAPT,MDM2,MEF2,MEF2A,MEF2C,MTOR,MYB,MYC,NCOA1,NPM1,NR1I2,NR4…	3			0.881	3.36e-06	0.0185	A1BG-AS1,ABCB6,ABCF3,ABCG8,ABHD2,ACO1,ACO2,ACOT7,ACSF3,ACTG2,ACVR1B,ACVR2B,ADAMTS18,ADAP1,ADARB2,AGFG1,AGMAT,AIP,AK2,ALDH2,AMACR,AMZ1,ANKRD22,AP1S2,APAF1,ARHGAP22,ARHGAP29,ARID2,ARL16,ARL2,ASTN2,ATAD2,ATAD3A,ATF2,ATP1B1,ATP2A3,ATP2B1,ATP2B1-AS1,ATP6V0A4,ATP6V1E1,ATPAF2,ATXN10,AZIN1,B4GALT1,BAG1,BAMBI,BAP1,BCKDHA,BCL10,BCL2L11,BCL6B,BCR,BDP1,BICRAL,BOK,BORA,BTG4,C16orf74,C1QBP,C5,CA5A,CABLES1,CACN…	624 (109)	107
PSENEN		peptidase	26s Proteasome,ABCB1,Actin,Akt,BAK1,BAX,BCL2,BCL2L1,BHLHE40,Calcineurin protein(s),calpain,CASP1,CASP2,CASP3,CAT,CCND1,CDKN1A,CDKN2A,CEBPA,CTNNB1,DDX5,DICER1,DNMT3A,E2f,E2F1,EIF2AK2,EIF2AK3,EIF4E,EP300,ERBB2,ERK1/2,FAS,FOXO3,GLI1,GRIN1,HES1,Hif1,HIF1A,HNF4A,IGF1R,IL18,IL6,IRS1,JUN,MAP2K1,MAP3K1,MAPK8,MAPK9,MAPT,MDM2,MDM4,Mek,mir-143,mir-145,mir-23,MTOR,MYC,NANOG,NFkB (complex),NFKB1,NFKBIA,Notch,…	3			-0.964	3.39e-06	0.0097	ABCA1,ABCB6,ABCC2,ABCF3,ABCG2,ABCG8,ACADS,ACO1,ACOT7,ACSF3,ACVR1,ADA,ADAMTS18,ADAP1,ADARB2,ADCY3,AEN,AGFG1,AGMAT,AGTR1,AIFM2,AK2,AKR1B1,ALDH2,ALDOA,ALPK2,AMOT,ANKRD22,APAF1,APC,ARHGAP29,ARHGAP5,ARID2,ARL2,ARL5B,ASTN2,ATAD3A,ATG4B,ATG7,ATP2A3,ATP2B1,ATP2B1-AS1,ATP6V0E1,ATPAF2,ATRX,ATXN10,AZIN1,B3GALT6,BAD,BAG1,BAP1,BCCIP,BCKDHA,BCL10,BCL2L11,BCL6B,BCR,BDH1,BIRC6,BLK,BOK,BRCA2,BRF2,BRMS1L,C16orf74,…	728 (95)	94
ING1	-2.219	transcription regulator	26s Proteasome,ABCB1,Actin,Akt,AKT1,APEX1,BAK1,BAX,BCL2,BCL2L1,BHLHE40,Calcineurin protein(s),calpain,CASP1,CASP2,CASP3,CAT,CCND1,CDKN1A,CDKN2A,CEBPA,CTNNB1,DDX5,DICER1,DNMT3A,E2f,E2F1,EIF2AK2,EIF2AK3,EIF4E,EP300,ERBB2,ERK1/2,FAS,FOXO3,GLI1,GRIN1,Hif1,HIF1A,HNF4A,IGF1R,IL18,IL6,ING1,IRS1,JUN,MAP2K1,MAP3K1,MAPK8,MAPK9,MAPT,MDM4,Mek,mir-143,mir-145,mir-23,MLH1,MTOR,MYC,NANOG,NFkB (complex),NFKB1,NF…	3			0.815	3.39e-06	0.0089	ABCA1,ABCB6,ABCC2,ABCF3,ABCG2,ABCG8,ACADS,ACO1,ACOT7,ACSF3,ACVR1,ADA,ADAMTS18,ADAP1,ADARB2,ADCY3,AEN,AGFG1,AGMAT,AGTR1,AIFM2,AIP,AK2,AKR1B1,ALDH2,ALDOA,ALPK2,AMOT,ANKRD22,APAF1,APC,ARHGAP29,ARHGAP5,ARID2,ARL2,ARL5B,ASB2,ASTN2,ATAD3A,ATG4B,ATG7,ATP2A3,ATP2B1,ATP2B1-AS1,ATP6V0E1,ATP6V1E1,ATPAF2,ATRX,AZIN1,B3GALT6,BAD,BAG1,BAP1,BCCIP,BCKDHA,BCL10,BCL2L11,BCL6B,BCR,BDH1,BIRC6,BLK,BOK,BRCA2,BRF2,BRMS1…	728 (92)	91
xanthine derivative CB002 analog 4		chemical reagent	26s Proteasome,ABCB1,AKT1,APEX1,ATF2,ATM,ATR,BAK1,BAX,BCL2,BCL2L1,BHLHE40,BRCA1,CASP1,CASP2,CCND1,CDKN1A,CDKN2A,CEBPA,CREB1,CTNNB1,cytarabine,DDX5,DNMT3A,E2f,EIF2AK3,EIF4E,EP300,ERBB2,ERK1/2,FANCD2,FAS,FOXO3,GLI1,GRIN1,GSK3B,Hif1,HIF1A,HNF4A,IGF1R,IL6,IRS1,Jnk,MAP2K1,MAPK8,MAPK9,MAPT,MDM2,MDM4,Mek,mir-143,mir-145,mir-23,MTOR,MYC,NANOG,NCL,NFkB (complex),NFKB1,NFKBIA,NOTCH1,NR3C1,P38 MAPK,p70 S6k,…	3			0.226	3.44e-06	0.0068	ABCA1,ABCB6,ABCC2,ABCF3,ABCG2,ABCG8,ACADS,ACO1,ACO2,ACOT7,ACSF3,ACVR1,ADA,ADAMTS18,ADAP1,ADARB2,AEN,AGMAT,AGTR1,AIFM2,AIP,AK2,AKR1B1,ALDH2,ALDOA,ALPK2,ANKRD22,APAF1,APC,ARHGAP29,ARHGAP5,ARID5A,ARL2,ARL5B,ASB2,ASTN2,ATAD3A,ATF1,ATG4B,ATG7,ATM,ATP2A3,ATP2B1,ATP2B1-AS1,ATP6V0E1,ATP6V1E1,ATPAF2,ATR,ATRX,AZIN1,BAD,BAG1,BAP1,BCCIP,BCKDHA,BCL10,BCL2L11,BCL6B,BCR,BDH1,BIRC6,BLK,BLM,BOK,BRCA2,BRF2,BRMS1L,…	704 (85)	84
cyclin h/cdk7		complex	ABL1,Akt,AKT1,BAX,BRCA1,BRD4,CCND1,CCNH,Cdk,CDK2,CDK4/6,CDK6,CDK7,CDKN1A,CDKN1B,CDX2,CEBPA,CTNNB1,cyclin h/cdk7,DENR,E2F1,E2F3,EGR1,ELF4,ERK,ESR1,estrogen receptor,EZR,FOXO1,FOXO3,FOXP3,HSPA5,ID2,ID3,JUN,MAPK14,MAPK3,MAPK8,MAPT,MDM2,MEF2C,MYBL2,MYC,NCOA1,NPM1,NR1I2,NR4A1,NR4A2,PARP1,PGR,POU2F2,POU5F1,PPARG,PTEN,PTTG1,RAF1,RARA,RB1,RBL2,RBP1,RNF2,SF3B1,SMARCA4,SOX2,SP1,STAT3,TERT,TP53,WT1,XRCC6,YY1	3	Activated		2.333	3.48e-06	0.0187	A1BG-AS1,AATF,ABCB6,ABCF3,ABCG8,ACO1,ACO2,ACOT7,ACSF3,ACTR2,ACVR1B,ACVR2B,ADAMTS18,ADAP1,ADCY3,AEN,AGFG1,AGMAT,AGTR1,AIP,AK2,AKR1B1,ALDH2,AMOT,ANXA11,AP1S2,ARHGAP18,ARHGAP29,ARID2,ARL16,ARL2,ARSG,ASH2L,ASNS,ASTN2,ATAD3A,ATF2,ATP1B1,ATP2A3,ATP2B1-AS1,ATP6V0D1,ATP6V1E1,ATPAF2,ATXN10,AZIN1,B3GALT6,B4GALT1,BAMBI,BAP1,BCAR3,BCCIP,BCKDHA,BCL10,BCL2L10,BCL2L11,BCL6B,BCS1L,BDH1,BDP1,BIRC6,BLK,BOK,BRF1,BT…	597 (71)	69
KIF5B-RET		fusion gene/product	ADAM17,Akt,Ap1,APP,AR,CaMKII,CAV1,CCND1,CD274,CD3,CDC25A,CDKN1B,CEBPA,CHUK,Creb,CREBBP,CTLA4,EGFR,EIF4E,ERBB2,ERK,ERK1/2,ESR1,estrogen receptor,EZR,FGF2,FGFR1,FGFR2,FGFR3,FGFR4,FOS,FOXO3,GATA4,GSK3B,HIPK2,HRAS,IKBKB,Jnk,JUN,JUND,KIF5B-RET,LCK,Mapk,MAPT,Mek,MET,mir-198,mir-21,MMP14,MMP2,MMP9,MYC,NFE2L2,NFkB (complex),NFKBIA,NGEF,nitric oxide,NMDA Receptor,NOS2,P38 MAPK,PGR,PI3K (complex),Pkc(s),PK…	3	Inhibited		-2.12	3.52e-06	0.0118	A1BG,AATF,ABCA8,ABCC2,ABCF3,ABHD2,ACO1,ACOT4,ACOT7,ACTG2,ACTR2,ACVR1,ACVR1B,ACVR2B,ADA,ADCY3,AEN,AGAP3,AGPAT2,AK2,AKR7A2,AL713852.1,ALDH2,ALOX12,AMZ2P1,ANKRD13B,AOAH,APBA2,APBA3,ARG2,ARHGAP18,ARHGAP29,ARID5A,ARPC3,ARSG,ASNS,ATAD3A,ATG13,ATG4B,ATP2A3,ATP2B1-AS1,ATP2B2,ATP6V0D1,ATR,AZIN1,B3GALT6,BCAR3,BCAR4,BCL10,BEX1,BIRC6,BLM,BRF1,BRF2,BRI3,BTBD8,BYSL,C15orf39,C1QBP,C1QTNF12,C3orf52,C5,C8orf33,CA…	698 (91)	90
FARP2		other	Akt,AKT1,Ap1,ATF2,CASP1,CDC42,Cdc42,CDH1,CDK6,CTNNB1,E2f,ELK1,ERK,ERK1/2,ESR1,estrogen receptor,FARP2,HIF1A,HRAS,ITGB1,JAK2,Jnk,JUN,MAP2K1/2,MAP2K3,MAP3K1,MAP3K3,Mapk,MAPK1,MAPK14,MAPK8,Mek,MYC,NF2,Nfat (family),NFAT5,NFATC1,NFkB (complex),NFKBIA,NOD2,NR3C2,P38 MAPK,PAK2,PHLPP1,PI3K (complex),PIP5K1C,PLA2G4A,PLCG2,PLD,PPARG,PRKAA,PRKCA,Rac,RAC1,RAC2,RAF1,RAS,RB1,reactive oxygen species,RELA,ROCK2…	3			0.788	3.6e-06	0.0101	AATF,AATK,ABCA8,ABCB6,ABCC2,ABCF3,ABHD2,ACO2,ACOT4,ACSF3,ACTG1,ACTG2,ACTR2,ACVR1,ACVR1B,ADA,ADAMTSL1,ADCY3,ADSS1,AEN,AGPAT2,AIFM2,AIP,AK2,AKR1B10,ALDOA,ALOX12,ALPK2,AMOT,APAF1,AQP4,ARG2,ARHGAP18,ARHGAP5,ARPC3,ARSG,ASNS,ASTN2,ATG13,ATG4B,ATP2A3,ATP6V0D1,ATP6V1E1,ATPAF2,AZIN1,B3GALT6,BAD,BAP1,BCAR3,BCL2L11,BCL6B,BCS1L,BDH1,BDP1,BEX1,BICRAL,BOK,BRCA2,BRF1,BRF2,BRMS1L,BYSL,C1QBP,C1QTNF12,C1QTNF6,C8or…	581 (72)	70
E2F3		transcription regulator	CDK2,E2F3,IGF2,Jnk,RB1,RBL1,TP53	2			-0.302	3.61e-06	0.0001	ABCA1,ABCB6,ABCC2,ABCG2,ACADS,ACO1,ACO2,ACSF3,ADA,AEN,AGTR1,AIFM2,AKR1B1,ALDOA,APAF1,ARHGAP5,ASTN2,ATF2,ATG4B,ATP1B1,ATPAF2,BACH1,BAD,BAP1,BCKDHA,BCL2L11,BCL6B,BOK,BRCA2,BRMS1L,CASP7,CASP8,CCNF,CCNG2,CCNK,CD9,CDC16,CDC6,CDK1,CDKN3,CDT1,CELSR3,CENPA,CENPE,CENPF,CGREF1,CHD3,CHRNA1,CHST12,CKAP2,CKB,CLEC10A,CLPP,CNN3,COL18A1,COQ3,COQ4,COX11,COX17,COX5A,CRACR2B,CREB3,CS,CSRP1,CSTB,CTSB,DBI,DCK,DCTN2,D…	275 (7)	7
EEF1A2	-2.034	translation regulator	ABCA1,ADAM10,ADAM17,aflatoxin B1,Akt,AKT1,AMPK,ANXA7,APP,ATM,BCL11B,Calcineurin protein(s),Calmodulin,CASR,CCND1,CDKN1A,CEBPA,CFTR,Creb,CREB1,CTNNB1,CXCR4,CYP3A4,diclofenac,docetaxel,EEF1A2,EGLN,EIF4E,EP300,ERBB2,FAS,FOS,FOSL2,G6PD,GABPA,GATA4,GNE,GRIN1,GSK3B,H2AX,Hdac,HMGCR,HRAS,IKK (complex),ILK,IRS,ITGB1,JAK2,JUN,JUND,KLHL3,KRAS,LCK,MAP2K1,MAPK9,MAPT,Mek,MET,MMP14,MMP2,monocrotaline,MTOR,MYOG,…	3			1.125	3.61e-06	0.0215	ABCA1,ABCA8,ABCB6,ABCG2,ABHD2,ACSF3,ADAMTSL1,AEN,AGPAT2,AIFM2,AIP,AKR7A2,ALDH2,AMOT,AMZ2P1,APBA2,APBA3,ARHGAP5,ARID5A,ASTN2,ATAD2,ATF1,ATF2,ATG4B,ATP2B1-AS1,ATP2B2,ATP6V1E1,ATPAF2,ATRX,ATXN10,B3GALT6,BACH1,BAP1,BCAR4,BCCIP,BCL2L11,BCL6B,BCS1L,BDH1,BIRC6,BLM,BRF2,BRI3,BTBD8,C16orf74,C1QTNF12,C3orf52,CA10,CABP7,CACNA1C,CASP8AP2,CAVIN1,CBLB,CCBE1,CCL28,CCNK,CCNT1,CCR3,CCS,CCT7,CDA,CDC14A,CDC27,CDC42…	534 (109)	106
HABP2	-1.665	peptidase	ADAM17,AHR,AKT1,AR,ARNT,ATF4,ATF6,BCL6,BMP2,calpain,CASP1,CCND1,CDKN1A,CDKN1B,CDX2,CEBPA,CEBPB,CEBPD,DUSP1,EGFR,EGR1,EIF4E,EIF4EBP1,ELK1,ERK,ERK1/2,ERN1,ESR1,ETS1,ETV5,FN1,FOS,FOSB,FOXO1,GAB2,GATA1,GATA4,GSK3B,HABP2,Hif1,HIF1A,HSPA5,IL10,ITGB1,JUN,MAPK9,MAPT,MDM2,MED1,Mek,MITF,MKNK1,MMP3,MYC,MYRF,Nfat (family),NFE2L2,NFKBIA,NR1I3,NR3C2,p70 S6k,PAK2,PGR,PI3K (complex),PKM,PPARA,PPARG,PRKAA1,PRKD1,…	3	Inhibited		-2.173	3.66e-06	0.0325	AACS,ABCA1,ABCA8,ABCF3,ACSF3,ACTG2,ACVR1,ACVR1B,ADAMTS18,ADAMTSL1,ADAP1,AEN,AIP,AK2,AKR1B10,AKR7A2,AL713852.1,ALPK2,AMZ2P1,ANKH,ANKRD22,AQP4,ARHGAP18,ARHGAP22,ARHGAP29,ARHGAP5,ARSG,ASB2,ASB6,ASTN2,ATAD3A,ATG13,ATG4B,ATP10D,ATP2B1-AS1,ATP6V0D1,ATP6V0E1,ATP6V1E1,ATPAF2,AZIN1,BACH1,BAD,BAP1,BCAR3,BCL2L11,BDH1,BEX1,BIRC6,BLK,BRCA2,BRF2,BYSL,C15orf39,C16orf74,C1orf74,C1QBP,C8orf33,CABLES1,CACNA1C,CASP…	664 (98)	97
PDE3A		enzyme	ABCB1,ADAM10,Akt,AKT1,APP,AR,ATF4,ATM,BCL2L1,BHLHE40,Ca2+,CASP1,CBX7,CCND1,CDKN1A,CDKN2A,CEBPA,CFTR,CHUK,CITED2,Creb,CREB3,CSF1,CTNNB1,DDIT3,DDX5,DNMT3A,E2F1,EGR2,EIF2AK3,EIF4E,ERBB2,ERN1,ESR1,ETS1,FOXO1,FOXO3,GATA4,GLI1,GSK3B,Hif1,HIF1A,HNF4A,HRAS,IKBKB,IL6,JUN,KAT5,KCNJ2,KLF4,LIN28A,MAPK1,MAPK14,MAPK3,MAPK9,MED1,MET,mir-145,mir-23,MKNK1,MTOR,MYB,MYC,NANOG,NCOA1,NCOA2,NFKBIA,NKX2-1,NOTCH1,NPM1,N…	3			0.576	3.77e-06	0.0295	ABCA1,ABCA8,ABCB6,ABCC2,ABCF3,ABCG2,ACADS,ACOT7,ACSF3,ACTG2,ACTR2,ACTR8,ACVR1B,ACVR2B,ADA,ADAMTS14,AEN,AGMAT,AGTR1,AIFM2,AIP,AKR1B1,AL713852.1,ALDH2,ALDOA,ALG12,ALPK2,AMOT,AMZ2P1,ANKRD22,APBA2,ARG2,ARHGAP18,ARHGAP29,ARHGAP5,ARID5A,ARL2,ARL5B,ARSG,ASB2,ASH2L,ASTN2,ATG13,ATG4B,ATG7,ATMIN,ATP10D,ATP1B1,ATP2B1,ATP2B1-AS1,ATP2B2,ATP6V0D1,ATP6V1E1,ATPAF2,ATXN10,AZIN1,B3GALT6,B4GALT1,BACH1,BAD,BAP1,BCAR…	772 (118)	117
CSF2 receptor		complex	AKT1,AMPK,Ap1,ATF4,ATM,BAK1,BAX,BCL2,BCR-ABL1,BRCA1,Calmodulin,calpain,CCND1,Cdk,CDK4/6,CDKN1A,CDKN2A,CREB1,CSF2 receptor,CSF2RB,CTNNB1,DKK1,EGFR,EIF2AK4,EIF4E,ERBB2,ERBB3,ERK1/2,F2,FYN,GADD45A,GCK,GLI1,HMGCR,HOXA10,HRAS,IFNAR1,IFNGR1,IL10RA,IL2RB,IL4R,IL6ST,IRF8,IRS,IRS1,JAK1,JAK2,JAK3,Jnk,LEPR,MAPK14,MDM2,mir-19,mir-22,MKNK1,MMP9,MYC,NFkB (complex),NFKB1,NFKBIA,PAX5,PI3K (complex),PLCG1,PLD1,PR…	3	Inhibited		-2.002	3.77e-06	0.0055	A1BG,AACS,ABCA1,ABCC2,ABCF3,ABCG2,ABCG8,ACADS,ACOT4,ACOT7,ACTG1,ACVR1,ADAP1,AEN,AGFG1,AGMAT,AGPAT2,AGTR1,AIP,AK2,AKR1B1,AKR1B10,ALDOA,AMZ2P1,ANGPT1,ANKRD13B,ANKRD22,APBA3,AQP4,ARHGAP22,ARHGAP29,ARHGAP5,ARID2,ARID4A,ARID5A,ARL5B,ARL6IP4,ATAD3A,ATF1,ATF2,ATP2A3,ATP2B1-AS1,ATP6V1E1,ATRX,AZIN1,BACH1,BAG1,BAP1,BCAR4,BCCIP,BCKDHA,BCL2L11,BCR,BCS1L,BIRC6,BLK,BOK,BRF2,BRI3,BTBD8,C1QBP,C1QTNF12,C8orf33,CA…	649 (89)	87
mitoxantrone		chemical drug	26s Proteasome,ABCB1,AHR,Akt,ANXA7,APEX1,benzo(a)pyrene,BHLHE40,BTRC,CaMKII,CASP2,CASP3,CCNE1,CDC25A,CDC42,Cdc42,CDK6,CDKN1A,CDKN1B,CDKN2A,CDX1,COMMD1,CSF2,CXCL8,CYP1B1,DDX5,DICER1,DNMT3A,E2f,E2F1,EGFR,EIF2AK2,EIF2AK3,EIF4E,EP300,ERBB2,ESR1,Focal adhesion kinase,FOS,GATA3,GLI1,GNE,GRIN1,Hif1,HNF4A,HRAS,HUWE1,IGF1R,IGF2,IKBKB,IL18,IL1B,IRF3,IRF4,JUN,KRAS,MAP2K1,MAPK14,MAPK9,Mek,mir-143,mir-145,mir…	3			-1.949	3.78e-06	0.019	A1BG,AATF,ABCA1,ABCA8,ABCB6,ABCC2,ABCF3,ABCG2,ACAD9,ACADS,ACIN1,ACO1,ACOT4,ACSF3,ACTG1,ACTG2,ACTR2,ACVR1B,ADA,ADAMTS18,ADAP1,ADARB2,ADCY3,AEN,AGFG1,AGMAT,AGTR1,AIFM2,AKR1B1,ALDH2,ALDOA,AMOT,AMZ2P1,ANKRD13B,ANKRD22,APAF1,AQP4,ARHGAP18,ARHGAP29,ARHGAP5,ARID2,ARID4A,ARID5A,ARL2,ARL5B,ARPC3,ARSG,ASB2,ASNS,ASTN2,ATAD2,ATAD3A,ATF1,ATG13,ATG4B,ATG7,ATM,ATP6V0D1,ATP6V0E1,ATPAF2,ATRX,ATXN10,AZIN1,B3GALT6,…	768 (124)	122
HIPK2		kinase	AIRE,Akt,ATM,CASP3,Cbp/p300,CBX3,CHEK2,CTNNB1,DAXX,EP300,H2AX,HIF1A,HIPK2,HMGA1,Jnk,KAT2B,Mapk,MAPK8,MDM2,NOTCH1,SIAH2,STAT3,TP53,TP63,YAP1	2			-0.246	3.85e-06	0.0001	ABCA1,ABCB6,ABCC2,ABCG2,ACO1,ACSF3,ACTG1,ADA,ADAMTS18,ADCY3,AEN,AIFM2,AKR1B1,AKR1B10,ALOX12,AMOT,ANGPT1,APAF1,APC,AQP4,ARG2,ARHGAP5,ASB2,ASNS,ASTN2,ATAD2,ATF2,ATG4B,ATG7,ATM,ATPAF2,ATR,B3GALT6,B4GALT1,BAD,BAMBI,BAP1,BCAR4,BCL6B,BDP1,BEX1,BLM,BOK,BRCA2,BRF1,BRI3,BRMS1L,C5,CAVIN1,CCNF,CCNK,CCNT1,CD38,CD9,CDC16,CDC42,CDK5RAP1,CDKN3,CDT1,CELSR3,CENPA,CENPE,CENPF,CEP131,CGREF1,CHD3,CHST12,CILK1,CKAP2,…	413 (25)	25
ELOB		transcription regulator	ACO1,Akt,AKT1,AURKA,BAK1,BCL2,BIK,BRCA1,calpain,CCND1,CXCR4,EGR1,ELF3,ELOB,EPAS1,ERBB2,FADD,FGFR1,FOXO3,GLI1,HGS,Hif1,HIF1A,IKK (complex),IREB2,LATS2,LYN,Mek,MYC,MYOG,NF2,NFKBIA,NPM1,PKM,PPARA,PRKAA,PRKCD,PRKCI,PRKN,PTTG1,RAC1,RAD18,RAD21,RASSF1,Rb,RELA,RNA polymerase II,SKP2,SMAD2,SMAD4,SOX2,SPRY2,STAG2,SYK,TERT,TP53,UBB,Ubiquitin,VEGFA,VHL	3			0.954	3.92e-06	0.0033	ABCB6,ABCC2,ABCF3,ABCG8,ABHD5,ACO1,ACO2,ACSF3,ADA,ADCY3,AEN,AGMAT,AIFM2,AIP,AKR1B1,ALDH2,ALPK2,AMMECR1,AMOT,ANKH,ANKRD22,APC,APCDD1L-DT,ARHGAP29,ARHGAP5,ASNS,ASTN2,ATAD2,ATAD3A,ATF2,ATG4B,ATG7,ATP1B1,ATP2B1-AS1,ATP6V1E1,ATPAF2,ATRX,AZIN1,BAD,BAG1,BAP1,BCCIP,BCL6B,BCR,BCS1L,BRCA2,BRF2,BTBD8,C1QBP,C3orf52,C8orf33,CABLES1,CASP7,CASP8,CCL24,CCNF,CCNK,CCR3,CCSAP,CD5,CDC14A,CDC16,CDC27,CDKN3,CDS2,CDT1,…	485 (60)	58
TRIM31		enzyme	26s Proteasome,ABCB1,Akt,AKT1,APEX1,ATM,BAK1,BAX,BCL2,BCL2L1,BHLHE40,CASP1,CASP2,CCND1,CDKN1A,CDKN2A,CEBPA,CTNNB1,DDX5,DNMT3A,E2f,E2F1,EIF2AK3,EIF4E,EP300,ERBB2,ERK1/2,FAS,FOXO3,GLI1,GRIN1,GSK3B,Hif1,HIF1A,HNF4A,IGF1R,IL6,IRS1,JUN,MAP2K1,MAPK8,MAPK9,MAPT,MDM4,Mek,mir-143,mir-145,mir-23,MTOR,MYC,NANOG,NFKB1,NFKBIA,NLRP3,NOTCH1,NPM1,NR3C1,P38 MAPK,p70 S6k,PCK1,PGR,PPARG,PRKAA1,PRKCE,RB1,RNA polymer…	3			-0.65	3.98e-06	0.0057	ABCA1,ABCB6,ABCC2,ABCF3,ABCG2,ABCG8,ACADS,ACO1,ACO2,ACOT7,ACSF3,ACVR1,ADA,ADAMTS18,ADAP1,ADARB2,ADCY3,AEN,AGMAT,AGTR1,AIFM2,AIP,AK2,AKR1B1,ALDH2,ALDOA,AMOT,ANKRD22,APAF1,APC,ARHGAP29,ARHGAP5,ARL2,ARL5B,ASB2,ASTN2,ATAD3A,ATF1,ATG4B,ATG7,ATM,ATP2A3,ATP2B1,ATP2B1-AS1,ATP6V0E1,ATP6V1E1,ATPAF2,ATR,ATRX,AZIN1,B3GALT6,BAD,BAG1,BAP1,BCCIP,BCKDHA,BCL10,BCL2L11,BCL6B,BCR,BDH1,BIRC6,BLK,BLM,BOK,BRCA2,BRF2,B…	683 (78)	77
ER-α-Estradiol		complex	26s Proteasome,ADAM10,AGO2,AGT,AHR,Akt,AKT1,Alpha catenin,ANXA7,Ap1,APP,AR,ARF1,ATM,beta-estradiol,BRCA1,calpain,CASP2,CCNE1,CD247,Cdc42,CDK6,CDKN1A,CEBPB,CHUK,Clathrin,Creb,CREB1,CTNNB1,CYP1B1,DIO2,DIO3,E2f,EGF,EGFR,EGR1,EIF4E,ELK1,ER-α-Estradiol,ERBB2,ERK,ERK1/2,ERN1,ESR1,ESR2,ESRRA,estrogen receptor,ETS1,FAAH,FASN,FOS,FOXO1,FOXO3,G protein alpha i,GATA1,GATA3,GATA4,Ggtase I,GNAS,GRIN3A,GSK3B,G…	3			-1.968	3.99e-06	0.0358	AATF,ABCA1,ABCA5,ABCA8,ABCF3,ABCG2,ABCG8,ABHD5,ACAD9,ACADS,ACOT7,ACTG2,ACTR2,ACVR1B,ADAMTS14,ADAMTS18,ADAMTSL1,ADARB2,AIP,AKR1B10,AKR7A2,AL713852.1,AMMECR1,AMOT,AMZ1,AMZ2P1,ANAPC10,ANKRD12,ANKRD22,ANXA11,AOAH,APBA2,APBA3,APOO,AQP4,ARHGAP18,ARHGAP29,ARID2,ARID4A,ARL2,ARL5B,ARMT1,ARPC3,ASB1,ASB2,ATAD3A,ATF1,ATG13,ATG4D,ATM,ATP6V0D1,ATP6V0E1,ATP6V1E1,ATXN10,AZIN1,B3GALT6,B3GNT3,BACH1,BAD,BATF3,BCAR3…	725 (172)	171
FBXL14	-1.725	enzyme	Akt,AMPK,Ap1,ATF4,ATM,AXL,BAK1,BAX,BCL2,BRCA1,calpain,CCND1,CDH1,Cdk,CDK4/6,CDKN1A,CDKN1B,CDKN2A,CREB1,CTNNB1,DKK1,EIF2AK4,EP300,ERK,F2,FBXL14,GCK,GLI1,Jnk,MAPK14,MDM2,mir-19,mir-22,MMP9,MUC1,MYC,MYOD1,NFKBIA,NOTCH1,P38 MAPK,PAX5,PTEN,Rb,RB1,RBL2,RELA,SNAI1,STAT3,TAFAZZIN,TERT,Tgf beta,TP53,TP73,TRAF2,TWIST1,YAP1	3			0.4	4.02e-06	0.002	AACS,ABCA1,ABCB6,ABCC2,ABCF3,ABCG8,ACADS,ACO1,ACSF3,ACTG1,ACVR1,ADAP1,ADCY3,AEN,AGFG1,AGMAT,AGTR1,AIFM2,AK2,ALDOA,ALPK2,AMOT,ANGPT1,ANKRD22,ANXA11,APBA3,APC,AQP4,ARHGAP22,ARHGAP29,ARID2,ARID4A,ARL2,ASB2,ASTN2,ATAD3A,ATF1,ATF2,ATG4B,ATG7,ATP1B1,ATP2B1-AS1,ATPAF2,ATRX,AZIN1,B3GALT6,B4GALT1,BACH1,BAD,BAG1,BAMBI,BAP1,BCAR3,BCAR4,BCCIP,BCKDHA,BCL6B,BCR,BCS1L,BLK,BRF2,BRI3,C1QBP,C8orf33,CA10,CA5A,CABLE…	626 (56)	55
PTPA		phosphatase	Akt,AKT1,BLOC1S6,BRCA1,CDKN1B,CDKN2A,CHUK,CLOCK,CREB1,CTBP1,CTNNB1,E2F1,EGFR,ELK1,ERBB2,ERK,ESR1,ESR2,ETS2,FBXW7,FLI1,FOXO1,FOXO3,FOXO4,GATA3,GSK3B,HAND1,HDAC1,HIPK2,IGF1R,IRF7,ITGB1,KAT5,KAT6A,KLF4,MAP2K4,MAP3K8,MAPK8,MAPT,MDM2,MET,MTOR,MYCN,NFATC2,NFkB (complex),NFKB1,NFKBIA,NOTCH4,NUAK1,p70 S6k,PDK1,PLEKHA7,POU5F1,PPARG,PTEN,PTPA,PTPN1,RAC2,RARA,RARG,RB1,REST,RET,RPS6KB1,RPS6KB2,RUNX3,SATB1,SL…	3			-1.934	4.03e-06	0.0289	ABCB6,ABCF3,ABCG8,ABHD5,ACO1,ACO2,ACOT7,ACSF3,ACTR2,ACTR8,ACVR1B,ADAMTS18,ADAMTSL1,ADSS1,AGFG1,AIFM2,AIP,AK2,AKR1B10,AMOT,ANKH,ARHGAP18,ARHGAP5,ARID2,ARID5A,ARL2,ARPC3,ARSG,ASH2L,ASTN2,ATAD2,ATAD3A,ATF1,ATP2B1,ATP2B2,ATP6V0D1,ATP6V1E1,ATPAF2,BAD,BAP1,BCAR3,BCAR4,BCKDHA,BCL10,BCL2L10,BCL6B,BCR,BDH1,BIRC6,BLTP2,BRF2,BRI3,BYSL,C16orf74,CA10,CABP7,CACNB3,CAMSAP3,CASP8AP2,CBX8,CCNH,CCNK,CCNT2,CCP110,C…	616 (91)	90
umbralisib		chemical drug	ABL1,Akt,AKT1,APC,APP,BMAL1,BTK,CAV1,CDKN1B,CRKL,CSNK1E,CTNNB1,CTSB,cytarabine,DLG4,EIF4E,EIF4EBP1,ERK,ERK1/2,ESR1,FOXO3,FUS,GPX1,GSK3B,HIPK2,JAK2,Jnk,LRP6,MAP2K4,MAP3K1,MAPK14,MAPK9,MAPT,MDM2,MMP9,MTOR,NEDD9,NFAT5,NFkB (complex),NFKBIA,P38 MAPK,p70 S6k,PAK2,PDPK1,PER1,PER3,PI3K (complex),PIK3CD,PIK3R1,PLCG2,PRKCD,PTEN,RAD51,Rb,REL,RHOA,RIN1,ROR2,RPS6KB1,SMAD2,SMAD3,SMPD1,SNAI1,SNCA,STAT5A,TBX21,…	3	Inhibited		-3.757	4.07e-06	0.008	AATF,AATK,ABCB6,ABCC2,ABCG8,ABHD2,ACAD9,ACO1,ACO2,ACOT4,ACSF3,ACTR2,ACVR1B,ADAMTS18,ADAP1,ADCY3,AEN,AGFG1,AGPAT2,AGTR1,AIFM2,AIP,AK2,AKR1B1,AKR1B10,ALDOA,ALOX12,AMOT,ANGPT1,ANKH,AOAH,ARHGAP18,ARID2,ARL2,ARPC3,ARSG,ASNS,ASTN2,ATG13,ATP1B1,ATP2A3,ATP2B1,ATP2B2,ATP6V0D1,ATP6V1E1,ATPAF2,B3GALT6,BAMBI,BAP1,BCAR3,BCL6B,BCR,BCS1L,BIRC6,BLM,BRF2,BRMS1L,BYSL,C15orf39,C1QTNF12,C1QTNF6,C3orf52,CACNA1C,CACNA…	574 (77)	76
TRERF1		transcription regulator	ABL1,Akt,AKT1,APC,BCL2,BRCA1,CCND1,Cdk,CDK2,CDK5,CDK6,CDKN1A,CDKN1B,CDKN2A,CDX2,CTNNB1,Cyclin A,DDIT3,DENR,E2F1,EGR1,EIF4EBP1,ELF4,ELK1,EP300,estrogen receptor,EZH2,EZR,FLNA,FOXM1,FOXO1,FOXO3,FOXP3,HDAC1,HSF1,ID2,ID3,ISL1,JUN,MAPK14,MAPK3,MAPK8,MAPT,MDM2,MEF2C,MYB,MYC,NCOA1,NPM1,NR1I2,NR4A1,NR4A2,NRF1,P38 MAPK,PARP1,PGR,PPARGC1A,PTEN,PTTG1,RAF1,RB1,RBL2,RBP1,RNF2,ROCK,ROCK2,RPS6KB1,RUNX3,SENP3,SF…	3			-0.986	4.09e-06	0.0192	A1BG-AS1,ABCB6,ABCF3,ABHD2,ACO1,ACO2,ACOT7,ACSF3,ACVR1B,ACVR2B,ADAMTS18,ADAP1,ADCY3,AEN,AGFG1,AGMAT,AIP,AK2,ALDH2,AMACR,AMOT,AMZ1,AP1S2,ARHGAP22,ARHGAP29,ARID2,ARL16,ARL2,ASTN2,ATAD2,ATAD3A,ATF2,ATP1B1,ATP2A3,ATP2B1-AS1,ATP6V0A4,ATP6V1E1,ATPAF2,ATXN10,AZIN1,B3GALT6,B4GALT1,BAG1,BAMBI,BAP1,BCKDHA,BCL10,BCL2L11,BCL6B,BCR,BCS1L,BDP1,BLM,BOK,BORA,BTG4,C16orf74,C1QBP,C5,CA5A,CABLES1,CACNB4,CAMSAP3,CAR…	592 (91)	90
ARL6IP5		other	Akt,AKT1,Ap1,ARL6IP5,AXL,BAK1,BAX,BID,CASP1,CASP2,CASP4,caspase,CBX7,CCAR2,CDKN1A,Creb,CTNNB1,CXCR4,EIF2AK2,EIF2S1,EIF4E,ELK1,ERK,ERK1/2,ESR1,FOS,GATA4,H2AX,HMGA1,IL33,IRF3,Jnk,KDR,LRP6,MAP2K1,MAP2K3,MAP2K4,MAP2K5,MAP2K7,MAP3K1,Mapk,MAPK1,MAPK14,MAPK3,MAPK8,Mek,MTORC1,NCL,NFkB (complex),NR3C1,P38 MAPK,PAK2,PARP1,PGR,PPARG,PRKDC,RAF1,RB1,ROCK1,SMAD2,SMPD1,SP1,SRF,STAT3,TCF7L2,TWIST1,YBX1	3	Activated		2.021	4.11e-06	0.0035	AACS,AATK,ABCC2,ACO1,ACO2,ACOT4,ACOT7,ACTG2,ACTR2,ACVR1B,ACVR2B,ADA,ADAMTS18,ADAP1,AGPAT2,AGTR1,AIP,ALOX12,AMOT,ANGPT1,APAF1,APBA2,ARHGAP18,ARHGAP29,ARSG,ASNS,ATG13,ATM,ATP2A3,ATP6V0D1,ATP6V1E1,ATR,ATRX,ATXN10,B3GALT6,B4GALT1,BAG1,BCAR3,BCCIP,BCKDHA,BCL2L11,BCR,BCS1L,BDH1,BDP1,BEX1,BICRAL,BIRC6,BOK,BRF1,BRMS1L,BYSL,C5,CALM1 (includes others),CARHSP1,CASP8AP2,CBX8,CCBE1,CCL24,CCL25,CCL28,CCM2,CCNF…	541 (67)	66
DPTA-NONOate		chemical reagent	26s Proteasome,ABCB1,Akt,AKT1,APEX1,ATM,BAK1,BAX,BCL2,BCL2L1,BHLHE40,CASP1,CASP2,CASP4,CASP8,CCND1,CDKN1A,CDKN2A,CEBPA,CTNNB1,DDX5,DNMT3A,DPTA-NONOate,E2f,E2F3,EIF2AK3,EIF4E,EP300,ERBB2,FAS,FOXO3,GLI1,GRIN1,GZMB,H2AX,Hif1,HIF1A,HNF4A,IGF1R,IL1B,IL6,IRF3,IRS1,JUN,LIN28A,MAP2K1,MAPK9,MAPT,MDM4,Mek,mir-143,mir-145,mir-23,MTOR,MYC,NANOG,NFKB1,NLRP3,NOTCH1,NR3C1,P38 MAPK,p70 S6k,PCK1,PGR,PI3K (complex…	3			-0.114	4.12e-06	0.0088	ABCA1,ABCB6,ABCC2,ABCF3,ABCG2,ABCG8,ACADS,ACO1,ACO2,ACOT7,ACSF3,ACVR1,ADA,ADAMTS18,ADAP1,ADARB2,ADCY3,AEN,AGMAT,AGTR1,AIFM2,AIP,AKR1B1,ALDH2,ALDOA,AMOT,ANKRD22,APAF1,APC,ARHGAP29,ARHGAP5,ARL2,ARL5B,ASB2,ASTN2,ATAD3A,ATF1,ATG4B,ATG7,ATP2A3,ATP2B1,ATP2B1-AS1,ATP6V0E1,ATPAF2,ATR,ATRX,AZIN1,B3GALT6,BACH1,BAD,BAG1,BAP1,BCKDHA,BCL10,BCL2L10,BCL2L11,BCL6B,BCR,BDH1,BIRC6,BLK,BLM,BOK,BRCA2,BRMS1L,C16orf74…	691 (86)	86
IGF1		growth factor	ADAM17,AHCTF1,Akt,AKT1,AMPK,AR,Calcineurin protein(s),Cdk,CDK2,CDK5,CEBPA,CHEK1,Collagen type II,Creb,CREB1,CTNNB1,CYP19A1,CYP27B1,EGFR,EIF4E,EIF4EBP1,ELK1,ERBB2,ERK,ERK1/2,ESR1,estrogen receptor,FLNA,FOS,FOXO1,FOXO3,FOXO4,GATA4,GCK,Growth hormone,GSK3B,HIF1A,HRAS,HTT,IGF1,IGF1R,IGFBP3,ILK,INSR,ITGB1,JAK2,JUN,MADD,MAP2K1/2,Mapk,MAPK1,MAPK14,MAPK3,MAPK7,MAPK9,MAPT,MDM2,MRTFA,MTOR,MTORC1,NFkB (comp…	2			-0.34	4.16e-06	0.0234	A1BG,AACS,AATF,AATK,ABCA1,ABCA8,ABCB6,ABCC2,ABHD2,ACADS,ACOT7,ACSF3,ACTG2,ACTR1B,ACTR2,ACVR1B,ACVR2B,ADA,ADAMTSL1,ADCY3,AEN,AIFM2,AIP,AK2,AKR1B1,AL713852.1,ALDOA,ALOX12,ALPK2,AMOT,AMZ2P1,ANKRD13B,APAF1,APBA2,AQP4,ARG2,ARHGAP18,ARHGAP22,ARHGAP5,ARSG,ASNS,ASTN2,ATAD3A,ATF1,ATF2,ATG13,ATG4B,ATM,ATP6V0D1,ATP6V1E1,ATPAF2,B3GALT6,BAG1,BAP1,BCAR3,BCCIP,BCKDHA,BCL2L11,BCL6B,BCR,BCS1L,BDP1,BICRAL,BIRC6,BR…	701 (99)	99
MGMT		enzyme	26s Proteasome,AATF,ABL1,ACACA,AMPK,ATR,CASP2,caspase,CAV1,CDC25A,CDKN1A,Cdkn1c,CHEK1,CSNK2B,cytarabine,E2f,E2F1,E2F3,EGFR,ERK,ERK1/2,FANCD2,FOXO3,FYN,HIPK2,ING1,ITGB1,ITGB3,MAPK1,MAPK14,MAPK8,MAPK9,MAPT,MDM4,methylnitronitrosoguanidine,MGMT,MTORC1,NFkB (complex),NFKB1,NFKB2,NFKBIA,NPM1,p70 S6k,PARP1,PNPLA2,PRKAA,PRKAA1,PRKAA2,RASSF1,RB1,RELB,SIRT1,SQSTM1,SRC,STAT3,TP53,TSC2,YAP1	3			-1.32	4.16e-06	0.001	AACS,ABCA8,ABCB6,ABCC2,ABCG2,ABCG8,ACO1,ACOT7,ACSF3,ACTG1,ADA,ADAMTSL1,ADAP1,ADARB2,ADCY3,AEN,AGPAT2,AIFM2,AK2,AKR1B1,AKR1B10,ALDOA,APC,AQP4,ARHGAP5,ARID5A,ASTN2,ATAD2,ATAD3A,ATF2,ATM,ATP1B1,ATP2A3,ATP6V0E1,ATPAF2,ATRX,ATXN10,B4GALT1,BAD,BAP1,BCAR3,BCAR4,BCCIP,BCKDHA,BCL2L11,BCL6B,BICRAL,BOK,BRF2,BRI3,C16orf74,C5,C8orf33,CACNA1C,CCNK,CCR3,CD38,CD5,CDC16,CDC42EP5,CDK5RAP1,CDKN3,CDT1,CENPA,CENPE,CE…	450 (58)	58
MAPK3		kinase	ADAM10,Akt,Ap1,APP,ATF2,BCL2,CBX7,CCND1,CDKN1A,Creb,CREM,CSF1,DUSP1,ELK1,ERK,ERK1/2,ETS1,FOS,GAB2,GRK2,HIF1A,HSF1,HSPB8,JUN,LIN28A,LRP6,MAP2K1,Mapk,MAPK1,MAPK3,MAPT,MED1,MKNK1,NFE2L2,NFkB (complex),NFKBIA,NR3C1,p70 S6k,PARP1,PKM,PTPN11,Rb,RPS6KB1,RPTOR,SCRIB,SHC1,SMAD2,SNAI2,SREBF1,SREBF2,STAT1,STAT3,TH,TP53,TWIST1,XBP1,YTHDF2	2	Inhibited		-2.144	4.17e-06	0.003	AACS,ABCB6,ABCC2,ABCG2,ABCG8,ABHD2,ACADS,ACOT7,ACSF3,ACVR2B,ADAMTS18,ADCY3,AEN,AGPAT2,AGTR1,AIFM2,AK2,AKR1B1,AKR7A2,ALG12,ALOX12,AMOT,AMZ1,AMZ2P1,ANGPT1,ANKH,ANXA11,APBA2,APBA3,AQP4,ARHGAP5,ASNS,ASTN2,ATAD2,ATF2,ATG4B,ATP10D,ATP1B1,ATP2A3,ATP2B1-AS1,ATP2B2,ATPAF2,ATR,ATRX,ATXN10,B3GALT6,B4GALT1,BACH1,BAMBI,BAP1,BCAR3,BCCIP,BCKDHA,BCL10,BCL2L11,BCL6B,BCS1L,BEX1,BICRAL,BRF1,BRF2,C5,C7orf25,CALM1 (i…	544 (57)	57
DCAF7		other	ACLY,AKT1,AMPK,ATF4,ATM,CCND1,CDK4/6,CDKN1B,CHEK2,Creb,DCAF7,EIF4B,EIF4EBP1,FKBP1A,FOXP3,GSK3B,H2AX,IRS1,LIG1,MAF1,MTOR,MTORC1,MTORC2,Nr1h,p70 S6k,PAX6,PI3K (complex),RELA,RHOA,RICTOR,RPS6KB1,RPTOR,RXRG,S6K1,SQSTM1,SREBF1,SREBF2,TP53,ZEB2	3			-0.303	4.19e-06	0.0001	ABCB6,ABCC2,ABCG2,ABCG8,ACADS,ACO1,ACO2,ACSF3,ACVR2B,ADA,AEN,AGTR1,AIFM2,AIP,AKR1B1,AKR1B10,ALPK2,ANGPT1,ANKH,APAF1,APBA2,APBA3,ARG2,ARHGAP5,ARID5A,ASNS,ASTN2,ATAD2,ATG4B,ATM,ATP1B1,ATP2A3,ATP2B1,ATP2B1-AS1,ATP6V0A4,ATP6V0D1,ATPAF2,ATR,BAP1,BCL6B,BLM,BOK,BRCA2,C7orf25,CACNA1C,CASP8,CCNF,CCNG2,CCNK,CCR3,CDC14A,CDC16,CDC42EP5,CDK1,CDKN3,CDT1,CELSR3,CENPA,CENPE,CENPF,CGREF1,CHAC1,CHD1,CHD3,CHST12,CI…	392 (39)	37
TRIM41		enzyme	26s Proteasome,ACSL4,AKT1,androgen,Ap1,AR,ATF2,ATM,BRCA1,BTK,CCNE1,CHUK,Creb,CREB1,EGFR,EIF4E,EIF6,ELK1,EP300,ERBB2,ERK1/2,ESR1,FOXO1,FUS,Gsk3,GSK3B,HIF1A,IKBKB,INSR,JAK2,KRAS,MAP2K1,Map3k7,MAPK7,MAPK8,Mek,NCOA2,NCOA4,NFKBIA,NR3C1,NR4A1,P38 MAPK,PARP1,Pka,Pkc(s),PPARA,PRKCB,PTPN11,RAF1,Rb,RGS2,RIGI,RPS6KB2,SMAD2,SMAD3,SRC,SREBF2,STING1,STUB1,TEAD1,TFEB,TP53,TP73,TRIM41,VDR,VEGFA	3	Inhibited		-4.85	4.29e-06	0.0101	AACS,AATF,ABCA1,ABCA8,ABCB6,ABCC2,ABHD5,ACO2,ACSF3,ACTR2,ACVR1B,ACVR2B,ADARB2,AGFG1,AGPAT2,AIP,AK2,AL713852.1,APBA2,AQP4,ARG2,ARHGAP18,ARHGAP5,ARL2,ARPC3,ARSG,ASTN2,ATAD3A,ATF1,ATG13,ATG4B,ATM,ATP6V0D1,ATP6V0E1,ATP6V1E1,ATPAF2,ATR,ATXN10,BAG1,BCAR3,BCKDHA,BCL2L11,BCR,BCS1L,BDH1,BDP1,BEX1,BIRC6,BLK,BLM,BORA,BRF2,BYSL,C5,C8orf33,CA10,CABP7,CACNA1C,CALM1 (includes others),CAMSAP3,CASP8AP2,CBFB,CBLB,…	572 (66)	66
NGF-TRKA		complex	ADAM17,Akt,AKT1,Ap1,APP,BAX,BCL2,CaMKII,CASP1,CASP2,caspase,Cdc42,CDK5,Creb,CREB1,EIF4E,ELK1,EP300,ERBB2,ERK,ERK1/2,ETS1,FOS,FOSL2,FOXO3,GSK3B,HRAS,IKK (complex),ILK,INSR,Jnk,LRP1,MAP2K1,MAP2K1/2,MAP3K12,MAP3K8,Mapk,MAPK1,MAPK14,MAPK7,MAPK8,MAPK9,MAPT,MEF2A,MEF2C,MEF2D,Mek,MYC,NCL,NFASC,Nfat (family),NFATC2,NFE2L2,NFkB (complex),NFKB1,NFKBIA,NGF,NGF-TRKA,NR4A1,NRAS,NTRK1,NTRK2,P38 MAPK,PI3K (comp…	3	Inhibited		-2.307	4.32e-06	0.0214	AACS,AATF,ABCA5,ABCA8,ABCB6,ABCF3,ABHD2,ACAD9,ACADS,ACOT7,ACSF3,ACVR1,ACVR2B,ADA,ADAP1,ADCY3,AEN,AGPAT2,AIFM2,AIP,AK2,AKR1B1,AKR1B10,AKR7A2,ALDOA,ALPK2,AMOT,AMZ2P1,APAF1,APBA2,APBA3,APC,ARG2,ARHGAP22,ARHGAP5,ASB6,ASNS,ASTN2,ATAD3A,ATF1,ATM,ATP2B1,ATP2B2,ATP6V1E1,ATPAF2,AZIN1,B3GALT6,BACH1,BAG1,BAMBI,BAP1,BATF3,BCAR3,BCCIP,BCKDHA,BCL6B,BCR,BDH1,BDP1,BEX1,BICRAL,BIRC6,BLK,BLM,BOK,BRCA2,BRF2,BRMS1L,…	632 (90)	88
TERF2		transcription regulator	ATM,H2AX,TERF2,TERT,TP53,WRN	2			-1.073	4.44e-06	0.0001	ABCA1,ABCB6,ABCC2,ABCG2,ACADS,ACO1,ACSF3,ADA,AEN,AGTR1,AIFM2,AKR1B1,ALDOA,ANGPT1,APAF1,ARHGAP5,ASTN2,ATG4B,ATG7,ATPAF2,ATR,BAD,BAP1,BCL2L11,BCL6B,BLM,BOK,BRCA2,CASP8,CCL24,CCNF,CCNG2,CCNK,CDC16,CDC6,CDK1,CDKN3,CDT1,CELSR3,CENPA,CENPE,CENPF,CGREF1,CHD3,CHST12,CKAP2,CKB,CLPP,CNN3,COL18A1,COL1A1,COQ3,COQ4,COQ5,COX11,COX5A,CRACR2B,CREB3,CS,CSRP1,CSTB,CTSB,DBI,DCK,DCTN2,DDB2,DDIT4L,DICER1,DNAJA3,DNAJA…	251 (6)	6
eprenetapopt		chemical drug	26s Proteasome,ABCB1,AKT1,ATM,BCL2L1,BHLHE40,Calcineurin protein(s),calpain,CASP1,CASP3,CAT,CCND1,CDKN1A,CDKN2A,CEBPA,CTNNB1,DDX5,DICER1,DNMT3A,E2f,E2F1,EIF2AK2,EIF2AK3,EIF4E,EP300,eprenetapopt,ERBB2,ERK1/2,FAS,FOXO3,GLI1,GRIN1,Hif1,HIF1A,HNF4A,IGF1R,IL18,IL6,IRS1,JUN,MAP2K1,MAP3K1,MAPK8,MAPK9,MAPT,MDM4,Mek,mir-143,mir-145,mir-23,MTOR,MYC,NANOG,NFkB (complex),NFKB1,NFKBIA,NOTCH1,NPM1,NR3C1,P38 MA…	3			-0.261	4.44e-06	0.0095	ABCA1,ABCB6,ABCC2,ABCF3,ABCG2,ABCG8,ACADS,ACO1,ACO2,ACOT7,ACSF3,ACVR1,ADA,ADAMTS18,ADAP1,ADARB2,AEN,AGFG1,AGMAT,AGTR1,AIFM2,AIP,AK2,AKR1B1,ALDH2,ALDOA,ALPK2,ANKRD22,APAF1,APC,ARHGAP29,ARHGAP5,ARID2,ARL2,ARL5B,ASB2,ASTN2,ATAD3A,ATG4B,ATG7,ATP2A3,ATP2B1,ATP2B1-AS1,ATP6V0E1,ATP6V1E1,ATPAF2,ATR,ATRX,ATXN10,AZIN1,BAD,BAG1,BAP1,BCCIP,BCKDHA,BCL10,BCL2L11,BCL6B,BCR,BDH1,BIRC6,BLK,BLM,BOK,BRCA2,BRF2,BRMS…	721 (84)	84
RGS6		enzyme	ATM,GNAO1,H2AX,MDM2,RGS6,TP53	2			1.275	4.45e-06	0.0001	ABCA1,ABCB6,ABCC2,ABCG2,ACADS,ACO1,ACSF3,ADA,AEN,AGTR1,AIFM2,AKR1B1,ALDOA,ANGPT1,APAF1,ARHGAP5,ASTN2,ATG4B,ATG7,ATPAF2,ATR,BAD,BAP1,BCL2L11,BCL6B,BLM,BOK,BRCA2,CASP8,CCNF,CCNG2,CCNK,CDC16,CDC6,CDK1,CDKN3,CDT1,CELSR3,CENPA,CENPE,CENPF,CGREF1,CHD3,CHST12,CKAP2,CKB,CLPP,CNN3,COL18A1,COL1A1,COQ3,COQ4,COQ5,COX11,COX5A,CRACR2B,CREB3,CS,CSRP1,CSTB,CTSB,DBI,DCK,DCTN2,DDB2,DDIT4L,DICER1,DNAJA3,DNAJA4,DNAJ…	246 (6)	6
IFI6		other	Akt,Ap1,CASP1,CASP2,CASP4,caspase,Cdk,DDX5,EIF2AK2,ERK,ERK1/2,ESR1,ESR2,estrogen receptor,FOS,GNAQ,GNAS,Hif1,Hsp27,IFI6,IL33,Jnk,JUN,KMT2A,MAP3K1,Mapk,MAPK1,MAPK8,MMP9,MYC,NFkB (complex),PAK2,PARP1,PI3K (complex),RB1,ROCK1,RXRA,SMPD1,SRC,SRC (family),STAT1,STAT5A,TP53	3			0.763	4.54e-06	0.0027	AATF,ABCA1,ABCA8,ABCB6,ABCC2,ABCF3,ABCG2,ACADS,ACO2,ACSF3,ACTG1,ACTR2,ACVR1,ACVR1B,ADA,ADCY3,AEN,AGTR1,AIFM2,AK2,AKR1B1,AKR1B10,ALDOA,AMOT,ANGPT1,ANKH,APAF1,ARHGAP18,ARHGAP5,ASTN2,ATAD2,ATAD3A,ATG13,ATG4B,ATG7,ATM,ATP2A3,ATP6V0D1,ATPAF2,ATXN10,AZIN1,B3GALT6,BAD,BAHCC1,BAMBI,BAP1,BCAR3,BCCIP,BCKDHA,BCL2L11,BCL6B,BDP1,BEX1,BICRAL,BOK,BRF1,BRMS1L,BYSL,C1QBP,C5,C8orf33,CABLES1,CACNA1C,CALM1 (includes…	556 (43)	43
SKIL	1.507	transcription regulator	26s Proteasome,ABCB1,AGT,Akt,AKT1,APEX1,ATM,BAK1,BAX,BCL2,BCL2L1,BHLHE40,CASP1,CASP2,CCND1,CDKN1A,CDKN1B,CDKN2A,CEBPA,CTNNB1,DDX5,DNMT3A,E2f,E2F1,EGF,EGFR,EIF2AK3,EIF4E,EP300,ERBB2,ERK,ERK1/2,FOXO3,GLI1,GRIN1,H2AX,Hif1,HIF1A,HNF4A,ID2,IGF1R,IL6,IRS1,JUN,LAMP2,MAP2K1,MAPK8,MAPK9,MAPT,MDM4,Mek,mir-143,mir-145,mir-23,Mmp,MMP1,MMP14,MMP3,MMP9,MTOR,MYC,NANOG,NFkB (complex),NFKB1,NFKBIA,NOTCH1,NPM1,NR3…	3			0.142	4.59e-06	0.034	AAK1,AATK,ABCA1,ABCB6,ABCC2,ABCF3,ABCG2,ABCG8,ACADS,ACO1,ACO2,ACSF3,ACTG2,ACVR1B,ACVR2B,ADA,ADAMTS14,ADAMTS18,ADAP1,ADARB2,ADCY3,AEN,AGMAT,AGTR1,AIFM2,AIP,AKR1B1,ALDOA,ALPK2,AMOT,ANAPC10,ANKRD22,ANXA11,APAF1,ARHGAP18,ARHGAP29,ARHGAP5,ARID2,ARID4A,ARL2,ARL5B,ASB2,ASH2L,ASTN2,ATAD3A,ATG4B,ATG7,ATP2A3,ATP2B1-AS1,ATP2B2,ATP6V0A4,ATP6V0E1,ATP6V1E1,ATPAF2,ATR,ATRX,AZIN1,B3GALT6,BAD,BAG1,BAP1,BCAR3,BCCI…	792 (104)	103
PLAC8		other	Akt,AKT1,BLOC1S6,BRCA1,CDKN1B,CDKN2A,CHUK,CLOCK,CREB1,CTBP1,CTNNB1,E2F1,EGFR,ELK1,ERBB2,ERK,ESR1,ESR2,ETS2,FBXW7,FLI1,FOXO1,FOXO3,FOXO4,GATA3,GSK3B,HAND1,HDAC1,HIPK2,IGF1R,IRF7,ITGB1,KAT5,KAT6A,KLF4,MAP2K4,MAP3K8,MAPK8,MAPT,MDM2,MET,MTOR,MYCN,NFATC2,NFkB (complex),NFKB1,NFKBIA,NOTCH4,NUAK1,p70 S6k,PDK1,PLAC8,PLEKHA7,POU5F1,PPARG,PTEN,PTPN1,RAC2,RARA,RARG,RB1,REST,RET,RPS6KB1,RPS6KB2,RUNX3,SATB1,S…	3			1.934	4.66e-06	0.0306	ABCB6,ABCF3,ABCG8,ABHD5,ACO1,ACO2,ACOT7,ACSF3,ACTR2,ACTR8,ACVR1B,ADAMTS18,ADAMTSL1,ADSS1,AGFG1,AIFM2,AIP,AK2,AKR1B10,AMOT,ANKH,ARHGAP18,ARHGAP5,ARID2,ARID5A,ARL2,ARPC3,ARSG,ASH2L,ASTN2,ATAD2,ATAD3A,ATF1,ATP2B1,ATP2B2,ATP6V0D1,ATP6V1E1,ATPAF2,BAD,BAP1,BCAR3,BCAR4,BCKDHA,BCL10,BCL2L10,BCL6B,BCR,BDH1,BIRC6,BLTP2,BRF2,BRI3,BYSL,C16orf74,CA10,CABP7,CACNB3,CAMSAP3,CASP8AP2,CBX8,CCNH,CCNK,CCNT2,CCP110,C…	616 (91)	90
TRPV2		ion channel	26s Proteasome,Akt,AKT1,BAK1,EIF2A,ERK,ERK1/2,ERN1,FOXO1,GSK3B,HIF1A,HSF1,Jnk,MTOR,NR3C1,PPARGC1A,PRKAA,PRKAA1,PRKAA2,PRKACA,PRKCZ,PRKN,RAF1,RELA,RPS6KB1,RPTOR,SIRT1,SREBF1,STIM1,TP53,TRPV2,TSC1,TSC2,YAP1	3			0.19	4.68e-06	0.0005	AACS,ABCA1,ABCB6,ABCC2,ABCG2,ABHD2,ACADS,ACO1,ACSF3,ACTG1,ADA,ADARB2,ADCY3,AEN,AIFM2,AIP,AKR1B10,ALDOA,ALPK2,AMOT,AMZ1,ANGPT1,ANKH,ANXA11,AQP4,ARG2,ARHGAP5,ASNS,ASTN2,ATAD2,ATF2,ATG4B,ATP2A3,ATP2B1,ATP6V0A4,ATP6V0E1,ATP6V1E1,ATPAF2,ATR,B3GALT6,BAD,BAP1,BCAR3,BCAR4,BCL10,BCL6B,BCS1L,BDH1,BLM,BOK,BRCA2,BRI3,BRMS1L,C16orf74,C5,C7orf25,CACNA1C,CASP8,CAVIN1,CCNG2,CCNK,CCNT1,CCT7,CD9,CDC14A,CDC16,CDC42…	444 (34)	34
TWNK	-2.065	enzyme	26s Proteasome,Akt,AKT1,BAK1,cytochrome-c oxidase,EIF2A,ERK,ERK1/2,ERN1,FOXO1,GSK3B,HIF1A,HSF1,Jnk,MTOR,NR3C1,PPARGC1A,PRKAA,PRKAA1,PRKAA2,PRKACA,PRKCZ,PRKN,RAF1,RELA,RPS6KB1,RPTOR,SIRT1,SREBF1,STIM1,SURF1,TP53,TSC1,TSC2,TWNK,YAP1	3			0.189	4.76e-06	0.0004	AACS,ABCA1,ABCB6,ABCC2,ABCG2,ABHD2,ACADS,ACO1,ACSF3,ACTG1,ADA,ADARB2,ADCY3,AEN,AIFM2,AIP,AKR1B10,ALDOA,ALPK2,AMOT,AMZ1,ANGPT1,ANKH,ANXA11,AQP4,ARG2,ARHGAP5,ASNS,ASTN2,ATAD2,ATF2,ATG4B,ATP2A3,ATP2B1,ATP6V0A4,ATP6V0E1,ATP6V1E1,ATPAF2,ATR,B3GALT6,BAD,BAP1,BCAR3,BCAR4,BCL10,BCL6B,BCS1L,BDH1,BLM,BOK,BRCA2,BRI3,BRMS1L,C16orf74,C5,C7orf25,CACNA1C,CAVIN1,CCNG2,CCNK,CCNT1,CCT7,CD9,CDC14A,CDC16,CDC42EP5,CD…	446 (36)	35
nisoldipine		chemical drug	ABCA1,ADAM10,ADAM17,ADRB2,Akt,AMPK,ANXA7,Ap1,APP,ATF2,ATM,BCL11B,CACNA1A,CACNA1C,CACNA1D,CACNA2D1,Calmodulin,CASP3,CASR,CCND1,CDKN1A,CEBPA,CFTR,CHUK,Creb,CREB1,CRHR1,CRKL,CTNNB1,CXCR4,CYBB,CYP19A1,E2f,EGFR,EGLN,EIF2AK2,EIF2S1,EIF4E,EP300,ERBB2,ERK1/2,ERN1,FAS,FOS,FOSL2,G6PD,GAB1,GABPA,GATA4,GNE,GRIN1,GSK3B,H2AX,Hdac,HRAS,IKBKB,IKK (complex),ILK,IRF3,IRS,ITGB1,ITPR2,Jnk,JUN,JUND,KLHL3,KRAS,LCK,MAP…	3			-0.117	4.77e-06	0.0418	A1BG,ABCA1,ABCA8,ABCB6,ABCF3,ABCG2,ABHD2,ACSF3,ACTG2,ACVR1,ADAMTSL1,AEN,AGPAT2,AIFM2,AKR7A2,ALDH2,ALG12,ALPK2,AMOT,AMZ2P1,APBA2,APBA3,AQP4,ARHGAP5,ARPC3,ASTN2,ATAD2,ATAD3A,ATF1,ATF2,ATG4B,ATP1B1,ATP2B1-AS1,ATPAF2,ATRX,ATXN10,AZIN1,B3GALT6,BACH1,BAP1,BCKDHA,BCL2L11,BCL6B,BCR,BCS1L,BDH1,BICRAL,BIRC6,BLM,BRMS1L,C16orf74,C1QBP,C1QTNF12,C3orf52,C5AR2,C8orf33,CA10,CABLES1,CABP7,CACNA1I,CALM1 (includes …	653 (135)	132
LATS		group	LATS,LATS1,LATS2,TP53,YAP/TAZ,YAP1	2	Activated		2.304	4.8e-06	0.0001	ABCA1,ABCB6,ABCC2,ABCG2,ACADS,ACO1,ACSF3,ACTG1,ADA,AEN,AGTR1,AIFM2,AKR1B1,ALDOA,APAF1,ARHGAP5,ASTN2,ATAD2,ATG4B,ATG7,ATPAF2,ATR,BAD,BAP1,BCAR4,BCL2L11,BCL6B,BOK,BRCA2,BRI3,CASP8,CCNF,CCNG2,CCNK,CDC16,CDC6,CDK1,CDK5RAP1,CDKN3,CDT1,CELSR3,CENPA,CENPE,CENPF,CEP131,CFLAR,CGREF1,CHD3,CHST12,CKAP2,CKB,CKLF,CLPP,CNN3,COL18A1,COPG1,COQ3,COQ4,COQ5,COX11,COX5A,CRACR2B,CREB3,CS,CSRP1,CSTB,CTSB,DBI,DCK,DCTN2…	272 (6)	6
HIF1A-AS1		other	Actin,Akt,AKT1,AKT2,AMBRA1,AMPK,APEX1,ATM,BAX,BCL2,BCL2L1,Calcineurin protein(s),calpain,CASP2,CASP3,DICER1,EIF2AK2,EIF4E,EIF4EBP1,EIF4EBP2,ERK1/2,ESR1,FOXO3,HIF1A,HIF1A-AS1,HSF1,IL18,IRS1,IRS2,MAP3K1,MAPT,MTOR,MTORC1,MYC,NFkB (complex),NFKB1,NR3C1,OXSR1,p70 S6k,PARP1,PDPK1,PI3K (complex),PLA2G6,PRDM1,PRKCA,PRKCD,PRKN,PTEN,RAC1,RB1CC1,RHOA,RICTOR,RNA polymerase iii,ROCK1,RORC,RPS6KB1,RPS6KB2,RPTO…	3			1.966	4.81e-06	0.0079	AACS,AATF,ABCB6,ABCF3,ABCG8,ABHD2,ACADS,ACO1,ACO2,ACSF3,ACTR2,ACVR1,ACVR1B,ADAMTS14,ADCY3,AEN,AGFG1,AGPAT2,AGTR1,AIFM2,AIP,AK2,AKR1B1,ALDH2,ALOX12,AMOT,AMZ1,ANKH,ANXA11,APAF1,APC,APCDD1L-DT,AQP4,ARHGAP18,ARHGAP22,ARID2,ARID5A,ARSG,ASNS,ASTN2,ATAD2,ATAD3A,ATF2,ATG13,ATG4B,ATG7,ATM,ATP1B1,ATP2B1,ATP6V0A4,ATP6V0D1,ATP6V0E1,ATPAF2,ATR,ATXN10,AZIN1,B3GALT6,B4GALT1,BAG1,BAP1,BCCIP,BCL10,BCL6B,BCS1L,BEX…	596 (70)	69
NEK4		kinase	26s Proteasome,ABCB1,Akt,AKT1,APEX1,ATM,BAK1,BAX,BCL2,BCL2L1,BHLHE40,CASP1,CASP2,CCND1,CDKN1A,CDKN2A,CEBPA,CTNNB1,DDX5,DNMT3A,E2f,E2F1,EIF2AK3,EIF4E,EP300,ERBB2,ERK1/2,FAS,FOXO3,GLI1,GRIN1,H2AX,Hif1,HIF1A,HNF4A,IGF1R,IL6,IRS1,JUN,MAP2K1,MAPK1,MAPK8,MAPK9,MAPT,MDM4,Mek,mir-143,mir-145,mir-23,MTOR,MYC,NANOG,NEK4,NFkB (complex),NFKB1,NFKBIA,NOTCH1,NPM1,NR3C1,P38 MAPK,p70 S6k,PARP1,PCK1,PGR,PPARG,PRK…	3			1.006	4.82e-06	0.0091	ABCA1,ABCB6,ABCC2,ABCF3,ABCG2,ABCG8,ACADS,ACO1,ACO2,ACOT7,ACSF3,ACVR1,ADA,ADAMTS18,ADAP1,ADARB2,ADCY3,AEN,AGMAT,AGTR1,AIFM2,AIP,AK2,AKR1B1,ALDH2,ALDOA,ALPK2,AMOT,ANGPT1,ANKRD22,APAF1,APC,ARHGAP29,ARHGAP5,ARL2,ARL5B,ASB2,ASTN2,ATAD3A,ATG4B,ATG7,ATP2A3,ATP2B1,ATP2B1-AS1,ATP6V0E1,ATP6V1E1,ATPAF2,ATR,ATRX,ATXN10,AZIN1,B3GALT6,BAD,BAG1,BAP1,BCCIP,BCKDHA,BCL10,BCL2L11,BCL6B,BCR,BDH1,BICRAL,BIRC6,BLK,BL…	721 (82)	81
AXIN2		other	Akt,AKT1,Ap1,APC,APP,AR,ATF2,ATM,AXIN2,BAX,CCND1,CDKN1A,CEBPB,CHUK,CREB1,CTNNB1,DLG4,E2F1,EGR1,EIF6,ERK1/2,FANCD2,FOXM1,FOXP3,FYN,GATA4,GFI1,GLI3,GSK3B,HDAC4,HIF1A,HNF1B,HSF1,IGF1R,INSR,IRF3,JUN,JUP,KAT5,KLF5,KLF6,LEF1,LGALS3,MAP2K1,MAPK14,MAPT,MDM2,MEF2D,MITF,MMP9,MTORC2,MUC1,MYOG,NCOA1,Nfat (family),NFE2L2,NFkB (complex),NFKB1,NFKBIA,P38 MAPK,PDX1,PGR,PI3K (complex),PLD,PPARA,PSEN1,PTEN,PTPN11,…	3	Activated		4.114	4.85e-06	0.0278	AACS,AATF,ABCB6,ABHD2,ACIN1,ACO1,ACOT7,ACSF3,ACTG1,ACTG2,ACVR1,ACVR1B,ADAMTS18,ADARB2,AEN,AGFG1,AGPAT2,AGTR1,AIFM2,AIP,AK2,AKR1B10,AL713852.1,ALDH2,ALOX12,AMOT,AMZ1,ANKH,ANXA11,APBA3,APC,APCDD1L-DT,AQP4,ARHGAP29,ARHGAP5,ARID2,ARL2,ASNS,ASTN2,ATAD2,ATAD3A,ATF1,ATF2,ATP1B1,ATP2B1-AS1,ATP2B2,ATP6V0E1,ATP6V1E1,ATPAF2,ATR,B3GALT6,BACH1,BAG1,BAP1,BCAR4,BCCIP,BCL10,BCL2L11,BCL6B,BCS1L,BIRC6,BLK,BLM,BORA…	664 (94)	93
mir-378		microRNA	AKT1,AKT2,AMPK,BCL2L1,CDC37,EIF4E,EIF4EBP1,EIF4EBP2,EPHA2,ERK1/2,ESR1,FOXO3,GSK3B,HIF1A,HSF1,IRS1,IRS2,JINK1/2,MAPT,mir-378,MTOR,MTORC1,MYC,NFkB (complex),NFKB1,NR3C1,OXSR1,p70 S6k,PDPK1,PI3K (complex),PRDM1,PRKCA,PRKCD,RAC1,RB1CC1,RHOA,RICTOR,RNA polymerase iii,RORC,RPS6KB1,RPS6KB2,RPTOR,SGK1,SIRT1,SMAD3,SQSTM1,STAT1,STAT3,STAT5a/b,TFEB,TP53,ULK1,VHL,YAP1	3			-1.877	4.9e-06	0.0049	AACS,AATF,ABCB6,ABCF3,ABCG8,ABHD2,ACADS,ACO1,ACO2,ACSF3,ACTG1,ACTR2,ACVR1,ACVR1B,AEN,AGPAT2,AGTR1,AIFM2,AIP,AK2,AKR1B1,ALDH2,AMZ1,ANKH,ANXA11,APAF1,APC,APCDD1L-DT,AQP4,ARHGAP18,ARHGAP22,ARHGAP5,ARID5A,ARSG,ASNS,ASTN2,ATAD3A,ATF2,ATG13,ATG4B,ATG7,ATM,ATP1B1,ATP2B1,ATP6V0A4,ATP6V0D1,ATP6V0E1,ATPAF2,ATR,AZIN1,B4GALT1,BAP1,BCAR4,BCCIP,BCL10,BCL6B,BCS1L,BEX1,BIRC6,BOK,BORA,BRI3,BYSL,C1QBP,C3orf52,C5,C…	575 (54)	54
RRAGB		enzyme	Akt,AKT1,AKT2,AMBRA1,AMPK,Ap1,BCL2L1,CDKN2A,CREM,EIF4E,EIF4EBP1,EIF4EBP2,ERK1/2,ESR1,FOXO3,HIF1A,HSF1,IRS1,IRS2,JINK1/2,MAPT,MTOR,MTORC1,MYC,NFkB (complex),NFKB1,NR3C1,OXSR1,p70 S6k,PDPK1,PDX1,PI3K (complex),PRDM1,PRKCA,PRKCD,RAC1,RB1CC1,RHOA,RICTOR,RNA polymerase iii,RORC,RPS6KB1,RPS6KB2,RPTOR,RRAGB,SGK1,SIRT1,SMAD3,SQSTM1,STAT1,STAT3,STAT5a/b,TFEB,TP53,ULK1,VHL	3	Activated		2.456	4.93e-06	0.0054	AACS,AATF,ABCB6,ABCF3,ABCG8,ABHD2,ACADS,ACO1,ACO2,ACSF3,ACTG1,ACTR2,ACVR1,ACVR1B,ADAMTS14,ADCY3,AEN,AGPAT2,AGTR1,AIFM2,AIP,AK2,AKR1B1,AKR7A2,ALDH2,AMOT,AMZ1,ANKH,ANXA11,APC,APCDD1L-DT,AQP4,ARHGAP18,ARHGAP22,ARHGAP5,ARID5A,ARSG,ASNS,ASTN2,ATAD2,ATAD3A,ATF2,ATG13,ATG4B,ATG7,ATM,ATP1B1,ATP2B1,ATP6V0A4,ATP6V0D1,ATP6V0E1,ATPAF2,AZIN1,B3GALT6,B4GALT1,BAP1,BCCIP,BCL10,BCL2L11,BCL6B,BCS1L,BEX1,BIRC6,BLM,…	577 (56)	55
EHMT1	1.581	transcription regulator	26s Proteasome,ABCB1,Akt,AKT1,APEX1,ATM,BAK1,BAX,BCL2,BCL2L1,BHLHE40,CASP1,CASP2,CCND1,CDKN1A,CDKN2A,CEBPA,CTNNB1,DDX5,DNMT3A,E2f,E2F1,EHMT1,EIF2AK3,EIF4E,EP300,ERBB2,ERK1/2,FAS,FOXO3,GLI1,GRIN1,H2AX,Hif1,HIF1A,HNF4A,IGF1R,IL6,IRS1,JUN,MAP2K1,MAPK8,MAPK9,MAPT,MDM4,Mek,mir-143,mir-145,mir-23,MTOR,MYC,NANOG,NFkB (complex),NFKB1,NFKBIA,NOTCH1,NPM1,NR3C1,P38 MAPK,p70 S6k,PCK1,PGR,PI3K (complex),PPARG…	3			-1.08	4.95e-06	0.0075	ABCA1,ABCB6,ABCC2,ABCF3,ABCG2,ABCG8,ACADS,ACO1,ACO2,ACOT7,ACSF3,ACVR1,ADA,ADAMTS18,ADAP1,ADARB2,ADCY3,AEN,AGMAT,AGTR1,AIFM2,AIP,AK2,AKR1B1,ALDH2,ALDOA,ALPK2,AMOT,ANKRD22,APAF1,APC,ARHGAP29,ARHGAP5,ARL2,ARL5B,ASB2,ASTN2,ATAD3A,ATG4B,ATG7,ATP2A3,ATP2B1,ATP2B1-AS1,ATP6V0E1,ATP6V1E1,ATPAF2,ATR,ATRX,AZIN1,B3GALT6,BAD,BAG1,BAP1,BCCIP,BCKDHA,BCL10,BCL2L11,BCL6B,BCR,BDH1,BIRC6,BLK,BLM,BOK,BRCA2,BRF2,BRMS…	721 (80)	80
venetoclax		chemical drug	26s Proteasome,ADAM17,AIFM1,Akt,AMPK,Ap1,AR,ASCL1,ATF2,BAK1,BAX,BCL2,calpain,CASP1,CASP2,CCND1,CCNE1,CEBPB,Creb,CREB1,DDIT3,DUSP1,EDN1,EIF4E,EIF4EBP1,ELK1,ERK,ESR1,estrogen receptor,FOS,FOSL2,FOXO4,GATA4,GSK3B,H2AX,IKBKB,Jnk,JUN,MAP2K1,MAP3K1,MAPK7,MAPK8,MAPT,MEF2C,Mek,METTL3,MKNK1,MTOR,MYC,MYCN,NCF4,NCOA2,Nfat (family),NFATC1,NFKBIA,NOS2,Notch,p70 S6k,PARP1,PI3K (complex),PPARG,RAC1,RB1,RELA,RPS…	3			0.239	4.99e-06	0.0289	AACS,AATF,ABCB6,ABCC2,ABCF3,ACADS,ACOT7,ACSF3,ACTG2,ACTR2,ACVR1,ACVR1B,ACVR2B,ADAMTS14,ADAP1,ADARB2,AEN,AIFM2,AK2,AKR1B1,AL713852.1,ALDH2,ALPK2,AMOT,AMZ2P1,ANGPT1,APBA2,APC,AQP4,ARG2,ARHGAP18,ARHGAP22,ARHGAP5,ARID5A,ARSG,ASTN2,ATAD2,ATAD3A,ATF1,ATG13,ATG4B,ATP2B1,ATP2B1-AS1,ATP6V0D1,ATP6V0E1,ATPAF2,ATR,ATXN10,AZIN1,B3GALT6,BAP1,BCAR3,BCKDHA,BCL2L11,BCL6B,BDH1,BDP1,BIRC6,BLK,BRF2,BRMS1L,BYSL,C15or…	632 (89)	87
poly-L-glutamic acid-peptoid 1 conjugate QM56		chemical reagent	AHR,Akt,Ap1,ARNT,BCL2,BCR-ABL1,BTK,BTRC,Calmodulin,carbon monoxide,CCR2,CDKN1B,CDX1,CDX2,Creb,CTSB,EGFR,ERBB2,ERK1/2,FOS,FOXO3,FYN,GAB2,GATA3,GHR,GSK3B,HOXA10,HRAS,IFNGR1,IKBKB,IL6ST,IRF8,IRS1,IRS2,JAK2,Jnk,JUN,LEPR,MAP2K4,Mapk,MAPK1,MAPK3,MAPK8,Mek,MMP2,NFkB (complex),NFKB1,NFKBIA,NR3C1,P38 MAPK,PI3K (complex),PLCG1,PLD1,poly-L-glutamic acid-peptoid 1 conjugate QM56,PRKCA,Pro-inflammatory Cytoki…	3			0.659	5e-06	0.0037	A1BG,ABCB6,ABCC2,ABCG8,ACADS,ACO1,ACOT4,ACOT7,ACSF3,ACVR2B,ADAP1,ADCY3,AEN,AIFM2,AK2,AKR1B1,AKR1B10,ALDH2,ALDOA,ALPK2,AMOT,AMZ2P1,ANKH,ANKRD13B,ANKRD22,APBA2,APC,AQP4,ARHGAP22,ARHGAP5,ARID5A,ARL2,ARL5B,ARL6IP4,ASNS,ASTN2,ATAD2,ATAD3A,ATF2,ATM,ATP1B1,ATP2A3,ATP2B1,ATPAF2,ATR,B3GALT6,BAG1,BAMBI,BAP1,BCAR4,BCCIP,BCL6B,BDP1,BEX1,BICRAL,BLK,BLM,BRCA2,BRF2,BRI3,BRMS1L,C1QTNF12,C5,CALM1 (includes others…	590 (77)	76
SKP2	1.75	other	26s Proteasome,ABCB1,ACLY,APC,APEX1,ATF4,BAK1,BAX,BCL2L1,BHLHE40,BRCA1,BRD4,Calcineurin protein(s),calpain,CASP1,CCNE1,CDK9,CDKN1A,CDKN1B,Creb,CREB1,CREBBP,Cyclin A,DDX5,DIO2,DIO3,DKK1,DNMT3A,DUSP1,E2F3,EIF2AK3,EIF2AK4,EIF4E,ELF4,EP300,ERBB2,ERBB3,ESR1,estrogen receptor,FADD,FANCD2,FOS,FOXM1,FOXO1,FOXO3,GABPA,GATA4,GCK,GLI1,GRIN1,Hif1,HIF1A,HRAS,HSF1,IL2,IL6,JUN,LEF1,MAP2K1,MAPK1,MED1,MEF2C,Mek,M…	3	Activated		2.287	5.07e-06	0.0205	AACS,AATF,ABCA8,ABCB6,ABCC2,ABCF3,ABCG2,ABCG8,ACAD9,ACADS,ACO1,ACO2,ACOT7,ACSF3,ACTG1,ACTG2,ACTR2,ACVR1,ACVR2B,ADA,ADAMTS17,ADAP1,ADARB2,AEN,AGFG1,AGMAT,AGTR1,AHCYL2,AIFM2,AK2,AKR1B1,AMZ1,ANGPT1,ANKRD22,ANXA11,APAF1,APBA2,AQP4,ARHGAP18,ARHGAP5,ARHGAP8/PRR5-ARHGAP8,ARID2,ARID4A,ARL2,ARSG,ASH2L,ASTN2,ATAD3A,ATF1,ATG13,ATG4B,ATG7,ATM,ATP10D,ATP1B1,ATP6V0A4,ATP6V0D1,ATP6V0E1,ATPAF2,ATRX,AZIN1,BACH1,B…	759 (116)	111
E platinum		chemical reagent	Akt,AKT1,AKT2,AMBRA1,AMPK,Ap1,BCL2L1,CDKN2A,CREM,E platinum,EIF4E,EIF4EBP1,EIF4EBP2,ERK1/2,ESR1,FOXO3,HIF1A,HSF1,IRS1,IRS2,JINK1/2,MAPT,MTOR,MTORC1,MYC,NFkB (complex),NFKB1,NR3C1,OXSR1,p70 S6k,PDPK1,PDX1,PI3K (complex),PRDM1,PRKCA,PRKCD,RAC1,RB1CC1,RHOA,RICTOR,RNA polymerase iii,RORC,RPS6KB1,RPS6KB2,RPTOR,SGK1,SIRT1,SMAD3,SQSTM1,STAT1,STAT3,STAT5a/b,TFEB,TP53,ULK1,VHL	3	Inhibited		-2.456	5.08e-06	0.0055	AACS,AATF,ABCB6,ABCF3,ABCG8,ABHD2,ACADS,ACO1,ACO2,ACSF3,ACTG1,ACTR2,ACVR1,ACVR1B,ADAMTS14,ADCY3,AEN,AGPAT2,AGTR1,AIFM2,AIP,AK2,AKR1B1,AKR7A2,ALDH2,AMOT,AMZ1,ANKH,ANXA11,APC,APCDD1L-DT,AQP4,ARHGAP18,ARHGAP22,ARHGAP5,ARID5A,ARSG,ASNS,ASTN2,ATAD2,ATAD3A,ATF2,ATG13,ATG4B,ATG7,ATM,ATP1B1,ATP2B1,ATP6V0A4,ATP6V0D1,ATP6V0E1,ATPAF2,AZIN1,B3GALT6,B4GALT1,BAP1,BCCIP,BCL10,BCL2L11,BCL6B,BCS1L,BEX1,BIRC6,BLM,…	577 (56)	55
EXOC6B		other	Akt,AKT1,AKT2,AMBRA1,AMPK,Ap1,BCL2L1,CDKN2A,CREM,EIF4E,EIF4EBP1,EIF4EBP2,ERK1/2,ESR1,EXOC6B,FOXO3,HIF1A,HSF1,IRS1,IRS2,JINK1/2,MAPT,MTOR,MTORC1,MYC,NFkB (complex),NFKB1,NR3C1,OXSR1,p70 S6k,PDPK1,PDX1,PI3K (complex),PRDM1,PRKCA,PRKCD,RAC1,RB1CC1,RHOA,RICTOR,RNA polymerase iii,RORC,RPS6KB1,RPS6KB2,RPTOR,SGK1,SIRT1,SMAD3,SQSTM1,STAT1,STAT3,STAT5a/b,TFEB,TP53,ULK1,VHL	3	Inhibited		-2.456	5.08e-06	0.0055	AACS,AATF,ABCB6,ABCF3,ABCG8,ABHD2,ACADS,ACO1,ACO2,ACSF3,ACTG1,ACTR2,ACVR1,ACVR1B,ADAMTS14,ADCY3,AEN,AGPAT2,AGTR1,AIFM2,AIP,AK2,AKR1B1,AKR7A2,ALDH2,AMOT,AMZ1,ANKH,ANXA11,APC,APCDD1L-DT,AQP4,ARHGAP18,ARHGAP22,ARHGAP5,ARID5A,ARSG,ASNS,ASTN2,ATAD2,ATAD3A,ATF2,ATG13,ATG4B,ATG7,ATM,ATP1B1,ATP2B1,ATP6V0A4,ATP6V0D1,ATP6V0E1,ATPAF2,AZIN1,B3GALT6,B4GALT1,BAP1,BCCIP,BCL10,BCL2L11,BCL6B,BCS1L,BEX1,BIRC6,BLM,…	577 (56)	55
BI 860585		chemical drug	ACLY,Akt,AKT1,AKT2,AKT3,AMPK,ATF4,BI 860585,CCND1,CDK4/6,CDKN1B,Creb,EIF4B,EIF4EBP1,FKBP1A,FOXP3,GSK3B,IRS1,MAF1,MTOR,MTORC1,MTORC2,Nr1h,OXSR1,p70 S6k,PAX6,PI3K (complex),Pkc(s),RAC1,Ras homolog,RELA,RHOA,RICTOR,RPS6KB1,RPTOR,RXRG,S6K1,SGK1,SQSTM1,SREBF1,SREBF2,TP53,ZEB2	3			0.644	5.14e-06	0.0001	ABCB6,ABCC2,ABCG2,ABCG8,ACADS,ACO1,ACO2,ACSF3,ACVR2B,ADA,ADCY3,AEN,AGTR1,AIFM2,AIP,AKR1B1,AKR1B10,ALPK2,AMOT,ANKH,APAF1,APBA2,APBA3,ARG2,ARHGAP5,ARID5A,ASNS,ASTN2,ATAD2,ATF2,ATG4B,ATM,ATP1B1,ATP2A3,ATP2B1,ATP2B1-AS1,ATP6V0A4,ATP6V0D1,ATPAF2,B3GALT6,BAP1,BCL6B,BOK,BRCA2,C7orf25,CACNA1C,CASP8,CCNF,CCNG2,CCNK,CCR3,CDC14A,CDC16,CDC42EP5,CDK1,CDKN3,CDT1,CELSR3,CENPA,CENPE,CENPF,CGREF1,CHAC1,CHD1,CHD3,…	407 (43)	42
LXI-15029		chemical drug	ACLY,Akt,AKT1,AKT2,AKT3,AMPK,ATF4,CCND1,CDK4/6,CDKN1B,Creb,EIF4B,EIF4EBP1,FKBP1A,FOXP3,GSK3B,IRS1,LXI-15029,MAF1,MTOR,MTORC1,MTORC2,Nr1h,OXSR1,p70 S6k,PAX6,PI3K (complex),Pkc(s),RAC1,Ras homolog,RELA,RHOA,RICTOR,RPS6KB1,RPTOR,RXRG,S6K1,SGK1,SQSTM1,SREBF1,SREBF2,TP53,ZEB2	3			0.644	5.14e-06	0.0001	ABCB6,ABCC2,ABCG2,ABCG8,ACADS,ACO1,ACO2,ACSF3,ACVR2B,ADA,ADCY3,AEN,AGTR1,AIFM2,AIP,AKR1B1,AKR1B10,ALPK2,AMOT,ANKH,APAF1,APBA2,APBA3,ARG2,ARHGAP5,ARID5A,ASNS,ASTN2,ATAD2,ATF2,ATG4B,ATM,ATP1B1,ATP2A3,ATP2B1,ATP2B1-AS1,ATP6V0A4,ATP6V0D1,ATPAF2,B3GALT6,BAP1,BCL6B,BOK,BRCA2,C7orf25,CACNA1C,CASP8,CCNF,CCNG2,CCNK,CCR3,CDC14A,CDC16,CDC42EP5,CDK1,CDKN3,CDT1,CELSR3,CENPA,CENPE,CENPF,CGREF1,CHAC1,CHD1,CHD3,…	407 (43)	42
DS-3078a		chemical drug	ACLY,Akt,AKT1,AKT2,AKT3,AMPK,ATF4,CCND1,CDK4/6,CDKN1B,Creb,DS-3078a,EIF4B,EIF4EBP1,FKBP1A,FOXP3,GSK3B,IRS1,MAF1,MTOR,MTORC1,MTORC2,Nr1h,OXSR1,p70 S6k,PAX6,PI3K (complex),Pkc(s),RAC1,Ras homolog,RELA,RHOA,RICTOR,RPS6KB1,RPTOR,RXRG,S6K1,SGK1,SQSTM1,SREBF1,SREBF2,TP53,ZEB2	3			0.644	5.14e-06	0.0001	ABCB6,ABCC2,ABCG2,ABCG8,ACADS,ACO1,ACO2,ACSF3,ACVR2B,ADA,ADCY3,AEN,AGTR1,AIFM2,AIP,AKR1B1,AKR1B10,ALPK2,AMOT,ANKH,APAF1,APBA2,APBA3,ARG2,ARHGAP5,ARID5A,ASNS,ASTN2,ATAD2,ATF2,ATG4B,ATM,ATP1B1,ATP2A3,ATP2B1,ATP2B1-AS1,ATP6V0A4,ATP6V0D1,ATPAF2,B3GALT6,BAP1,BCL6B,BOK,BRCA2,C7orf25,CACNA1C,CASP8,CCNF,CCNG2,CCNK,CCR3,CDC14A,CDC16,CDC42EP5,CDK1,CDKN3,CDT1,CELSR3,CENPA,CENPE,CENPF,CGREF1,CHAC1,CHD1,CHD3,…	407 (43)	42
IL2RG		transmembrane receptor	Akt,AMPK,Ap1,AR,ARF1,BCL2L1,CD247,CD28,CD3,CDC25A,CEBPA,CHEK1,CHUK,Creb,CTNNB1,EIF2AK2,EIF4E,EPHA4,EPHA8,EPHB4,ERK,ESR1,ESR2,estrogen receptor,EZH2,EZR,FASN,FGFR1,FGFR2,FGFR3,FGFR4,FLT1,FOS,FOXO1,FOXP3,GATA4,HRAS,IFNAR1,IFNG,IFNGR1,IGF1R,IL10RA,IL2RB,IL2RG,IL4,INSR,IRF3,IRF8,IRF9,JAK1,JAK3,LCK,MAP2K1,Mapk,MAPK8,MET,mir-21,MKNK1,MMP9,MTOR,MUSK,MYC,NFKBIA,NOS2,NRAS,P38 MAPK,p70 S6k,PRKAA2,PRL,PTK,P…	3			-0.942	5.19e-06	0.0323	AATF,ABCA8,ABCB6,ABCF3,ABCG2,ACIN1,ACO2,ACSF3,ACTG2,ACTR2,ACVR1,ACVR1B,ACVR2B,ADA,ADAMTS18,ADAP1,AIFM2,AK2,AKR1B1,AL713852.1,ALDH2,ALPK2,AMACR,AMMECR1,AOAH,APBA2,APOO,AQP4,ARG2,ARHGAP18,ARHGAP22,ARHGAP5,ARID2,ARID5A,ARL5B,ARL6IP4,ARMC6,ARPC3,ARSG,ASTN2,ATG13,ATG4B,ATM,ATP2B1,ATP6V0D1,ATPAF2,ATR,AZIN1,BACH1,BAD,BAP1,BCAR3,BCAR4,BCL2L11,BCL6B,BCS1L,BDP1,BEX1,BIRC6,BLK,BLM,BRF2,BRI3,BYSL,C16orf74,C1…	705 (101)	99
PTPRM		phosphatase	ADAM15,Akt,Ap1,CD247,CD28,CD3,CD3E,CD5,CDC42,CDK1,CREB1,CTLA4,CTNND1,CXCL12,CXCR3,EGFR,ERK,ERK1/2,ESR1,FOXP3,GAB2,HRAS,IL2RB,IRF3,ITGB1,Jnk,LCK,MAP2K1,Mapk,MAPK1,MAPK14,MAPK8,MED28,Nfat (family),NFKBIA,NPM1,NRAS,P38 MAPK,PAK2,PI3K (complex),PIK3R1,PLCG1,PLCG2,PRKCD,PTPN6,PTPRM,RAC1,RAS,RHOA,RYR1,SH2B3,SHC1,SRC,STAT3,STAT5A,TCR,ZAP70	3	Inhibited		-2.168	5.27e-06	0.0012	AATF,ABCA1,ABCA8,ABCC2,ABCG8,ABHD2,ACO1,ACOT7,ACTG2,ACTR2,ACVR1B,ADA,ADAMTSL1,AGTR1,AK2,AKR1B10,ALOX12,AMOT,AMZ2P1,ANGPT1,ANKRD12,APC,ARHGAP18,ARSG,ASNS,ATAD3A,ATF1,ATG13,ATM,ATP1B1,ATP2A3,ATP6V0D1,ATRX,B3GALT6,BAG1,BCAR3,BCR,BDP1,BICRAL,BLM,BOK,BRCA2,BRF1,BRF2,BRMS1L,BYSL,C1QTNF12,C3orf52,CA10,CABP7,CALM1 (includes others),CASP8AP2,CAVIN1,CBLB,CCL24,CCNF,CCNG2,CCNH,CCNT1,CCP110,CD38,CD5,CDA,CDC2…	450 (57)	55
MTORC1		complex	ACLY,AKT1,AMPK,ATF4,CCND1,CDK4/6,CDKN1B,Creb,EIF4B,EIF4EBP1,FKBP1A,FOXP3,GSK3B,IRS1,MAF1,MTOR,MTORC1,MTORC2,Nr1h,p70 S6k,PAX6,PI3K (complex),RELA,RHOA,RICTOR,RPS6KB1,RPTOR,RXRG,S6K1,SQSTM1,SREBF1,SREBF2,TP53,ZEB2	2			-0.304	5.28e-06	0.0001	ABCB6,ABCC2,ABCG2,ABCG8,ACADS,ACO1,ACO2,ACSF3,ACVR2B,ADA,AEN,AGTR1,AIFM2,AIP,AKR1B1,AKR1B10,ALPK2,ANKH,APAF1,APBA2,APBA3,ARG2,ARHGAP5,ARID5A,ASNS,ASTN2,ATAD2,ATG4B,ATM,ATP1B1,ATP2A3,ATP2B1,ATP2B1-AS1,ATP6V0A4,ATP6V0D1,ATPAF2,BAP1,BCL6B,BOK,BRCA2,C7orf25,CACNA1C,CASP8,CCNF,CCNG2,CCNK,CCR3,CDC14A,CDC16,CDC42EP5,CDK1,CDKN3,CDT1,CELSR3,CENPA,CENPE,CENPF,CGREF1,CHAC1,CHD1,CHD3,CHST12,CIDEC,CKAP2,CKB,C…	390 (34)	34
BCKDK		kinase	ACLY,Akt,AKT1,AKT2,AMPK,AR,BCKDK,BLOC1S6,CDKN1A,CDKN1B,CHUK,CLOCK,CREB1,CTBP1,CTNNB1,DLC1,DNMT1,EGFR,EIF2S1,ELK1,ERBB2,ERK1/2,ESR1,ESR2,ETS2,FANCA,FOXO1,FOXO3,FOXO4,GAPDH,GSK3B,HAND1,Hif1,HIF1A,HMOX1,IKBKB,IKK (complex),IRF3,IRF7,IRS1,ITGB1,Jnk,KAT6A,KDR,KLF4,MAP2K4,MAP3K8,MAPK8,MAPT,MDM2,MET,MTOR,MTORC1,NFATC2,NFkB (complex),NFKB1,NFKBIA,NOTCH4,NR3C1,NUAK1,p70 S6k,PDK1,PITX2,PLD,PLEKHA7,POU5F1,P…	3			-0.077	5.33e-06	0.0359	AACS,ABCB6,ABCG8,ABHD5,ACADS,ACO1,ACO2,ACOT7,ACSF3,ACTR2,ACTR8,ACVR1B,ADA,ADAMTSL1,ADAP1,ADSS1,AEN,AGFG1,AGPAT2,AIFM2,AIP,AK2,AKR1B10,AL713852.1,ALPK2,AMOT,ANKH,AQP4,ARHGAP18,ARHGAP22,ARHGAP5,ARID2,ARID5A,ARPC3,ARSG,ASH2L,ASNS,ASTN2,ATAD2,ATAD3A,ATF1,ATG13,ATG4B,ATG7,ATM,ATP2B1,ATP2B2,ATP6V0D1,ATP6V1E1,ATPAF2,ATR,ATRX,BAD,BAP1,BCAR4,BCL10,BCL2L10,BCL6B,BCR,BCS1L,BDH1,BDP1,BIRC6,BLM,BLTP2,BOK,BRF2…	672 (95)	95
APLP2		other	26s Proteasome,ABCB1,Akt,AKT1,APEX1,APLP2,ATM,BAK1,BAX,BCL2L1,BHLHE40,CASP1,CASP2,CCND1,CDKN1A,CDKN2A,CEBPA,CTNNB1,DAB1,DDX5,DNMT3A,E2f,E2F1,EIF2AK3,EIF4E,EP300,ERBB2,ERK1/2,FAS,FOXO3,GLI1,GRIN1,GSK3B,Hif1,HIF1A,HNF4A,IGF1R,IL6,IRS1,JUN,MAP2K1,MAPK8,MAPK9,MDM4,mir-145,mir-23,MTOR,MYC,NANOG,NFkB (complex),NFKB1,NFKBIA,NOTCH1,NPM1,NR3C1,P38 MAPK,p70 S6k,PCK1,PGR,PPARG,PRKAA1,PRKCE,RB1,RELA,RNA poly…	3			0.679	5.33e-06	0.0071	ABCA1,ABCA8,ABCB6,ABCC2,ABCF3,ABCG2,ACADS,ACO1,ACO2,ACOT7,ACSF3,ACVR1,ADA,ADAMTS18,ADAP1,ADARB2,ADCY3,AEN,AGMAT,AGTR1,AIFM2,AIP,AK2,AKR1B1,ALDH2,ALDOA,ALPK2,AMOT,ANKRD22,APAF1,APC,ARHGAP29,ARHGAP5,ARL2,ARL5B,ASB2,ASTN2,ATAD3A,ATG4B,ATG7,ATP2A3,ATP2B1,ATP2B1-AS1,ATP6V0E1,ATP6V1E1,ATPAF2,ATR,ATRX,AZIN1,B3GALT6,BAD,BAG1,BAP1,BCCIP,BCKDHA,BCL10,BCL2L11,BCL6B,BCR,BDH1,BIRC6,BLK,BLM,BOK,BRCA2,BRF2,BRMS…	702 (77)	76
CAK		complex	ABL1,AKT1,BAX,BRCA1,BRD4,CAK,CCNH,Cdk,CDK12,CDK19,CDK2,CDK4,CDK6,CDK7,CDK8,CDKN1A,CDKN1B,CDX2,Creb,Cyclin D,DDIT3,DENR,E2F1,E2F3,EGR1,EIF2AK2,EIF4EBP1,ELF4,ELK1,ERK,ESR1,EZH2,EZR,FOS,FOXO1,FOXO3,FOXP3,GLI1,HSF1,HSPA5,ID2,ID3,ISL1,JUN,MAPK14,MAPK3,MAPK8,MAPT,MDM2,MEF2C,MNAT1,MTOR,MYB,MYBL2,MYC,NCOA1,NPM1,NR1H4,NR1I2,NR1I3,NR4A1,NR4A2,NRF1,OTX2,PARP1,PGR,PI3K (complex),POLR2A,POU2F2,POU5F1,PPARA,PP…	3			1.831	5.38e-06	0.0423	A1BG-AS1,AATF,AATK,ABCA1,ABCB6,ABCF3,ABHD2,ACO1,ACO2,ACOT7,ACSF3,ACTG1,ACTR2,ACVR1B,ADAMTS18,ADAP1,AFDN,AGFG1,AGMAT,AIP,AK2,AMACR,AMZ1,ANKRD22,AP1S2,APBA2,ARG2,ARHGAP18,ARHGAP22,ARHGAP29,ARID2,ARL16,ARL2,ARSG,ASB2,ASH2L,ASTN2,ATAD3A,ATF2,ATG13,ATP1B1,ATP2B2,ATP6V0A4,ATP6V0D1,ATP6V1E1,ATPAF2,ATXN10,AZIN1,B4GALT1,BAP1,BCAR3,BCCIP,BCKDHA,BCL10,BCL2L10,BCL2L11,BCL6B,BDP1,BIRC6,BOK,BRF1,BTG4,BYSL,C16o…	659 (103)	98
PSME3		peptidase	26s Proteasome,Akt,AKT1,AKT1S1,AMPK,ATM,BCL2,beta-estradiol,CASP1,CCND1,CCNE1,Cdk,CDK4/6,CDK6,CDKN1A,CFTR,CHUK,CRBN,Creb,CREBBP,EGFR,EGR1,EIF4E,ELK1,EP300,ERBB2,ERK1/2,ERN1,ESR1,FOS,fulvestrant,GATA4,HTT,IKBKB,IREB2,JUN,LIN28A,MAP2K1,MAPK7,MAPK9,MDM2,Mek,MTOR,MYC,MYOD1,NCOA1,NCOA2,NCOA3,NFE2L2,NFkB (complex),NFKB1,NPM1,NR3C1,ODC1,P38 MAPK,PARP1,PI3K (complex),PSMB11,PSMB5,PSMD10,PSMD7,PSME3,Rb,RB…	3	Inhibited		-3.59	5.47e-06	0.0313	AACS,AATF,ABCA5,ABCF3,ACADS,ACO2,ACOT7,ACSF3,ACTG2,ACTR2,ACVR1B,ACVR2B,ADAMTS18,ADAP1,ADARB2,AEN,AGTR1,AIFM2,AIP,AKR1B1,AKR1B10,AKR7A2,ALDH2,ALDOA,ALOX12,AMOT,AMZ1,AMZ2P1,ANKRD12,APAF1,APBA2,APBA3,ARHGAP18,ARHGAP5,ARID4A,ARID5A,ARMT1,ASB1,ASB2,ASTN2,ATAD2,ATAD3A,ATG13,ATG4B,ATG7,ATM,ATP2A3,ATP2B1-AS1,ATP2B2,ATP6V0D1,ATP6V0E1,ATP6V1E1,ATPAF2,ATR,ATRX,ATXN10,AZIN1,B3GALT6,BAD,BAP1,BCCIP,BCKDHA,BCL1…	671 (77)	76
NEU2		enzyme	AGO2,AGT,Alpha catenin,ANXA7,ATM,BCR (complex),BCR-ABL1,calpain,CASP2,CD247,CD44,CD5,CDKN1B,CHUK,Clathrin,CREB1,DAG1,DCN,EGFR,EIF4E,ESR1,estrogen receptor,EZR,FANCD2,FHIT,FOXO1,Ggtase I,GLI1,GNAQ,GRIN3A,Hdac,HIF1A,IGF1R,IKBKB,IKK (complex),IRF3,IRF4,IRF5,ITCH,ITGB1,ITPR2,KLF11,LYN,MAP2K1,MAP3K1,MAPK7,MAPK9,MET,MKNK1,MYD88,NEU2,NOS2,NOTCH1,OTUD7B,PARP1,PCBP2,PDCD1,PGR,PIK3C3,PIK3CG,PIK3R1,Pkc(s),P…	3			1.785	5.49e-06	0.0178	AATF,ABCA8,ABCB6,ABCC2,ABCG2,ABCG8,ABHD2,ACOT7,ACSF3,ACTR2,ACVR1B,ADAMTS18,ADAMTSL1,ADAP1,AGMAT,AKR1B1,ALDH2,AMMECR1,ANAPC10,ANKRD22,APOO,ARHGAP18,ARHGAP22,ARHGAP5,ARID2,ARL2,ARSG,ASB2,ASTN2,ATAD3A,ATF1,ATG13,ATP2B1,ATPAF2,ATXN10,BCKDHA,BCL10,BCL6B,BCR,BIRC6,BLM,BTBD8,C15orf39,C1QTNF6,C5,C5AR2,CA10,CABP7,CAMSAP3,CAVIN1,CCBE1,CCL25,CCNG2,CCNH,CCNK,CCNT1,CCP110,CCSAP,CD109,CDC14A,CDK5,CDK8,CEBPB,CE…	502 (86)	85
NCL		other	26s Proteasome,AATF,ABCB1,Akt,AKT1,APEX1,AR,ATM,BAK1,BAX,BCL2L1,BHLHE40,BRCA1,CASP1,CASP2,CCND1,CCNH,CDKN2A,CEBPA,COL18A1,CREBBP,CTNNB1,DDX5,DLG4,DNMT3A,E2f,EIF2AK3,EIF4E,EP300,ERBB2,ERK,ERK1/2,ETS1,FAS,FBXW7,FLI1,FOXO1,FOXO3,GATA1,GATA3,GLI1,GRIN1,H2AX,HDAC1,HDAC2,HDAC4,Hif1,HIF1A,HIPK2,histone deacetylase,HNF4A,IL6,IRS1,JUN,KAT5,KDM1A,KDM5B,MAP2K1,MAPK1,MAPK8,MAPK9,MAPT,MDM2,MDM4,Mek,mir-143,mi…	3	Activated		2.394	5.49e-06	0.023	ABCA8,ABCB6,ABCC2,ABCG2,ABHD2,ACADS,ACO1,ACOT7,ACSF3,ACTG1,ACVR1,ADA,ADARB2,ADCY3,AEN,AGFG1,AGMAT,AGTR1,AIFM2,AIP,AK2,AKR1B1,AL713852.1,ALDH2,ALDOA,ALOX12,AMOT,ANKH,ANKRD22,APAF1,APC,ARHGAP29,ARHGAP5,ARID2,ARL2,ARL5B,ASB2,ASNS,ASTN2,ATAD3A,ATG13,ATG4B,ATG7,ATP2A3,ATP2B1,ATP2B1-AS1,ATP6V0A4,ATP6V0E1,ATP6V1E1,ATPAF2,AZIN1,B3GALT6,BACH1,BAG1,BAP1,BATF3,BBS9,BCAR3,BCCIP,BCL10,BCL2L11,BCL6B,BCR,BDH1,B…	760 (107)	107
CCNDBP1		other	ABL1,AKT1,AR,BAX,BRCA1,CCND1,CCNDBP1,CCNE1,CDK4,CDK4/6,CDK6,CDKN2A,CEBPB,Cyclin D,E2F1,EGR1,EIF4EBP1,ERK,EZR,FOXM1,FOXO3,GLI1,JUN,MAPK14,MAPK3,MAPK8,MAPT,MDM2,MEF2C,MTOR,MYC,MYOD1,NPM1,NR4A1,NR4A2,NR4A3,OTX2,PPARG,PTEN,RAF1,RB1,RBL2,RBP1,RNF2,SENP3,SHOX2,TERT,TFDP1,TFE3,TFEB,TP53,TP73,WT1,YY1	3			-1.784	5.56e-06	0.0071	ABCB6,ABCC2,ABCF3,ABCG2,ACO1,ACO2,ACOT7,ACSF3,ACVR1,ACVR1B,ACVR2B,ADCY3,AEN,AGFG1,AGMAT,AGTR1,AIFM2,AIP,AK2,AL713852.1,ANKH,ANKRD22,ANXA11,APC,AQP4,ARHGAP22,ARHGAP29,ARID2,ARL2,ASNS,ASTN2,ATAD3A,ATF2,ATM,ATP1B1,ATP2B1,ATP2B1-AS1,ATP6V1E1,ATPAF2,ATR,AZIN1,B4GALT1,BAG1,BAMBI,BAP1,BCAR3,BCKDHA,BCL2L11,BCL6B,BCR,BDH1,BDP1,BEX1,BLK,BLM,BOK,BORA,BRF1,BRMS1L,C1QBP,C5,C8orf33,CABLES1,CACNA1C,CACNB4,CAMSA…	554 (54)	53
idarubicin		chemical drug	20s proteasome,26s Proteasome,ABCB1,Abcb1b,ABCB4,ABCC4,ABCC9,AMPK,Ap1,beta-estradiol,CASP1,Cdc42,CDKN2A,CFTR,CRBN,Creb,CREBBP,CREM,EGFR,EIF2A,EIF2AK3,EIF4E,EIF4EBP1,ERK1/2,ERN1,ESR1,fulvestrant,GSK3B,HTT,idarubicin,IRS1,Jnk,MAPK1,MAPK9,MTORC1,MYC,NCOA1,NCOA2,NCOA3,NFE2L2,NFkB (complex),NR3C1,P glycoprotein,P38 MAPK,p70 S6k,PDX1,PLA2G6,PSMB11,PSMB5,PSMD10,PSMD7,PSME3,RELA,ROCK,RPS6KB1,RPS6KB2,SQST…	3			1.652	5.58e-06	0.0225	AACS,AATF,ABCA5,ABCC2,ABCF3,ACADS,ACO1,ACOT7,ACSF3,ACTG1,ACTR2,ACVR1,ACVR1B,ACVR2B,ADAMTS18,ADARB2,AEN,AGTR1,AIFM2,AK2,ALDH2,ALOX12,ALPK2,AMZ1,ANGPT1,ANKRD12,APAF1,APBA2,APBA3,ARG2,ARHGAP18,ARHGAP5,ARID4A,ARID5A,ARMT1,ASB1,ASB2,ASTN2,ATAD2,ATAD3A,ATG13,ATG4B,ATG7,ATM,ATP2B1,ATP2B2,ATP6V0D1,ATP6V0E1,ATPAF2,ATRX,AZIN1,BAMBI,BAP1,BCCIP,BCL10,BCL6B,BCS1L,BDP1,BICRAL,BIRC6,BOK,BRCA2,BRF1,BRMS1L,BYSL,C…	646 (62)	60
cyn BG60 protein		chemical reagent	ADAM17,ADCY,AMPK,Ap1,ASCL1,ATF2,BCL2,CCND1,CCNE1,CDC25A,CEBPB,CHUK,Creb,CREB1,cyn BG60 protein,DDIT3,DUSP1,E2f,EDN1,EIF4E,EIF4EBP1,ELK1,ERF,ERK,ERK1/2,ESR1,estrogen receptor,ETV1,ETV5,FOS,FOSL2,FOXO1,GATA4,GSK3B,HRAS,IKBKB,Jnk,MAP2K1,MAP2K5,MAPK1,MAPK3,MAPK7,MAPK8,MAPT,MEF2C,Mek,METTL3,MKNK1,MTOR,MYC,MYCN,MYOD1,NCF4,NCOA2,Nfat (family),NFATC1,NFE2L2,NFkB (complex),NOS2,Notch,P38 MAPK,p70 S6k,PI3K…	3			0	5.59e-06	0.0271	AACS,AATF,ABCA8,ABCB6,ABCC2,ABCF3,ACADS,ACO2,ACOT7,ACSF3,ACTG2,ACTR2,ACVR1,ACVR1B,ACVR2B,ADAP1,ADCY3,AEN,AK2,AKR1B1,AKR1B10,AKR7A2,ALDH2,ALPK2,AMZ2P1,ANKH,APBA2,APBA3,APC,ARG2,ARHGAP18,ARHGAP22,ARHGAP5,ARID5A,ARSG,ASTN2,ATAD2,ATAD3A,ATF1,ATG13,ATG4B,ATM,ATP2B1,ATP2B1-AS1,ATP6V0D1,ATPAF2,ATR,AZIN1,B4GALT1,BAMBI,BAP1,BCAR3,BCCIP,BCKDHA,BCL2L11,BCL6B,BDH1,BDP1,BEX1,BICRAL,BIRC6,BLK,BOK,BRF1,BRMS1L,B…	666 (94)	93
cobalt		chemical toxicant	cobalt,Hif1,HIF1A,TP53	2			0.422	5.61e-06	0.0001	ABCA1,ABCB6,ABCC2,ABCG2,ACADS,ACO1,ACSF3,ADA,AEN,AGTR1,AIFM2,AKR1B1,APAF1,AQP4,ARHGAP5,ASNS,ASTN2,ATG4B,ATG7,ATPAF2,BAD,BAP1,BCL2L11,BCL6B,BCS1L,BOK,BRCA2,CASP8,CAVIN1,CCNF,CCNG2,CCNK,CCNT1,CDC16,CDC6,CDK1,CDKN3,CDT1,CELSR3,CENPA,CENPE,CENPF,CFLAR,CGREF1,CHD3,CHST12,CKAP2,CKB,CLPP,CNN3,COL18A1,COL1A1,COQ3,COQ4,COQ5,COX11,COX5A,CRACR2B,CREB3,CS,CSRP1,CSTB,CTSB,CXCR1,DBI,DCK,DCTN2,DDB2,DDIT4L,DICER…	275 (4)	3
UBA1		enzyme	AKT1,AMPK,androgen,Ap1,AR,ATF2,ATM,BRCA1,Ca2+,CCND1,CCNE1,CD40,CEBPB,CHUK,CREB1,EGR1,EIF2AK2,EP300,ERK,ERK1/2,ESR1,EZH2,FANCD2,GSK3B,HIF1A,HRAS,HTT,IKBKB,IL17RA,IRF3,IRF5,IRF7,JUN,MAP2K1,MAP3K1,MAP4K4,MAPK14,MAPK7,MAPK8,MAPK9,Mek,MTOR,MYD88,NCOA2,NCOA4,Nfat (family),NFKB1,NFKBIA,NOS1,NOTCH1,Nr1h,NR4A1,P38 MAPK,PGR,PI3K (complex),PPARA,PTTG1,RAD18,RAF1,RARA,Rb,RIPK2,SHC1,SMAD4,SQSTM1,SREBF2,STAT3,…	3	Inhibited		-2.062	5.61e-06	0.0159	AACS,AATF,ABCA1,ABCB6,ABHD5,ACSF3,ACTR2,ACVR1B,ADAMTS18,ADAP1,AEN,AIFM2,AIP,AK2,AL713852.1,ALDH2,AMACR,AMZ2P1,APIP,AQP4,ARG2,ARHGAP18,ARHGAP29,ARHGAP5,ARID2,ARID5A,ARSG,ASB2,ASTN2,ATAD2,ATF1,ATG4B,ATP2A3,ATP2B1,ATP2B1-AS1,ATP6V0A4,ATP6V1E1,ATPAF2,ATR,ATRX,BAG1,BAP1,BCAR3,BCKDHA,BCL10,BCL2L11,BCL6B,BCR,BCS1L,BEX1,BRF2,BTBD8,C1QTNF12,C8orf33,CA10,CA5A,CABLES1,CABP7,CACNA1C,CALM1 (includes others),C…	542 (76)	74
ZEB		group	Akt,AKT1,BAX,CCND1,CHEK1,ERK1/2,Jnk,MMP14,MYC,Nfat (family),Notch,P38 MAPK,PLCG2,PP2A,RB1,RHOA,SERPINE1,STAT3,TP53,USP7,ZEB,ZEB1,ZEB2	3			-1.344	5.63e-06	0.0001	ABCB6,ABCC2,ABCF3,ABCG2,ACADS,ACO1,ACO2,ACSF3,ACVR1,ADA,ADAP1,ADCY3,AEN,AGTR1,AIFM2,AIP,AK2,AKR1B1,AKR1B10,ALDOA,AMOT,ANKH,AP1S2,APAF1,ARG2,ARHGAP5,ASTN2,ATAD2,ATAD3A,ATG4B,ATP1B1,ATP2B1-AS1,ATP6V1E1,ATPAF2,AZIN1,B3GALT6,B4GALT1,BAD,BAG1,BAP1,BCKDHA,BCL6B,BCR,BEX1,BOK,BRCA2,BRMS1L,C1QBP,C5,C8orf33,CABLES1,CACNA1C,CASP7,CASP8,CCL24,CCNF,CCNG2,CCNK,CD38,CD9,CDC16,CDC42EP5,CDKN3,CDT1,CENPA,CENPE,CEN…	434 (23)	22
CDC14A	-1.809	phosphatase	26s Proteasome,ABCB1,AKT1,APC,APC (complex),APEX1,APP,ATM,AURKB,BAK1,BAX,BCL2,BCL2L1,BHLHE40,CASP1,CASP2,CCNB1,CDC14A,CDC25A,CDC25B,CDK1,CDK6,CDKN1A,CDKN1B,CDKN2A,CDX2,CEBPA,CTNNB1,DBN1,DDX5,DENR,DNMT3A,E2f,E2F1,EGFR,EIF2AK3,EIF4E,EP300,ERBB2,EZH2,FAS,FMR1,FOS,FOSL2,FOXM1,FZR1,G6PD,GAPDH,GAS2L3,GLI1,GMNN,GRIN1,GSK3B,Hif1,HIF1A,HMGA1,HNF4A,HSF2,IGF1R,IL6,ING1,IREB2,IRS1,Jnk,KAT5,LATS1,MAPK14,MAPK9…	3			-0.075	5.65e-06	0.0191	AACS,ABCA1,ABCA8,ABCB6,ABCC2,ABCF3,ABCG2,ACADS,ACO1,ACO2,ACSF3,ACTG1,ACVR1B,ADA,ADAMTS18,ADAP1,ADARB2,AEN,AGAP1,AGMAT,AGTR1,AIFM2,AIP,AK2,AKR1B1,ALDH2,ALDOA,ALPK2,AMACR,ANKRD22,APAF1,ARHGAP29,ARHGAP5,ARID2,ARID5A,ARL2,ARL5B,ASB2,ASTN2,ATAD3A,ATG4B,ATG7,ATP2A3,ATP2B1,ATP2B2,ATP6V0A4,ATP6V0E1,ATPAF2,ATRX,AZIN1,BAD,BAG1,BAP1,BCAR4,BCCIP,BCL10,BCL2L11,BCL6B,BCR,BDH1,BIRC6,BLK,BLM,BOK,BRCA2,BRF2,BRI3,…	712 (112)	109
FBLIM1		other	ADAM17,AGO2,AGT,Alpha catenin,AMPK,ANXA1,ANXA7,ATM,CASP2,CD247,CHUK,Clathrin,COL4A3,CREB1,E2f,EGFR,EIF4E,ERBB2,ESR1,estrogen receptor,ETS1,FAS,FBLIM1,FN1,FOS,FOXO1,FOXO3,GAB1,Ggtase I,GNAQ,GNAS,GRB2,GRIN1,GRIN3A,GSK3B,HBEGF,HIF1A,IKBKB,IKK (complex),ILK,Integrin,IRF4,IRF5,ITCH,ITGB1,ITGB3,ITK,JAK2,KLF11,KRAS,MAPK14,MAPK7,MAPK8,MAPK9,Mek,MKNK1,MMP9,MUC1,MYD88,NEDD9,NFkB (complex),NFKB1,NFKBIA,NOS2…	3			0	5.68e-06	0.0281	A1BG,AATF,ABCA8,ABCG2,ABCG8,ACAD9,ACOT4,ACOT7,ACSF3,ACTG2,ACVR1,ACVR1B,ADAMTS14,ADAMTS18,ADAMTSL1,AEN,AGPAT2,AK2,ALPK2,AMMECR1,ANAPC10,ANKRD13B,AOAH,APOO,ARHGAP18,ARHGAP22,ARHGAP29,ARHGAP5,ARID2,ARID4A,ARL2,ARPC3,ARSG,ASB2,ASTN2,ATAD2,ATAD3A,ATF1,ATG13,ATG4D,ATP6V0D1,ATPAF2,ATXN10,BACH1,BAP1,BCAR4,BCKDHA,BCL10,BCL2L11,BCL6B,BCR,BDH1,BIRC6,BLM,BRF2,BRI3,BYSL,C15orf39,C1QTNF6,CA10,CABLES1,CABP7,CAC…	626 (105)	103
RAS		group	Akt,AKT1,Ap1,ATM,BRAF,BRCA1,Calcineurin protein(s),CEBPB,CHUK,CREB1,EIF2AK2,EIF4E,ELK1,ERK,ERK1/2,ESR1,Hdac,HRAS,IKBKB,IKK (complex),Jnk,JUN,KRAS,MAP2K1/2,MAP2K5,MAP3K1,Mapk,MAPK1,MAPK14,MAPK3,MAPK7,MAPK8,MAPT,Mek,MNT,MTOR,MYC,Nfat (family),NFkB (complex),NFKBIA,NRAS,P38 MAPK,PI3K (complex),PIK3CA,PIK3CG,Pkc(s),PLCE1,PLD,PRKAA,PTGS2,RAC1,RAC2,RAF1,RAS,Ras homolog,RASSF5,RELA,ROCK,RRAS2,SPI1,SRF,S…	2			-0.545	5.73e-06	0.0036	AACS,AATF,ABCF3,ABCG2,ABCG8,ABHD2,ACO1,ACOT7,ACTG1,ACTG2,ACTR2,ACVR1,ACVR1B,ACVR2B,ADA,ADCY3,AGTR1,AIP,AKR1B1,AKR1B10,ALOX12,ALPK2,AMOT,APAF1,APC,ARG2,ARHGAP18,ARPC3,ARSG,ASNS,ATAD3A,ATF1,ATG13,ATM,ATP2A3,ATP6V0D1,ATP6V1E1,ATR,AZIN1,B3GALT6,B4GALT1,BAMBI,BATF3,BCAR3,BCAR4,BCCIP,BDH1,BDP1,BEX1,BICRAL,BIRC6,BLM,BOK,BRCA2,BRF1,BRF2,BRI3,BRMS1L,BYSL,C16orf74,C1QBP,C1QTNF12,C5,C8orf33,CA10,CABLES1,CAB…	569 (68)	68
STIP1		other	26s Proteasome,AHR,AIFM1,APEX1,ATM,ATXN1,BAX,BCL2,BCR-ABL1,Calcineurin protein(s),calpain,CASP2,CASP3,CAT,CD24,CD40,CHRNA7,DICER1,DNM1L,EIF2AK2,ERBB2,ERK1/2,ESR2,estrogen receptor,FGFR3,FOXO3,FOXP3,geldanamycin,HDAC2,HIF1A,HSF1,Hsp70,Hsp90,HSP90AB1,HSP90B1,HSPA5,IL18,IRS2,KDM3A,LAMP2,MAP3K1,MAPK14,MYC,NANOG,Nfat (family),NFkB (complex),NFKBIA,nicotine,NOD2,NR1I2,NR3C1,NR3C2,PARP1,PGR,Pkc(s),PLA2G…	3			-0.716	5.77e-06	0.0168	ABCB6,ABCF3,ABCG8,ABHD2,ACADS,ACO1,ACO2,ACOT7,ACSF3,ADA,ADAMTS18,ADARB2,AEN,AGFG1,AGPAT2,AIFM2,AIP,AKR1B10,ALOX12,AMZ1,ANKH,ANXA11,APAF1,APC,AQP4,ARHGAP22,ARHGAP29,ARHGAP5,ARID2,ASH2L,ASTN2,ATAD3A,ATM,ATP13A3,ATP1B1,ATP2B1,ATP6V0A4,ATP6V0D1,ATPAF2,ATR,ATXN10,AZIN1,BAP1,BCCIP,BCL2L10,BCR,BCS1L,BDP1,BIRC6,BLM,BRF2,BRI3,BYSL,C1QBP,C3orf52,C5,C8orf33,CABLES1,CASP7,CBLB,CCL25,CCL28,CCNK,CCSAP,CD5,CD9,…	563 (75)	75
Cdk		group	ACLY,ACSS2,ACTB,AKT1,APC,APEX1,APP,ATF4,BCL2,BRCA1,BRD4,CACNA1A,calpain,CaMKII,CASP3,CCNH,CDC20,Cdk,CDK1,CDK11A,CDK11B,CDK12,CDK14,CDK15,CDK17,CDK19,CDK2,CDK3,CDK4,CDK5,CDK6,CDK7,CDK8,CDK9,CDKN2A,CHEK1,CLOCK,COMMD1,Creb,CREB1,CTNNB1,cytarabine,DAB2,DDIT3,DENR,DICER1,DKK1,E2F3,EGFR,EGR1,EIF2AK2,EIF2AK4,EIF3F,ELF4,ELK1,ERBB2,ERBB3,ESR1,estrogen receptor,EZH2,F2,FANCD2,FOS,FOSL2,FOXK2,FOXO1,FOXO3,FO…	3			1.313	5.8e-06	0.031	A1BG-AS1,ABCA1,ABCB6,ABCF3,ACO2,ACSF3,ACTG1,ACTG2,ACTR2,ACVR1,ACVR1B,ADAMTS18,ADAMTSL1,AEN,AGMAT,AIP,AK2,ALDH2,ALDOA,AMACR,AMZ1,ANGPT1,ANKRD22,AP1S2,APAF1,APBA2,APBA3,ARHGAP18,ARHGAP29,ARID4A,ARID5A,ARL16,ARL5B,ARPC3,ARSG,ASB2,ASH2L,ASNS,ASTN2,ATAD2,ATAD3A,ATF2,ATP10D,ATP1B1,ATP2B1,ATP6V0D1,ATP6V1E1,ATPAF2,ATR,AZIN1,BACH1,BAG1,BCAR4,BCCIP,BCKDHA,BCL10,BCL2L10,BCL6B,BCR,BDP1,BIRC6,BLM,BLTP2,BORA,B…	711 (159)	148
BAY1125976		chemical drug	ACLY,Akt,AKT1,AKT2,AMPK,AR,BAY1125976,BLOC1S6,CDKN1A,CDKN1B,CHUK,CLOCK,CREB1,CTBP1,CTNNB1,DLC1,DNMT1,EGFR,ELK1,ERBB2,ERK,ERK1/2,ESR1,ESR2,ETS2,FANCA,FOXO1,FOXO3,FOXO4,GAPDH,GSK3B,HAND1,Hif1,HIF1A,HMOX1,IKBKB,IKK (complex),IRF3,IRF7,IRS1,ITGB1,Jnk,KAT6A,KDR,KLF4,MAP2K4,MAP3K8,MAPK8,MAPT,MDM2,MET,MTOR,MTORC1,NFATC2,NFkB (complex),NFKB1,NFKBIA,NOTCH4,NR3C1,NUAK1,p70 S6k,PDK1,PITX2,PLD,PLEKHA7,POU5F1…	3			-0.269	5.81e-06	0.0388	AACS,ABCB6,ABCG8,ABHD5,ACADS,ACO1,ACO2,ACOT7,ACSF3,ACTR2,ACTR8,ACVR1B,ADA,ADAMTSL1,ADAP1,ADSS1,AEN,AGFG1,AGPAT2,AIFM2,AIP,AK2,AKR1B10,AL713852.1,ALPK2,AMOT,ANKH,ARHGAP18,ARHGAP22,ARHGAP5,ARID2,ARID5A,ARPC3,ARSG,ASH2L,ASNS,ASTN2,ATAD2,ATAD3A,ATF1,ATG13,ATG4B,ATG7,ATM,ATP2B1,ATP2B2,ATP6V0D1,ATP6V1E1,ATPAF2,ATR,ATRX,BAD,BAP1,BCAR3,BCAR4,BCL10,BCL2L10,BCL6B,BCR,BCS1L,BDH1,BDP1,BIRC6,BLM,BLTP2,BOK,BRF…	675 (95)	94
AKT inhibitor XIII		chemical drug	ACLY,Akt,AKT inhibitor XIII,AKT1,AKT2,AMPK,AR,BLOC1S6,CDKN1A,CDKN1B,CHUK,CLOCK,CREB1,CTBP1,CTNNB1,DLC1,DNMT1,EGFR,ELK1,ERBB2,ERK,ERK1/2,ESR1,ESR2,ETS2,FANCA,FOXO1,FOXO3,FOXO4,GAPDH,GSK3B,HAND1,Hif1,HIF1A,HMOX1,IKBKB,IKK (complex),IRF3,IRF7,IRS1,ITGB1,Jnk,KAT6A,KDR,KLF4,MAP2K4,MAP3K8,MAPK8,MAPT,MDM2,MET,MTOR,MTORC1,NFATC2,NFkB (complex),NFKB1,NFKBIA,NOTCH4,NR3C1,NUAK1,p70 S6k,PDK1,PITX2,PLD,PLEKHA…	3			-0.269	5.81e-06	0.0388	AACS,ABCB6,ABCG8,ABHD5,ACADS,ACO1,ACO2,ACOT7,ACSF3,ACTR2,ACTR8,ACVR1B,ADA,ADAMTSL1,ADAP1,ADSS1,AEN,AGFG1,AGPAT2,AIFM2,AIP,AK2,AKR1B10,AL713852.1,ALPK2,AMOT,ANKH,ARHGAP18,ARHGAP22,ARHGAP5,ARID2,ARID5A,ARPC3,ARSG,ASH2L,ASNS,ASTN2,ATAD2,ATAD3A,ATF1,ATG13,ATG4B,ATG7,ATM,ATP2B1,ATP2B2,ATP6V0D1,ATP6V1E1,ATPAF2,ATR,ATRX,BAD,BAP1,BCAR3,BCAR4,BCL10,BCL2L10,BCL6B,BCR,BCS1L,BDH1,BDP1,BIRC6,BLM,BLTP2,BOK,BRF…	675 (95)	94
RING1		transcription regulator	26s Proteasome,ABCB1,Akt,AKT1,APEX1,ATM,AURKB,BAK1,BAX,BCL2,BCL2L1,BHLHE40,CASP1,CASP2,CCND1,CDKN1A,CDKN2A,CEBPA,CTNNB1,DDX5,DNMT3A,E2f,E2F1,EIF2AK3,EIF4E,EP300,ERBB2,ERK1/2,FAS,FOS,FOXO3,FSH,GLI1,GRIN1,H2AB3 (includes others),H2AZ1,Hif1,HIF1A,Histone h2a,HNF4A,IGF1R,IL6,IRS1,JUN,MAP2K1,MAPK8,MAPK9,MAPT,MDM4,Mek,mir-143,mir-145,mir-23,MTOR,MYC,NANOG,NFkB (complex),NFKB1,NFKBIA,NOTCH1,NPM1,NR3C1,P…	3			-0.074	5.82e-06	0.011	ABCA1,ABCB6,ABCC2,ABCF3,ABCG2,ACADS,ACO1,ACO2,ACOT7,ACSF3,ACTG1,ACTG2,ACVR1,ADA,ADAMTS18,ADAP1,ADARB2,ADCY3,AEN,AGMAT,AGTR1,AIFM2,AIP,AK2,AKR1B1,ALDH2,ALDOA,ALPK2,AMOT,ANKRD22,APAF1,APC,ARHGAP29,ARHGAP5,ARL2,ARL5B,ASB2,ASTN2,ATAD3A,ATG4B,ATG7,ATP2A3,ATP2B1,ATP2B1-AS1,ATP6V0E1,ATP6V1E1,ATPAF2,ATR,ATRX,AZIN1,B3GALT6,BAD,BAG1,BAP1,BCCIP,BCKDHA,BCL10,BCL2L10,BCL2L11,BCL6B,BCR,BDH1,BIRC6,BLM,BOK,BRCA2…	728 (85)	83
HELZ2		transcription regulator	26s Proteasome,Akt,AKT1,BAK1,EIF2A,ERK,ERK1/2,ERN1,FOXO1,GSK3B,HELZ2,HIF1A,HSF1,Jnk,MTOR,NR3C1,PPARGC1A,PRKAA,PRKAA1,PRKAA2,PRKACA,PRKCZ,PRKN,RAF1,RELA,RPS6KB1,RPTOR,SIRT1,SREBF1,STIM1,TP53,TSC1,TSC2,YAP1	3			-0.143	5.88e-06	0.0006	AACS,ABCA1,ABCB6,ABCC2,ABCG2,ABHD2,ACADS,ACO1,ACSF3,ACTG1,ADA,ADARB2,ADCY3,AEN,AGPAT2,AIFM2,AIP,AKR1B10,ALDOA,ALPK2,AMOT,AMZ1,ANGPT1,ANKH,ANXA11,AQP4,ARG2,ARHGAP5,ASNS,ASTN2,ATAD2,ATF2,ATG4B,ATP2A3,ATP2B1,ATP6V0A4,ATP6V0E1,ATP6V1E1,ATPAF2,ATR,B3GALT6,BAD,BAP1,BCAR3,BCAR4,BCL10,BCL6B,BCS1L,BDH1,BLM,BOK,BRCA2,BRI3,BRMS1L,C16orf74,C5,C7orf25,CACNA1C,CAVIN1,CCNG2,CCNK,CCNT1,CCT7,CD9,CDC14A,CDC16,CDC4…	443 (34)	34
Atf		group	AMPK,Ap1,AR,Atf,ATF2,ATF3,ATF4,ATF5,ATF6,ATF6B,Creb,DDIT3,EPO,ERK,FOS,HIF1A,IRF7,Jnk,JUN,MTOR,NFE2L2,RB1,RUNX2,STAT3,STAT5A,TP53,TP63	3			-0.716	5.88e-06	0.0002	AACS,ABCA1,ABCB6,ABCC2,ABCG2,ABCG8,ACADS,ACO1,ACSF3,ACVR2B,ADA,ADAMTS18,AEN,AGTR1,AIFM2,AKR1B1,AKR1B10,AKR7A2,AL713852.1,ALOX12,APAF1,APBA2,APBA3,AQP4,ARHGAP5,ASNS,ASTN2,ATF2,ATG4B,ATM,ATP1B1,ATP2B1,ATPAF2,BAP1,BCAR3,BCKDHA,BCL6B,BCS1L,BOK,BRCA2,CACNA1C,CALM1 (includes others),CASP7,CASP8,CAVIN1,CCNF,CCNG2,CCNK,CCNT1,CCT7,CD38,CD9,CDC16,CDC42,CDC6,CDK1,CDKN3,CEBPB,CELA1,CELSR3,CENPA,CENPE,CENPF,C…	439 (27)	26
BCR (complex)		complex	26s Proteasome,ABL1,ACTB,Akt,AKT1,AKT2,BCR (complex),CCNH,CD5,CDC37,CHUK,CREB1,CRTC2,CTCF,CTSB,ERK,ERK1/2,EZR,FOXO1,FOXO3,GAB2,GSK3B,HRAS,HSP90AB1,IKBKB,IKZF3,Immunoglobulin,INPP5D,Jnk,LCK,LYN,MAP2K1,MAP2K1/2,MAP2K7,MAPK1,MAPK14,MAPK3,MAPK8,MAPK9,NEDD9,Nfat (family),NFATC2,NFkB (complex),NFKB1,NFKB2,NFKBIA,P38 MAPK,p70 S6k,PAX5,PI3K (complex),Pkc(s),PLCG1,PLCG2,PPARG,PRKCD,PRKD1,PTPN11,PTPN6,RAC1…	2			-0.382	5.93e-06	0.0054	AATF,ABCB6,ABCC2,ACAD9,ACADS,ACO1,ACO2,ACOT7,ACSF3,ACTG1,ADAP1,ADARB2,ADCY3,AEN,AGPAT2,AIP,AK2,AKR1B1,AKR1B10,ALDH2,ALDOA,ALOX12,ALPK2,AMOT,AMZ2P1,ANKH,AOAH,AQP4,ARG2,ARHGAP5,ARID5A,ASNS,ASTN2,ATF1,ATM,ATP2B2,ATP6V0D1,ATP6V0E1,ATP6V1E1,ATPAF2,ATR,B3GALT6,B4GALT1,BAMBI,BAP1,BATF3,BCAR3,BCCIP,BCKDHA,BCL2L11,BCL6B,BDH1,BEX1,BICRAL,BIRC6,BLK,BRF2,BRMS1L,BTBD8,BYSL,C1QTNF12,C3orf52,CA10,CABP7,CACNA1E,…	555 (85)	85
RNF187	-3.195	enzyme	JUN,RNF187,TP53	2			-1.226	5.93e-06	0.0001	ABCA1,ABCB6,ABCC2,ABCG2,ACADS,ACO1,ACSF3,ADA,AEN,AGTR1,AIFM2,AKR1B1,ALDOA,ALOX12,APAF1,ARHGAP5,ASB1,ASTN2,ATG4B,ATG7,ATPAF2,BAD,BAP1,BCL2L11,BCL6B,BOK,BRCA2,CASP8,CCNF,CCNG2,CCNK,CDC16,CDC6,CDK1,CDKN3,CDT1,CELSR3,CENPA,CENPE,CENPF,CFLAR,CGREF1,CHD3,CHST12,CHST4,CKAP2,CKB,CLPP,CNN3,COL18A1,COQ3,COQ4,COQ5,COX11,COX5A,CRACR2B,CREB3,CS,CSRP1,CSTB,CTSB,CXCR1,DBI,DCK,DCTN2,DDB2,DDIT4L,DNAJA3,DNAJA4,DNA…	266 (3)	3
CDH16		enzyme	ADAM10,ADAM17,Akt,AKT1,AMBRA1,AMPK,Ap1,AR,ATF2,BCL2L1,BCL6,BLOC1S6,calpain,CASP1,CCND1,CDC25A,CDH16,CDKN1B,CEBPA,CEBPB,CHUK,CLOCK,Creb,CREB1,CREM,CTNNB1,DUSP1,EIF4E,ERBB2,ERK1/2,ESR1,ESR2,ETS1,ETV5,FOS,FOSB,FOXO1,GATA1,GATA4,HAND1,HAS2,Hif1,HIF1A,HRAS,HSF1,IKBKB,IL10,JUND,KDR,KLF4,MAP2K1,MAP2K1/2,MAP2K4,MAP2K5,MAP3K8,MAPK1,MAPT,MDM2,MED1,Mek,MET,MITF,MKNK1,MMP9,MTOR,MYC,MYOD1,MYRF,Nfat (family),N…	3			-0.566	5.94e-06	0.0384	AACS,ABCA1,ABCA8,ABCF3,ABHD5,ACOT7,ACTG2,ACTR2,ACTR8,ACVR1B,ACVR2B,ADAMTS14,ADAMTS18,ADSS1,AGFG1,AIP,AK2,AKR1B1,AKR1B10,AKR7A2,AL713852.1,ALDH2,ALPK2,AMOT,AMZ1,AMZ2P1,ANKH,ANXA11,APBA2,APBA3,APCDD1L-DT,ARG2,ARHGAP18,ARHGAP29,ARID2,ARID5A,ARPC3,ARSG,ASB2,ASB6,ASH2L,ATF1,ATG13,ATG7,ATP10D,ATP2B1,ATP2B1-AS1,ATP2B2,ATP6V0D1,ATP6V0E1,ATP6V1E1,AZIN1,BACH1,BAD,BCKDHA,BCL10,BCL2L10,BCS1L,BEX1,BICRAL,BIRC…	703 (145)	142
COTI-2		chemical drug	26s Proteasome,AATF,ABCB1,ACACA,Akt,APC,APEX1,APP,AR,BAK1,BAX,BCL2,BCL2L1,BHLHE40,CASP1,CCND1,CDK1,CDKN1B,CDKN2A,CDX2,CEBPA,CHEK1,COTI-2,CTNNB1,cytarabine,DDX5,DENR,DNMT3A,E2F3,EGFR,EIF2AK3,EIF4E,EP300,ERBB2,ERK,ERN1,EZH2,FANCD2,FAS,FOS,FOXM1,FOXO3,GLI1,GRIN1,GSK3B,H2AX,Hif1,HIF1A,HMGA1,HNF4A,HSF1,IGF1R,IL6,ING1,IREB2,Jnk,KAT5,MAPK1,MAPK14,MAPK9,MAPT,MASTL,MDM2,MDM4,Mek,mir-143,mir-145,mir-23,MTO…	3			0.148	5.98e-06	0.0309	ABCA1,ABCA8,ABCB6,ABCC2,ABCF3,ABCG2,ACADS,ACO1,ACSF3,ACTG1,ADA,ADAMTS18,ADARB2,ADCY3,AEN,AGMAT,AGTR1,AIFM2,AK2,AKR1B1,AL713852.1,ALDH2,ALDOA,AMACR,AMZ1,ANGPT1,ANKRD22,ANXA11,ARHGAP29,ARHGAP5,ARID2,ARID5A,ARL2,ARL5B,ASB2,ASTN2,ATG4B,ATG7,ATP2B1,ATP2B1-AS1,ATP2B2,ATP6V0A4,ATP6V0E1,ATPAF2,ATXN10,AZIN1,B3GALT6,BAD,BAG1,BAP1,BCAR3,BCAR4,BCCIP,BCL10,BCL2L11,BCL6B,BCR,BICRAL,BIRC6,BLK,BOK,BRCA2,BRF2,BRI…	730 (111)	110
dichloroacetic acid		chemical drug	26s Proteasome,ABCB1,ADAM17,AHR,AKT3,AMPK,Ap1,APC,APP,AR,ARNT,BAK1,BAX,BCL2L1,BHLHE40,Calcineurin protein(s),calpain,CASP1,CASP2,CASP3,CDKN2A,CEBPA,CEBPB,CHUK,CREB1,CXCR4,DDX5,DICER1,dichloroacetic acid,DLEU2,DLG4,DNMT3A,EGFR,EIF2AK2,EIF2AK3,EIF4E,EIF6,ERBB2,ERK,FANCD2,FAS,GATA4,GFI1,GLI1,GLI3,GRIN1,GSK3B,HDAC4,Hif1,HIF1A,HNF1B,HNF4A,HSF1,IGF1R,IGF2,IL18,IL1B,IL6,INSR,Jnk,KAT5,KLF5,KLF6,LEF1,LGAL…	3	Inhibited		-2.018	6.06e-06	0.0333	AACS,AAK1,AATF,AATK,ABCA1,ABCA8,ABCB6,ABCC2,ABCF3,ABCG2,ABHD5,ACAD9,ACADS,ACIN1,ACO1,ACOT7,ACSF3,ACTG1,ACTG2,ACVR1,ACVR1B,ADA,AEN,AGMAT,AIFM2,AKR1B1,AL713852.1,ALDOA,ALPK2,AMZ1,AMZ2P1,ANKRD22,ANXA11,APAF1,APBA3,AQP4,ARHGAP5,ARID5A,ARL2,ARL5B,ASB2,ASNS,ASTN2,ATF1,ATG4B,ATG7,ATP2B2,ATP6V0E1,ATPAF2,ATXN10,AZIN1,BACH1,BAD,BAG1,BAP1,BCAR3,BCL2L10,BCL2L11,BCL6B,BCR,BCS1L,BICRAL,BIRC6,BOK,BORA,BRCA2,C16…	770 (131)	129
PPP2R5C		other	26s Proteasome,ABCB1,AHR,AKT1,Ap1,APEX1,AR,ATF2,ATM,BAK1,BAX,BCL2L1,BHLHE40,BLOC1S6,BTRC,CASP1,CDK6,CDKN1B,CDKN2A,CHUK,CLOCK,CREB1,CREM,CSF2,CTNNB1,CXCL8,cytokine,DDX5,DNMT3A,E2F1,EGFR,EIF2AK3,EIF4E,EP300,ERBB2,ESR1,ESR2,FAS,FOXO1,GLI1,GRIN1,GSK3B,HAND1,HNF4A,HSF1,IGF1R,IKBKB,IKBKE,IKBKG,IKK (complex),IL1B,IRF3,IRF4,IRF7,ITGB1,KLF4,MAP2K4,MAP2K5,MAP3K8,MAPK1,MAPT,MDM2,MET,mir-145,mir-23,MYOD1,NAN…	3			0.036	6.11e-06	0.0307	AACS,ABCA1,ABCA8,ABCB6,ABCC2,ABCG2,ABHD5,ACADS,ACO1,ACOT7,ACSF3,ACTR2,ACTR8,ADA,ADAMTS18,ADAMTSL1,ADARB2,ADSS1,AEN,AGFG1,AGMAT,AGTR1,AIFM2,AIP,AK2,AKR1B1,AKR1B10,AL713852.1,ALDH2,ALDOA,ALPK2,AMZ1,ANKH,ANKRD22,ANXA11,APAF1,APBA3,ARHGAP18,ARHGAP29,ARHGAP5,ARID2,ARID5A,ARL2,ARL5B,ARPC3,ARSG,ASB2,ASH2L,ASTN2,ATF2,ATG13,ATG4B,ATG7,ATP2B2,ATP6V0D1,ATP6V0E1,ATP6V1E1,ATPAF2,B4GALT1,BAMBI,BAP1,BCAR4,BCCIP…	791 (126)	126
24,25-dihydroxyvitamin D3		chemical - endogenous mammalian	24,25-dihydroxyvitamin D3,ABCA1,ADAM10,ADAM17,ADRB2,Akt,AKT1,Alp,AMPK,ANXA7,Ap1,APP,ATF2,ATM,BCL11B,Calcineurin protein(s),Calmodulin,CASP3,CASR,CCND1,CDKN1A,CEBPA,CFTR,CREB1,CRHR1,CRKL,CTNNB1,CXCR4,CYP19A1,E2f,EGLN,EIF2S1,EIF4E,ELK1,EP300,ERBB2,ERK,ERK1/2,FAS,FOS,G6PD,GAB1,GABPA,GATA4,GNE,GRIN1,GSK3B,H2AX,Hdac,HRAS,IKK (complex),ILK,IRS,ITGB1,Jnk,JUN,KLHL3,KRAS,LCK,MAP2K1,MAP3K1,MAPK1,MAPK14,MAP…	3			0.552	6.22e-06	0.0429	A1BG,ABCA1,ABCA8,ABCB6,ABCF3,ABCG2,ABHD2,ACSF3,ACTG2,ACVR1,ADAMTSL1,AEN,AGPAT2,AIFM2,AIP,AK2,AKR7A2,ALDH2,AMOT,AMZ2P1,ANKH,APBA3,AQP4,ARHGAP5,ARID5A,ARPC3,ASTN2,ATAD2,ATAD3A,ATF1,ATF2,ATG4B,ATP1B1,ATP2B1-AS1,ATP2B2,ATP6V1E1,ATPAF2,ATRX,ATXN10,AZIN1,B3GALT6,BACH1,BAP1,BCCIP,BCKDHA,BCL2L11,BCL6B,BCR,BCS1L,BDH1,BICRAL,BIRC6,BLM,BRF2,BRMS1L,BTBD8,C16orf74,C1QBP,C1QTNF12,C3orf52,C8orf33,CA10,CABLES1,C…	644 (125)	123
PRKAA		group	26s Proteasome,Akt,AKT1,BAK1,EIF2A,ERK,ERK1/2,ERN1,FOXO1,GSK3B,HIF1A,HSF1,Jnk,MTOR,NR3C1,PPARGC1A,PRKAA,PRKAA1,PRKAA2,PRKACA,PRKCZ,PRKN,RAF1,RELA,RPS6KB1,RPTOR,SIRT1,SREBF1,STIM1,TP53,TSC1,TSC2,YAP1	2			0.095	6.24e-06	0.0005	AACS,ABCA1,ABCB6,ABCC2,ABCG2,ABHD2,ACADS,ACO1,ACSF3,ACTG1,ADA,ADARB2,ADCY3,AEN,AIFM2,AIP,AKR1B10,ALDOA,ALPK2,AMOT,AMZ1,ANGPT1,ANKH,ANXA11,AQP4,ARG2,ARHGAP5,ASNS,ASTN2,ATAD2,ATF2,ATG4B,ATP2A3,ATP2B1,ATP6V0A4,ATP6V0E1,ATP6V1E1,ATPAF2,ATR,B3GALT6,BAD,BAP1,BCAR3,BCAR4,BCL10,BCL6B,BCS1L,BDH1,BLM,BOK,BRCA2,BRI3,BRMS1L,C16orf74,C5,C7orf25,CACNA1C,CAVIN1,CCNG2,CCNK,CCNT1,CCT7,CD9,CDC14A,CDC16,CDC42EP5,CD…	442 (33)	33
GIT2		other	Ap1,ATF2,BCAR1,BCL2,CASP1,Cdc42,CDK6,CTNNB1,ECT2,EGFR,ESR1,GIT2,GSK3B,HIF1A,HRAS,JUN,MAP2K1,MAP3K3,MAPK14,MAPK8,Mek,MMP9,MTORC2,NF2,NFAT5,NFKBIA,NOD2,NR3C2,p70 S6k,Pak,PHLPP1,PLCG2,PRKAA,PRKCA,RAC1,RAF1,RELA,RPS6KB1,SMAD2,SMAD3,SRC,SRF,STAT1,STAT3,STAT5B,TCF7L2,TP53,YAP1	3			0.638	6.25e-06	0.0064	A1BG,AATF,AATK,ABCA8,ABCB6,ABCC2,ABHD2,ACADS,ACSF3,ACTG1,ACTG2,ACTR2,ACVR1B,ADA,ADSS1,AEN,AIFM2,AK2,ALDOA,ALOX12,ALPK2,ANKRD13B,APAF1,AQP4,ARHGAP18,ARHGAP22,ARHGAP5,ARSG,ASNS,ASTN2,ATAD2,ATAD3A,ATG13,ATG4B,ATM,ATP2A3,ATP6V0D1,ATPAF2,ATR,BAG1,BAP1,BCAR4,BCKDHA,BCL6B,BCR,BCS1L,BDP1,BOK,BRCA2,BRF1,BRF2,BRI3,BYSL,C1QTNF12,C1QTNF6,CACNB4,CALM1 (includes others),CARHSP1,CARMIL1,CASP8AP2,CCM2,CCNH,CCNK,…	482 (48)	45
FMN1		other	ACLY,Akt,AKT1,AKT2,AMPK,AR,BLOC1S6,CDKN1A,CDKN1B,CHUK,CLOCK,CREB1,CTBP1,CTNNB1,DLC1,DNMT1,EGFR,ELK1,ERBB2,ERK,ERK1/2,ESR1,ESR2,ETS2,FANCA,FMN1,FOXO1,FOXO3,FOXO4,GAPDH,GSK3B,HAND1,Hif1,HIF1A,HMOX1,IKBKB,IKK (complex),IRF3,IRF7,IRS1,ITGB1,Jnk,KAT6A,KDR,KLF4,MAP2K4,MAP3K8,MAPK8,MAPT,MDM2,MET,MTOR,MTORC1,NFATC2,NFkB (complex),NFKB1,NFKBIA,NOTCH4,NR3C1,NUAK1,p70 S6k,PDK1,PITX2,PLD,PLEKHA7,POU5F1,PPARG…	3			0.269	6.31e-06	0.0403	AACS,ABCB6,ABCG8,ABHD5,ACADS,ACO1,ACO2,ACOT7,ACSF3,ACTR2,ACTR8,ACVR1B,ADA,ADAMTSL1,ADAP1,ADSS1,AEN,AGFG1,AGPAT2,AIFM2,AIP,AK2,AKR1B10,AL713852.1,ALPK2,AMOT,ANKH,ARHGAP18,ARHGAP22,ARHGAP5,ARID2,ARID5A,ARPC3,ARSG,ASH2L,ASNS,ASTN2,ATAD2,ATAD3A,ATF1,ATG13,ATG4B,ATG7,ATM,ATP2B1,ATP2B2,ATP6V0D1,ATP6V1E1,ATPAF2,ATR,ATRX,BAD,BAP1,BCAR3,BCAR4,BCL10,BCL2L10,BCL6B,BCR,BCS1L,BDH1,BDP1,BIRC6,BLM,BLTP2,BOK,BRF…	675 (95)	94
RABL6		other	ERK1/2,RABL6,RB1,TP53	2			-0.671	6.36e-06	0.0001	ABCA1,ABCB6,ABCC2,ABCG2,ACADS,ACO1,ACO2,ACSF3,ADA,AEN,AGTR1,AIFM2,AKR1B1,AKR1B10,ALDOA,APAF1,ARHGAP5,ASTN2,ATF2,ATG4B,ATG7,ATP1B1,ATPAF2,BAD,BAP1,BCKDHA,BCL2L11,BCL6B,BOK,BRCA2,CACNA1C,CASP7,CASP8,CCNF,CCNG2,CCNK,CDC16,CDC42EP5,CDC6,CDK1,CDKN3,CDT1,CEBPB,CELSR3,CENPA,CENPE,CENPF,CFLAR,CGREF1,CHD3,CHRNA1,CHST12,CKAP2,CKB,CLPP,CNN3,COL18A1,COQ3,COQ4,COX11,COX17,COX5A,CRACR2B,CREB3,CS,CSRP1,CSTB,CTS…	269 (4)	4
Ctbp		group	26s Proteasome,ABCB1,Akt,AKT1,AMPK,Ap1,APEX1,ATM,BAK1,BAX,BCL2,BCL2L1,BHLHE40,CASP1,CASP2,CCND1,CDH1,CDKN1A,CDKN2A,CEBPA,CREBBP,Ctbp,CTBP1,CTBP2,CTNNB1,DDX5,DNMT3A,E2f,E2F1,EIF2AK3,EIF4E,EP300,ERBB2,ERK,ETS1,FAS,GLI1,GRIN1,Hdac,Hif1,HIF1A,HNF4A,ID2,IGF1R,IL6,INSR,MAP2K1,MAPK8,MAPK9,MAPT,MDM4,Mek,MET,mir-143,mir-145,mir-23,MTOR,NANOG,NFKB1,NFKBIA,NOTCH1,NPM1,NR3C1,NRIP1,P38 MAPK,p70 S6k,PGR,PPARG,…	3			-0.306	6.36e-06	0.0087	AACS,ABCA1,ABCA8,ABCB6,ABCC2,ABCG2,ABCG8,ACADS,ACO1,ACO2,ACOT7,ACSF3,ACVR2B,ADA,ADAMTS18,ADAP1,ADARB2,ADCY3,AEN,AGFG1,AGMAT,AGPAT2,AGTR1,AIFM2,AIP,AKR1B1,AKR1B10,ALDH2,ALDOA,ALPK2,AMOT,ANKRD22,APAF1,APC,ARG2,ARHGAP29,ARHGAP5,ARID2,ARID5A,ARL2,ARL5B,ASB2,ASTN2,ATG4B,ATG7,ATP2B1,ATP2B1-AS1,ATP6V1E1,ATPAF2,ATR,ATRX,B3GALT6,BACH1,BAD,BAP1,BCAR3,BCCIP,BCKDHA,BCL10,BCL2L11,BCL6B,BIRC6,BLK,BLM,BOK,BRCA2…	684 (91)	90
idronoxil		chemical drug	Akt,BAK1,BAX,BRCA1,CASP1,CASP4,CASP8,CDK2,CDKN1A,CDKN1B,CDX2,CEBPB,COMMD1,CTNNB1,DENR,E2F1,E2F3,ELF4,ERK1/2,estrogen receptor,FOXO1,FOXP3,ID2,ID3,idronoxil,IKBKB,IL1B,IRF3,Jnk,JUN,MAPK9,MAPT,MDM2,MYBL2,MYC,MYOD1,NCOA1,NFKB1,NLRP3,NPM1,NR1I2,P38 MAPK,PARP1,PGR,PRKN,PTEN,PTTG1,Rb,RB1,RBL2,RBP1,RELA,RIPK2,RNA polymerase iii,SF3B1,Smad2/3,SMARCA4,SMPD1,SNAI2,SOX2,SP1,STAT1,STAT3,TBK1,TGFBR1,TICAM1,Tl…	3			-1.029	6.39e-06	0.0261	A1BG-AS1,ABCB6,ABCF3,ABHD2,ACO1,ACO2,ACSF3,ADA,ADAMTS18,ADAP1,ADCY3,AEN,AGFG1,AGMAT,ALDH2,ALPK2,AMOT,ANKH,ANXA11,AP1S2,ARHGAP29,ARID2,ARL16,ARL2,ASTN2,ATAD2,ATAD3A,ATF1,ATG4B,ATP6V1E1,ATPAF2,ATXN10,AZIN1,B3GALT6,BACH1,BAG1,BAP1,BCKDHA,BCL2L10,BCL2L11,BCL6B,BCR,BCS1L,BLK,BRMS1L,BTG4,C19orf25,C1QBP,C5AR2,CA5A,CABLES1,CACNA1C,CBFB,CBLB,CBX1,CCDC153,CCL28,CCNK,CCP110,CCSAP,CD5,CDC14A,CDC16,CDC42,CDC4…	544 (71)	70
CDK1-Cyclin A		complex	ABL1,Akt,AKT1,APC,APP,AURKB,BAX,BCL2,BCL2L1,BRCA1,C/EBP,CCNA1,CCNA2,CCND1,CCNE1,CDC25A,Cdk,CDK1,CDK1-Cyclin A,CDKN1A,CDX2,CEBPA,CTNNB1,Cyclin A,DENR,E2F1,E2F3,EGR1,ELF4,ERK,ERK1/2,estrogen receptor,EZH2,EZR,FOS,FOSL2,FOXM1,FOXO1,FOXO3,GAS2L3,HMGA1,ID2,ID3,ING1,ITPR1,JUN,JUNB,KAT5,LATS1,MAP2K1,Mapk,MAPK3,MAPK8,MAPT,MASTL,MDM2,MDM4,MEF2C,MYBL2,NOS3,NPM1,NR4A1,NR4A2,P38 MAPK,PGR,PI3K (complex),PIK3C…	3			0.65	6.47e-06	0.0126	AACS,ABCA8,ABCB6,ABCC2,ABCG2,ABHD2,ACO1,ACO2,ACOT7,ACSF3,ACTG1,ACVR2B,ADAMTS18,AGFG1,AGTR1,AIP,AKR1B1,AMACR,AMOT,ARHGAP22,ARHGAP29,ARID2,ARID5A,ARL2,ASNS,ASTN2,ATF2,ATP1B1,ATP2B1-AS1,ATP2B2,ATP6V0A4,ATP6V1E1,ATPAF2,B3GALT6,B4GALT1,BAMBI,BCAR3,BCAR4,BCKDHA,BCL2L11,BCL6B,BCS1L,BDH1,BDP1,BLK,BLM,BOK,BRF1,BRI3,C8orf33,CA5A,CABLES1,CAMSAP3,CASP7,CAVIN1,CBX1,CCBE1,CCL25,CCNK,CCSAP,CD5,CDC16,CDC27,CDC42…	533 (90)	86
S6K1		group	Akt,EIF4B,IRS1,PI3K (complex),PPARG,RICTOR,RPS6KB1,S6K1,TP53	2			0	6.5e-06	0.0001	ABCB6,ABCC2,ABCG2,ACO1,ACSF3,ADA,ADCY3,AEN,AGPAT2,AGTR1,AIFM2,AKR1B1,ALDOA,ALOX12,AMOT,APAF1,ARHGAP5,ASTN2,ATG4B,ATG7,ATP2A3,ATP6V0A4,ATP6V0D1,ATP6V1E1,ATPAF2,B3GALT6,BAP1,BCL6B,BDH1,BOK,BRCA2,CASP8,CCNF,CCNG2,CCNK,CDC16,CDC42EP5,CDC6,CDKN3,CDT1,CELSR3,CENPA,CENPE,CENPF,CGREF1,CHD3,CHST12,CIDEC,CKAP2,CKB,CLPP,CLPTM1,CNN3,COL18A1,COQ3,COQ4,COQ5,COX11,COX17,COX5A,CRACR2B,CRAT,CREB3,CSRP1,CSTB,CTSB,…	314 (9)	9
norethynodrel		chemical toxicant	2-amino-1-methyl-6-phenylimidazo-4-5-b-pyridine,ADCY,aflatoxin B1,Akt,AKT1,androgen,Ap1,AR,ATM,benzo(a)pyrene,BRCA1,Creb,CREB1,CYP1A2,CYP2C9,DDX5,diclofenac,EGFR,ELK1,EP300,ERBB2,ERK,ESR1,ESR2,estrogen receptor,FOS,GNAS,GSK3B,Hif1,HIF1A,Jnk,JUN,KMT2A,losartan potassium,MAPK7,MAPK8,Mek,MMP9,MYC,NCOA2,NCOA4,NFkB (complex),NFKBIA,norethynodrel,Nr1h,NR3C1,NR4A1,PI3K (complex),Pka,Rb,RXRA,SHC1,SMAD2,S…	3	Activated		2.63	6.59e-06	0.0162	A1BG,AACS,AATF,ABCC2,ABCF3,ABCG2,ACADS,ACIN1,ACO2,ACOT7,ACSF3,ACTG1,ACTR2,ACVR1,ACVR1B,ACVR2B,ADCY3,AEN,AGPAT2,AIFM2,AIP,AK2,AKR1B1,AKR1B10,AL713852.1,ALOX12,AMOT,AMZ2P1,ANGPT1,APBA2,AQP4,ARG2,ARHGAP18,ARHGAP22,ARHGAP5,ASNS,ASTN2,ATAD2,ATF1,ATG13,ATG4B,ATM,ATP2A3,ATP6V0D1,ATP6V1E1,ATPAF2,ATR,AZIN1,B3GALT6,BACH1,BAHCC1,BAMBI,BAP1,BCAR3,BCL2L11,BCL6B,BCS1L,BDP1,BEX1,BLK,BLM,BRF1,BRF2,BRMS1L,BYSL,C1…	630 (59)	57
CDC14B		phosphatase	26s Proteasome,ABCB1,AKT1,APC,APEX1,APP,AR,ATM,AURKB,BAK1,BAX,BCL2,BCL2L1,BHLHE40,CASP1,CASP2,CCND1,CDC14B,CDK1,CDKN1A,CDKN1B,CDKN2A,CDX2,CEBPA,CTNNB1,DDX5,DENR,DNMT3A,E2f,E2F1,EIF2AK3,EIF4E,EP300,ERBB2,EZH2,FAS,FMR1,FOS,FOSL2,FOXM1,FZR1,G6PD,GAPDH,GAS2L3,GLI1,GRIN1,GSK3B,Hif1,HIF1A,HMGA1,HNF4A,IGF1R,IL6,ING1,IREB2,IRS1,Jnk,KAT5,LATS1,MAPK14,MAPK9,MAPT,MASTL,MDM2,MDM4,Mek,mir-143,mir-145,mir-23,M…	3			0.11	6.63e-06	0.0274	AACS,ABCA1,ABCA8,ABCB6,ABCC2,ABCF3,ABCG2,ACADS,ACO1,ACOT7,ACSF3,ACTG1,ADA,ADAMTS18,ADAP1,ADARB2,AEN,AGAP1,AGMAT,AGTR1,AIFM2,AIP,AK2,AKR1B1,AL713852.1,ALDH2,ALDOA,ALPK2,AMACR,ANKRD22,APAF1,ARHGAP29,ARHGAP5,ARID2,ARID5A,ARL2,ARL5B,ASB2,ASTN2,ATAD3A,ATG4B,ATG7,ATP2A3,ATP2B1,ATP2B1-AS1,ATP2B2,ATP6V0A4,ATP6V0E1,ATPAF2,ATRX,AZIN1,BAD,BAG1,BAP1,BCAR4,BCCIP,BCL10,BCL2L11,BCL6B,BCR,BDH1,BIRC6,BLK,BLM,BOK,…	745 (105)	104
apatinib		chemical drug	ADAM17,Akt,AKT1,Ap1,apatinib,APP,AR,CaMKII,CASP1,CAV1,CCND1,CD3,CDKN1B,CHUK,CREB1,CTLA4,CTNNB1,EGFR,EIF2A,EIF2AK4,ELK1,ERBB2,ESR1,FOXO3,FYN,HIPK2,HRAS,HSF1,IKBKB,IRS1,ITGB1,JAK2,Jnk,JUN,KDR,LCK,MAP2,Mapk,MAPK1,MAPK3,MAPK8,MAPT,Mek,MET,MMP14,MMP2,MMP9,MTOR,MYC,NFkB (complex),NFKBIA,NMDA Receptor,NOS2,NTRK1,P38 MAPK,PGR,PI3K (complex),Pkc(s),PLA2G4A,PLCG1,PPARG,PRKCE,PRKD1,PTPN11,RAC1,RAC2,RAF1,RAS…	3			1.157	6.64e-06	0.0336	AATF,ABCA8,ABCF3,ABHD2,ACOT7,ACTG1,ACTR2,ACVR1,ACVR1B,ADA,ADAMTS18,ADAMTSL1,ADCY3,AGPAT2,AIP,AK2,AKR1B1,AL713852.1,ALDH2,ALDOA,ALOX12,AMOT,AMZ1,AMZ2P1,ANXA11,AQP4,ARHGAP18,ARHGAP22,ARHGAP29,ARID5A,ARPC3,ARSG,ASNS,ATAD3A,ATF1,ATG13,ATG4B,ATG7,ATP2B1,ATP2B1-AS1,ATP2B2,ATP6V0D1,ATP6V1E1,ATR,AZIN1,B3GALT6,BCAR4,BCL10,BCS1L,BDH1,BDP1,BICRAL,BOK,BRF1,BRF2,BRI3,BRMS1L,BTBD8,BYSL,C15orf39,C1QBP,C1QTNF12,…	672 (86)	86
PASK		kinase	ACLY,APC,APP,ATF2,ATF4,ATM,BAX,Ca2+,calpain,CCND1,CDKN1A,CEBPB,CHUK,CREB1,E2F1,EEF1A1,EGFR,EGR1,EIF6,ELK1,ERBB3,ERK,ESR1,ESR2,EZR,FADD,FANCD2,FASN,FGA,FOXM1,FOXP3,FXN,GATA4,GFI1,GLI3,GSK3B,HDAC4,HIF1A,HNF1A,HNF1B,HSPB1,IGF1R,IL2,IL2RA,INSR,IRF3,ITGB1,ITPR1,JAK2,KAT5,KLF5,KLF6,KRAS,KRT8,LATS1,LEF1,LGALS3,LMNA,LMNB1,MAP2K1,Mapk,MAPK1,MAPK14,MAPK7,MAPK9,MAPT,MDM2,MEF2D,Mek,MET,MITF,MMP9,MTOR,MUC1,NC…	3	Activated		2.455	6.88e-06	0.0358	AACS,AATF,ABCA8,ABCB6,ABHD5,ACIN1,ACOT7,ACSF3,ACTG1,ACTG2,ACTR2,ACVR1,ADA,ADAMTSL1,ADARB2,AEN,AGFG1,AGPAT2,AGTR1,AIFM2,AK2,ALDH2,ANKRD22,ANKS4B,APBA2,APBA3,APCDD1L-DT,ARHGAP18,ARHGAP5,ARHGAP8/PRR5-ARHGAP8,ARID2,ARID5A,ARPC3,ARSG,ASNS,ASTN2,ATAD3A,ATF1,ATG13,ATM,ATP2B1-AS1,ATP2B2,ATP6V0D1,ATP6V0E1,ATPAF2,ATXN10,BACH1,BAP1,BCAR3,BCAR4,BCCIP,BCR,BDH1,BICRAL,BIRC6,BLK,BLM,BOK,BORA,BRF2,BRI3,BYSL,C1or…	638 (128)	122
EHMT1	1.581	transcription regulator	EHMT1,TP53	2	Inhibited		-2.384	6.92e-06	0.0001	ABCA1,ABCB6,ABCC2,ABCG2,ACADS,ACO1,ACSF3,ADA,AEN,AGTR1,AIFM2,AKR1B1,ALDH2,ALDOA,APAF1,ARHGAP5,ASTN2,ATG4B,ATG7,ATPAF2,BAD,BAP1,BCL2L11,BCL6B,BCR,BOK,BRCA2,CASP8,CCNF,CCNG2,CCNK,CD38,CDC16,CDC6,CDK1,CDKN3,CDT1,CELSR3,CENPA,CENPE,CENPF,CFLAR,CGREF1,CHD3,CHST12,CILP,CKAP2,CKB,CLPP,CNN3,COL18A1,COL1A1,COQ3,COQ4,COQ5,COX11,COX5A,CRACR2B,CREB3,CS,CSRP1,CSTB,CTSB,DBI,DCK,DCTN2,DDB2,DDIT4L,DICER1,DNAJA3,…	254 (2)	2
rigosertib		chemical drug	26s Proteasome,AHR,AKT1,AMBRA1,AMPK,AR,ARNT,BAX,BCL2,BCL2L1,BRCA1,Calcineurin protein(s),calpain,CASP2,CASP3,CASP7,CASP9,CDKN1A,CDKN1B,CHEK2,CHUK,CLOCK,Creb,CREB1,CTNNB1,DICER1,DNMT3A,E2F1,E2F3,EGFR,EIF2AK2,EIF4EBP1,ELK1,ERBB2,ERK,ESR1,ESR2,ETS2,FADD,FANCA,FOXL2,FOXO1,GATA4,HAND1,Hif1,HIF1A,HMGA1,HRAS,HSF1,IKK (complex),IL18,IRS1,IRS2,ITGB1,KLF4,LATS1,MAP3K8,MAPK8,MAVS,MET,MTOR,MYC,NCL,Nfat (fami…	3			-0.4	6.92e-06	0.0299	AACS,ABCA1,ABCF3,ABCG8,ABHD5,ACAD9,ACOT7,ACTG2,ACTR2,ACTR8,ACVR1B,ACVR2B,ADAMTS14,ADAMTS18,ADAMTSL1,ADAP1,ADARB2,ADSS1,AIP,AKR1B1,AKR1B10,AL713852.1,ALPK2,AMZ1,ANKH,ANKRD22,ANXA11,APAF1,APBA2,APCDD1L-DT,ARHGAP18,ARHGAP29,ARPC3,ARSG,ASH2L,ASNS,ATAD2,ATF1,ATG13,ATG7,ATM,ATP2B1,ATP2B2,ATP6V0D1,ATP6V1E1,ATRX,ATXN10,AZIN1,BAD,BCAR3,BCAR4,BCKDHA,BCL10,BCL2L10,BCL2L11,BCS1L,BDH1,BDP1,BEX1,BLK,BLTP2,BORA…	626 (133)	128
Rbx1		enzyme	ACO1,AHR,Akt,AMPK,CCND1,CCNE1,Cdk,CDKN1A,CDKN1C,CTNNB1,EP300,EPAS1,ERBB2,ERK1/2,FGFR1,FOXO4,FOXP3,Hif,Hif1,HIF1A,IKK (complex),IL1B,IREB2,JUN,LYN,MAPK8,MET,MMP2,MTORC1,MYC,NFkB (complex),NFKB1,PPARA,PPARG,PRKAA,PRKCD,PRKCI,PRKN,PTEN,PTTG1,RAD18,Rb,RB1,Rbx1,RELA,RPS6KB1,SMAD3,SMAD4,SPRY2,STAG2,STAT3,SYK,TERT,TNF,TP53,UBB,Ubiquitin,VHL	3			0.287	6.96e-06	0.0087	AACS,AAK1,AATK,ABCC2,ABCF3,ABCG8,ACO1,ACO2,ACSF3,ACVR1,ADA,ADAP1,ADCY3,AEN,AGFG1,AGPAT2,AGTR1,AIFM2,AK2,AKR1B10,ALDOA,ALOX12,ALPK2,AMMECR1,AMOT,ANKH,ANXA11,APCDD1L-DT,AQP4,ARHGAP18,ARHGAP22,ARID2,ASNS,ASTN2,ATAD2,ATAD3A,ATG4B,ATM,ATP2B1-AS1,ATPAF2,ATR,ATRX,AZIN1,BAD,BAG1,BAP1,BCL10,BCL2L10,BCL2L11,BCR,BCS1L,BDH1,BDP1,BOK,BRF1,BRMS1L,BTBD8,C19orf25,C1QBP,C1QTNF12,C3orf52,C8orf33,CABLES1,CAVIN1,CCL…	593 (58)	58
BACH2		transcription regulator	26s Proteasome,ABCB1,Akt,AKT1,APEX1,ATM,BACH2,BAK1,BAX,BCL2,BCL2L1,BHLHE40,CASP1,CASP2,CCND1,CDKN1A,CDKN2A,CEBPA,CTNNB1,DDX5,DNMT3A,E2f,E2F1,EIF2AK3,EIF4E,EP300,ERBB2,ERK1/2,FAS,FOXO3,GLI1,GRIN1,H2AX,Hif1,HIF1A,HNF4A,IGF1R,IL6,IRS1,JUN,MAP2K1,MAPK8,MAPK9,MAPT,MDM4,Mek,mir-143,mir-145,mir-23,MTOR,MYC,NANOG,NFkB (complex),NFKB1,NFKBIA,NOTCH1,NPM1,NR3C1,P38 MAPK,p70 S6k,PCK1,PGR,PI3K (complex),PPARG…	3			0.673	7.01e-06	0.0084	ABCA1,ABCB6,ABCC2,ABCF3,ABCG2,ABCG8,ACADS,ACO1,ACO2,ACOT7,ACSF3,ACVR1,ADA,ADAMTS18,ADAP1,ADARB2,ADCY3,AEN,AGMAT,AGTR1,AIFM2,AIP,AK2,AKR1B1,ALDH2,ALDOA,ALPK2,AMOT,ANKRD22,APAF1,APC,ARHGAP29,ARHGAP5,ARL2,ARL5B,ASB2,ASTN2,ATAD3A,ATG4B,ATG7,ATP2A3,ATP2B1,ATP2B1-AS1,ATP6V0E1,ATP6V1E1,ATPAF2,ATR,ATRX,AZIN1,B3GALT6,BAD,BAG1,BAP1,BCCIP,BCKDHA,BCL10,BCL2L11,BCL6B,BCR,BDH1,BIRC6,BLK,BLM,BOK,BRCA2,BRF2,BRMS…	716 (80)	80
trichosanthin		chemical drug	26s Proteasome,ABCB1,AKT1,AMPK,Ap1,APEX1,ATM,BAX,BCL2,BHLHE40,calpain,CASP1,CASP2,CCND1,CCR1,CCR2,CCR3,CCR5,CDKN1A,CDKN2A,CEBPA,CFTR,CTNNB1,CXCR4,cyclic AMP,DDX5,DNMT3A,E2f,E2F1,EGF,EGFR,EIF2AK3,EIF4E,EP300,ERBB2,ERK,FAS,FOXO3,G protein,G protein alpha,G protein alpha i,G protein beta gamma,GLI1,GNAI3,GNAQ,GNAS,GNB1,GNG13,GRIN1,Hif1,HNF4A,IGF1R,IL6,INSR,IRF3,IRS1,JAK2,Jnk,MAP2K1,MAPK8,MAPK9,MAPT,…	3			-0.376	7.18e-06	0.0183	A1BG,AACS,ABCA1,ABCB6,ABCC2,ABCF3,ABCG2,ABCG8,ACADS,ACO1,ACOT4,ACOT7,ACSF3,ACTG2,ADA,ADAMTS18,ADAP1,ADARB2,AEN,AGFG1,AGMAT,AGTR1,AIFM2,AIP,AK2,AKR1B1,ALDH2,ALDOA,ALPK2,ANKRD13B,ANKRD22,ANKS4B,APAF1,APC,APCDD1L-DT,ARHGAP29,ARHGAP5,ARID2,ARL2,ARL5B,ASB2,ASTN2,ATG4B,ATG7,ATP2A3,ATP2B1,ATP2B1-AS1,ATP6V0E1,ATP6V1E1,ATPAF2,ATR,ATRX,AZIN1,BAD,BAG1,BAP1,BCAR3,BCCIP,BCKDHA,BCL10,BCL2L11,BCL6B,BCR,BIRC6,BL…	706 (102)	99
itacitinib		chemical drug	Akt,AKT1,BCL2,BTK,CTNNB1,EIF4E,ERBB3,FOSB,GSK3B,HIF1A,IFNAR1,IFNGR1,IL10RA,IL4R,IL6ST,INPP5D,IRS1,IRS2,itacitinib,JAK1,JAK2,JAK3,MAPK1,MKNK1,NFKBIA,NR4A1,PI3K (complex),POMC,PTPN11,RAF1,RELA,RXRA,SHC1,SIRT1,SMAD3,STAT3,STAT5A,STAT5a/b,STAT5B,STAT6,SYK,TP53	3			0.643	7.19e-06	0.0022	A1BG,ABCB6,ABCC2,ABCG2,ACADS,ACO1,ACO2,ACOT4,ACOT7,ACSF3,ADA,ADAP1,ADCY3,AEN,AGPAT2,AIFM2,AIP,AK2,AKR1B1,ALPK2,AMOT,AMZ2P1,ANKRD13B,APAF1,APC,AQP4,ARHGAP22,ARHGAP5,ARID5A,ARL6IP4,ASNS,ASTN2,ATF2,ATG4B,ATG7,ATM,ATP1B1,ATP2A3,ATP6V1E1,ATPAF2,B3GALT6,BAG1,BAP1,BCCIP,BCL2L11,BCL6B,BCR,BICRAL,BIRC6,BOK,BRCA2,BRF2,BRMS1L,BTBD8,C5,CASP8AP2,CAVIN1,CCDC124,CCL24,CCNF,CCNK,CCNT1,CD109,CD5,CDC14A,CDC16,CDK5…	474 (42)	41
CAMSAP1		other	AMPK,Ap1,ATF3,ATF4,ATM,AXL,BAK1,BAX,BRCA1,calpain,CAMSAP1,CCND1,Cdk,CDK4/6,CDKN1A,CDKN1B,CDKN2A,CHUK,CREB1,CTNNB1,DKK1,EIF2AK2,EIF2AK4,ERK,F2,FADD,FOS,GCK,GLI1,Ikb,IKBKB,ILF3,IRF1,IRS1,Jnk,JUN,MAPK8,MAPKAPK2,MAPT,MDM2,mir-19,mir-22,MMP9,MYC,NFkB (complex),NFKBIA,NPM1,P38 MAPK,PA2G4,PAX5,PTEN,Rb,RB1,RBL2,RELA,SFRP1,SP1,STAT1,TERT,Tgf beta,TP53,TP73,TRAF2	3			0.368	7.25e-06	0.0033	AACS,ABCA1,ABCB6,ABCC2,ABCF3,ABCG8,ABHD2,ACADS,ACO1,ACSF3,ACTG1,ACVR1,ADAP1,AEN,AGFG1,AGMAT,AGTR1,AIFM2,AK2,ALDOA,ALOX12,ALPK2,ANGPT1,ANKRD22,APBA3,APC,AQP4,ARHGAP22,ARHGAP29,ARID2,ARID4A,ARID5A,ARL2,ASTN2,ATAD3A,ATF1,ATF2,ATG4B,ATG7,ATP1B1,ATP2A3,ATP2B1-AS1,ATPAF2,ATRX,AZIN1,BACH1,BAG1,BAP1,BCAR3,BCCIP,BCKDHA,BCL2L11,BCL6B,BCR,BCS1L,BDP1,BLK,BRF1,BRF2,C1QBP,C8orf33,CA10,CA5A,CABLES1,CABP7,CACNA1…	597 (63)	62
CHCHD4	-2.538	enzyme	CHCHD4,EIF2A,HIF1A,RPS6KB1,TP53	2			-1.392	7.27e-06	0.0001	ABCA1,ABCB6,ABCC2,ABCG2,ACADS,ACO1,ACSF3,ADA,AEN,AIFM2,AKR1B1,ALDOA,APAF1,AQP4,ARHGAP5,ASNS,ASTN2,ATG4B,ATG7,ATPAF2,BAD,BAP1,BCL2L11,BCL6B,BCS1L,BOK,BRCA2,CASP8,CAVIN1,CCNF,CCNG2,CCNK,CCNT1,CDC16,CDC6,CDK1,CDKN3,CDT1,CELSR3,CENPA,CENPE,CENPF,CGREF1,CHD3,CHST12,CKAP2,CKB,CLPP,CNN3,COL18A1,COL1A1,COQ3,COQ4,COQ5,COX11,CRACR2B,CREB3,CS,CSRP1,CSTB,CTSB,CXCR1,DBI,DCK,DCTN2,DDB2,DDIT4L,DICER1,DNAJA3,DNA…	273 (5)	5
SVIL	1.974	other	26s Proteasome,ABCB1,Akt,Ap1,APEX1,ATF2,ATM,BAK1,BAX,BCL2,BCL2L1,BHLHE40,CASP2,CCND1,Cdc42,CDK6,CDKN1A,CDKN2A,CEBPA,DDX5,DNMT3A,E2f,E2F1,ECT2,EGFR,EIF2AK3,EIF4E,EP300,ERBB2,ERK,ERK1/2,ESR1,FAS,FOXO3,GLI1,GRIN1,H2AX,Hif1,HIF1A,HNF4A,HRAS,IGF1R,IL6,JUN,MAP2K1,MAP3K1,MAP3K3,MAPK1,MAPK14,MAPK9,MAPT,MDM4,Mek,mir-143,mir-145,mir-23,MTOR,MYC,NANOG,NF2,NFAT5,NFkB (complex),NFKB1,NFKBIA,NOD2,NOTCH1,NPM1,N…	3			0.763	7.32e-06	0.0264	AATF,AATK,ABCA1,ABCA8,ABCB6,ABCC2,ABCF3,ABCG2,ACADS,ACO1,ACO2,ACOT4,ACSF3,ACTG1,ACTG2,ACTR2,ACVR1,ACVR1B,ADA,ADAMTS18,ADAP1,ADARB2,ADCY3,ADSS1,AEN,AGMAT,AGTR1,AIFM2,AK2,AKR1B1,ALDH2,ALDOA,AMOT,ANKRD22,APAF1,ARHGAP18,ARHGAP29,ARHGAP5,ARL2,ARL5B,ARSG,ASB2,ASTN2,ATAD3A,ATG13,ATG4B,ATG7,ATP2B1,ATP2B1-AS1,ATP6V0D1,ATP6V0E1,ATPAF2,ATR,ATRX,AZIN1,B3GALT6,BAD,BAP1,BCAR3,BCL10,BCL2L11,BCL6B,BDH1,BICRAL,BI…	757 (96)	95
INK4		group	CDK4,CDK6,CDKN2A,CDKN2B,INK4,TP53	2			0.367	7.41e-06	0.0001	ABCA1,ABCB6,ABCC2,ABCG2,ACADS,ACO1,ACSF3,ACVR1B,ADA,AEN,AGTR1,AIFM2,AKR1B1,ALDOA,APAF1,ARHGAP5,ASNS,ASTN2,ATAD2,ATG4B,ATG7,ATPAF2,BAD,BAP1,BCL6B,BLM,BOK,BRCA2,CACNB4,CASP8,CCL24,CCNF,CCNG2,CCNK,CDC16,CDC6,CDK1,CDKN3,CDT1,CEBPB,CELSR3,CENPA,CENPE,CENPF,CENPK,CFLAR,CGREF1,CHD3,CHST12,CKAP2,CKB,CLPP,CNN3,CNOT6L,COL18A1,COL1A1,COQ3,COQ4,COQ5,COX11,COX5A,CRACR2B,CREB3,CS,CSRP1,CSTB,CTH,CTSB,DBI,DCTN2,…	268 (6)	5
PINK1		kinase	26s Proteasome,AGO2,AGT,AHR,AIFM1,AKT1,AMPK,ANXA7,AR,ATF2,ATF6,BAX,BCL2L1,Calcineurin protein(s),calpain,CASP3,CCNE1,Cdc42,CDKN1A,CDKN1B,CEBPB,Creb,CREB1,CTNNB1,CXCR4,DICER1,DNM1L,E2f,EGFR,EIF2AK2,EIF2AK3,EIF4E,EIF4EBP1,EP300,ERBB2,ERK,FAS,FOS,FOXO1,FOXO3,FOXP3,GATA3,GATA4,GCK,GNAS,GRB2,GSK3B,Hif1,HIF1A,Histone h3,HRAS,IKBKG,IL18,IL1B,ITCH,ITPR2,KLF11,KMT2A,KRAS,MAOA,MAP2K4,MAP3K1,MAPK14,MAPT,MDM…	3			-0.759	7.53e-06	0.0384	A1BG,AACS,AAK1,AATK,ABCA1,ABCA8,ABCG2,ABHD2,ABHD5,ACO2,ACOT4,ACOT7,ACSF3,ACTG2,ACVR2B,ADAMTS14,ADAMTS18,ADAP1,ADARB2,AEN,AGFG1,AGPAT2,AGTR1,AIP,AK2,AL713852.1,ALDOA,AMMECR1,AMZ2P1,ANAPC10,ANKRD13B,ANXA11,AOAH,APAF1,APBA2,APCDD1L-DT,AQP4,ARHGAP18,ARHGAP22,ARHGAP29,ARPC3,ARSG,ASB2,ASNS,ASTN2,ATAD2,ATAD3A,ATG4D,ATP6V1E1,ATPAF2,ATRX,ATXN10,BAG1,BAHCC1,BAP1,BCAR3,BCAR4,BCCIP,BCKDHA,BCL10,BCL2L10,BCL2L…	694 (114)	112
UBR5		enzyme	26s Proteasome,ABCB1,Akt,AKT1,APEX1,ATM,ATMIN,ATR,BAX,BCL2,BHLHE40,calpain,CASP1,CASP2,CCND1,CDKN1A,CDKN2A,CEBPA,CTNNB1,DDX5,DNMT3A,E2f,E2F1,EGR2,EIF2AK3,EIF4E,EP300,ERBB2,ERK1/2,FAS,FOXO3,GLI1,GRIN1,Hif1,HIF1A,HNF4A,IGF1R,IL6,IRF3,IRS1,Jnk,MAP2K1,MAPK8,MAPK9,MAPT,MDM4,Mek,mir-143,mir-145,mir-23,MTOR,MYC,NANOG,NFkB (complex),NFKB1,NFKBIA,NOTCH1,NPM1,NR3C1,OMA1,P38 MAPK,p70 S6k,PCK1,PGR,PPARG,PRKC…	3			0.221	7.57e-06	0.0123	ABCA1,ABCB6,ABCC2,ABCF3,ABCG2,ABCG8,ABHD5,ACADS,ACO1,ACO2,ACSF3,ACVR1,ADA,ADAMTS18,ADAP1,ADARB2,ADCY3,AEN,AGMAT,AGTR1,AIFM2,AIP,AK2,AKR1B1,ALDH2,ALDOA,ALPK2,AMOT,ANGPT1,ANKRD22,APAF1,APC,AQP4,ARHGAP29,ARHGAP5,ARL2,ARL5B,ASB2,ASTN2,ATAD3A,ATG4B,ATG7,ATMIN,ATP2A3,ATP2B1,ATP2B1-AS1,ATP6V0E1,ATP6V1E1,ATPAF2,ATR,ATRX,AZIN1,B3GALT6,BAD,BAG1,BAP1,BCCIP,BCKDHA,BCL10,BCL2L11,BCL6B,BCR,BDH1,BIRC6,BLK,BLM,B…	738 (83)	83
Jmy-p300		complex	26s Proteasome,ABCB1,Akt,AKT1,Ap1,APEX1,AR,ATF2,BAK1,BAX,BCL2,BCL2L1,BCL6,BHLHE40,CASP1,CASP2,CCND1,CDKN1A,CDKN2A,CEBPA,CTNNB1,DDX5,DNMT3A,E2f,E2F1,EIF2AK3,EIF4E,ELF3,EP300,ERBB2,ERK1/2,ESR1,estrogen receptor,FANCD2,FAS,FOXA2,FOXO3,GATA4,GLI1,GRIN1,HCFC1,Hif1,IGF1R,IL6,Jmy-p300,MAP2K1,MAP3K1,MAPK9,MAPT,MDM2,MEF2C,Mek,mir-143,mir-145,mir-23,MTOR,MYC,MYOD1,NANOG,NFE2L2,NFKB1,NFKBIA,NOTCH1,NPM1,NR3C…	3			-0.112	7.58e-06	0.0238	AATF,ABCA1,ABCB6,ABCC2,ABCF3,ABCG2,ACADS,ACO1,ACO2,ACOT7,ACSF3,ACTG2,ACTR2,ACVR1,ACVR1B,ADA,ADAMTS18,ADAP1,ADARB2,ADCY3,AEN,AGMAT,AGTR1,AIFM2,AIP,AK2,AKR1B1,AKR7A2,AL713852.1,ALDOA,ALG12,ALPK2,AMOT,ANKRD22,APAF1,APBA3,ARHGAP18,ARHGAP29,ARHGAP5,ARL2,ARL5B,ARSG,ASB2,ASTN2,ATAD3A,ATG13,ATG4B,ATG7,ATP2B1,ATP2B1-AS1,ATP6V0D1,ATP6V0E1,ATP6V1E1,ATPAF2,ATRX,ATXN10,AZIN1,B3GALT6,BAD,BAP1,BCCIP,BCKDHA,BCL1…	713 (88)	87
PRPF19		enzyme	26s Proteasome,AATF,ABCB1,Akt,AKT1,APEX1,ATM,BAK1,BAX,BCL2,BCL2L1,BHLHE40,CASP1,CASP2,CCND1,CDC25A,CDKN1A,CDKN2A,CEBPA,CHEK1,CSNK2B,CTNNB1,cytarabine,DDX5,DNMT3A,E2f,E2F1,E2F3,EGFR,EIF2AK3,EIF4E,EP300,ERBB2,ERK1/2,FANCD2,FAS,FOXO3,GLI1,GRIN1,Hif1,HIF1A,HNF4A,IGF1R,IL6,ING1,IRS1,JUN,LATS2,MAP2K1,MAPK8,MAPK9,Mek,mir-143,mir-145,mir-23,MTOR,MYC,NANOG,NFkB (complex),NFKB1,NFKBIA,NOTCH1,NPM1,NR3C1,p70…	3			-0.869	7.76e-06	0.0115	ABCA1,ABCA8,ABCB6,ABCC2,ABCF3,ABCG2,ABCG8,ACADS,ACO1,ACO2,ACSF3,ACVR1,ADA,ADAMTS18,ADAP1,ADARB2,ADCY3,AEN,AGMAT,AGTR1,AIFM2,AIP,AK2,AKR1B1,ALDH2,ALDOA,AMOT,ANKRD22,APAF1,APC,ARHGAP29,ARHGAP5,ARL2,ARL5B,ASB2,ASTN2,ATAD3A,ATG4B,ATG7,ATP2A3,ATP2B1,ATP2B1-AS1,ATP6V0E1,ATP6V1E1,ATPAF2,ATR,ATRX,AZIN1,B3GALT6,BAD,BAG1,BAP1,BCCIP,BCKDHA,BCL10,BCL6B,BCR,BDH1,BIRC6,BLK,BLM,BOK,BRCA2,BRF2,BRMS1L,C16orf74,C1…	701 (86)	86
CSNK1G1		kinase	AATF,AKT1,ATM,ATR,CASP1,CASP2,CDC25A,CDKN1A,Cdkn1c,CHEK1,CHEK2,CSNK1G1,CSNK2B,CTNNB1,cytarabine,E2f,E2F1,E2F3,EGFR,ELK1,EPHA2,estrogen receptor,FANCD2,FLT1,GSK3B,HIF1A,HRAS,ING1,Jnk,JUN,LATS2,LEF1,LRP6,LRRK2,MAP2K1,MAPK1,MAPK14,MAPK3,MAPT,MET,MMP14,MTORC1,Nfat (family),NLRP3,NPM1,P38 MAPK,PTPN11,RAB1B,RAF1,RASSF1,RB1,RELA,ROR2,Smad2/3,SRC,STAT1,STAT3,TCF7L1,TP53,Wnt,WNT1,WNT10B,WNT3,WNT3A,WNT4,WN…	3			-0.502	7.77e-06	0.0033	ABCA8,ABCB6,ABCC2,ABCG2,ABCG8,ACO1,ACO2,ACOT7,ACSF3,ACTG1,ACTR2,ADAMTS14,ADAP1,AEN,AGTR1,AHCYL2,AIFM2,AIP,AKR1B1,ALOX12,ALPK2,APC,AQP4,ARHGAP18,ARHGAP5,ARID5A,ASNS,ASTN2,ATAD2,ATAD3A,ATF1,ATG4B,ATP6V1E1,ATPAF2,ATRX,BAMBI,BAP1,BCAR4,BCKDHA,BCL2L11,BCL6B,BCS1L,BEX1,BICRAL,BLK,BLM,BOK,BRF1,BRI3,C1QTNF12,C5,C8orf33,CASP8AP2,CBFB,CCL24,CCNK,CCNT1,CCR3,CD38,CD5,CDC14A,CDC16,CDK5RAP1,CDK8,CDKN3,CDT1,CEN…	481 (67)	66
NCK		group	ABL1,Akt,Ap1,AR,BCL2,BCL6,calpain,CASP1,CCNE1,CDC42,Cdc42,CDH1,CDK2,CREBBP,CTNNB1,E2f,ECT2,ELF3,ELK1,ERK,ESR1,estrogen receptor,EZR,FLNA,FOS,GLI1,GSC,ILK,Insulin,JAK2,Jnk,JUN,MAP2,MAP2K1,MAP2K4,MAP3K1,Mapk,MAPK1,MAPK14,MAPK8,MAPK9,Mek,MYC,NCF2,NCK,NCK1,NCOA3,NF2,Nfat (family),NFE2L2,P38 MAPK,PAK1,PAK2,PI3K (complex),Pka,PLD,PPARG,PRKACA,PRKCA,PRKCI,Rac,RAC2,RAF1,RAS,RB1,RELA,ROCK2,RPS6KB1,RPS6KB2…	3	Activated		2.527	8e-06	0.0207	AATF,ABCB6,ABCC2,ABCF3,ABCG2,ABCG8,ABHD2,ACO2,ACOT7,ACSF3,ACTG1,ACTG2,ACTR2,ACVR1B,ADA,ADCY3,AEN,AGMAT,AGPAT2,AIFM2,AK2,AKR1B1,AKR7A2,AL713852.1,ALPK2,AMOT,ANKRD22,APBA3,AQP4,ARHGAP18,ARHGAP29,ARHGAP5,ARPC3,ARSG,ASTN2,ATAD2,ATAD3A,ATF2,ATG13,ATG4B,ATP2A3,ATP6V0D1,ATPAF2,AZIN1,B3GALT6,BAP1,BCAR3,BCCIP,BCL2L11,BCL6B,BCS1L,BICRAL,BOK,BRCA2,BRMS1L,BYSL,C1QBP,C1QTNF12,C8orf33,CABLES1,CALM1 (includes o…	602 (79)	77
olomoucine II		chemical drug	ABCB1,Akt,AR,ATF4,BRCA1,BRD4,CASP1,CCND1,Cdk,CDK2,CDK4/6,CDK6,CDK7,CDK9,CDKN1A,CDKN1B,CDKN1C,CDX2,CEBPB,CTBP2,CTNNB1,DENR,E2F1,E2F3,ELF4,EP300,ESR1,estrogen receptor,FOXO1,FOXP3,GATA4,HSPA5,ID2,ID3,MAPT,MDM2,MED1,MYC,MYOD1,NCOA1,NPM1,NR1I2,olomoucine II,PARP1,PGR,POU2F2,POU5F1,PTTG1,RARA,Rb,RB1,RBL2,RBP1,RNA polymerase iii,SF3B1,SMARCA4,SOX2,SP1,STAT3,TP53,WT1,WTAP,XRCC6	3			-1.329	8.05e-06	0.0241	A1BG-AS1,AATF,ABCB6,ABCF3,ABCG2,ACO1,ACO2,ACSF3,ACTG2,ACTR2,ACVR1B,ADAMTS18,ADAP1,ADCY3,AEN,AGMAT,AGPAT2,AGTR1,AK2,AKR1B1,AKR1B10,AL713852.1,ALDH2,ALOX12,AMOT,ANKH,ANXA11,AP1S2,APBA3,AQP4,ARHGAP18,ARHGAP29,ARHGAP5,ARL16,ARL2,ARSG,ASH2L,ASNS,ASTN2,ATAD2,ATAD3A,ATF2,ATG4B,ATP10D,ATP2A3,ATP2B1-AS1,ATP6V0D1,ATPAF2,ATXN10,AZIN1,B3GALT6,BAMBI,BAP1,BCCIP,BCKDHA,BCL10,BCL2L10,BCL2L11,BCL6B,BCS1L,BDH1,BEX…	617 (63)	61
PTGES3		enzyme	AKT1,androgen,Ap1,AR,ATM,CDK2,CDKN1A,CDKN1B,CDX2,CEBPB,Creb,CREB1,CREBBP,CTNNB1,DENR,E2F1,E2F3,EGFR,ELF4,ELK1,EP300,ERBB2,ESR1,estrogen receptor,FOXO1,FOXP3,GSK3B,HIF1A,ID2,Jnk,Mapk,MAPK1,MAPK3,MAPK7,MAPT,MDM2,Mek,MYBL2,MYC,MYOD1,NCOA1,NCOA2,NCOA4,NFkB (complex),NPM1,Nr1h,NR1I2,NR3C1,NR4A1,PARP1,PGR,PTGES3,PTTG1,Rb,RB1,RBL2,RBP1,RELA,SF3B1,SHC1,SMAD2,SMAD3,SMARCA4,SNAI2,SOX2,SP1,SRC,SREBF2,STAT3,…	3	Inhibited		-4.272	8.06e-06	0.0474	A1BG-AS1,AACS,AATF,ABCA1,ABCA8,ABCB6,ABCF3,ACO2,ACOT7,ACSF3,ACTR2,ACVR1B,ACVR2B,ADAMTS18,ADAP1,AEN,AGMAT,AGPAT2,AIP,AK2,AL713852.1,ALDH2,ALOX12,ALPK2,AMZ2P1,ANXA11,AP1S2,APBA2,ARG2,ARHGAP18,ARHGAP22,ARHGAP29,ARHGAP5,ARL16,ARL2,ARSG,ASTN2,ATAD2,ATF1,ATG13,ATG4B,ATP2A3,ATP6V0D1,ATP6V1E1,ATPAF2,ATXN10,AZIN1,B4GALT1,BAMBI,BAP1,BCCIP,BCKDHA,BCL6B,BEX1,BICRAL,BLM,BOK,BTG4,BYSL,C1QBP,C5,CA10,CA5A,CABLES…	675 (73)	72
ACOX1		enzyme	26s Proteasome,ABCB1,ACOX1,AKT1,AMPK,Ap1,APEX1,ATM,BAK1,BAP1,BAX,BCL2,BCL2L1,BHLHE40,BRCA1,CASP1,CCND1,CDKN1A,CDKN2A,Creb,CREB1,CTNNB1,DDX5,DNMT3A,E2f,EIF2AK3,EIF4E,ELF4,EP300,ERBB2,ERK,FANCD2,FAS,FOXO3,GLI1,GRIN1,Hif1,HIF1A,HIPK2,IGF1R,IKBKB,IKBKG,IL6,IRS1,MAP2K1,MAPK1,MAPK8,MAPK9,MAPT,MDM2,MDM4,Mek,mir-143,mir-145,mir-23,MMP9,MTOR,MYC,NANOG,NFAT5,NFKB1,NOTCH1,P38 MAPK,p70 S6k,PEX5,PGR,PPARA,PRK…	3			-1.027	8.15e-06	0.012	A1BG,A1BG-AS1,AACS,ABCB6,ABCC2,ABCF3,ABCG2,ABCG8,ACAD9,ACADS,ACO1,ACOT4,ACOT7,ACSF3,ACVR2B,ADA,ADAMTS18,ADAP1,ADARB2,AEN,AGMAT,AGTR1,AIFM2,AIP,AKR1B1,ALDH2,ALDOA,ALPK2,AMACR,ANKRD13B,ANKRD22,AP1S2,APAF1,APBA2,APC,ARHGAP29,ARHGAP5,ARID5A,ARL16,ARL2,ARL5B,ASB2,ASNS,ASTN2,ATAD3A,ATF1,ATG4B,ATG7,ATP2A3,ATP2B1,ATP2B1-AS1,ATP6V0E1,ATP6V1E1,ATPAF2,ATR,ATRX,AZIN1,BAD,BAG1,BAP1,BCAR3,BCL10,BCL2L11,BCL6B,B…	691 (92)	92
TP73		transcription regulator	ABCB1,ABL1,Akt,BAX,E2f,GSK3B,HIF1A,Jnk,JUN,MAP2K1/2,MAP2K4,MDM2,MYOD1,NFkB (complex),RB1,STAT3,TERT,TP53,TP73	2			-0.35	8.18e-06	0.0001	ABCA1,ABCB6,ABCC2,ABCG2,ACADS,ACO1,ACO2,ACSF3,ADA,ADCY3,AEN,AIFM2,AKR1B1,ALDOA,ALOX12,AMOT,APAF1,AQP4,ARHGAP22,ARHGAP5,ARL2,ASNS,ASTN2,ATF2,ATG4B,ATG7,ATM,ATP1B1,ATPAF2,B3GALT6,B4GALT1,BAD,BAMBI,BAP1,BCKDHA,BCL2L11,BCL6B,BCS1L,BOK,BRCA2,BRMS1L,C5,CAMSAP3,CASP7,CASP8,CAVIN1,CCL24,CCNF,CCNG2,CCNK,CCNT1,CD38,CD9,CDC16,CDK1,CDKN3,CDT1,CELSR3,CENPA,CENPE,CFB,CGREF1,CHD1,CHD3,CHRNA1,CHST12,CHST4,CITED4…	401 (19)	19
L-asparagine		chemical - endogenous mammalian	AKT1,AMBRA1,Ap1,CD247,CD28,CD3,CD3E,CD5,CDC37,CDKN2A,CREB1,CREM,CTLA4,CXCL12,CXCR3,EGFR,EIF4EBP1,ERK,ERK1/2,ESR1,FOXP3,GAB2,GSK3B,HRAS,ITGB1,Jnk,L-asparagine,LCK,MAP2K1,Mapk,MAPK1,MAPK14,MAPK8,MED28,MYC,Nfat (family),NFkB (complex),NFKBIA,NRAS,P38 MAPK,p70 S6k,PAK2,PDX1,PI3K (complex),PIK3R1,PLCG1,PLCG2,PRKCD,PTPN6,RAS,SH2B3,SHC1,STAT5A,TCR,ULK1,YAP1,ZAP70	3			1.527	8.23e-06	0.0055	AATF,ABCA1,ABCF3,ABCG8,ABHD2,ACO1,ACOT7,ACTG1,ACTG2,ACTR2,ACVR1,ACVR1B,ADA,ADAMTS14,ADAMTSL1,AGTR1,AIP,AK2,AKR1B1,AKR1B10,AKR7A2,ALDOA,ALOX12,AMZ2P1,ANGPT1,ANKH,ANKRD12,APAF1,APC,ARHGAP18,ARSG,ASNS,ATAD3A,ATF1,ATG13,ATM,ATP1B1,ATP6V0D1,ATP6V1E1,ATR,ATRX,AZIN1,BAMBI,BCAR3,BCAR4,BCL2L11,BDP1,BICRAL,BLM,BOK,BRCA2,BRF1,BRF2,BRI3,BRMS1L,BYSL,C1QBP,C1QTNF12,C3orf52,C8orf33,CA10,CABLES1,CABP7,CALM1 (inc…	496 (57)	56
1,2-dipalmitoyl-sn-glycero-3-phosphate		chemical - endogenous mammalian	1,2-dipalmitoyl-sn-glycero-3-phosphate,ABCB1,Abcb1b,ABCB4,ABCC2,ABCC4,ABCC8,ABCC9,Akt,AKT1,AKT2,AKT3,EIF4B,EIF4EBP1,Gsk3,GSK3B,KCNK2,MTOR,MTORC2,NFkB (family),OXSR1,P glycoprotein,Pkc(s),RAC1,Ras homolog,RHOA,RICTOR,SGK1,TP53	3			-0.385	8.24e-06	0.0001	ABCB6,ABCC2,ACADS,ACO1,ACSF3,ADA,ADCY3,AEN,AGTR1,AIFM2,AIP,AKR1B1,AKR1B10,ALDOA,AMOT,ANKH,APAF1,ARHGAP5,ASTN2,ATF2,ATG4B,ATP2B1,ATP6V0A4,ATP6V0D1,ATPAF2,B3GALT6,BAP1,BCL6B,BEX1,BOK,BRCA2,CACNA1C,CASP8,CCNF,CCNG2,CCNK,CDC16,CDC42EP5,CDK1,CDKN3,CDT1,CELSR3,CENPA,CENPE,CENPF,CGREF1,CHD1,CHD3,CHST12,CKAP2,CKB,CLPP,CLPTM1,CNN3,CNP,COL18A1,COQ3,COQ4,COQ5,COX11,COX17,COX5A,CPEB2,CRACR2B,CREB3,CSRP1,CSTB…	331 (29)	27
ENTPD5		enzyme	AKT1,AKT2,AMBRA1,AMPK,BCL2L1,EIF4E,EIF4EBP1,EIF4EBP2,ENTPD5,ERK1/2,ESR1,FOXO3,GSK3B,HIF1A,HSF1,IRS1,IRS2,JINK1/2,MAPT,MTOR,MTORC1,MYC,NFkB (complex),NFKB1,NR3C1,OXSR1,p70 S6k,PDPK1,PI3K (complex),PRDM1,PRKCA,PRKCD,RAC1,RB1CC1,RHOA,RICTOR,RNA polymerase iii,RORC,RPS6KB1,RPS6KB2,RPTOR,SGK1,SIRT1,SMAD3,SQSTM1,STAT1,STAT3,STAT5a/b,TFEB,TP53,ULK1,VHL	3	Inhibited		-2.23	8.29e-06	0.0063	AACS,AATF,ABCB6,ABCF3,ABCG8,ABHD2,ACADS,ACO1,ACO2,ACSF3,ACTR2,ACVR1,ACVR1B,ADAMTS14,AEN,AGPAT2,AGTR1,AIFM2,AIP,AK2,AKR1B1,ALDH2,AMZ1,ANKH,ANXA11,APAF1,APC,APCDD1L-DT,AQP4,ARHGAP18,ARHGAP22,ARHGAP5,ARID5A,ARSG,ASNS,ASTN2,ATAD2,ATAD3A,ATF2,ATG13,ATG4B,ATG7,ATM,ATP1B1,ATP2B1,ATP6V0A4,ATP6V0D1,ATP6V0E1,ATPAF2,AZIN1,B4GALT1,BAP1,BCCIP,BCL10,BCL6B,BCS1L,BEX1,BIRC6,BOK,BORA,BYSL,C1QBP,C3orf52,C5,C8orf33…	565 (52)	52
ruxolitinib		chemical drug	AKT1,Ap1,APEX1,AR,ATM,BAX,BCL2L1,BCR-ABL1,Calcineurin protein(s),Calmodulin,calpain,CASP1,CASP2,CASP3,CASP7,CAT,CCR2,CDC25A,CDKN1B,CEBPA,CHUK,Creb,CTNNB1,DICER1,EGFR,EIF4E,ERBB2,ERBB3,ERK,ESR1,EZR,FOS,FOSB,GAB2,GATA4,HIF1A,HOXA10,HRAS,IFNAR1,IFNGR1,IL10RA,IL18,IRF1,IRF9,JAK,JAK1,JAK2,LEPR,MAP3K1,MAPK14,MAPK8,Mek,MET,mir-21,MKNK1,MMP9,MTORC1,MYC,NFKB1,NFKBIA,NOS2,NR4A1,P38 MAPK,PARP1,PKM,PLA2G6,PL…	3			-0.841	8.34e-06	0.0191	A1BG,AATF,ABCA1,ABCA8,ABCB6,ABCC2,ABCF3,ACADS,ACO1,ACO2,ACOT4,ACOT7,ACSF3,ACTG1,ACTG2,ACTR2,ACVR1,ACVR1B,ACVR2B,ADAMTS18,ADAP1,AEN,AGFG1,AIFM2,AIP,AL713852.1,AMZ2P1,ANKRD13B,AOAH,APBA2,AQP4,ARG2,ARHGAP18,ARID2,ARID5A,ARL2,ARL5B,ARL6IP4,ARSG,ASNS,ASTN2,ATAD2,ATAD3A,ATG13,ATG4B,ATP6V0D1,ATP6V1E1,ATPAF2,ATR,ATXN10,AZIN1,BAD,BAP1,BCAR3,BCCIP,BCL2L11,BCL6B,BDP1,BEX1,BIRC6,BOK,BRF1,BRF2,BTBD8,BYSL,C1QB…	684 (97)	93
catechol		chemical - endogenous mammalian	ABCA1,ADAM10,ADAM17,ADRB2,AKT1,ANXA7,Ap1,APP,ATF2,ATM,BCL11B,Calcineurin protein(s),Calmodulin,CASR,catechol,CCND1,CDKN1A,CEBPA,CFTR,Creb,CREB1,CRHR1,CRKL,CTNNB1,CXCR4,cyclooxygenase,CYP19A1,EGLN,EIF2S1,EIF4E,ELK1,EP300,ERBB2,ERK1/2,FAS,FOS,FOSL2,FOXM1,G6PD,GAB1,GABPA,GATA4,GNE,GRIN1,GSK3B,Hdac,HIF1A,HRAS,IKK (complex),ILK,IRS,ITGB1,Jnk,JUN,JUND,KLHL3,KRAS,LCK,MAP2K1,MAP3K1,MAPK1,MAPK14,MAPK3,MAP…	3			-0.357	8.35e-06	0.0442	A1BG,ABCA1,ABCA8,ABCB6,ABCF3,ABCG2,ABHD2,ACSF3,ACTG2,ACVR1,ADAMTSL1,AEN,AGPAT2,AIFM2,AIP,AK2,AKR7A2,ALDH2,AMZ2P1,ANKH,APBA2,APBA3,AQP4,ARHGAP5,ARID5A,ARPC3,ASTN2,ATAD2,ATAD3A,ATF1,ATF2,ATG4B,ATP1B1,ATP2B1-AS1,ATP2B2,ATP6V1E1,ATPAF2,ATRX,ATXN10,AZIN1,BACH1,BAD,BAP1,BATF3,BCCIP,BCKDHA,BCL2L11,BCL6B,BCR,BCS1L,BDH1,BICRAL,BIRC6,BLM,BRF2,BRMS1L,BTBD8,C16orf74,C1QBP,C1QTNF12,C3orf52,C8orf33,CA10,CABLES…	637 (125)	124
CTBP2		transcription regulator	26s Proteasome,ADAM10,Ap1,BAX,CCND1,Cdc42,CEBPB,CHUK,Creb,CTBP2,CTNNB1,DNMT3A,EGFR,EIF4E,ERBB3,ESR1,estrogen receptor,FGF10,FOXO3,GABPA,GATA3,Hdac,HDAC1,HDAC2,HDAC4,HDAC5,HDAC6,HRAS,IGF1R,IKBKB,IL10,IRF3,ITGB1,JAK2,JUN,KCNIP3,KRAS,MAP2K1,MAPK8,MAPT,MDM2,MMP14,MTORC2,MYC,NCF2,NCOA3,NFE2L2,NFKB1,NFKBIA,NOS2,NR3C1,NR4A1,NRAS,OXSR1,P38 MAPK,PAK2,PDK1,PGK1,PI3K (complex),PIK3C3,PIK3CG,Pkc(s),PLCG2,PRK…	3	Activated		2.913	8.35e-06	0.0174	AATF,ABCA1,ABCA8,ABCB6,ABCF3,ABCG8,ACAD9,ACO2,ACOT7,ACSF3,ACTG1,ACTR2,ACVR1,ACVR1B,ACVR2B,ADAMTSL1,ADARB2,AEN,AGFG1,AGTR1,AKR7A2,ALDH2,ANGPT1,APAF1,APBA2,APBA3,ARHGAP18,ARHGAP5,ARID2,ARID5A,ARPC3,ARSG,ASTN2,ATG13,ATP2B1-AS1,ATP6V0D1,ATP6V0E1,ATPAF2,AZIN1,BAP1,BCCIP,BCL6B,BDH1,BDP1,BEX1,BIRC6,BRF2,BYSL,C16orf74,C1QBP,C3orf52,CABLES1,CACNA1E,CALM1 (includes others),CBLB,CBX8,CCL25,CCL28,CCNH,CCNK,C…	529 (79)	79
AG 1433		chemical - kinase inhibitor	26s Proteasome,ABCB1,AG 1433,AKT1,APEX1,ATM,BAK1,BAX,BCL2,BCL2L1,BHLHE40,CASP1,CASP2,CCND1,CDKN1A,CDKN2A,CEBPA,CRK,CTNNB1,DDX5,DNMT3A,E2f,E2F1,EIF2AK3,EIF4E,EP300,ERBB2,ERK,ERK1/2,FAS,FOXO3,GLI1,GRIN1,Hif1,HIF1A,HNF4A,IGF1R,IL6,IRS1,Jnk,JUN,MAP2K1,MAPK1,MAPK9,MAPT,MDM4,Mek,mir-143,mir-145,mir-23,MTOR,MYC,NANOG,NFkB (complex),NFKB1,NFKBIA,NOTCH1,NPM1,NR3C1,P38 MAPK,p70 S6k,PCK1,PGR,PPARG,PRKAA1,PR…	3			-0.83	8.41e-06	0.0131	ABCA1,ABCB6,ABCC2,ABCF3,ABCG2,ABCG8,ACADS,ACO1,ACO2,ACOT7,ACSF3,ACVR1,ADA,ADAMTS18,ADAP1,ADARB2,AEN,AGMAT,AGTR1,AIFM2,AIP,AK2,AKR1B1,ALDH2,ALDOA,ALPK2,ANKRD22,APAF1,APC,ARHGAP29,ARHGAP5,ARL2,ARL5B,ASB2,ASTN2,ATAD3A,ATG4B,ATG7,ATP2A3,ATP2B1,ATP2B1-AS1,ATP6V0E1,ATP6V1E1,ATPAF2,ATR,ATRX,AZIN1,BAD,BAG1,BAP1,BCAR3,BCCIP,BCKDHA,BCL10,BCL2L11,BCL6B,BCR,BDH1,BICRAL,BIRC6,BLK,BLM,BOK,BRCA2,BRF2,BRMS1L,C16…	702 (80)	78
hypericin		chemical drug	26s Proteasome,Actin,AHR,AIFM1,Akt,Ap1,APEX1,AR,ATM,BAK1,BAX,BCL2,BCR-ABL1,Calcineurin protein(s),calpain,CASP1,CASP2,CASP3,CAT,CCNE1,CD24,DICER1,EIF2AK2,ERBB2,ERK,ERK1/2,ESR2,estrogen receptor,FGFR3,geldanamycin,GZMB,HSF1,Hsp90,HSP90B1,hypericin,IKBKB,IL18,KDM3A,MAP3K1,MAPK1,MAPK8,MAPT,Mek,NANOG,Nfat (family),NFkB (complex),NFKBIA,NOD2,NR1I2,NR3C2,NTRK1,P38 MAPK,PGR,PLA2G6,POU5F1,PPARA,PRKCD,PRK…	3			0.165	8.45e-06	0.0192	ABCB6,ABCG8,ABHD2,ACADS,ACO1,ACOT7,ACSF3,ACVR1,ADA,ADAMTS14,ADAMTS18,ADARB2,ADCY3,AEN,AGFG1,AGPAT2,AIFM2,AIP,AKR1B10,AL713852.1,ALPK2,AMOT,AMZ1,ANXA11,APAF1,APC,AQP4,ARHGAP22,ARHGAP29,ARHGAP5,ARID2,ASH2L,ASNS,ASTN2,ATG4B,ATM,ATP13A3,ATP1B1,ATP2B1,ATP6V0A4,ATP6V0E1,ATPAF2,ATR,B3GALT6,BAG1,BAMBI,BAP1,BCAR3,BCCIP,BCKDHA,BCL2L10,BCL2L11,BDP1,BICRAL,BIRC6,BLM,BRF2,BRI3,C3orf52,C5,C8orf33,CALM1 (includ…	590 (75)	74
triciribine phosphate		chemical drug	ACLY,AGO2,Akt,AKT1,AKT2,AKT3,AMPK,AR,BLOC1S6,CDKN1A,CDKN1B,CHUK,CLOCK,CREB1,CTBP1,CTNNB1,DLC1,DNMT1,EGFR,ELK1,ERBB2,ERK,ERK1/2,ESR1,ESR2,ETS2,FANCA,FOXO1,FOXO3,FOXO4,GAPDH,GSK3B,HAND1,Hif1,HIF1A,HMOX1,IKBKB,IKK (complex),IRF3,IRF7,IRS1,ITGB1,Jnk,KAT6A,KDR,KLF4,MAP2K4,MAP3K8,MAPK8,MAPT,MDM2,MET,MTOR,MTORC1,NFATC2,NFkB (complex),NFKB1,NFKBIA,NOTCH4,NR3C1,NUAK1,p70 S6k,PDK1,PITX2,PLD,PLEKHA7,POU5F1,…	3			-0.345	8.55e-06	0.0471	AACS,ABCB6,ABCG8,ABHD5,ACADS,ACO1,ACO2,ACOT7,ACSF3,ACTR2,ACTR8,ACVR1B,ADA,ADAMTSL1,ADAP1,ADSS1,AEN,AGFG1,AGPAT2,AIFM2,AIP,AK2,AKR1B10,AL713852.1,ALPK2,AMOT,ANKH,ARHGAP18,ARHGAP22,ARHGAP5,ARID2,ARID5A,ARPC3,ARSG,ASH2L,ASNS,ASTN2,ATAD2,ATAD3A,ATF1,ATG13,ATG4B,ATG7,ATM,ATP2B1,ATP2B2,ATP6V0D1,ATP6V1E1,ATPAF2,ATR,ATRX,BAD,BAP1,BCAR3,BCAR4,BCL10,BCL2L10,BCL2L11,BCL6B,BCR,BCS1L,BDH1,BDP1,BIRC6,BLM,BLTP2…	681 (97)	96
[truncated: 1,167 more rows]
